# Supplementary material for: Cultivation and sequencing of rumen microbiome members from the Hungate1000 Collection
Source: Nat Biotechnol. 2018 Mar 19;36(4):359–67. doi: 10.1038/nbt.4110 (PMC6118326; doi:10.1038/nbt.4110)
Supplement: Supplementary Table 1 — Cultures and their provenance. (XLSX 46 kb) [file 41587_2018_BFnbt4110_MOESM8_ESM.xlsx]

## Sheet: Sheet1
#	Phylum	Family/Order	Genus/Species	Strain	Culture collection #	Origin	Comments1	References	Hungate #	Source2
1	Actinobacteria	Actinomycetaceae	Actinomyces denticolens	PA		Cow rumen/NZ			HUN426
2	Actinobacteria	Actinomycetaceae	Actinomyces nasicola	KPR-1		Cow rumen/NZ			HUN297
3	Actinobacteria	Actinomycetaceae	Actinomyces ruminicola	KPR-7B		Cow rumen/NZ			HUN301
4	Actinobacteria	Actinomycetaceae	Actinomyces ruminicola	B71	DSM 27982	Cow rumen/China	Type strain	[1]	HUN439	DSMZ
5	Actinobacteria	Atopobiaceae	Olsenella sp.	KH1P3		Cow rumen/NZ	Olsenella umbonata 94%		HUN333
6	Actinobacteria	Atopobiaceae	Olsenella sp.	KH2P3		Cow rumen/NZ	Olsenella scatoligenes 99%		HUN359
7	Actinobacteria	Atopobiaceae	Olsenella sp.	KH3B4		Cow rumen/NZ	Olsenella scatoligenes 99%		HUN417
8	Actinobacteria	Atopobiaceae	Olsenella umbonata	A2	DSM 22619	Sheep rumen/UK		[2]	HUN279	DSMZ
9	Actinobacteria	Atopobiaceae	Olsenella umbonata	WCP15		Cow rumen/NZ			HUN421
10	Actinobacteria	Atopobiaceae	Olsenella umbonata	KHGC19		Cow rumen/NZ			HUN413
11	Actinobacteria	Bifidobacteriaceae	Bifidobacterium adolescentis	RU424	DSM 20087	Cow rumen/Italy		[3]	HUN186	DSMZ
12	Actinobacteria	Bifidobacteriaceae	Bifidobacterium bifidum	Calf96		Calf faeces/NZ			HUN437
13	Actinobacteria	Bifidobacteriaceae	Bifidobacterium boum	RU917	DSM 20432	Cow rumen/Italy	Type strain	[4]	HUN187	DSMZ
14	Actinobacteria	Bifidobacteriaceae	Bifidobacterium breve	RP2		Calf faeces/NZ			HUN447
15	Actinobacteria	Bifidobacteriaceae	Bifidobacterium choerinum	AGR2158		Calf faeces/NZ		[5]	HUN013
16	Actinobacteria	Bifidobacteriaceae	Bifidobacterium longum subsp. suis	AGR2137		Calf faeces/NZ		[5]	HUN014
17	Actinobacteria	Bifidobacteriaceae	Bifidobacterium merycicum	RU915B	DSM 6492	Cow rumen/Italy	Type strain	[6]	HUN183	DSMZ
18	Actinobacteria	Bifidobacteriaceae	Bifidobacterium pseudolongum subsp. globosum	AGR2145		Calf faeces/NZ		[5]	HUN015
19	Actinobacteria	Bifidobacteriaceae	Bifidobacterium pseudolongum subsp. globosum	RU224	DSM 20092	Cow rumen/Italy	Type strain	[3]	HUN184	DSMZ
20	Actinobacteria	Bifidobacteriaceae	Bifidobacterium ruminantium	RU687	DSM 6489	Cow rumen/Italy	Type strain	[6]	HUN188	DSMZ
21	Actinobacteria	Bifidobacteriaceae	Bifidobacterium thermophilum	RU326	DSM 20212	Cow rumen/Italy		[3]	HUN189	DSMZ
22	Actinobacteria	Cellulomonadaceae	Cellulomonas sp.	KH9		Cow rumen/NZ			HUN336
23	Actinobacteria	Corynebacteriaceae	Corynebacterium vitaeruminis	Ga6A13		Cow rumen/NZ			HUN176
24	Actinobacteria	Eggerthellaceae	Denitrobacterium detoxificans	NPOH1	DSM 21843	Cow rumen/USA	Type strain	[8]	HUN221	DSMZ
25	Actinobacteria	Micrococcaceae	Micrococcus luteus	VTM4R57		Moose rumen/USA			HUN381	Dr. A. Wright
26	Actinobacteria	Micrococcineae	Micrococcineae bacterium	KH10		Cow rumen/NZ	Luteimicrobium album 95%		HUN337
27	Actinobacteria	Propionibacteriaceae	Propionibacteriaceae bacterium	P6A17		Cow rumen/NZ	Tessaracoccus flavescens 96%		HUN178
28	Actinobacteria	Propionibacteriaceae	Propionibacterium acnes	NLAE-zl-G260		Goat faeces enrichment/USA	Now Cutibacterium acnes		HUN393	Dr. T. Atherley
29	Actinobacteria	Propionibacteriaceae	Propionibacterium sp.	MB3007		Cow rumen/NZ		[8]	HUN140
30	Actinobacteria	Ruaniaceae	Ruaniaceae bacterium	KH17		Cow rumen/NZ	Haloactinobacterium album 93%		HUN338
31	Bacteroidetes	Bacteroidales	Bacteroidales bacterium	Ga6A2		Cow rumen/NZ	Bacteroides rodentium 90%		HUN170
32	Bacteroidetes	Bacteroidales	Bacteroidales bacterium	Ga6A1		Cow rumen/NZ	Bacteroides rodentium 90%		HUN171
33	Bacteroidetes	Bacteroidales	Bacteroidales bacterium	WCE2008		Cow rumen/NZ	RC-9 gut group. Alistipes shahii 84%	[8]	HUN327
34	Bacteroidetes	Bacteroidales	Bacteroidales bacterium	WCE2004		Cow rumen/NZ	RC-9 gut group. Alistipes senegalensis 84%	[8]	HUN366
35	Bacteroidetes	Bacteroidales	Bacteroidales bacterium	KHT7		Cow rumen/NZ	Bacteroides uniformis 90%		HUN435
36	Bacteroidetes	Bacteroidaceae	Bacteroides sp.	AR20		Sheep rumen/Australia		[9]	HUN237	Dr. R. Gilbert/Dr. A. Klieve
37	Bacteroidetes	Bacteroidaceae	Bacteroides sp.	AR29		Sheep rumen/Australia		[9]	HUN238	Dr. R. Gilbert/Dr. A. Klieve
38	Bacteroidetes	Bacteroidaceae	Bacteroides ovatus	NLAE-zl-C57		Cow faeces enrichment/USA		[10]	HUN449	Dr. T. Atherley
39	Bacteroidetes	Bacteroidaceae	Bacteroides ovatus	NLAE-zl-C500		Cow faeces enrichment/USA		[10]	HUN462	Dr. T. Atherley
40	Bacteroidetes	Bacteroidaceae	Bacteroides thetaiotaomicron	KPPR-3		Cow rumen/NZ			HUN294
41	Bacteroidetes	Bacteroidaceae	Bacteroides thetaiotaomicron	NLAE-zl-C579		Cow faeces enrichment/USA		[10]	HUN442	Dr. T. Atherley
42	Bacteroidetes	Bacteroidaceae	Bacteroides vulgatus	NLAE-zl-G202		Goat faeces enrichment/USA			HUN383	Dr. T. Atherley
43	Bacteroidetes	Bacteroidaceae	Bacteroides xylanisolvens	NLAE-zl-G339		Goat faeces enrichment/USA			HUN384	Dr. T. Atherley
44	Bacteroidetes	Bacteroidaceae	Bacteroides xylanisolvens	NLAE-zl-C202		Cow faeces enrichment/USA		[10]	HUN441	Dr. T. Atherley
45	Bacteroidetes	Porphyromonadaceae	Porphyromonadaceae bacterium	KH3CP3RA		Cow rumen/NZ	Proteiniphilum acetatigenes 99%/Ruminobacillus xylanolyticum 99%		HUN415
46	Bacteroidetes	Porphyromonadaceae	Porphyromonadaceae bacterium	KH3R12		Cow rumen/NZ	Proteiniphilum acetatigenes 97%		HUN416
47	Bacteroidetes	Porphyromonadaceae	Porphyromonadaceae bacterium	KHP3R9		Cow rumen/NZ	Petrimonas sulfuriphila 97%		HUN436
48	Bacteroidetes	Porphyromonadaceae	Porphyromonadaceae bacterium	NLAE-zl-C104		Cow faeces enrichment/USA	Proteiniphilum acetatigenes 96%	[10]	HUN448	Dr. T. Atherley
49	Bacteroidetes	Prevotellaceae	Prevotella brevis	P6B11		Cow rumen/NZ			HUN167
50	Bacteroidetes	Prevotellaceae	Prevotella bryantii	C21a		Cow rumen/NZ		[11]	HUN034
51	Bacteroidetes	Prevotellaceae	Prevotella bryantii	FB3001		Cow rumen/NZ		[8]	HUN343
52	Bacteroidetes	Prevotellaceae	Prevotella bryantii	KHPX14		Cow rumen/NZ			HUN409
53	Bacteroidetes	Prevotellaceae	Prevotella ruminicola	Ga6B6		Cow rumen/NZ			HUN169
54	Bacteroidetes	Prevotellaceae	Prevotella ruminicola	BPI-34		Sheep rumen/Japan			HUN377	Dr. S. Koike
55	Bacteroidetes	Prevotellaceae	Prevotella ruminicola	BPI-162		Sheep rumen/Japan			HUN380	Dr. S. Koike
56	Bacteroidetes	Prevotellaceae	Prevotella ruminicola	RM4		Cow rumen/Japan		[12]	HUN203	Dr. M. Mitsumori
57	Bacteroidetes	Prevotellaceae	Prevotella ruminicola	KHP1		Cow rumen/NZ			HUN328
58	Bacteroidetes	Prevotellaceae	Prevotella ruminicola	KHT3		Cow rumen/NZ			HUN402
59	Bacteroidetes	Prevotellaceae	Prevotella ruminicola	D31d		Cow rumen/USA		[13]	HUN463	Dr. M. Cotta
60	Bacteroidetes	Prevotellaceae	Prevotella ruminicola	AR32		Sheep rumen/Australia		[8]	HUN482	Dr. R. Gilbert/Dr. A. Klieve
61	Bacteroidetes	Prevotellaceae	Prevotella sp.	FD3004		Cow rumen/NZ		[8]	HUN121
62	Bacteroidetes	Prevotellaceae	Prevotella sp.	LC2012		Cow rumen/NZ		[8]	HUN126
63	Bacteroidetes	Prevotellaceae	Prevotella sp.	MA2016		Cow rumen/NZ		[8]	HUN133
64	Bacteroidetes	Prevotellaceae	Prevotella sp.	P6B1		Cow rumen/NZ			HUN179
65	Bacteroidetes	Prevotellaceae	Prevotella sp.	P6B4		Cow rumen/NZ			HUN180
66	Bacteroidetes	Prevotellaceae	Prevotella sp.	KHP7		Cow rumen/NZ			HUN329
67	Bacteroidetes	Prevotellaceae	Prevotella sp.	NE3005		Cow rumen/NZ		[8]	HUN344
68	Bacteroidetes	Prevotellaceae	Prevotella sp.	TC2-28		Cow rumen/Sweden		[14]	HUN368	Dr. H. Flint
69	Bacteroidetes	Prevotellaceae	Prevotella sp.	TC2-24		Cow rumen/Sweden		[14]	HUN369	Dr. H. Flint
70	Bacteroidetes	Prevotellaceae	Prevotella sp.	TF2-5		Cow rumen/Sweden		[14]	HUN370	Dr. H. Flint
71	Bacteroidetes	Prevotellaceae	Prevotella sp.	BPI-145		Sheep rumen/Japan			HUN375	Dr. S. Koike
72	Bacteroidetes	Prevotellaceae	Prevotella sp.	BPI-148		Sheep rumen/Japan			HUN376	Dr. S. Koike
73	Bacteroidetes	Prevotellaceae	Prevotella sp.	AGR2160		Calf faeces/NZ			HUN026
74	Bacteroidetes	Prevotellaceae	Prevotella sp.	HUN102		Cow rumen/NZ			HUN102
75	Bacteroidetes	Prevotellaceae	Prevotella sp.	KH1P2		Cow rumen/NZ			HUN330
76	Bacteroidetes	Prevotellaceae	Prevotella sp.	KH2C16		Cow rumen/NZ			HUN411
77	Bacteroidetes	Prevotellaceae	Prevotellaceae bacterium	HUN156		Cow rumen/NZ	Prevotella brevis 91%		HUN156
78	Bacteroidetes	Prevotellaceae	Prevotellaceae bacterium	KH2P17		Cow rumen/NZ	Prevotella dentasini 92%		HUN360
79	Bacteroidetes	Prevotellaceae	Prevotellaceae bacterium	MN60		Sheep rumen/Japan	Prevotella ruminicola 90%		HUN374	Dr. S. Koike
80	Fibrobacteres	Fibrobacteraceae	Fibrobacter succinogenes subsp. elongatus	HM2	ATCC 43856	Sheep rumen/USA	Type strain	[15]	HUN270
81	Firmicutes	Clostridiales	Clostridiales bacterium	WTE2008		Cow rumen/NZ	R-7 group. Christensenella minuta 87%	[8]	HUN341
82	Firmicutes	Clostridiales	Clostridiales bacterium	R-7		Sheep rumen/Japan	R-7 group. Christensenella minuta 86%		HUN372	Dr. S. Koike
83	Firmicutes	Clostridiales	Eubacterium sp.	AB3007		Cow rumen/NZ	[Eubacterium] minutum 93%	[8]	HUN105
84	Firmicutes	Clostridiales	Eubacterium pyruvativorans	i6		Sheep rumen/UK	Type strain	[16]	HUN349	Dr. J. Wallace
85	Firmicutes	Clostridiales	Eubacterium pyruvativorans	KHPC4		Cow rumen/NZ			HUN408
86	Firmicutes	Clostridiales	Eubacterium pyruvativorans	KHGC13		Cow rumen/NZ			HUN412
87	Firmicutes	Acidaminococcaceae	Acidaminococcus fermentans	pGA-4		Cow rumen/NZ			HUN290
88	Firmicutes	Acidaminococcaceae	Acidaminococcus fermentens	WCC6		Cow rumen/NZ			HUN400
89	Firmicutes	Acidaminococcaceae	Succiniclasticum ruminis	B14	DSM 11005	Cow rumen/Sweden			HUN378	DSMZ
90	Firmicutes	Acidaminococcaceae	Succiniclasticum ruminis	SE10	DSM 9236	Cow rumen/Sweden	Type strain	[17]	HUN430	DSMZ
91	Firmicutes	Bacillaceae	Bacillus cereus	KPR-7A		Cow rumen/NZ			HUN300
92	Firmicutes	Bacillaceae	Bacillus licheniformis	VTM3R78		Moose rumen/USA		[18]	HUN382	Dr. A. Wright
93	Firmicutes	Bacillaceae	Bacillus sp.	MB2021		Cow rumen/NZ		[8]	HUN135
94	Firmicutes	Clostridiaceae	Clostridium algidicarnis	B3		Cow faeces/NZ			HUN094
95	Firmicutes	Clostridiaceae	Clostridium beijerinckii	HUN142		Cow rumen/NZ			HUN142
96	Firmicutes	Clostridiaceae	Clostridium butyricum	AGR2140		Calf faeces/NZ			HUN019
97	Firmicutes	Clostridiaceae	Clostridium cadaveris	AGR2141		Calf faeces/NZ			HUN020
98	Firmicutes	Clostridiaceae	Clostridium cadaveris	NLAE-zl-G419		Goat faeces enrichment/USA			HUN388	Dr. T. Atherley
99	Firmicutes	Clostridiaceae	Clostridium sp.	B6405	DSM 8431	Bison rumen/USA	Clostridium chartatabidum 99%	[19,20]	HUN379	DSMZ
100	Firmicutes	Clostridiaceae	Clostridium cochlearium	NLAE-zl-C224		Cow faeces enrichment/USA		[10]	HUN444	Dr. T. Atherley
101	Firmicutes	Clostridiaceae	Clostridium lundense	R1	DSM 17049	Cow rumen/Sweden	Type strain	[21]	HUN198	DSMZ
102	Firmicutes	Clostridiaceae	Clostridium paraputrificum	AGR2156		Calf faeces/NZ			HUN017
103	Firmicutes	Clostridiaceae	Proteiniclasticum ruminis	D3RC-2	DSM 24773	Yak rumen/China	Type strain	[22]	HUN201	DSMZ
104	Firmicutes	Enterococcaceae	Enterococcus casseliflavus	NLAE-zl-G268		Goat faeces enrichment/USA			HUN386	Dr. T. Atherley
105	Firmicutes	Enterococcaceae	Enterococcus casseliflavus	NLAE-zl-C414		Cow faeces enrichment/USA		[10]	HUN450	Dr. T. Atherley
106	Firmicutes	Enterococcaceae	Enterococcus faecalis	68A		Sheep rumen/NZ		[23]	HUN086
107	Firmicutes	Enterococcaceae	Enterococcus faecalis	VTM1R91		Moose rumen/USA			HUN309
108	Firmicutes	Enterococcaceae	Enterococcus gallinarum	SKF1		Sheep rumen/NZ		[24]	HUN089
109	Firmicutes	Enterococcaceae	Enterococcus mundtii	C2		Cow rumen/NZ			HUN250
110	Firmicutes	Enterococcaceae	Enterococcus sp.	KPPR-6		Cow rumen/NZ	Enterococcus malodoratus 97%		HUN295
111	Firmicutes	Erysipelotrichaceae	Erysipelotrichaceae bacterium	NK3D112		Sheep rumen/NZ	Bulleidia extructa 94%	[25]	HUN115
112	Firmicutes	Erysipelotrichaceae	Erysipelatoclostridium innocuum	NLAE-zl-G197		Goat faeces enrichment/USA			HUN389	Dr. T. Atherley
113	Firmicutes	Erysipelotrichaceae	Erysipelatoclostridium innocuum	NLAE-zl-C381		Cow faeces enrichment/USA		[10]	HUN445	Dr. T. Atherley
114	Firmicutes	Erysipelotrichaceae	Kandleria vitulina	MC3001		Cow rumen/NZ		[8]	HUN150
115	Firmicutes	Erysipelotrichaceae	Kandleria vitulina	WCE2011		Cow rumen/NZ		[8]	HUN192
116	Firmicutes	Erysipelotrichaceae	Kandleria vitulina	RL2	DSM 20405	Calf rumen/UK	Type strain	[26,27,28]	HUN199	DSMZ
117	Firmicutes	Erysipelotrichaceae	Kandleria vitulina	S3b		Sheep rumen/NZ		[29]	HUN254
118	Firmicutes	Erysipelotrichaceae	Kandleria vitulina	WCC7		Cow rumen/NZ			HUN401
119	Firmicutes	Erysipelotrichaceae	Kandleria vitulina	KH4T7		Cow rumen/NZ			HUN414
120	Firmicutes	Erysipelotrichaceae	Sharpea azabuensis	ST18	DSM 18934	Horse faeces/Japan	Type strain	[30]	HUN185	DSMZ
121	Firmicutes	Erysipelotrichaceae	Sharpea azabuensis	RL1	DSM 20406	Calf rumen/USA		[26]	HUN278	DSMZ
122	Firmicutes	Erysipelotrichaceae	Sharpea azabuensis	KH1P5		Cow rumen/NZ			HUN334
123	Firmicutes	Erysipelotrichaceae	Sharpea azabuensis	KH2P10		Cow rumen/NZ			HUN340
124	Firmicutes	Eubacteriaceae	Eubacterium callanderi	NLAE-zl-G225		Goat faeces enrichment/USA			HUN387	Dr. T. Atherley
125	Firmicutes	Lachnospiraceae	Acetitomaculum ruminis	139 B	DSM 5522	Cow rumen/USA	Type strain	[31]	HUN429	DSMZ
126	Firmicutes	Lachnospiraceae	Blautia schinkii	B	DSM 10518	Lamb rumen/France	Type strain	[32,33]	HUN196	DSMZ
127	Firmicutes	Lachnospiraceae	Blautia sp.	SF-50		Cow rumen/USA	Blautia luti 98%		HUN235
128	Firmicutes	Lachnospiraceae	Blautia wexlerae	AGR2146		Calf faeces/NZ			HUN021
129	Firmicutes	Lachnospiraceae	Butyrivibrio fibrisolvens	MD2001		Cow rumen/NZ		[8]	HUN051
130	Firmicutes	Lachnospiraceae	Butyrivibrio fibrisolvens	AB2020		Cow rumen/NZ		[8]	HUN052
131	Firmicutes	Lachnospiraceae	Butyrivibrio fibrisolvens	FE2007		Cow rumen/NZ		[8]	HUN053
132	Firmicutes	Lachnospiraceae	Butyrivibrio fibrisolvens	ND3005		Cow rumen/NZ		[8]	HUN054
133	Firmicutes	Lachnospiraceae	Butyrivibrio fibrisolvens	YRB2005		Cow rumen/NZ		[8]	HUN055
134	Firmicutes	Lachnospiraceae	Butyrivibrio fibrisolvens	WTE3004		Cow rumen/NZ		[8]	HUN056
135	Firmicutes	Lachnospiraceae	Butyrivibrio fibrisolvens	AR40		Sheep rumen/Australia		[8]	HUN361	Dr. S. Denman
136	Firmicutes	Lachnospiraceae	Butyrivibrio fibrisolvens	TB		Cow rumen/NZ		[34]	HUN268
137	Firmicutes	Lachnospiraceae	Butyrivibrio hungatei	NK4A153		Sheep rumen/NZ		[25]	HUN004
138	Firmicutes	Lachnospiraceae	Butyrivibrio hungatei	XBD2006		Cow rumen/NZ		[8]	HUN281
139	Firmicutes	Lachnospiraceae	Butyrivibrio proteoclasticus	FD2007		Cow rumen/NZ		[8]	HUN113
140	Firmicutes	Lachnospiraceae	Butyrivibrio proteoclasticus	P6B7		Cow rumen/NZ			HUN181
141	Firmicutes	Lachnospiraceae	Butyrivibrio proteoclasticus	P18		Sheep rumen/UK		[35]	HUN351	Dr. J. Wallace
142	Firmicutes	Lachnospiraceae	Butyrivibrio sp.	AE2005		Cow rumen/NZ		[8]	HUN042
143	Firmicutes	Lachnospiraceae	Butyrivibrio sp.	AE3003		Cow rumen/NZ		[8]	HUN049
144	Firmicutes	Lachnospiraceae	Butyrivibrio sp.	MC2013		Cow rumen/NZ		[8]	HUN057
145	Firmicutes	Lachnospiraceae	Butyrivibrio sp.	NC3005		Cow rumen/NZ		[8]	HUN058
146	Firmicutes	Lachnospiraceae	Butyrivibrio sp.	XPD2006		Cow rumen/NZ		[8]	HUN059
147	Firmicutes	Lachnospiraceae	Butyrivibrio sp.	VCB2001		Cow rumen/NZ		[8]	HUN060
148	Firmicutes	Lachnospiraceae	Butyrivibrio sp.	FCS006		Cow rumen/NZ		[8]	HUN061
149	Firmicutes	Lachnospiraceae	Butyrivibrio sp.	NC2007		Cow rumen/NZ		[8]	HUN062
150	Firmicutes	Lachnospiraceae	Butyrivibrio sp.	FCS014		Cow rumen/NZ		[8]	HUN063
151	Firmicutes	Lachnospiraceae	Butyrivibrio sp.	AE2032		Cow rumen/NZ		[8]	HUN064
152	Firmicutes	Lachnospiraceae	Butyrivibrio sp.	AE3009		Cow rumen/NZ		[8]	HUN065
153	Firmicutes	Lachnospiraceae	Butyrivibrio sp.	XPD2002		Cow rumen/NZ		[8]	HUN066
154	Firmicutes	Lachnospiraceae	Butyrivibrio sp.	AE3006		Cow rumen/NZ		[8]	HUN067
155	Firmicutes	Lachnospiraceae	Butyrivibrio sp.	MB2005		Cow rumen/NZ		[8]	HUN068
156	Firmicutes	Lachnospiraceae	Butyrivibrio sp.	AC2005		Cow rumen/NZ		[8]	HUN069
157	Firmicutes	Lachnospiraceae	Butyrivibrio sp.	LC3010		Cow rumen/NZ		[8]	HUN070
158	Firmicutes	Lachnospiraceae	Butyrivibrio sp.	FC2001		Cow rumen/NZ		[8]	HUN072
159	Firmicutes	Lachnospiraceae	Butyrivibrio sp.	WCD3002		Cow rumen/NZ		[8]	HUN073
160	Firmicutes	Lachnospiraceae	Butyrivibrio sp.	VCD2006		Cow rumen/NZ		[8]	HUN074
161	Firmicutes	Lachnospiraceae	Butyrivibrio sp.	AD3002		Cow rumen/NZ		[8]	HUN075
162	Firmicutes	Lachnospiraceae	Butyrivibrio sp.	WCD2001		Cow rumen/NZ		[8]	HUN076
163	Firmicutes	Lachnospiraceae	Butyrivibrio sp.	AE3004		Cow rumen/NZ		[8]	HUN077
164	Firmicutes	Lachnospiraceae	Butyrivibrio sp.	VCB2006		Cow rumen/NZ		[8]	HUN078
165	Firmicutes	Lachnospiraceae	Butyrivibrio sp.	AE2015		Cow rumen/NZ		[8]	HUN079
166	Firmicutes	Lachnospiraceae	Butyrivibrio sp.	XBB1001		Cow rumen/NZ		[8]	HUN080
167	Firmicutes	Lachnospiraceae	Butyrivibrio sp.	LB2008		Cow rumen/NZ		[8]	HUN123
168	Firmicutes	Lachnospiraceae	Butyrivibrio sp.	MC2021		Cow rumen/NZ		[8]	HUN136
169	Firmicutes	Lachnospiraceae	Butyrivibrio sp.	NC2002		Cow rumen/NZ		[8]	HUN145
170	Firmicutes	Lachnospiraceae	Butyrivibrio sp.	WCE2006		Cow rumen/NZ		[8]	HUN191
171	Firmicutes	Lachnospiraceae	Butyrivibrio sp.	YAB3001		Cow rumen/NZ		[8]	HUN218
172	Firmicutes	Lachnospiraceae	Butyrivibrio sp.	INlla14		Llama forestomach/Argentina			HUN225	Dr. S. Cravero
173	Firmicutes	Lachnospiraceae	Butyrivibrio sp.	INlla16		Llama forestomach/Argentina			HUN226	Dr. S. Cravero
174	Firmicutes	Lachnospiraceae	Butyrivibrio sp.	INlla18		Llama forestomach/Argentina			HUN227	Dr. S. Cravero
175	Firmicutes	Lachnospiraceae	Butyrivibrio sp.	INlla21		Llama forestomach/Argentina			HUN228	Dr. S. Cravero
176	Firmicutes	Lachnospiraceae	Butyrivibrio sp.	Su6		Cow rumen/NZ		[36]	HUN265
177	Firmicutes	Lachnospiraceae	Butyrivibrio sp.	OB235		Cow rumen/Canada		[37]	HUN318	Dr. R. Forster
178	Firmicutes	Lachnospiraceae	Butyrivibrio sp.	M55		Camel forestomach/Australia		[38]	HUN458	Dr. R. Al Jassim
179	Firmicutes	Lachnospiraceae	Dorea longicatena	AGR2136		Calf faeces/NZ			HUN018
180	Firmicutes	Lachnospiraceae	Dorea sp.	AGR2135		Calf faeces/NZ			HUN031
181	Firmicutes	Lachnospiraceae	Eubacterium cellulosolvens	LD2006		Cow rumen/NZ		[8]	HUN120
182	Firmicutes	Lachnospiraceae	Eubacterium oxidoreducens	G41	DSM 3217	Cow rumen/USA	Type strain	[39]	HUN209	DSMZ
183	Firmicutes	Lachnospiraceae	Eubacterium ruminantium	HUN269		Cow rumen/NZ			HUN269
184	Firmicutes	Lachnospiraceae	Eubacterium ruminantium	FB3002		Cow rumen/NZ		[8]	HUN345
185	Firmicutes	Lachnospiraceae	Eubacterium ruminantium	2388		Sheep rumen/UK			HUN353
186	Firmicutes	Lachnospiraceae	Lachnobacterium bovis	NK4B19		Sheep rumen/NZ		[25]	HUN001
187	Firmicutes	Lachnospiraceae	Lachnobacterium bovis	AE2004		Cow rumen/NZ		[8]	HUN050
188	Firmicutes	Lachnospiraceae	Lachnobacterium bovis	C6A12		Cow rumen/NZ			HUN173
189	Firmicutes	Lachnospiraceae	Lachnobacterium bovis	S1b		Sheep rumen/NZ		[29]	HUN233
190	Firmicutes	Lachnospiraceae	Lachnobacterium bovis	YZ 87	DSM 14045	Cow rumen/Canada	Type strain	[40]	HUN275	DSMZ
191	Firmicutes	Lachnospiraceae	Lachnoclostridium aerotolerans	X8A62	DSM 5434	Sheep rumen/South Africa	Type strain	[41]	HUN197	DSMZ
192	Firmicutes	Lachnospiraceae	Lachnoclostridium aminophilum	F	DSM 10710	Cow rumen/USA	Type strain	[42]	HUN231	DSMZ
193	Firmicutes	Lachnospiraceae	Lachnoclostridium aminophilum	KH1P1		Cow rumen/NZ			HUN332
194	Firmicutes	Lachnospiraceae	Lachnoclostridium citroniae	NLAE-zl-G70		Goat faeces enrichment/USA			HUN392	Dr. T. Atherley
195	Firmicutes	Lachnospiraceae	Lachnoclostridium clostridioforme	T90	ATCC 25537	Calf rumen/USA	Type strain	[43]	HUN259
196	Firmicutes	Lachnospiraceae	Lachnoclostridium clostridioforme	AGR2157		Calf faeces/NZ			HUN025
197	Firmicutes	Lachnospiraceae	Lachnoclostridium clostridioforme	NLAE-zl-G208		Goat faeces enrichment/USA			HUN424	Dr. T. Atherley
198	Firmicutes	Lachnospiraceae	Lachnoclostridium clostridioforme	NLAE-zl-C196		Cow faeces enrichment/USA		[10]	HUN452	Dr. T. Atherley
199	Firmicutes	Lachnospiraceae	Lachnoclostridium contortum	NLAE-zl-C134		Cow faeces enrichment/USA	Now Faecalicatena contorta	[10]	HUN451	Dr. T. Atherley
200	Firmicutes	Lachnospiraceae	Lachnoclostridium lavalense	NLAE-zl-G277		Goat faeces enrichment/USA			HUN391	Dr. T. Atherley
201	Firmicutes	Lachnospiraceae	Lachnoclostridium oroticum	NLAE-zl-C242		Cow faeces enrichment/USA	Now Faecalicatena orotica	[10]	HUN453	Dr. T. Atherley
202	Firmicutes	Lachnospiraceae	Lachnoclostridium polysaccharolyticum	B	DSM 1801	Sheep rumen/South Africa	Type strain	[44]	HUN326	DSMZ
203	Firmicutes	Lachnospiraceae	Lachnospira multipara	D32	ATCC 19207	Cow rumen/USA	Type strain	[45]	HUN032
204	Firmicutes	Lachnospiraceae	Lachnospira multipara	LB2003		Cow rumen/NZ		[8]	HUN122
205	Firmicutes	Lachnospiraceae	Lachnospira multipara	MC2003		Cow rumen/NZ		[8]	HUN202
206	Firmicutes	Lachnospiraceae	Lachnospira multipara	D15d		Cow rumen/USA		[13]	HUN354	Dr. M. Cotta
207	Firmicutes	Lachnospiraceae	Lachnospira pectinoschiza	M83		Camel forestomach/Australia		[38]	HUN457	Dr. R. Al Jassim
208	Firmicutes	Lachnospiraceae	Lachnospiraceae bacterium	NK3A20		Sheep rumen/NZ	Butyrivibrio proteoclasticus 90%	[25]	HUN006
209	Firmicutes	Lachnospiraceae	Lachnospiraceae bacterium	NK4A136		Sheep rumen/NZ	Butyrivibrio crossotus 93%	[25]	HUN002
210	Firmicutes	Lachnospiraceae	Lachnospiraceae bacterium	NK4A144		Sheep rumen/NZ	Coprococcus eutactus 91%	[25]	HUN011
211	Firmicutes	Lachnospiraceae	Lachnospiraceae bacterium	NK4A179		Sheep rumen/NZ	Roseburia inulinivorans 92%	[25]	HUN023
212	Firmicutes	Lachnospiraceae	Lachnospiraceae bacterium	AC2029		Cow rumen/NZ	Coprococcus eutactus 91%	[8]	HUN081
213	Firmicutes	Lachnospiraceae	Lachnospiraceae bacterium	AC2012		Cow rumen/NZ	Eubacterium oxidoreducens 91%	[8]	HUN101
214	Firmicutes	Lachnospiraceae	Lachnospiraceae bacterium	AC2031		Cow rumen/NZ	Eubacterium ruminantium 92%	[8]	HUN103
215	Firmicutes	Lachnospiraceae	Lachnospiraceae bacterium	AC3007		Cow rumen/NZ	Acetatifactor muris 90%	[8]	HUN106
216	Firmicutes	Lachnospiraceae	Lachnospiraceae bacterium	AB2028		Cow rumen/NZ	Eisenbergiella tayi 93%	[8]	HUN107
217	Firmicutes	Lachnospiraceae	Lachnospiraceae bacterium	AC2014		Cow rumen/NZ	Agathobacter ruminis 99%/Roseburia faecis 96%	[8 46]	HUN108
218	Firmicutes	Lachnospiraceae	Lachnospiraceae bacterium	FD2005		Cow rumen/NZ	Eubacterium oxidoreducens 95%	[8]	HUN112
219	Firmicutes	Lachnospiraceae	Lachnospiraceae bacterium	AC2028		Cow rumen/NZ	Lachnoclostridium saccharolyticum 92%	[8]	HUN114
220	Firmicutes	Lachnospiraceae	Lachnospiraceae bacterium	FE2018		Cow rumen/NZ	Syntrophococcus sucromutans 91%	[8]	HUN116
221	Firmicutes	Lachnospiraceae	Lachnospiraceae bacterium	AD3010		Cow rumen/NZ	Butyrivibrio proteoclasticus 90%	[8]	HUN128
222	Firmicutes	Lachnospiraceae	Lachnospiraceae bacterium	MA2020		Cow rumen/NZ	Lachnoclostridium aldenense 90%	[8]	HUN134
223	Firmicutes	Lachnospiraceae	Lachnospiraceae bacterium	MC2017		Cow rumen/NZ	Coprococcus eutactus 91%	[8]	HUN137
224	Firmicutes	Lachnospiraceae	Lachnospiraceae bacterium	MD2004		Cow rumen/NZ	Eubacterium oxidoreducens 95%	[8]	HUN151
225	Firmicutes	Lachnospiraceae	Lachnospiraceae bacterium	NC2008		Cow rumen/NZ	Lachnospira multipara 93%	[8]	HUN153
226	Firmicutes	Lachnospiraceae	Lachnospiraceae bacterium	ND2006		Cow rumen/NZ	Eubacterium oxidoreducens 90%	[8]	HUN154
227	Firmicutes	Lachnospiraceae	Lachnospiraceae bacterium	NC2004		Cow rumen/NZ	Lachnospira multipara 91%	[8]	HUN159
228	Firmicutes	Lachnospiraceae	Lachnospiraceae bacterium	V9D3004		Cow rumen/NZ	Lachnoclostridium populeti 95%	[8]	HUN165
229	Firmicutes	Lachnospiraceae	Lachnospiraceae bacterium	C6A11		Cow rumen/NZ	Eubacterium ruminantium 96%		HUN175
230	Firmicutes	Lachnospiraceae	Lachnospiraceae bacterium	P6A3		Cow rumen/NZ	Butyrivibrio proteoclasticus 92%		HUN177
231	Firmicutes	Lachnospiraceae	Lachnospiraceae bacterium	P6B14		Cow rumen/NZ	Eubacterium xylanophilum 89%		HUN182
232	Firmicutes	Lachnospiraceae	Lachnospiraceae bacterium	YSB2008		Cow rumen/NZ	Eubacterium ruminantium 93%	[8]	HUN208
233	Firmicutes	Lachnospiraceae	Lachnospiraceae bacterium	XBB1006		Cow rumen/NZ	Ruminococcus gnavus 94%	[8]	HUN215
234	Firmicutes	Lachnospiraceae	Lachnospiraceae bacterium	XBD2001		Cow rumen/NZ	Pseudobutyrivibrio ruminis 93%	[8]	HUN216
235	Firmicutes	Lachnospiraceae	Lachnospiraceae bacterium	XPB1003		Cow rumen/NZ	Lachnoclostridium bolteae 92%	[8]	HUN217
236	Firmicutes	Lachnospiraceae	Lachnospiraceae bacterium	YSD2013		Cow rumen/NZ	Lachnoclostridium contortum 94%	[8]	HUN219
237	Firmicutes	Lachnospiraceae	Lachnospiraceae bacterium	NE2001		Cow rumen/NZ	Eubacterium ruminantium 92%	[8]	HUN223
238	Firmicutes	Lachnospiraceae	Lachnospiraceae bacterium	XBB2008		Cow rumen/NZ	Lachnoclostridium xylanolyticum 91%	[8]	HUN229
239	Firmicutes	Lachnospiraceae	Lachnospiraceae bacterium	C10		Cow rumen/NZ	Roseburia faecis 93%	[29]	HUN249
240	Firmicutes	Lachnospiraceae	Lachnospiraceae bacterium	C7		Cow rumen/NZ	Lachnobacterium bovis 95%	[29]	HUN252
241	Firmicutes	Lachnospiraceae	Lachnospiraceae bacterium	RM5		Cow rumen/Japan	Eubacterium oxidoreducens 93%	[12]	HUN255	Dr. M. Mitsumori
242	Firmicutes	Lachnospiraceae	Lachnospiraceae bacterium	G11		Cow rumen/Japan	Lachnoclostridium saccharolyticum 93%	[12]	HUN256	Dr. M. Mitsumori
243	Firmicutes	Lachnospiraceae	Lachnospiraceae bacterium	G41		Cow rumen/Japan	Eubacterium oxidoreducens 92%	[12]	HUN257	Dr. M. Mitsumori
244	Firmicutes	Lachnospiraceae	Lachnospiraceae bacterium	A10		Cow rumen/NZ	Eubacterium oxidoreducens 94%		HUN283
245	Firmicutes	Lachnospiraceae	Lachnospiraceae bacterium	KH1P17		Cow rumen/NZ	Fusicatenibacter saccharivorans 92%		HUN335
246	Firmicutes	Lachnospiraceae	Lachnospiraceae bacterium	LC2019		Cow rumen/NZ	Eubacterium ruminantium 92%	[8]	HUN348
247	Firmicutes	Lachnospiraceae	Lachnospiraceae bacterium	KH1T2		Cow rumen/NZ	Eubacterium oxidoreducens 91%		HUN403
248	Firmicutes	Lachnospiraceae	Lachnospiraceae bacterium	NLAE-zl-G231		Goat faeces enrichment/USA	Eisenbergiella tayi 99%		HUN425	Dr. T. Atherley
249	Firmicutes	Lachnospiraceae	Lachnospiraceae bacterium	KHCPX20		Cow rumen/NZ	Roseburia faecis 93%		HUN433
250	Firmicutes	Lachnospiraceae	Oribacterium sp.	NK2B42		Sheep rumen/NZ		[25]	HUN030
251	Firmicutes	Lachnospiraceae	Oribacterium sp.	FC2011		Cow rumen/NZ		[8]	HUN119
252	Firmicutes	Lachnospiraceae	Oribacterium sp.	P6A1		Cow rumen/NZ			HUN168
253	Firmicutes	Lachnospiraceae	Oribacterium sp.	WCC10		Cow rumen/NZ			HUN399
254	Firmicutes	Lachnospiraceae	Oribacterium sp.	KHPX15		Cow rumen/NZ			HUN406
255	Firmicutes	Lachnospiraceae	Pseudobutyrivibrio ruminis	HUN009		Cow rumen/NZ			HUN009
256	Firmicutes	Lachnospiraceae	Pseudobutyrivibrio ruminis	CF1b		Sheep caecum/USA		[47]	HUN033
257	Firmicutes	Lachnospiraceae	Pseudobutyrivibrio ruminis	AD2017		Cow rumen/NZ		[8]	HUN046
258	Firmicutes	Lachnospiraceae	Pseudobutyrivibrio ruminis	A12-1	DSM 9787	Cow rumen/Sweden	Type strain	[48]	HUN261	DSMZ
259	Firmicutes	Lachnospiraceae	Pseudobutyrivibrio ruminis	ACV-9		Cow rumen/NZ			HUN285
260	Firmicutes	Lachnospiraceae	Pseudobutyrivibrio sp	AR14		Sheep rumen/Australia		[8]	HUN240	Dr. R. Gilbert/Dr. A. Klieve
261	Firmicutes	Lachnospiraceae	Pseudobutyrivibrio sp.	LB2011		Cow rumen/NZ		[8]	HUN117
262	Firmicutes	Lachnospiraceae	Pseudobutyrivibrio sp.	MD2005		Cow rumen/NZ		[8]	HUN148
263	Firmicutes	Lachnospiraceae	Pseudobutyrivibrio sp.	C4		Cow rumen/NZ		[29]	HUN232
264	Firmicutes	Lachnospiraceae	Pseudobutyrivibrio sp.	YE44		Cow rumen/Australia		[49]	HUN242	Dr. R. Gilbert/Dr. A. Klieve
265	Firmicutes	Lachnospiraceae	Pseudobutyrivibrio sp.	ACV-2		Cow rumen/NZ			HUN284
266	Firmicutes	Lachnospiraceae	Pseudobutyrivibrio sp.	NOR37		Cow rumen/UK		[50]	HUN312	Dr. R. Forster
267	Firmicutes	Lachnospiraceae	Pseudobutyrivibrio sp.	OR37		Cow rumen/Canada		[37]	HUN319	Dr. R. Forster
268	Firmicutes	Lachnospiraceae	Pseudobutyrivibrio sp.	UC12254		Cow rumen/USA		[51]	HUN321	Dr. R. Forster
269	Firmicutes	Lachnospiraceae	Pseudobutyrivibrio sp.	JW11		Sheep rumen/UK		[52]	HUN350	Dr. J. Wallace
270	Firmicutes	Lachnospiraceae	Pseudobutyrivibrio sp.	49		Cow rumen/USA		[53]	HUN440	Dr. M. Cotta
271	Firmicutes	Lachnospiraceae	Pseudobutyrivibrio xylanivorans	Bu21	DSM 10317	Sheep rumen/South Africa		[54]	HUN263	DSMZ
272	Firmicutes	Lachnospiraceae	Ruminococcus gnavus	AGR2154		Calf faeces/NZ			HUN022
273	Firmicutes	Lachnospiraceae	Sarcina sp.	LD 64	DSM 11001	Cow rumen/Sweden		[55]	HUN247	DSMZ
274	Firmicutes	Lactobacillaceae	Lactobacillus brevis	AG48		Sheep rumen/NZ		[56]	HUN084
275	Firmicutes	Lactobacillaceae	Lactobacillus mucosae	AGR63		Cow rumen/NZ		[24]	HUN087
276	Firmicutes	Lactobacillaceae	Lactobacillus mucosae	WCC8		Cow rumen/NZ			HUN407
277	Firmicutes	Lactobacillaceae	Lactobacillus mucosae	KHPC15		Cow rumen/NZ			HUN410
278	Firmicutes	Lactobacillaceae	Lactobacillus mucosae	KHPX11		Cow rumen/NZ			HUN418
279	Firmicutes	Lactobacillaceae	Lactobacillus plantarum	AG30		Sheep rumen/NZ		[56]	HUN088
280	Firmicutes	Lactobacillaceae	Lactobacillus ruminis	RF1	DSM 20403	Cow rumen/UK	Type strain	[27]	HUN260	DSMZ
281	Firmicutes	Lactobacillaceae	Lactobacillus ruminis	WC1T17		Cow rumen/NZ			HUN405
282	Firmicutes	Lactobacillaceae	Pediococcus acidilactici	AGR20		Sheep rumen/NZ		[24]	HUN083
283	Firmicutes	Oscillospiraceae	Oscillibacter sp.	PC13		Sheep rumen/Australia		[57]	HUN364	Dr. S. Denman
284	Firmicutes	Peptostreptococcaceae	Peptoclostridium mangenotii	LM2		Lamb faeces/NZ			HUN095
285	Firmicutes	Peptostreptococcaceae	Peptostreptococcaceae bacterium	VA2		Deer faeces/NZ	Romboutsia sedimentorum 99%		HUN092
286	Firmicutes	Peptostreptococcaceae	Peptostreptococcaceae bacterium	pGA-8		Cow rumen/NZ	[Eubacterium] sulci 92%		HUN291
287	Firmicutes	Peptostreptococcaceae	Peptostreptococcus anaerobius	C		Cow rumen/USA		[42]	HUN234
288	Firmicutes	Peptostreptococcaceae	Peptostreptococcus russellii	Calf135		Calf faeces/NZ			HUN438
289	Firmicutes	Peptostreptococcaceae	Peptostreptococcus sp.	D1		Deer rumen/NZ		[29]	HUN236
290	Firmicutes	Peptostreptococcaceae	Terrisporobacter glycolicus	KPPR-9		Cow rumen/NZ			HUN296
291	Firmicutes	Ruminococcaceae	Ruminococcaceae bacterium	NK3B98		Sheep rumen/NZ	Pseudoflavonifractor capillosus 93%	[25]	HUN012
292	Firmicutes	Ruminococcaceae	Ruminococcaceae bacterium	AE2021		Cow rumen/NZ	Saccharofermentans acetigenes 93%	[8]	HUN104
293	Firmicutes	Ruminococcaceae	Ruminococcaceae bacterium	AB4001		Cow rumen/NZ	Saccharofermentans acetigenes 93%	[8]	HUN162
294	Firmicutes	Ruminococcaceae	Ruminococcaceae bacterium	YAD3003		Cow rumen/NZ	Saccharofermentans acetigenes 93%	[8]	HUN222
295	Firmicutes	Ruminococcaceae	Ruminococcaceae bacterium	YRB3002		Cow rumen/NZ	Saccharofermentans acetigenes 90%	[8]	HUN271
296	Firmicutes	Ruminococcaceae	Ruminococcaceae bacterium	KHP2		Cow rumen/NZ	Saccharofermentans acetigenes 93%		HUN331
297	Firmicutes	Ruminococcaceae	Ruminococcaceae bacterium	R-25		Sheep rumen/Japan	Saccharofermentans acetigenes 92%	[58]	HUN371	Dr. S. Koike
298	Firmicutes	Ruminococcaceae	Ruminococcaceae bacterium	KH2T8		Cow rumen/NZ	Saccharofermentans acetigenes 93%		HUN420
299	Firmicutes	Ruminococcaceae	Ruminococcaceae bacterium	FB2012		Cow rumen/NZ	Ruminococcus albus 94%	[8]	HUN157
300	Firmicutes	Ruminococcaceae	Ruminococcaceae bacterium	D5		Deer rumen/NZ	Anaerotruncus colihominis 92%	[29]	HUN253
301	Firmicutes	Ruminococcaceae	Ruminococcaceae bacterium	P7		Cow rumen/Japan	Ruminococcus bromii 95%	[12]	HUN258	Dr. M. Mitsumori
302	Firmicutes	Ruminococcaceae	Ruminococcus albus	AD2013		Cow rumen/NZ		[8]	HUN093
303	Firmicutes	Ruminococcaceae	Ruminococcus albus	AR67		Sheep rumen/Australia		[8]	HUN239	Dr. R. Gilbert/Dr. A. Klieve
304	Firmicutes	Ruminococcaceae	Ruminococcus albus	KH2T6		Cow rumen/NZ			HUN419
305	Firmicutes	Ruminococcaceae	Ruminococcus bromii	YE282		Cow rumen/Australia		[59]	HUN241	Dr. R. Gilbert/Dr. A. Klieve
306	Firmicutes	Ruminococcaceae	Ruminococcus flavefaciens	AE3010		Cow rumen/NZ		[8]	HUN082
307	Firmicutes	Ruminococcaceae	Ruminococcus flavefaciens	MA2007		Cow rumen/NZ		[8]	HUN138
308	Firmicutes	Ruminococcaceae	Ruminococcus flavefaciens	MC2020		Cow rumen/NZ		[8]	HUN139
309	Firmicutes	Ruminococcaceae	Ruminococcus flavefaciens	ND2009		Cow rumen/NZ		[8]	HUN155
310	Firmicutes	Ruminococcaceae	Ruminococcus flavefaciens	YAD2003		Cow rumen/NZ		[8]	HUN211
311	Firmicutes	Ruminococcaceae	Ruminococcus flavefaciens	YRD2003		Cow rumen/NZ		[8]	HUN212
312	Firmicutes	Ruminococcaceae	Ruminococcus flavefaciens	YL228		Lamb rumen/NZ		[60]	HUN266
313	Firmicutes	Ruminococcaceae	Ruminococcus flavefaciens	SAb67		Sheep abomasum/NZ			HUN267
314	Firmicutes	Ruminococcaceae	Ruminococcus flavefaciens	XPD3002		Cow rumen/NZ		[8]	HUN324
315	Firmicutes	Ruminococcaceae	Ruminococcus flavefaciens	Y1		Sheep rumen/Australia		[61]	HUN365	Dr. S. Denman
316	Firmicutes	Ruminococcaceae	Ruminococcus sp.	HUN007		Cow rumen/NZ			HUN007
317	Firmicutes	Ruminococcaceae	Ruminococcus sp.	NK3A76		Sheep rumen/NZ		[25]	HUN028
318	Firmicutes	Ruminococcaceae	Ruminococcus sp.	FC2018		Cow rumen/NZ		[8]	HUN130
319	Firmicutes	Ruminococcaceae	Ruminococcus sp.	YE71		Sheep rumen/Australia		[62]	HUN244	Dr. R. Gilbert/Dr. A. Klieve
320	Firmicutes	Ruminococcaceae	Ruminococcus sp.	YE78		Sheep rumen/Australia		[62]	HUN245	Dr. R. Gilbert/Dr. A. Klieve
321	Firmicutes	Staphylococcaceae	Staphylococcus epidermidis	AG42		Sheep rumen/NZ		[56]	HUN091
322	Firmicutes	Staphylococcaceae	Staphylococcus epidermidis	NLAE-zl-G239		Goat faeces enrichment/USA			HUN385	Dr. T. Atherley
323	Firmicutes	Streptococcaceae	Lactococcus garvieae	M79		Camel forestomach/Australia		[38]	HUN460	Dr. R. Al Jassim
324	Firmicutes	Streptococcaceae	Lactococcus lactis subsp. lactis	511		Cow rumen/NZ		[63]	HUN043
325	Firmicutes	Streptococcaceae	Streptococcus equinus	B315		Sheep rumen/NZ		[11]	HUN035
326	Firmicutes	Streptococcaceae	Streptococcus equinus	SN033		Deer rumen/NZ			HUN037
327	Firmicutes	Streptococcaceae	Streptococcus equinus	AG46		Sheep rumen/NZ		[56]	HUN090
328	Firmicutes	Streptococcaceae	Streptococcus equinus	2B		Sheep rumen/UK		[64]	HUN206
329	Firmicutes	Streptococcaceae	Streptococcus equinus	JB1		Cow rumen/USA		[65]	HUN262
330	Firmicutes	Streptococcaceae	Streptococcus equinus	GA-1		Cow rumen/NZ			HUN288
331	Firmicutes	Streptococcaceae	Streptococcus equinus	pGA-7		Cow rumen/NZ			HUN292
332	Firmicutes	Streptococcaceae	Streptococcus equinus	pR-5		Cow rumen/NZ			HUN293
333	Firmicutes	Streptococcaceae	Streptococcus equinus	ES1		Sheep rumen/UK		[66]	HUN356	Dr. J. Wallace
334	Firmicutes	Streptococcaceae	Streptococcus equinus	C277		Sheep rumen/UK		[52]	HUN357	Dr. J. Wallace
335	Firmicutes	Streptococcaceae	Streptococcus equinus	H24		Calf rumen/USA		[67]	HUN467	Dr. R. Gilbert/Dr. A. Klieve
336	Firmicutes	Streptococcaceae	Streptococcus equinus	Sb04		Cow rumen/Australia		[68]	HUN468	Dr. R. Gilbert/Dr. A. Klieve
337	Firmicutes	Streptococcaceae	Streptococcus equinus	Sb05		Cow rumen/Australia		[68]	HUN469	Dr. R. Gilbert/Dr. A. Klieve
338	Firmicutes	Streptococcaceae	Streptococcus equinus	Sb10		Cow rumen/Australia		[68]	HUN470	Dr. R. Gilbert/Dr. A. Klieve
339	Firmicutes	Streptococcaceae	Streptococcus equinus	Sb13		Cow rumen/Australia		[68]	HUN471	Dr. R. Gilbert/Dr. A. Klieve
340	Firmicutes	Streptococcaceae	Streptococcus equinus	Sb17		Cow rumen/Australia		[68]	HUN472	Dr. R. Gilbert/Dr. A. Klieve
341	Firmicutes	Streptococcaceae	Streptococcus equinus	Sb18		Cow rumen/Australia		[68]	HUN473	Dr. R. Gilbert/Dr. A. Klieve
342	Firmicutes	Streptococcaceae	Streptococcus equinus	Sb20		Cow rumen/Australia		[68]	HUN474	Dr. R. Gilbert/Dr. A. Klieve
343	Firmicutes	Streptococcaceae	Streptococcus equinus	YE01		Goat rumen/Australia		[68]	HUN475	Dr. R. Gilbert/Dr. A. Klieve
344	Firmicutes	Streptococcaceae	Streptococcus equinus	Sb09		Goat rumen/Australia		[68]	HUN476	Dr. R. Gilbert/Dr. A. Klieve
345	Firmicutes	Streptococcaceae	Streptococcus equinus	SI		Sheep rumen/Australia		[68]	HUN477	Dr. R. Gilbert/Dr. A. Klieve
346	Firmicutes	Streptococcaceae	Streptococcus equinus	AR3		Sheep rumen/Australia		[8]	HUN478	Dr. R. Gilbert/Dr. A. Klieve
347	Firmicutes	Streptococcaceae	Streptococcus equinus	MPR1		Camel forestomach/Australia		[38]	HUN484	Dr. R. Al Jassim
348	Firmicutes	Streptococcaceae	Streptococcus equinus	MPR2		Camel forestomach/Australia		[38]	HUN485	Dr. R. Al Jassim
349	Firmicutes	Streptococcaceae	Streptococcus equinus	MPR4		Camel forestomach/Australia		[38]	HUN486	Dr. R. Al Jassim
350	Firmicutes	Streptococcaceae	Streptococcus gallolyticus	VTM1R27		Moose rumen/USA			HUN302	Dr. A. Wright
351	Firmicutes	Streptococcaceae	Streptococcus gallolyticus	VTM1R29		Moose rumen/USA			HUN303	Dr. A. Wright
352	Firmicutes	Streptococcaceae	Streptococcus gallolyticus	VTM3R24		Moose rumen/USA			HUN306	Dr. A. Wright
353	Firmicutes	Streptococcaceae	Streptococcus gallolyticus	VTM3R42		Moose rumen/USA			HUN307	Dr. A. Wright
354	Firmicutes	Streptococcaceae	Streptococcus gallolyticus	VTM2R47		Moose rumen/USA			HUN308	Dr. A. Wright
355	Firmicutes	Streptococcaceae	Streptococcus gallolyticus	TPC2.3	LMG 15572	Goat rumen/Australia		[69,70]	HUN323	LMG
356	Firmicutes	Streptococcaceae	Streptococcus henryi	A-4		Cow rumen/NZ			HUN282
357	Firmicutes	Streptococcaceae	Streptococcus sp.	NLAE-zl-C503		Cow faeces enrichment/USA		[10]	HUN443	Dr. T. Atherley
358	Firmicutes	Streptococcaceae	Streptococcus sp.	45		Camel forestomach/Australia		[38]	HUN461	Dr. R. Al Jassim
359	Firmicutes	Veillonellaceae	Allisonella histaminiformans	MR2	DSM 15230	Cow rumen/USA	Type strain	[71]	HUN246	DSMZ
360	Firmicutes	Veillonellaceae	Anaerovibrio lipolyticus	LB2005		Cow rumen/NZ		[8]	HUN127
361	Firmicutes	Veillonellaceae	Anaerovibrio sp.	RM50		Cow rumen/Japan		[12]	HUN204	Dr. M. Mitsumori
362	Firmicutes	Veillonellaceae	Megamonas sp.	Calf98-2		Calf faeces/NZ			HUN491
363	Firmicutes	Veillonellaceae	Megasphaera elsdenii	T81		Cow rumen/USA		[72]	HUN160
364	Firmicutes	Veillonellaceae	Megasphaera elsdenii	YE34		Cow rumen/Australia		[73]	HUN243	Dr. R. Gilbert/Dr. A. Klieve
365	Firmicutes	Veillonellaceae	Megasphaera elsdenii	J1		Sheep rumen/UK			HUN355	Dr. J. Wallace
366	Firmicutes	Veillonellaceae	Mitsuokella jalaludinii	M9	DSM 13811	Cow rumen/Malaysia	Type strain	[74]	HUN200	DSMZ
367	Firmicutes	Veillonellaceae	Selenomonas bovis	8-14-1		Cow rumen/Japan			HUN205	Dr. S. Koike
368	Firmicutes	Veillonellaceae	Selenomonas ruminantium	AC2024		Cow rumen/NZ		[8]	HUN099
369	Firmicutes	Veillonellaceae	Selenomonas ruminantium	AB3002		Cow rumen/NZ		[8]	HUN100
370	Firmicutes	Veillonellaceae	Selenomonas ruminantium	C3		Cow rumen/NZ		[29]	HUN251
371	Firmicutes	Veillonellaceae	Selenomonas ruminantium	GACV-9		Cow rumen/NZ			HUN289
372	Firmicutes	Veillonellaceae	Selenomonas ruminantium	Z108		Sheep rumen/UK		[52]	HUN352	Dr. J. Wallace
373	Firmicutes	Veillonellaceae	Selenomonas ruminantium	S137		Sheep rumen/Japan		[75]	HUN373	Dr. S. Koike
374	Firmicutes	Veillonellaceae	Selenomonas ruminantium	WCT3		Cow rumen/NZ			HUN397
375	Firmicutes	Veillonellaceae	Selenomonas ruminantium	KH1T6		Cow rumen/NZ			HUN404
376	Firmicutes	Veillonellaceae	Selenomonas ruminantium	L14		Camel forestomach/Australia		[38]	HUN459	Dr. R. Al Jassim
377	Firmicutes	Veillonellaceae	Selenomonas ruminantium	HD4		Cow rumen/USA		[76]	HUN464	Dr. M. Cotta
378	Firmicutes	Veillonellaceae	Selenomonas ruminantium subsp. lactilytica	PC 18	DSM 2872	Cow rumen/USA	Type strain	[77]	HUN280	DSMZ
379	Firmicutes	Veillonellaceae	Selenomonas ruminantium subsp. ruminantium	GA-192	ATCC 12561	Cow rumen/USA	Type strain	[77]	HUN040
380	Firmicutes	Veillonellaceae	Selenomonas sp.	AE3005		Cow rumen/NZ		[8]	HUN047
381	Firmicutes	Veillonellaceae	Selenomonas sp.	FC4001		Cow rumen/NZ		[8]	HUN111
382	Firmicutes	Veillonellaceae	Selenomonas sp.	ND2010		Cow rumen/NZ		[8]	HUN152
383	Fusobacteria	Fusobacteriaceae	Fusobacterium necrophorum	HUN048		Cow rumen/NZ			HUN048
384	Proteobacteria	Desulfovibrionaceae	Desulfovibrio legallii	KHC7		Cow rumen/NZ			HUN434
385	Proteobacteria	Desulfovibrionaceae	Desulfovibrio desulfuricans	G11	DSM 7057	Cow rumen/Germany			HUN310	DSMZ
386	Proteobacteria	Enterobacteriaceae	Citrobacter sp.	NLAE-zl-C269		Cow faeces enrichment/USA		[10]	HUN455	Dr. T. Atherley
387	Proteobacteria	Enterobacteriaceae	Enterobacter sp.	KPR-6		Cow rumen/NZ			HUN299
388	Proteobacteria	Enterobacteriaceae	Escherichia coli	PA-3		Cow rumen/NZ			HUN287
389	Proteobacteria	Enterobacteriaceae	Morganella morganii	NLAE-zl-C84		Cow faeces enrichment/USA		[10]	HUN454	Dr. T. Atherley
390	Proteobacteria	Enterobacteriaceae	Proteus mirabilis	NLAE-zl-G534		Goat faeces enrichment/USA			HUN390	Dr. T. Atherley
391	Proteobacteria	Enterobacteriaceae	Proteus mirabilis	NLAE-zl-C285		Cow faeces enrichment/USA		[10]	HUN446	Dr. T. Atherley
392	Proteobacteria	Enterobacteriaceae	Shigella sonnei	NLAE-zl-G496		Goat faeces enrichment/USA			HUN394	Dr. T. Atherley
393	Proteobacteria	Moraxellaceae	Acinetobacter sp	IVS-W	DSM 11652	Sheep rumen/Germany			HUN423	DSMZ
394	Proteobacteria	Pasteurellaceae	Basfia succiniciproducens	JF4016	DSM 22022	Cow rumen/Switzerland	Type strain	[78]	HUN276	DSMZ
395	Proteobacteria	Pasteurellaceae	Basfia succiniciproducens	KPR-2		Cow rumen/NZ			HUN298
396	Proteobacteria	Succinivibrionaceae	Ruminobacter amylophilus	RM87		Cow rumen/Japan		[12]	HUN207	Dr. M. Mitsumori
397	Proteobacteria	Succinivibrionaceae	Ruminobacter amylophilus	H 18	DSM 1361	Sheep rumen/UK	Type strain	[79]	HUN210	DSMZ
398	Proteobacteria	Succinivibrionaceae	Succinivibrio dextrinosolvens	H5		Sheep rumen/NZ			HUN161
399	Proteobacteria	Succinivibrionaceae	Succinivibrio dextrinosolvens	ACV-10		Cow rumen/NZ			HUN286
400	Proteobacteria	Succinivibrionaceae	Succinivibrio dextrinosolvens	22B		Sheep rumen/UK		[80]	HUN362	Dr. S. Denman
401	Spirochaetes	Spirochaetaceae	Treponema bryantii	NK4A124		Sheep rumen/NZ		[25]	HUN029
402	Spirochaetes	Spirochaetaceae	Treponema bryantii	XBD1002		Cow rumen/NZ		[8]	HUN325
403	Spirochaetes	Spirochaetaceae	Treponema bryantii	B25		Cow rumen/USA		[81]	HUN363	Dr. S. Denman
404	Spirochaetes	Spirochaetaceae	Treponema sp.	C6A8		Cow rumen/NZ			HUN174
405	Euryarchaeota	Methanobacteriaceae	Methanobrevibacter gottschalkii	PG	DSM 11978	Pig faeces/USA		[82,83]	HUN396	DSMZ
406	Euryarchaeota	Methanobacteriaceae	Methanobrevibacter millerae	ZA-10	DSM 16643	Cow rumen/Australia	Type strain	[84]	HUN273	DSMZ
407	Euryarchaeota	Methanobacteriaceae	Methanobrevibacter olleyae	1H5-1P	DSM 16632	Sheep rumen/Australia	Type strain	[84]	HUN274	DSMZ
408	Euryarchaeota	Methanobacteriaceae	Methanobrevibacter wolinii	SH		Sheep faeces/USA	Type strain	[82,83]	HUN166
409	Euryarchaeota	Methanomicrobiaceae	Methanomicrobium mobile	1	DSM 1539	Cow rumen/USA	Type strain	[85]	HUN195	DSMZ
410	Euryarchaeota	Methanosarcinaceae	Methanosarcina sp.	Ms 97	DSM 11855	Sheep rumen/Germany			HUN272	DSMZ
411	Actinobacteria	Corynebacteriaceae	Corynebacterium vitaeruminis		DSM 20294	Cow rumen/USA	Type strain	[86]	NonHun1
412	Actinobacteria	Pseudonocardiaceae	Prauserella rugosa		DSM 43194	Cow rumen/Italy	Type strain	[87]	NonHun2
413	Actinobacteria	Eggerthellaceae	Slackia heliotrinireducens*	RHS 1	DSM 20476	Sheep rumen/Australia	Type strain	[88]	NonHun3
414	Bacteroidetes	Bacteroidaceae	Bacteroides ovatus	NLAE-zl-C11		Cow faeces enrichment/USA		[89]	NonHun4
415	Bacteroidetes	Bacteroidaceae	Bacteroides ovatus	NLAE-zl-C34		Cow faeces enrichment/USA		[89]	NonHun5
416	Bacteroidetes	Bacteroidaceae	Bacteroides thetaiotaomicron	NLAE-zl-C523		Cow faeces enrichment/USA		[89]	NonHun6
417	Bacteroidetes	Bacteroidaceae	Bacteroides thetaiotaomicron	NLAE-zl-G288		Goat faeces enrichment/USA		[89]	NonHun7
418	Bacteroidetes	Bacteroidaceae	Bacteroides xylanisolvens	NLAE-zl-C29		Cow faeces enrichment/USA		[89]	NonHun8
419	Bacteroidetes	Bacteroidaceae	Bacteroides xylanisolvens	NLAE-zl-C182		Cow faeces enrichment/USA		[89]	NonHun9
420	Bacteroidetes	Bacteroidaceae	Bacteroides xylanisolvens	NLAE-zl-C339		Cow faeces enrichment/USA		[89]	NonHun10
421	Bacteroidetes	Bacteroidaceae	Bacteroides xylanisolvens	NLAE-zl-G310		Goat faeces enrichment/USA		[89]	NonHun11
422	Bacteroidetes	Bacteroidaceae	Bacteroides xylanisolvens	NLAE-zl-G421		Goat faeces enrichment/USA		[89]	NonHun12
423	Bacteroidetes	Porphyromonadaceae	Porphyromonas levii	LEV	DSM 23370	Cow rumen/USA		[90]	NonHun13
424	Bacteroidetes	Prevotellaceae	Prevotella albensis	M384	DSM 11370	Sheep rumen/UK	Type strain	[91]	NonHun14
425	Bacteroidetes	Prevotellaceae	Prevotella brevis	GA 33	ATCC 19188	Cow rumen/USA	Type strain	[91]	NonHun15
426	Bacteroidetes	Prevotellaceae	Prevotella bryantii*	B14	DSM 11371	Cow rumen/USA	Type strain	[91,92]	NonHun16
427	Bacteroidetes	Prevotellaceae	Prevotella ruminicola*	23	ATCC 19189	Cow rumen/USA	Type strain	[91,92]	NonHun17
428	Bacteroidetes	Prevotellaceae	Prevotella ruminicola		ATCC 19189	Cow rumen/USA	Type strain	[91,92]	NonHun18
429	Fibrobacteres	Fibrobacteraceae	Fibrobacter succinogenes subsp. succinogenes*	S85	ATCC 19169	Cow rumen/USA	Type strain	[93]	NonHun19
430	Firmicutes	Bacillaceae	Bacillus nealsonii	AAU1		Buffalo rumen/India		[94]	NonHun20
431	Firmicutes	Clostridiaceae	Clostridium intestinale	Catt39	DSM 6191	Cow faeces/Japan	Type strain	[95]	NonHun21
432	Firmicutes	Clostridiaceae	Clostridium sartagoforme	AAU1		Buffalo rumen/India			NonHun22
433	Firmicutes	Clostridiaceae	Oxobacter pfennigii	V5-2	DSM 3222	Cow rumen/USA	Type strain	[96]	NonHun23
434	Firmicutes	Eubacteriaceae	Eubacterium limosum	SA11		Sheep rumen/NZ		[97]	NonHun24
435	Firmicutes	Lachnospiraceae	Butyrivibrio fibrisolvens	D1	DSM 3071	Cow rumen/USA	Type strain	[53]	NonHun25
436	Firmicutes	Lachnospiraceae	Butyrivibrio hungatei	JK 615	DSM 14810	Sheep rumen/Czech republic	Type strain	[54]	NonHun26
437	Firmicutes	Lachnospiraceae	Butyrivibrio hungatei	MB2003		Cow rumen/NZ		[8,98]	NonHun27
438	Firmicutes	Lachnospiraceae	Butyrivibrio proteoclasticus*	B316	DSM 14932	Cow rumen/NZ	Type strain	[99}	NonHun28
439	Firmicutes	Lachnospiraceae	Cellulosilyticum ruminicola	H1	JCM 14822	Yak rumen/China	Type strain	[100,101]	NonHun29
440	Firmicutes	Lachnospiraceae	Eubacterium cellulosolvens	6		Sheep rumen/South Africa	Type strain	[102]	NonHun30
441	Firmicutes	Lachnospiraceae	Eubacterium ruminantium	GA 195	ATCC 17233	Cow rumen/USA	Type strain	[103]	NonHun31
442	Firmicutes	Lachnospiraceae	Eubacterium uniforme	X3C39	ATCC 35992	Sheep rumen/South Africa	Type strain	[104]	NonHun32
443	Firmicutes	Lachnospiraceae	Eubacterium xylanophilum	X6C58	ATCC 35991	Sheep rumen/South Africa	Type strain	[104]	NonHun33
444	Firmicutes	Lachnospiraceae	Lachnoclostridium celerecrescens	18A	DSM 5628	Cow faeces enrichment/Spain		[105]	NonHun34
445	Firmicutes	Lachnospiraceae	Lachnospiraceae bacterium	JC7		Cow rumen/Australia	Oribacterium sinus 95%		NonHun35
446	Firmicutes	Lachnospiraceae	Pseudobutyrivibrio xylanivorans	Mz 5	DSM 14809	Cow rumen/Slovenia	Type strain	[54]	NonHun36
447	Firmicutes	Lachnospiraceae	Pseudobutyrivibrio xylanivorans	MA3014		Cow rumen/NZ		[8,98]	NonHun37
448	Firmicutes	Lactobacillaceae	Lactobacillus ruminis	RF3	ATCC 27782	Cow rumen/UK		[106]	NonHun38
449	Firmicutes	Oscillospiraceae	Oscillibacter ruminantium	GH1	JCM 18333	Cow rumen/Korea		[107]	NonHun39
450	Firmicutes	Peptococcaceae	Desulfotomaculum ruminis*	DL	DSM 2154	Sheep rumen/UK	Type strain	[108, 109]	NonHun40
451	Firmicutes	Peptostreptococcaceae	Peptoclostridium sp.	NCR		Buffalo rumen/India		[110]	NonHun41
452	Firmicutes	Ruminococcaceae	Ruminiclostridium cellobioparum	Cc	ATCC 15832	Cow rumen/USA	Type strain	[111]	NonHun42
453	Firmicutes	Ruminococcaceae	Ruminococcus albus*	7	DSM 20455	Cow rumen/USA	Type strain	[112, 113]	NonHun43
454	Firmicutes	Ruminococcaceae	Ruminococcus albus*	8		Cow rumen/USA		[114]	NonHun44
455	Firmicutes	Ruminococcaceae	Ruminococcus albus	SY3		Sheep rumen/UK		[115]	NonHun45
456	Firmicutes	Ruminococcaceae	Ruminococcus flavefaciens*	FD-1		Cow rumen/USA		[112,116]	NonHun46
457	Firmicutes	Ruminococcaceae	Ruminococcus flavefaciens	17	DSM 25089	Cow rumen/UK		[117]	NonHun47
458	Firmicutes	Ruminococcaceae	Ruminococcus flavefaciens	007c		Cow rumen/UK		[115]	NonHun48
459	Firmicutes	Ruminococcaceae	Ruminococcus flavefaciens	C94	ATCC 19208	Cow rumen/USA	Type strain	[112]	NonHun49
460	Firmicutes	Streptococcaceae	Lactococcus lactis subsp. cremoris	DPC6856		Cow rumen/Ireland		[118]	NonHun50
461	Firmicutes	Streptococcaceae	Streptococcus equinus	Pearl 11	ATCC 33317	Cow faeces/UK	Type strain	[119]	NonHun51
462	Firmicutes	Streptococcaceae	Streptococcus equinus	HC5		Cow rumen/USA		[120]	NonHun52
463	Firmicutes	Veillonellaceae	Anaerovibrio lipolyticus	5S	DSM 3074	Sheep rumen/UK	Type strain		NonHun53
464	Firmicutes	Veillonellaceae	Anaerovibrio lipolyticus	5S	DSM 3074	Sheep rumen/UK	Type strain	[121]	NonHun54
465	Firmicutes	Veillonellaceae	Megasphaera elsdenii	LC1	DSM 20460	Sheep rumen/UK	Type strain	[122]	NonHun55
466	Firmicutes	Veillonellaceae	Schwartzia succinivorans	S1-1	DSM 10502	Cow rumen/Sweden	Type strain	[123]	NonHun56
467	Firmicutes	Veillonellaceae	Selenomonas bovis	WG	DSM 23594	Yak rumen/China	Type strain	[124]	NonHun57
468	Firmicutes	Veillonellaceae	Selenomonas ruminantium subsp. lactilytica	TAM6421		Sheep rumen/Japan		[125]	NonHun58
469	Proteobacteria	Alcaligenaceae	Bordetella trematum	HR18		Cow rumen/Korea		[126]	NonHun59
470	Proteobacteria	Brucellaceae	Pseudochrobactrum sp.	AO18b		Cow rumen/India			NonHun60
471	Proteobacteria	Campylobacteraceae	Arcobacter butzleri	7h1h		Cow faeces/UK		[127]	NonHun61
472	Proteobacteria	Cellvibrionaceae	Cellvibrio sp.	BR		Cow rumen/China			NonHun62
473	Proteobacteria	Comamonadaceae	Lampropedia hyalina		DSM 16112	Dairy fam manure/UK		[128]	NonHun63
474	Proteobacteria	Desulfovibrionaceae	Desulfovibrio desulfuricans subsp. desulfuricans*	Mb	ATCC 27774	Sheep rumen/USA		[129]	NonHun64
475	Proteobacteria	Helicobacteriaceae	Wolinella succinogenes*		DSM 1740	Cow rumen/USA	Type strain	[130]	NonHun65
476	Proteobacteria	Moraxellaceae	Acinetobacter sp.	HR7		Cow rumen/Korea		[131]	NonHun66
477	Proteobacteria	Neisseriaceae	Alysiella crassa	S6	DSM 2578	Sheep saliva/Australia	Type strain	[132]	NonHun67
478	Proteobacteria	Neisseriaceae	Alysiella filiformis	A1	DSM 16848	Sheep saliva/Australia	Type strain	[132]	NonHun68
479	Proteobacteria	Pasteurellaceae	Actinobacillus succinogenes*	130Z	DSM 22257	Cow rumen/USA	Type strain	[133]	NonHun69
480	Proteobacteria	Pasteurellaceae	Basfia succiniciproducens*	MBEL55E		Cow rumen/Korea		[78,134]	NonHun70
481	Proteobacteria	Succinivibrionaceae	Succinimonas amylolytica	VPI 13846	DSM 2873	Cow rumen/USA	Type strain	[135]	NonHun71
482	Proteobacteria	Succinivibrionaceae	Succinivibrio dextrinosolvens	24	DSM 3072	Cow rumen/USA	Type strain	[45]	NonHun72
483	Synergistetes	Synergistaceae	Synergistes jonesii	78-1	ATCC 49833	Goat rumen/USA	Type strain	[136]	NonHun73
484	Synergistetes	Synergistaceae	Synergistetes sp.	Syn_Fa1		Cow rumen/Australia		[137]	NonHun74
485	Spirochaetes	Spirochaetaceae	Treponema saccharophilum*	PB	DSM 2985	Cow rumen/USA	Type strain	[138]	NonHun75
486	Spirochaetes	Spirochaetaceae	Treponema sp.	JC4		Cow rumen/Australia		[139]	NonHun76
487	Euryarchaeota	Methanomassiliicoccales	Methanogenic archaeon	ISO4-G1		Sheep rumen/NZ		[140]	NonHun77
488	Euryarchaeota	Methanomassiliicoccales	Methanogenic archaeon	ISO4-H5		Sheep rumen/NZ		[141]	NonHun78
489	Euryarchaeota	Methanomassiliicoccales	Thermoplasmatales archaeon	BRNA1		Cow rumen/Australia			NonHun79
490	Euryarchaeota	Methanobacteriaceae	Methanobacterium formicicum	BRM9		Cow rumen/NZ		[142]	NonHun80
491	Euryarchaeota	Methanobacteriaceae	Methanobrevibacter boviskoreani	AbM4		Sheep abomasum/NZ		[143]	NonHun81
492	Euryarchaeota	Methanobacteriaceae	Methanobrevibacter boviskoreani	JH1	DSM 25824	Cow rumen/Korea	Type strain	[144,145]	NonHun82
493	Euryarchaeota	Methanobacteriaceae	Methanobrevibacter gottschalkii	HO	DSM 11977	Horse faeces/USA	Type strain	[82,83]	NonHun83
494	Euryarchaeota	Methanobacteriaceae	Methanobrevibacter millerae	SM9		Sheep rumen/NZ		[146]	NonHun84
495	Euryarchaeota	Methanobacteriaceae	Methanobrevibacter olleyae	YLM1		Lamb rumen/NZ		[147]	NonHun85
496	Euryarchaeota	Methanobacteriaceae	Methanobrevibacter ruminantium*	M1	DSM 1093	Cow rumen/USA	Type strain	[148]	NonHun86
497	Euryarchaeota	Methanobacteriaceae	Methanobrevibacter ruminantium	YE286		Cow rumen/Australia			NonHun87
498	Euryarchaeota	Methanobacteriaceae	Methanobrevibacter sp.	YE315		Cow rumen/Australia			NonHun88
499	Euryarchaeota	Methanobacteriaceae	Methanobrevibacter thaueri	CW	DSM 11995	Cow faeces/USA	Type strain	[82,83]	NonHun89
500	Euryarchaeota	Methanobacteriaceae	Methanobrevibacter woesei	GS	DSM 11979	Goose faeces/USA	Type strain	[82,83]	NonHun90
501	Euryarchaeota	Methanosarcinaceae	Methanosarcina barkeri	CM1		Cow rumen/NZ		[149]	NonHun91
1 For unclassified strains the results shown are for the best Blast match to the 16S rRNA sequence from a named species
2 Source of cultures used in the Hungate1000 project. Where no source is indicated the the strain is from the Hungate1000 isolate collection available from AgResearch
* Genome sequences available at the start of the Hungate1000 project.
