# Supplementary material for: Cultivation and sequencing of rumen microbiome members from the Hungate1000 Collection
Source: Nat Biotechnol. 2018 Mar 19;36(4):359–67. doi: 10.1038/nbt.4110 (PMC6118326; doi:10.1038/nbt.4110)
Supplement: Supplementary Table 2 — Genome statistics for the 410 sequenced bacteria and archaea. (XLSX 66 kb) [file 41587_2018_BFnbt4110_MOESM9_ESM.xlsx]

## Sheet: Sheet1
Genome	Strain	Culture collection #	taxon_oid	Sequencing Technology	Assembly Method	Sequencing Depth (fold coverage)	CheckM Completeness (%)	Genome Size (bp)	Gene Count	CDS Count	Coding Base Count %	GC	COG Count	KO Count	Pfam Count	TIGRfam Count	With Function Prediction %	Scaffold Count
Actinomyces denticolens	PA		2651870314	Illumina HiSeq	vpAllpaths v. r46652	367.945	99.53	2760766	2347	2281	89.23	0.72	1513	1209	1858	732	76.05	33
Actinomyces nasicola	KPR-1		2593339153	Illumina HiSeq	vpAllpaths v. r46652	293.489	98.75	2532235	2438	2374	93.04	0.65	1599	1281	1955	790	76.99	29
Actinomyces ruminicola	KPR-7B		2608642100	Illumina HiSeq	vpAllpaths v. r46652	295.643	99.53	3299427	2799	2729	87.97	0.69	1783	1431	2219	793	76.56	38
Actinomyces ruminicola	B71	DSM 27982	2651870319	Illumina HiSeq	vpAllpaths v. r46652	348.281	99.53	3103556	2625	2561	88.01	0.7	1694	1360	2111	785	77.18	39
Olsenella sp.	KH1P3		2608642217	Illumina HiSeq	vpAllpaths v. r46652	205.025	100	2028623	1707	1645	89.82	0.63	1265	1031	1467	698	83.01	15
Olsenella sp.	KH2P3		2606217754	Illumina HiSeq	vpAllpaths v. r46652	598.892	100	2421020	2136	2080	86.99	0.63	1469	1161	1757	725	78.46	29
Olsenella sp.	KH3B4		2651870308	Illumina HiSeq	vpAllpaths v. r46652	384.558	100	2378016	2120	2064	88.32	0.63	1507	1199	1754	749	79.2	22
Olsenella umbonata	A2	DSM 22619	2606217797	Illumina HiSeq	vpAllpaths v. r46652	368.925	100	2214841	2022	1955	88.23	0.65	1453	1134	1709	739	80.96	49
Olsenella umbonata	WCP15		2657244903	Illumina HiSeq	vpAllpaths v. r46652	406.537	100	2030882	1713	1652	89.49	0.63	1257	1028	1465	695	82.49	25
Olsenella umbonata	KHGC19		2660238784	Illumina HiSeq	vpAllpaths v. r46652	299.755	100	2057956	1752	1691	89.65	0.63	1288	1051	1499	711	82.36	13
Bifidobacterium adolescentis	RU424	DSM 20087	2561511099	Illumina HiSeq	vpAllpaths v. r46652	623.844	100	2051152	1705	1638	89.55	0.59	1199	989	1429	602	80.47	10
Bifidobacterium bifidum	Calf96		2654588208	Illumina HiSeq	vpAllpaths v. r46652	535.122	99.54	2150296	1849	1785	87.31	0.63	1125	971	1442	606	74.69	15
Bifidobacterium boum	RU917	DSM 20432	2558860116	Illumina HiSeq	vpAllpaths v. r46652	272.775	100	2161188	1783	1724	86.33	0.59	1159	969	1420	621	76.78	26
Bifidobacterium breve	RP2		2651870312	Illumina HiSeq	vpAllpaths v. r46652	578.645	100	2260492	1976	1910	87.17	0.59	1276	1087	1593	635	77.88	25
Bifidobacterium choerinum	AGR2158		2526164523	Illumina HiSeq	ALLPATHS/Velvet	478.886	99.94	2190080	1802	1742	87.72	0.64	1143	948	1427	599	75.97	19
Bifidobacterium longum subsp. suis	AGR2137		2524614683	Illumina HiSeq	ALLPATHS/Velvet	407.394	99.54	2270377	1971	1897	87.02	0.6	1250	1081	1586	629	78.18	49
Bifidobacterium merycicum	RU915B	DSM 6492	2563366502	Illumina HiSeq	vpAllpaths v. r46652	426.012	99.77	2274683	1909	1847	87.94	0.6	1235	1003	1501	625	76.22	15
Bifidobacterium pseudolongum subsp. globosum	AGR2145		2524614684	Illumina HiSeq	ALLPATHS/Velvet	397.602	100	1992204	1714	1654	89.61	0.63	1119	952	1385	580	77.89	30
Bifidobacterium pseudolongum subsp. globosum	RU224	DSM 20092	2558860115	Illumina HiSeq	vpAllpaths v. r46652	614.682	99.56	1913048	1649	1586	89.88	0.63	1080	911	1339	574	78.59	40
Bifidobacterium ruminantium	RU687	DSM 6489	2558860117	Illumina HiSeq	vpAllpaths v. r46652	450.845	100	2218565	1897	1834	88.42	0.59	1194	1016	1503	630	76.12	43
Bifidobacterium thermophilum	RU326	DSM 20212	2558860129	Illumina HiSeq	vpAllpaths v. r46652	537.214	100	2252351	1793	1733	84.33	0.6	1173	985	1413	627	75.24	50
Cellulomonas sp.	KH9		2654588203	Illumina HiSeq	vpAllpaths v. r46652	736.686	100	4168132	3812	3746	91.57	0.75	2436	1685	2990	970	74.92	11
Corynebacterium vitaeruminis	Ga6A13		2561511135	Illumina HiSeq	ALLPATHS/Velvet	343.715	99.67	2909448	2707	2643	88.42	0.66	1790	1413	2179	884	76.73	69
Denitrobacterium detoxificans	NPOH1	DSM 21843	2593339223	Illumina HiSeq	vpAllpaths v. r46652	256.833	100	2407645	2029	1968	90.31	0.59	1281	981	1616	730	77.08	38
Micrococcus luteus	VTM4R57		2623620484	Illumina HiSeq	vpAllpaths v. r46652	876.275	98.65	2562419	2391	2330	91.33	0.73	1622	1240	1946	766	78.13	37
Micrococcineae bacterium	KH10		2606217812	Illumina HiSeq	vpAllpaths v. r46652	332.028	98.51	2800603	2470	2410	91.88	0.61	1510	1155	1895	780	72.91	6
Propionibacteriaceae bacterium	P6A17		2558860125	Illumina HiSeq	vpAllpaths v. r46652	619.595	98.78	2731626	2636	2576	91.83	0.69	1651	1339	2070	809	75.08	48
Propionibacterium acnes	NLAE-zl-G260		2654588184	Illumina HiSeq	vpAllpaths v. r46652	331.225	100	2544367	2382	2327	90.82	0.6	1566	1299	1881	816	75.99	13
Propionibacterium sp.	MB3007		2563366735	Illumina HiSeq	vpAllpaths v. r46652	368.092	100	2539257	2391	2335	90.86	0.6	1541	1291	1874	811	75.74	17
Ruaniaceae bacterium	KH17		2623620518	Illumina HiSeq	vpAllpaths v. r46652	691.569	98.75	2724385	2588	2532	90.84	0.65	1683	1343	2080	745	76.31	72
Bacteroidales bacterium	Ga6A2		2561511134	Illumina HiSeq	ALLPATHS/Velvet	462.474	97.77	3850389	3283	3208	89.34	0.45	1545	1155	2345	812	66.19	82
Bacteroidales bacterium	Ga6A1		2562617030	Illumina HiSeq	ALLPATHS/Velvet	406.917	97.77	3848685	3272	3197	89.39	0.45	1546	1154	2344	810	66.47	79
Bacteroidales bacterium	WCE2008		2623620621	Illumina HiSeq	vpAllpaths v. r46652	697.122	97.62	2374959	1971	1922	94.06	0.51	1145	929	1564	662	74.28	8
Bacteroidales bacterium	WCE2004		2623620625	Illumina HiSeq	vpAllpaths v. r46652	300.245	96.27	2322854	1990	1936	94.33	0.62	1149	914	1578	638	74.27	5
Bacteroidales bacterium	KHT7		2654588178	Illumina HiSeq	vpAllpaths v. r46652	591.765	97.77	3785360	3235	3162	89.86	0.45	1552	1192	2334	818	66.65	61
Bacteroides sp.	AR20		2596583541	Illumina HiSeq	vpAllpaths v. r46652	360.027	99.26	4442069	3713	3642	91.12	0.46	1983	1437	2995	1002	74.71	61
Bacteroides sp.	AR29		2593339260	Illumina HiSeq	vpAllpaths v. r46652	390.858	99.14	6065363	4706	4628	90.77	0.43	2316	1583	3769	1212	72.93	28
Bacteroides ovatus	NLAE-zl-C57		2654588146	Illumina HiSeq	vpAllpaths v. r46652	271.484	98.49	6007827	4811	4718	91.13	0.42	2302	1656	3811	1176	72.79	174
Bacteroides ovatus	NLAE-zl-C500		2654588143	Illumina HiSeq	vpAllpaths v. r46652	168.544	98.81	5862656	4703	4617	91.06	0.42	2293	1645	3736	1183	73	125
Bacteroides thetaiotaomicron	KPPR-3		2593339226	Illumina HiSeq	vpAllpaths v. r46652	579.511	99.46	6227149	4929	4847	90.38	0.43	2366	1596	3934	1235	72.25	38
Bacteroides thetaiotaomicron	NLAE-zl-C579		2654588179	Illumina HiSeq	vpAllpaths v. r46652	367.522	99.46	6328799	5122	5039	90.33	0.43	2393	1633	3961	1208	70.25	78
Bacteroides vulgatus	NLAE-zl-G202		2623620522	Illumina HiSeq	vpAllpaths v. r46652	592.234	99.25	4974802	4341	4247	89.6	0.42	2101	1508	3312	1092	70.38	106
Bacteroides xylanisolvens	NLAE-zl-G339		2623620516	Illumina HiSeq	vpAllpaths v. r46652	325.753	99.46	6131743	4916	4830	90.12	0.42	2337	1628	3837	1203	70.75	64
Bacteroides xylanisolvens	NLAE-zl-C202		2654588180	Illumina HiSeq	vpAllpaths v. r46652	503.603	99.46	5867942	4763	4674	90.14	0.42	2297	1600	3729	1187	71.26	93
Porphyromonadaceae bacterium	KH3CP3RA		2651870357	Illumina HiSeq	vpAllpaths v. r46652	415.169	100	4929248	4063	4005	90.23	0.43	2097	1479	3129	1045	71.62	47
Porphyromonadaceae bacterium	KH3R12		2654588140	Illumina HiSeq	vpAllpaths v. r46652	262.163	100	4154516	3405	3334	90.22	0.44	1884	1412	2721	989	74.86	94
Porphyromonadaceae bacterium	KHP3R9		2654588142	Illumina HiSeq	vpAllpaths v. r46652	431.819	100	3368280	2847	2784	92.09	0.49	1564	1214	2297	842	74.75	106
Porphyromonadaceae bacterium	NLAE-zl-C104		2654588129	Illumina HiSeq	vpAllpaths v. r46652	456.06	99.45	3916551	3211	3143	90.35	0.44	1797	1372	2586	957	75.4	85
Prevotella brevis	P6B11		2558860121	Illumina HiSeq	vpAllpaths v. r46652	488.016	99.63	3216972	2569	2510	91.25	0.49	1380	1094	1987	801	73.14	22
Prevotella bryantii	C21a		2524614710	Illumina HiSeq	ALLPATHS/Velvet	444.695	98.31	3249285	2679	2595	89.7	0.39	1430	1158	2027	792	72.04	22
Prevotella bryantii	FB3001		2623620459	Illumina HiSeq	vpAllpaths v. r46652	212.482	98.65	3296581	2738	2658	89.38	0.39	1472	1162	2057	791	70.93	23
Prevotella bryantii	KHPX14		2654588113	Illumina HiSeq	vpAllpaths v. r46652	238.836	98.65	3334969	2786	2707	89.6	0.39	1474	1169	2075	794	70.57	21
Prevotella ruminicola	Ga6B6		2558860122	Illumina HiSeq	vpAllpaths v. r46652	259.755	99.63	3473679	2903	2844	93.12	0.48	1553	1199	2265	806	74.1	52
Prevotella ruminicola	BPI-34		2623621019	Illumina HiSeq	vpAllpaths v. r46652	585.48	99.58	3658292	3171	3111	92.93	0.48	1621	1233	2342	842	69.88	20
Prevotella ruminicola	BPI-162		2623620485	Illumina HiSeq	vpAllpaths v. r46652	419.621	99.63	3559396	3068	3012	92.69	0.48	1567	1211	2305	835	70.7	38
Prevotella ruminicola	RM4		2562617035	Illumina HiSeq	vpAllpaths v. r46652	506.696	99.63	3352525	2844	2786	93.53	0.48	1549	1207	2237	816	74.96	15
Prevotella ruminicola	KHP1		2606217814	Illumina HiSeq	vpAllpaths v. r46652	532.711	99.58	3418751	2862	2807	93.1	0.48	1558	1195	2244	807	74.25	6
Prevotella ruminicola	KHT3		2654588175	Illumina HiSeq	vpAllpaths v. r46652	706.934	99.63	3961687	3513	3446	92.6	0.46	1699	1265	2533	880	68.2	63
Prevotella ruminicola	D31d		2654588193	Illumina HiSeq	vpAllpaths v. r46652	247.348	99.63	3773855	3205	3148	93.78	0.48	1681	1254	2440	849	72.04	10
Prevotella ruminicola	AR32		2654588202	Illumina HiSeq	vpAllpaths v. r46652	392.023	99.63	3248162	2807	2747	93.5	0.47	1506	1175	2157	803	72.32	18
Prevotella sp.	FD3004		2574179753	Illumina HiSeq	vpAllpaths v. r46652	450.189	99.63	2957066	2491	2438	93.52	0.47	1463	1149	2034	786	77.32	14
Prevotella sp.	LC2012		2606217810	Illumina HiSeq	vpAllpaths v. r46652	559.711	99.63	2886813	2469	2417	92.65	0.49	1414	1121	1951	775	74.65	9
Prevotella sp.	MA2016		2558860990	Illumina HiSeq	vpAllpaths v. r46652	727.048	99.63	3384011	2837	2770	93.75	0.48	1558	1188	2219	825	74.55	12
Prevotella sp.	P6B1		2561511222	Illumina HiSeq	vpAllpaths v. r46652	223.224	99.63	3613673	3029	2964	93.68	0.48	1579	1194	2325	832	72.8	18
Prevotella sp.	P6B4		2558860126	Illumina HiSeq	vpAllpaths v. r46652	706.005	99.63	3552503	3037	2974	93.41	0.47	1533	1185	2303	814	72.31	49
Prevotella sp.	KHP7		2606217765	Illumina HiSeq	vpAllpaths v. r46652	489.033	99.63	3080082	2604	2544	93.55	0.47	1507	1163	2114	804	76.61	8
Prevotella sp.	NE3005		2623620457	Illumina HiSeq	vpAllpaths v. r46652	402.074	99.26	3567607	3105	3042	92.52	0.49	1630	1261	2377	825	72.14	21
Prevotella sp.	TC2-28		2623620552	Illumina HiSeq	vpAllpaths v. r46652	261.989	99.14	3371121	2957	2898	92.72	0.48	1520	1131	2171	790	69.5	36
Prevotella sp.	TC2-24		2623621022	Illumina HiSeq	vpAllpaths v. r46652	485.997	99.44	2917108	2517	2463	92.8	0.49	1405	1113	1949	769	72.9	8
Prevotella sp.	TF2-5		2623620458	Illumina HiSeq	vpAllpaths v. r46652	633.374	98.15	3511834	2991	2924	92.14	0.47	1472	1153	2166	770	67.64	23
Prevotella sp.	BPI-145		2623620512	Illumina HiSeq	vpAllpaths v. r46652	370.866	99.26	3552958	2993	2933	92.2	0.48	1481	1135	2146	782	67.22	50
Prevotella sp.	BPI-148		2623620508	Illumina HiSeq	vpAllpaths v. r46652	795.727	99.26	3479601	2885	2821	92.38	0.48	1469	1145	2121	788	68.87	41
Prevotella sp.	AGR2160		2524614711	Illumina HiSeq	ALLPATHS/Velvet	549.983	98.92	2908381	2564	2484	90.08	0.51	1316	1069	1913	740	69.77	49
Prevotella sp.	HUN102		2558860145	PacBio	HGAP v. 1.1	558.141	99.32	3318148	2999	2929	85.26	0.45	1271	999	2014	761	62.62	4
Prevotella sp.	KH1P2		2606217815	Illumina HiSeq	vpAllpaths v. r46652	523.186	98.93	3281063	2641	2577	87.51	0.53	1443	1119	2076	814	74.06	40
Prevotella sp.	KH2C16		2651870360	Illumina HiSeq	vpAllpaths v. r46652	279.657	98.86	3221349	2874	2802	90.66	0.5	1379	1071	2083	786	67.47	58
Prevotellaceae bacterium	HUN156		2593339271	Illumina HiSeq	vpAllpaths v. r46652	357.586	98.52	2798681	2378	2322	91.12	0.45	1254	1026	1810	722	70.61	19
Prevotellaceae bacterium	KH2P17		2623620487	Illumina HiSeq	vpAllpaths v. r46652	604.976	98.93	3303909	2691	2627	87.7	0.53	1452	1121	2089	815	72.91	40
Prevotellaceae bacterium	MN60		2623620474	Illumina HiSeq	vpAllpaths v. r46652	262.678	98.89	2737698	2338	2283	91.21	0.46	1278	1009	1795	721	71.98	24
Fibrobacter succinogenes subsp. elongatus	HM2	ATCC 43856	2596583606	Illumina HiSeq	vpAllpaths v. r46652	446.986	100	3511778	2948	2885	92.25	0.49	1522	1206	2101	928	69.2	9
Clostridiales bacterium	WTE2008		2608642216	Illumina HiSeq	vpAllpaths v. r46652	479.975	97.2	3408855	3124	3029	90	0.54	1868	1297	2385	806	73.75	16
Clostridiales bacterium	R-7		2623620525	Illumina HiSeq	vpAllpaths v. r46652	559.132	96.15	3341128	3033	2973	89.84	0.53	1928	1365	2396	819	76.29	20
Eubacterium sp.	AB3007		2558860974	PacBio	HGAP v. 2.0.1	518.122	98.16	2301752	2128	2068	90.77	0.53	1429	1071	1756	724	79.23	1
Eubacterium pyruvativorans	i6		2623620515	Illumina HiSeq	vpAllpaths v. r46652	544.652	99.65	2158512	1975	1898	87.51	0.55	1359	1032	1603	773	78.84	58
Eubacterium pyruvativorans	KHPC4		2654588172	Illumina HiSeq	vpAllpaths v. r46652	475.969	99.65	2275694	2076	2007	87.46	0.54	1409	1076	1683	794	79.09	75
Eubacterium pyruvativorans	KHGC13		2657244902	Illumina HiSeq	vpAllpaths v. r46652	183.76	99.65	2277081	2079	2006	87.42	0.54	1411	1079	1692	793	79.41	72
Acidaminococcus fermentans	pGA-4		2593339211	Illumina HiSeq	vpAllpaths v. r46652	623.091	99.98	2344887	2212	2136	89.01	0.56	1548	1193	1839	858	79.16	57
Acidaminococcus fermentens	WCC6		2654588173	Illumina HiSeq	vpAllpaths v. r46652	578.736	99.98	2280545	2135	2058	89.42	0.56	1528	1173	1774	851	79.2	40
Succiniclasticum ruminis	B14	DSM 11005	2623620478	Illumina HiSeq	vpAllpaths v. r46652	350.587	98.38	2900473	2504	2435	87.12	0.49	1540	1164	1905	903	72.16	27
Succiniclasticum ruminis	SE10	DSM 9236	2654588123	Illumina HiSeq	vpAllpaths v. r46652	765.24	98.68	2539887	2360	2287	88.45	0.5	1473	1169	1836	847	72.97	39
Bacillus cereus	KPR-7A		2606217805	Illumina HiSeq	vpAllpaths v. r46652	306.672	99.34	5796785	5963	5866	84.05	0.35	3454	2600	4733	1568	72.26	54
Bacillus licheniformis	VTM3R78		2623620452	Illumina HiSeq	vpAllpaths v. r46652	473.942	98.96	4084064	4292	4158	88.08	0.46	2878	2363	3601	1372	78.91	23
Bacillus sp.	MB2021		2561511143	Illumina HiSeq	ALLPATHS/Velvet	500.784	91.14	5035345	5012	4923	82.7	0.35	3106	2479	4023	1430	75.84	166
Clostridium algidicarnis	B3		2561511142	PacBio	HGAP v. 2.0.1	520.794	100	3060291	2906	2791	86.63	0.3	1914	1524	2366	1000	77.6	1
Clostridium beijerinckii	HUN142		2558860979	Illumina HiSeq	vpAllpaths v. r46652	386.129	99.19	6106710	5589	5478	80.66	0.3	3410	2470	4419	1547	75.7	53
Clostridium butyricum	AGR2140		2524614705	Illumina HiSeq	ALLPATHS/Velvet	356.447	99.19	4550822	4192	4099	85.54	0.29	2690	2046	3379	1301	77.46	39
Clostridium cadaveris	AGR2141		2524614698	Illumina HiSeq	ALLPATHS/Velvet	401.132	99.19	3542160	3459	3372	88.47	0.31	2171	1698	2779	1118	76.99	42
Clostridium cadaveris	NLAE-zl-G419		2623620513	Illumina HiSeq	vpAllpaths v. r46652	1242.47	99.19	3532192	3440	3351	88.23	0.31	2190	1694	2762	1112	76.92	52
Clostridium sp.	B6405	DSM 8431	2623621014	Illumina HiSeq	vpAllpaths v. r46652	676.113	98.39	3630749	3618	3519	86.14	0.29	1990	1684	2681	1072	72.33	330
Clostridium cochlearium	NLAE-zl-C224		2654588125	Illumina HiSeq	vpAllpaths v. r46652	466.76	98.62	2400722	2407	2331	88.05	0.28	1546	1295	1949	909	77.07	52
Clostridium lundense	R1	DSM 17049	2558860132	Illumina HiSeq	vpAllpaths v. r46652	274.968	100	4753597	4591	4493	86.89	0.29	2743	2051	3606	1294	74.8	52
Clostridium paraputrificum	AGR2156		2524614700	Illumina HiSeq	ALLPATHS/Velvet	391.437	99.19	3561289	3568	3489	88.7	0.3	2197	1733	2758	1123	73.4	30
Proteiniclasticum ruminis	D3RC-2	DSM 24773	2561511080	Illumina HiSeq	vpAllpaths v. r46652	654.733	87.3	3118301	2939	2865	88.67	0.43	2003	1505	2405	941	78.39	21
Enterococcus casseliflavus	NLAE-zl-G268		2623620479	Illumina HiSeq	vpAllpaths v. r46652	600.525	99.25	3686667	3589	3505	87.43	0.42	2421	1861	2860	1074	76.18	28
Enterococcus casseliflavus	NLAE-zl-C414		2651870318	Illumina HiSeq	vpAllpaths v. r46652	316.966	99.25	3564496	3396	3329	88.13	0.43	2476	1939	2850	1062	80.21	44
Enterococcus faecalis	68A		2565956507	PacBio	HGAP v. 2.0.1	212.991	99.25	3049703	3061	2940	89.23	0.37	2009	1509	2398	990	74.29	9
Enterococcus faecalis	VTM1R91		2606217756	Illumina HiSeq	vpAllpaths v. r46652	365.325	99.63	3058004	3076	2979	88.57	0.37	2026	1520	2428	1013	75.1	39
Enterococcus gallinarum	SKF1		2562617050	PacBio	HGAP v. 2.0.1	644.556	99.62	3475102	3425	3330	87.35	0.4	2396	1860	2826	1041	79.04	6
Enterococcus mundtii	C2		2606217799	Illumina HiSeq	vpAllpaths v. r46652	507.26	99.63	3245556	3051	2974	85.81	0.38	1943	1504	2352	942	74.04	49
Enterococcus sp.	KPPR-6		2606217798	Illumina HiSeq	vpAllpaths v. r46652	242.02	99.31	4448635	4535	4434	88.06	0.4	2961	2168	3632	1321	76.23	68
Erysipelotrichaceae bacterium	NK3D112		2562617196	Illumina HiSeq	ALLPATHS/Velvet	479.671	98.41	3148938	2966	2907	90.72	0.48	1838	1275	2317	776	74.41	95
Erysipelatoclostridium innocuum	NLAE-zl-G197		2623620482	Illumina HiSeq	vpAllpaths v. r46652	212.834	100	4564344	4492	4398	85.07	0.43	2587	1976	3280	1204	69.63	35
Erysipelatoclostridium innocuum	NLAE-zl-C381		2654588128	Illumina HiSeq	vpAllpaths v. r46652	574.917	99.53	4232065	4216	4144	85.42	0.44	2517	1916	3209	1161	72.18	56
Kandleria vitulina	MC3001		2558309014	Illumina HiSeq	vpAllpaths v. r46652	734.641	100	2042026	2133	2048	90.69	0.35	1369	1071	1655	744	73.61	54
Kandleria vitulina	WCE2011		2558860130	Illumina HiSeq	vpAllpaths v. r46652	605.057	100	2036146	2070	1987	90.71	0.35	1344	1065	1609	740	74.11	41
Kandleria vitulina	RL2	DSM 20405	2561511092	Illumina HiSeq	ALLPATHS/Velvet	524.17	100	2126709	2201	2122	90.2	0.35	1417	1100	1699	756	73.19	75
Kandleria vitulina	S3b		2606217761	Illumina HiSeq	vpAllpaths v. r46652	510.227	100	2133402	2178	2105	90.59	0.35	1397	1089	1698	760	74.01	61
Kandleria vitulina	WCC7		2654588126	Illumina HiSeq	vpAllpaths v. r46652	438.285	100	2104115	2175	2093	90.76	0.35	1406	1089	1693	755	73.47	49
Kandleria vitulina	KH4T7		2654588124	Illumina HiSeq	vpAllpaths v. r46652	424.182	100	2074534	2130	2048	90.66	0.35	1376	1078	1654	743	73.47	37
Sharpea azabuensis	ST18	DSM 18934	2561511132	Illumina HiSeq	ALLPATHS/Velvet	575.5	99.06	2411783	2467	2388	88.85	0.37	1617	1247	1944	815	75.68	91
Sharpea azabuensis	RL1	DSM 20406	2606217806	Illumina HiSeq	vpAllpaths v. r46652	558.701	99.06	2401553	2527	2438	88.88	0.37	1606	1223	1939	805	73.29	140
Sharpea azabuensis	KH1P5		2606217758	Illumina HiSeq	vpAllpaths v. r46652	232.053	99.06	2329465	2375	2298	88.59	0.37	1620	1229	1917	799	76.76	71
Sharpea azabuensis	KH2P10		2606217759	Illumina HiSeq	vpAllpaths v. r46652	657.062	99.06	2329753	2384	2301	88.56	0.37	1619	1231	1916	802	76.59	72
Eubacterium callanderi	NLAE-zl-G225		2623620475	Illumina HiSeq	vpAllpaths v. r46652	587.042	99.3	4368996	4290	4206	89.68	0.47	2566	1820	3289	1229	73.66	24
Acetitomaculum ruminis	139 B	DSM 5522	2651870361	Illumina HiSeq	vpAllpaths v. r46652	317.075	95.4	3082721	2710	2640	87.19	0.34	1664	1299	2135	869	76.09	54
Blautia schinkii	B	DSM 10518	2561511230	Illumina HiSeq	ALLPATHS/Velvet	179.55	99.37	6679327	5907	5804	88.41	0.46	3531	2622	4751	1311	77.45	65
Blautia sp.	SF-50		2593339257	Illumina HiSeq	vpAllpaths v. r46652	337.452	99.37	3698401	3468	3365	87.77	0.44	2121	1662	2747	1075	76.85	78
Blautia wexlerae	AGR2146		2524614712	Illumina HiSeq	ALLPATHS/Velvet	364.061	99.37	3583102	3372	3287	85.29	0.42	1924	1574	2595	1004	74.35	189
Butyrivibrio fibrisolvens	MD2001		2524614878	Illumina HiSeq	ALLPATHS/Velvet	293.193	100	4738960	4022	3934	86.34	0.4	2304	1666	3021	971	72.75	66
Butyrivibrio fibrisolvens	AB2020		2524614871	Illumina HiSeq	ALLPATHS/Velvet	352.483	100	4735565	4107	4021	85.96	0.4	2301	1702	3041	1000	71.56	170
Butyrivibrio fibrisolvens	FE2007		2524614707	Illumina HiSeq	ALLPATHS/Velvet	597.937	99.58	4315442	3732	3652	86.4	0.4	2112	1546	2761	944	71.22	65
Butyrivibrio fibrisolvens	ND3005		2524614875	Illumina HiSeq	ALLPATHS/Velvet	369.721	99.16	4461744	3862	3793	85.88	0.39	2089	1562	2784	949	69.68	160
Butyrivibrio fibrisolvens	YRB2005		2524614708	Illumina HiSeq	ALLPATHS/Velvet	226.998	99.58	4651802	3997	3906	86.37	0.4	2278	1675	2975	988	72.03	81
Butyrivibrio fibrisolvens	WTE3004		2524614709	Illumina HiSeq	ALLPATHS/Velvet	450.155	99.58	4665426	4000	3897	86.19	0.4	2310	1682	3011	990	72.4	87
Butyrivibrio fibrisolvens	AR40		2623620520	Illumina HiSeq	vpAllpaths v. r46652	337.22	100	5015023	4293	4211	86.32	0.4	2445	1757	3208	1016	71.81	77
Butyrivibrio fibrisolvens	TB		2593339242	Illumina HiSeq	vpAllpaths v. r46652	705.315	99.53	4407701	3816	3734	86.19	0.4	2171	1588	2844	959	71.54	56
Butyrivibrio hungatei	NK4A153		2524614697	Illumina HiSeq	ALLPATHS/Velvet	481.335	99.57	3372542	3164	3072	90.22	0.41	1875	1375	2391	884	72.76	31
Butyrivibrio hungatei	XBD2006		2595698227	Illumina HiSeq	vpAllpaths v. r46652	329.62	99.17	3400374	3153	3087	90.18	0.41	1895	1404	2397	878	72.85	36
Butyrivibrio proteoclasticus	FD2007		2558860139	Illumina HiSeq	vpAllpaths v. r46652	751.034	99.57	3880043	3342	3252	90.6	0.4	2001	1469	2592	919	75.1	43
Butyrivibrio proteoclasticus	P6B7		2558860127	Illumina HiSeq	vpAllpaths v. r46652	376.797	99.96	3927843	3556	3487	90.07	0.42	1986	1479	2593	906	70.05	53
Butyrivibrio proteoclasticus	P18		2623620519	Illumina HiSeq	vpAllpaths v. r46652	629.263	99.96	4168923	3867	3774	89.19	0.39	2154	1568	2822	922	70.11	76
Butyrivibrio sp.	AE2005		2563366722	PacBio	HGAP v2.0.0	734.565	99.57	3712078	3471	3384	89.97	0.41	1944	1407	2533	906	70.44	41
Butyrivibrio sp.	AE3003		2563367225	PacBio	HGAP v. 2.0.1	461.814	99.57	3464030	3254	3160	90.21	0.41	1880	1392	2437	881	72.25	1
Butyrivibrio sp.	MC2013		2524614713	Illumina HiSeq	ALLPATHS/Velvet	575.231	99.58	3813073	3274	3180	89.74	0.44	1938	1422	2513	868	74.28	48
Butyrivibrio sp.	NC3005		2524614714	Illumina HiSeq	ALLPATHS/Velvet	340.001	99.58	3871453	3415	3326	87.86	0.36	1998	1514	2595	902	73.06	93
Butyrivibrio sp.	XPD2006		2524614715	Illumina HiSeq	ALLPATHS/Velvet	551.69	99.57	3888106	3523	3456	92.9	0.43	2148	1583	2748	947	75.08	31
Butyrivibrio sp.	VCB2001		2524614716	Illumina HiSeq	ALLPATHS/Velvet	287.66	99.57	4016637	3637	3564	92.28	0.44	2191	1593	2833	944	74.54	43
Butyrivibrio sp.	FCS006		2526164524	Illumina HiSeq	ALLPATHS/Velvet	374.951	99.57	3795729	3339	3276	92.41	0.44	2111	1539	2639	941	76.25	12
Butyrivibrio sp.	NC2007		2524614696	Illumina HiSeq	ALLPATHS/Velvet	684.341	99.57	4000398	3627	3562	91.98	0.44	2157	1576	2780	944	73.53	54
Butyrivibrio sp.	FCS014		2545555868	PacBio	HGAP v2.0.0	368.544	99.21	4089922	3699	3592	90.72	0.46	2053	1662	2754	981	73.59	22
Butyrivibrio sp.	AE2032		2576861819	PacBio	HGAP	462.692	97.98	3686941	3357	3253	92.22	0.43	1994	1462	2546	904	72.92	6
Butyrivibrio sp.	AE3009		2526164511	Illumina HiSeq	ALLPATHS/Velvet	357.574	99.96	4218197	3630	3521	90.72	0.44	2098	1541	2733	923	72.62	103
Butyrivibrio sp.	XPD2002		2524614695	Illumina HiSeq	ALLPATHS/Velvet	163.412	99.58	4442963	4047	3957	89.59	0.42	2289	1612	3023	985	71.95	47
Butyrivibrio sp.	AE3006		2524614688	Illumina HiSeq	ALLPATHS/Velvet	403.303	99.58	4147770	3657	3582	90.59	0.41	2172	1596	2886	952	75.75	41
Butyrivibrio sp.	MB2005		2524614687	Illumina HiSeq	ALLPATHS/Velvet	421.942	99.58	4178539	3694	3630	90.38	0.41	2171	1572	2890	962	75.15	42
Butyrivibrio sp.	AC2005		2524614694	Illumina HiSeq	ALLPATHS/Velvet	564.454	99.58	5126371	4764	4681	88.55	0.4	2494	1782	3420	1043	68.62	74
Butyrivibrio sp.	LC3010		2524614693	Illumina HiSeq	ALLPATHS/Velvet	675.128	99.58	4588273	4095	4004	88.38	0.4	2277	1647	3068	957	72.31	66
Butyrivibrio sp.	FC2001		2524614881	Illumina HiSeq	ALLPATHS/Velvet	431.491	99.58	4575583	4156	4082	89.75	0.42	1723	1664	3101	1000	71.75	39
Butyrivibrio sp.	WCD3002		2524614692	Illumina HiSeq	ALLPATHS/Velvet	549.159	99.58	4254596	3762	3692	90.44	0.41	2166	1585	2903	948	74.51	50
Butyrivibrio sp.	VCD2006		2524614691	Illumina HiSeq	ALLPATHS/Velvet	380.995	99.58	4705279	4111	4018	88.94	0.41	2328	1660	3146	1010	73.41	66
Butyrivibrio sp.	AD3002		2524614690	Illumina HiSeq	ALLPATHS/Velvet	288.816	99.58	4316529	3946	3874	90.29	0.42	2196	1580	2957	962	72.33	73
Butyrivibrio sp.	WCD2001		2524614719	Illumina HiSeq	ALLPATHS/Velvet	551.069	99.58	4276742	3900	3833	90.45	0.42	2200	1587	2939	967	72.62	59
Butyrivibrio sp.	AE3004		2562617011	PacBio	HGAP v. 2.0.1	437.485	99.58	4470907	4049	3965	89.66	0.4	2239	1619	3027	989	71.94	6
Butyrivibrio sp.	VCB2006		2524614718	Illumina HiSeq	ALLPATHS/Velvet	863.872	99.96	3947728	3488	3402	91.18	0.41	2059	1487	2667	910	73.8	40
Butyrivibrio sp.	AE2015		2524614870	Illumina HiSeq	ALLPATHS/Velvet	196.368	99.96	3711555	3275	3203	91.54	0.4	2022	1511	2552	895	74.69	73
Butyrivibrio sp.	XBB1001		2524614689	Illumina HiSeq	ALLPATHS/Velvet	408.194	99.96	3912001	3445	3351	89.88	0.41	2002	1495	2607	909	72.89	39
Butyrivibrio sp.	LB2008		2556921619	Illumina HiSeq	vpAllpaths v. r46652	375.876	99.43	3718842	3490	3415	89.69	0.41	1978	1464	2563	909	70.54	30
Butyrivibrio sp.	MC2021		2556921665	Illumina HiSeq	vpAllpaths v. r46652	354.641	99.96	4362523	3660	3569	91.49	0.44	2109	1534	2804	929	73.93	32
Butyrivibrio sp.	NC2002		2561511226	Illumina HiSeq	vpAllpaths v. r46652	612.471	99.58	3407272	3031	2971	90.76	0.4	1839	1382	2345	859	74.17	8
Butyrivibrio sp.	WCE2006		2561511091	Illumina HiSeq	vpAllpaths v. r46652	558.717	99.58	4528646	4001	3917	88.02	0.39	2278	1623	3017	939	72.46	94
Butyrivibrio sp.	YAB3001		2595698243	Illumina HiSeq	vpAllpaths v. r46652	371.917	99.57	4587896	4146	4066	88.83	0.39	2291	1630	3077	953	71.97	56
Butyrivibrio sp.	INlla14		2593339224	Illumina HiSeq	vpAllpaths v. r46652	654.167	99.96	4194792	3814	3714	89.57	0.41	2102	1526	2831	929	70.69	79
Butyrivibrio sp.	INlla16		2593339137	Illumina HiSeq	vpAllpaths v. r46652	404.915	99.58	4799342	4545	4482	89.58	0.42	2342	1667	3277	994	69.17	133
Butyrivibrio sp.	INlla18		2593339254	Illumina HiSeq	vpAllpaths v. r46652	224.948	99.57	3254604	3019	2958	91.79	0.4	1866	1413	2364	864	74.93	34
Butyrivibrio sp.	INlla21		2593339243	Illumina HiSeq	vpAllpaths v. r46652	422.685	98.83	3343115	3258	3177	91.6	0.42	1853	1390	2346	872	69.15	73
Butyrivibrio sp.	Su6		2595698238	Illumina HiSeq	vpAllpaths v. r46652	405.745	99.96	3697154	3194	3112	91.4	0.4	2017	1487	2529	904	76.11	23
Butyrivibrio sp.	OB235		2606217762	Illumina HiSeq	vpAllpaths v. r46652	584.233	99.58	4734478	4371	4274	90.12	0.42	2342	1641	3198	999	70.4	83
Butyrivibrio sp.	M55		2654588120	Illumina HiSeq	vpAllpaths v. r46652	521.18	99.57	3666312	3429	3364	90.91	0.41	1968	1427	2526	885	70.78	38
Dorea longicatena	AGR2136		2524614701	Illumina HiSeq	ALLPATHS/Velvet	422.238	99.42	3595079	3624	3529	88.21	0.41	2055	1591	2777	1053	74.37	137
Dorea sp.	AGR2135		2524614702	Illumina HiSeq	ALLPATHS/Velvet	357.513	99.42	3509498	3548	3448	87.69	0.41	1989	1554	2693	1042	73.82	73
Eubacterium cellulosolvens	LD2006		2558860138	Illumina HiSeq	vpAllpaths v. r46652	347.244	99.36	3331935	2854	2776	86.32	0.49	1681	1280	2169	877	73.27	77
Eubacterium oxidoreducens	G41	DSM 3217	2593339221	Illumina HiSeq	vpAllpaths v. r46652	385.106	98.28	2912287	2705	2629	90.73	0.4	1639	1268	2051	825	73.05	33
Eubacterium ruminantium	HUN269		2593339210	Illumina HiSeq	vpAllpaths v. r46652	392.355	99.33	2878992	2603	2544	89.99	0.37	1527	1159	1938	763	71.49	36
Eubacterium ruminantium	FB3002		2623620486	Illumina HiSeq	vpAllpaths v. r46652	393.159	100	3504514	2890	2787	88.84	0.4	1636	1206	2122	832	70.76	40
Eubacterium ruminantium	2388		2623620481	Illumina HiSeq	vpAllpaths v. r46652	289.588	99.33	2876368	2638	2578	90.11	0.37	1527	1156	1936	764	70.51	34
Lachnobacterium bovis	NK4B19		2524614717	Illumina HiSeq	ALLPATHS/Velvet	448.702	99.52	2514800	2358	2301	88.05	0.31	1473	1189	1807	809	74.55	130
Lachnobacterium bovis	AE2004		2558860969	PacBio	HGAP v. 1.1	440.235	99.52	2844447	2688	2558	84.8	0.31	1491	1290	1886	828	69.68	22
Lachnobacterium bovis	C6A12		2558860123	Illumina HiSeq	vpAllpaths v. r46652	737.47	99.52	2607647	2443	2359	87.97	0.31	1485	1184	1822	816	72.33	45
Lachnobacterium bovis	S1b		2593339159	Illumina HiSeq	vpAllpaths v. r46652	539.423	99.52	2535708	2360	2270	88.02	0.31	1481	1181	1785	812	73.26	66
Lachnobacterium bovis	YZ 87	DSM 14045	2593339158	Illumina HiSeq	vpAllpaths v. r46652	671.92	99.52	2717066	2485	2399	87.71	0.31	1557	1235	1900	827	74.49	58
Lachnoclostridium aerotolerans	X8A62	DSM 5434	2558860131	Illumina HiSeq	vpAllpaths v. r46652	651.132	99.37	4732373	4369	4284	89.38	0.42	2954	2217	3676	1184	81.53	50
Lachnoclostridium aminophilum	F	DSM 10710	2593339256	Illumina HiSeq	vpAllpaths v. r46652	788.973	98.73	3113820	2662	2572	86.17	0.51	1798	1312	2179	896	78.74	31
Lachnoclostridium aminophilum	KH1P1		2606217764	Illumina HiSeq	vpAllpaths v. r46652	352.266	98.1	3198475	2830	2708	86.46	0.51	1802	1315	2242	909	76.36	108
Lachnoclostridium citroniae	NLAE-zl-G70		2623620476	Illumina HiSeq	vpAllpaths v. r46652	781.323	98.73	6043725	5440	5356	89.93	0.5	3866	2723	4671	1454	83.01	25
Lachnoclostridium clostridioforme	T90	ATCC 25537	2593339147	Illumina HiSeq	vpAllpaths v. r46652	380.274	99.32	5465751	5305	5166	87.03	0.49	3161	2383	4138	1334	75.44	148
Lachnoclostridium clostridioforme	AGR2157		2524614699	Illumina HiSeq	ALLPATHS/Velvet	388.852	99.32	4943165	5003	4900	87.02	0.49	2792	2141	3794	1259	73.3	133
Lachnoclostridium clostridioforme	NLAE-zl-G208		2654588144	Illumina HiSeq	vpAllpaths v. r46652	431.65	99.32	5236575	5214	5091	86.88	0.49	2959	2284	3935	1288	73.01	157
Lachnoclostridium clostridioforme	NLAE-zl-C196		2654588145	Illumina HiSeq	vpAllpaths v. r46652	673.402	99.32	5225716	5197	5072	86.88	0.49	2955	2280	3930	1284	73.18	164
Lachnoclostridium contortum	NLAE-zl-C134		2651870320	Illumina HiSeq	vpAllpaths v. r46652	441.567	99.12	4710577	4416	4333	89.48	0.42	3077	2414	3735	1310	81.7	36
Lachnoclostridium lavalense	NLAE-zl-G277		2623620521	Illumina HiSeq	vpAllpaths v. r46652	203.918	99.22	6400899	5790	5670	88.37	0.55	3746	2632	4665	1447	77.43	97
Lachnoclostridium oroticum	NLAE-zl-C242		2654588118	Illumina HiSeq	vpAllpaths v. r46652	541.054	98.54	5717637	5218	5144	90.32	0.45	3479	2462	4339	1361	79.86	33
Lachnoclostridium polysaccharolyticum	B	DSM 1801	2606217760	Illumina HiSeq	vpAllpaths v. r46652	174.865	99.33	3458343	3096	3020	89.28	0.37	1812	1463	2396	976	75.36	54
Lachnospira multipara	D32	ATCC 19207	2524614802	Illumina HiSeq	ALLPATHS/Velvet	352.917	100	2871860	2612	2541	87.82	0.35	1580	1184	1966	808	72.4	31
Lachnospira multipara	LB2003		2562617004	Illumina HiSeq	ALLPATHS/Velvet	418.832	100	2579700	2322	2247	88.92	0.34	1484	1142	1816	783	74.98	21
Lachnospira multipara	MC2003		2558860134	Illumina HiSeq	vpAllpaths v. r46652	256.706	100	2606430	2368	2297	88.62	0.33	1482	1146	1821	795	73.99	26
Lachnospira multipara	D15d		2651870315	Illumina HiSeq	vpAllpaths v. r46652	405.696	98.66	2841494	2589	2520	87.6	0.35	1566	1176	1955	807	72.04	35
Lachnospira pectinoschiza	M83		2657245269	Illumina HiSeq	vpAllpaths v. r46652	314.356	100	2704308	2365	2301	87.57	0.36	1555	1190	1886	812	76.79	12
Lachnospiraceae bacterium	NK3A20		2593339166	Illumina HiSeq	vpAllpaths v. r46652	225.339	97.13	2958954	2579	2516	88.83	0.54	1628	1257	2054	758	76.93	66
Lachnospiraceae bacterium	NK4A136		2524614706	Illumina HiSeq	ALLPATHS/Velvet	208.071	99.52	2730030	2553	2484	91.03	0.37	1493	1131	1960	781	73.44	78
Lachnospiraceae bacterium	NK4A144		2524614703	Illumina HiSeq	ALLPATHS/Velvet	418.659	99.46	4092878	3796	3633	88.84	0.42	2124	1566	2772	1005	69.89	68
Lachnospiraceae bacterium	NK4A179		2524614704	Illumina HiSeq	ALLPATHS/Velvet	299.897	97.37	3222863	2981	2919	92.19	0.43	1771	1300	2274	824	73.47	73
Lachnospiraceae bacterium	AC2029		2561511233	PacBio	HGAP v. 2.0.0	367.823	99.33	3859732	3177	3091	90.52	0.5	1760	1203	2394	888	72.84	1
Lachnospiraceae bacterium	AC2012		2561511219	PacBio	HGAP v. 2.0.1	533.863	99.52	2555436	2379	2292	90.72	0.41	1523	1187	1885	791	75.7	2
Lachnospiraceae bacterium	AC2031		2558309034	PacBio	HGAP v. 2.0.1	186.726	98.43	3191482	2827	2741	92.1	0.39	1714	1174	2195	763	74.99	1
Lachnospiraceae bacterium	AC3007		2558860137	Illumina HiSeq	vpAllpaths v. r46652	203.648	98.21	2944241	2698	2628	91.8	0.48	1602	1202	2076	822	74.24	51
Lachnospiraceae bacterium	AB2028		2558860140	Illumina HiSeq	vpAllpaths v. r46652	481.031	96.79	3476318	3085	3027	91.55	0.44	1691	1218	2258	857	70.11	22
Lachnospiraceae bacterium	AC2014		2562617014	Illumina HiSeq	vpAllpaths v. r46652	339.792	99.76	2760118	2550	2487	91.9	0.43	1644	1290	2027	829	76.9	14
Lachnospiraceae bacterium	FD2005		2562617199	Illumina HiSeq	vpAllpaths v. r46652	491.974	99.52	2440715	2279	2218	90.89	0.41	1507	1191	1839	786	77.05	9
Lachnospiraceae bacterium	AC2028		2561511225	Illumina HiSeq	vpAllpaths v. r46652	614.574	98.55	2772364	2557	2502	93.76	0.46	1562	1159	2006	757	75.64	14
Lachnospiraceae bacterium	FE2018		2562617195	Illumina HiSeq	ALLPATHS/Velvet	279.898	98.73	3213641	2908	2836	89.28	0.49	1729	1259	2266	858	75.21	119
Lachnospiraceae bacterium	AD3010		2558860981	Illumina HiSeq	vpAllpaths v. r46652	661.644	99.13	3554992	3279	3192	90.91	0.46	1784	1336	2368	883	69.72	46
Lachnospiraceae bacterium	MA2020		2571042015	Illumina HiSeq	vpAllpaths v. r46652	677.115	99.28	3724716	3384	3308	91.05	0.4	1993	1522	2607	959	73.76	49
Lachnospiraceae bacterium	MC2017		2561511145	Illumina HiSeq	ALLPATHS/Velvet	415.19	99.52	4255528	3815	3710	89.39	0.41	2173	1627	2872	1033	72.42	56
Lachnospiraceae bacterium	MD2004		2558860988	Illumina HiSeq	vpAllpaths v. r46652	499.992	99.03	2532276	2366	2298	90.91	0.41	1525	1200	1878	795	76.16	10
Lachnospiraceae bacterium	NC2008		2558860166	Illumina HiSeq	vpAllpaths v. r46652	1179.45	99.52	2718916	2506	2438	91.56	0.37	1512	1120	1962	785	75.78	26
Lachnospiraceae bacterium	ND2006		2561511232	Illumina HiSeq	ALLPATHS/Velvet	411.247	98.79	3945387	3628	3515	89.88	0.39	1969	1523	2611	949	68.99	103
Lachnospiraceae bacterium	NC2004		2558860167	Illumina HiSeq	vpAllpaths v. r46652	402.715	100	3373099	2899	2848	90.98	0.39	1634	1197	2158	842	71.09	56
Lachnospiraceae bacterium	V9D3004		2558860119	Illumina HiSeq	vpAllpaths v. r46652	386.594	98.65	3418360	2772	2711	90.9	0.41	1584	1168	2154	811	74.96	32
Lachnospiraceae bacterium	C6A11		2561511098	Illumina HiSeq	vpAllpaths v. r46652	345.406	98.66	2895073	2395	2341	90.67	0.44	1527	1149	1905	790	77.29	17
Lachnospiraceae bacterium	P6A3		2562617029	Illumina HiSeq	vpAllpaths v. r46652	457.511	99.52	2978537	2721	2670	93.55	0.44	1650	1221	2127	811	75.34	9
Lachnospiraceae bacterium	P6B14		2558860128	Illumina HiSeq	vpAllpaths v. r46652	543.455	97.99	2688503	2396	2339	91.94	0.46	1420	1076	1863	768	75.58	36
Lachnospiraceae bacterium	YSB2008		2558860136	Illumina HiSeq	vpAllpaths v. r46652	224.574	98.32	2686267	2331	2265	92.98	0.41	1440	1046	1826	754	76.19	29
Lachnospiraceae bacterium	XBB1006		2593339157	Illumina HiSeq	vpAllpaths v. r46652	447.458	93.28	2721984	2638	2570	90.53	0.42	1514	1156	2007	804	73.28	40
Lachnospiraceae bacterium	XBD2001		2595698216	Illumina HiSeq	vpAllpaths v. r46652	591.551	97.83	2481137	2292	2231	92.31	0.46	1528	1214	1867	767	78.53	17
Lachnospiraceae bacterium	XPB1003		2593339154	Illumina HiSeq	vpAllpaths v. r46652	440.417	95.86	3145544	2896	2827	91.8	0.43	1703	1215	2193	811	72.44	42
Lachnospiraceae bacterium	YSD2013		2596583542	Illumina HiSeq	vpAllpaths v. r46652	699.234	96.68	3242758	2956	2893	92.07	0.45	1780	1324	2283	824	74.32	54
Lachnospiraceae bacterium	NE2001		2593339258	Illumina HiSeq	vpAllpaths v. r46652	245.631	98.66	3721622	3140	3044	91.03	0.41	1807	1255	2342	800	71.46	62
Lachnospiraceae bacterium	XBB2008		2593339165	Illumina HiSeq	vpAllpaths v. r46652	552.846	96.28	3521027	3135	3050	94.12	0.47	1813	1282	2359	808	71.99	24
Lachnospiraceae bacterium	C10		2593339216	Illumina HiSeq	vpAllpaths v. r46652	603.789	99.03	2946042	2740	2661	90.28	0.45	1629	1244	2059	823	72.66	70
Lachnospiraceae bacterium	C7		2608642107	Illumina HiSeq	vpAllpaths v. r46652	716.786	99.03	2844513	2582	2507	86.54	0.32	1597	1267	1976	868	73.66	91
Lachnospiraceae bacterium	RM5		2593339164	Illumina HiSeq	vpAllpaths v. r46652	447.424	97.99	2352114	2047	1992	90	0.32	1279	1014	1598	735	73.82	23
Lachnospiraceae bacterium	G11		2593339220	Illumina HiSeq	vpAllpaths v. r46652	293.475	97.46	3043343	2808	2740	93.21	0.43	1833	1391	2278	824	78.03	31
Lachnospiraceae bacterium	G41		2606217752	Illumina HiSeq	vpAllpaths v. r46652	637.84	95.2	2592391	2436	2371	92.37	0.4	1440	1080	1853	741	72.99	22
Lachnospiraceae bacterium	A10		2617270830	Illumina HiSeq	vpAllpaths v. r46652	489.891	99.52	2511579	2342	2276	90.83	0.41	1561	1209	1892	806	77.37	13
Lachnospiraceae bacterium	KH1P17		2606217738	Illumina HiSeq	vpAllpaths v. r46652	557.931	99.52	3790302	3359	3263	89.4	0.44	2093	1557	2637	966	75.47	28
Lachnospiraceae bacterium	LC2019		2623620511	Illumina HiSeq	vpAllpaths v. r46652	437.237	98.32	3492025	2971	2872	91.7	0.39	1689	1170	2222	782	71.36	47
Lachnospiraceae bacterium	KH1T2		2654588176	Illumina HiSeq	vpAllpaths v. r46652	443.261	98.55	3871245	3493	3405	89.99	0.39	2049	1566	2684	961	73.15	63
Lachnospiraceae bacterium	NLAE-zl-G231		2657245270	Illumina HiSeq	vpAllpaths v. r46652	473.254	98.85	7259544	6273	6190	89.6	0.47	4074	2842	5210	1286	79.85	17
Lachnospiraceae bacterium	KHCPX20		2651870364	Illumina HiSeq	vpAllpaths v. r46652	465.061	99.03	3206179	3025	2930	89.82	0.44	1670	1301	2130	862	68.03	64
Oribacterium sp.	NK2B42		2524614682	Illumina HiSeq	ALLPATHS/Velvet	693.526	98.72	3790484	3379	3294	85.85	0.43	1862	1366	2501	910	70.94	95
Oribacterium sp.	FC2011		2561511144	Illumina HiSeq	ALLPATHS/Velvet	225.839	99.36	4166765	3611	3513	86.5	0.42	2024	1434	2671	977	71.34	67
Oribacterium sp.	P6A1		2561511133	Illumina HiSeq	ALLPATHS/Velvet	344.876	98.52	3697107	3277	3180	85.99	0.42	1969	1407	2493	914	73.94	95
Oribacterium sp.	WCC10		2651870359	Illumina HiSeq	vpAllpaths v. r46652	388.4	98.1	3642652	3164	3060	85.31	0.41	1918	1397	2452	901	74.68	53
Oribacterium sp.	KHPX15		2657244910	Illumina HiSeq	vpAllpaths v. r46652	248.062	99.36	4017748	3551	3453	86.33	0.42	2006	1418	2595	942	69.81	88
Pseudobutyrivibrio ruminis	HUN009		2561511221	PacBio	HGAP v. 2.0.1	497.176	99.36	2804489	2593	2522	91.97	0.39	1656	1310	2054	824	76.24	2
Pseudobutyrivibrio ruminis	CF1b		2524614837	Illumina HiSeq	ALLPATHS/Velvet	405.581	99.28	3271126	2996	2939	92.14	0.4	1867	1472	2364	888	76.2	16
Pseudobutyrivibrio ruminis	AD2017		2524614685	Illumina HiSeq	ALLPATHS/Velvet	295.426	99.52	2912101	2640	2577	91.67	0.38	1672	1297	2099	839	76.82	21
Pseudobutyrivibrio ruminis	A12-1	DSM 9787	2596583532	Illumina HiSeq	vpAllpaths v. r46652	478.134	99.52	3020378	2826	2740	92.12	0.39	1797	1418	2233	879	75.69	18
Pseudobutyrivibrio ruminis	ACV-9		2595698239	Illumina HiSeq	vpAllpaths v. r46652	684.283	99.52	2764267	2591	2522	91.94	0.39	1707	1369	2096	862	77.96	26
Pseudobutyrivibrio sp	AR14		2596583543	Illumina HiSeq	vpAllpaths v. r46652	354.809	99.52	3053264	2846	2780	91.53	0.39	1801	1420	2222	881	75.33	46
Pseudobutyrivibrio sp.	LB2011		2562617197	Illumina HiSeq	vpAllpaths v. r46652	412.463	99.52	2807604	2624	2561	92.28	0.39	1712	1359	2107	852	77.17	9
Pseudobutyrivibrio sp.	MD2005		2558860980	Illumina HiSeq	vpAllpaths v. r46652	520.279	99.52	3086437	2860	2743	90.32	0.38	1744	1362	2168	874	72.66	26
Pseudobutyrivibrio sp.	C4		2593339268	Illumina HiSeq	vpAllpaths v. r46652	181.997	99.52	2919653	2749	2686	91.96	0.39	1738	1362	2149	862	75.08	13
Pseudobutyrivibrio sp.	YE44		2593339244	Illumina HiSeq	vpAllpaths v. r46652	377.264	99.52	3242047	2965	2895	90.31	0.39	1800	1403	2279	880	73.73	28
Pseudobutyrivibrio sp.	ACV-2		2593339240	Illumina HiSeq	vpAllpaths v. r46652	264.039	99.52	3660320	3362	3272	89.56	0.39	2051	1565	2622	951	75.4	45
Pseudobutyrivibrio sp.	NOR37		2606217811	Illumina HiSeq	vpAllpaths v. r46652	710.372	99.52	2945204	2723	2664	91.66	0.39	1791	1404	2180	878	77.34	8
Pseudobutyrivibrio sp.	OR37		2606217763	Illumina HiSeq	vpAllpaths v. r46652	403.351	99.52	3558369	3217	3143	90.93	0.39	1853	1438	2430	910	72.46	81
Pseudobutyrivibrio sp.	UC12254		2606217737	Illumina HiSeq	vpAllpaths v. r46652	366.716	99.52	3371868	3103	3042	91.67	0.39	1907	1472	2473	903	76.41	32
Pseudobutyrivibrio sp.	JW11		2623620483	Illumina HiSeq	vpAllpaths v. r46652	433.391	99.52	3061734	2840	2773	91.75	0.39	1800	1412	2246	871	75.77	35
Pseudobutyrivibrio sp.	49		2651870321	Illumina HiSeq	vpAllpaths v. r46652	343.838	99.52	3398468	3153	3074	91.74	0.39	1909	1475	2483	901	75.17	45
Pseudobutyrivibrio xylanivorans	Bu21	DSM 10317	2593339222	Illumina HiSeq	vpAllpaths v. r46652	651.598	99.52	3213944	2965	2890	91.71	0.4	1883	1460	2367	883	76.73	34
Ruminococcus gnavus	AGR2154		2545555826	PacBio	HGAP v2.0.0	273.632	99.42	3724077	3784	3689	90.7	0.43	2090	1645	2851	1053	73.2	5
Sarcina sp.	LD 64	DSM 11001	2608642105	Illumina HiSeq	vpAllpaths v. r46652	750.072	97.97	4151587	3327	3198	83.97	0.51	1856	1267	2431	888	70	76
Lactobacillus brevis	AG48		2540341249	PacBio	HGAP v2.0.0	131.524	99.06	2595994	2716	2604	86.56	0.46	1777	1247	2069	781	73.53	9
Lactobacillus mucosae	AGR63		2582581252	PacBio	HGAP v. 2.2.0.p1	381.598	99.18	1941536	1882	1748	87.37	0.47	1383	1087	1536	728	79.33	9
Lactobacillus mucosae	WCC8		2654588121	Illumina HiSeq	vpAllpaths v. r46652	335.923	99.18	1880668	1901	1822	86.92	0.47	1326	1092	1544	727	78.8	39
Lactobacillus mucosae	KHPC15		2654588116	Illumina HiSeq	vpAllpaths v. r46652	651.298	99.18	1883418	1889	1826	86.89	0.47	1326	1097	1547	729	79.67	32
Lactobacillus mucosae	KHPX11		2654588122	Illumina HiSeq	vpAllpaths v. r46652	457.842	99.18	1882757	1907	1823	86.95	0.47	1324	1093	1542	727	78.61	38
Lactobacillus plantarum	AG30		2558860970	PacBio	HGAP v. 2.0.1	560.65	99.38	3442875	3399	3282	83.81	0.44	2161	1656	2668	986	75.82	48
Lactobacillus ruminis	RF1	DSM 20403	2593339155	Illumina HiSeq	vpAllpaths v. r46652	356.981	98.95	2038062	2034	1948	84.89	0.43	1376	1158	1596	743	75.96	58
Lactobacillus ruminis	WC1T17		2654588114	Illumina HiSeq	vpAllpaths v. r46652	417.617	99.21	1842330	1901	1829	88.9	0.4	1307	1101	1523	707	77.8	28
Pediococcus acidilactici	AGR20		2540341205	PacBio	HGAP v2.0.0	349.991	99.38	1924318	1930	1845	87.42	0.42	1391	1105	1592	720	79.74	2
Oscillibacter sp.	PC13		2623620509	Illumina HiSeq	vpAllpaths v. r46652	244.215	98.66	2792998	2782	2716	87.82	0.55	1763	1386	2233	849	76.06	42
Peptoclostridium mangenotii	LM2		2558309100	PacBio	HGAP v. 1.0	908.105	99.3	3023790	3035	2915	84.22	0.32	1841	1419	2374	971	75.75	1
Peptostreptococcaceae bacterium	VA2		2563366721	PacBio	HGAP v. 1.1	392.739	99.3	3583479	3689	3393	86.02	0.29	2084	1634	2716	1083	71.05	11
Peptostreptococcaceae bacterium	pGA-8		2593339213	Illumina HiSeq	vpAllpaths v. r46652	796.136	98.58	1784900	1745	1689	91.71	0.39	1123	890	1408	639	77.65	24
Peptostreptococcus anaerobius	C		2593339272	Illumina HiSeq	vpAllpaths v. r46652	359.549	100	2116810	2089	1992	88.11	0.36	1295	1039	1606	728	74.01	60
Peptostreptococcus russellii	Calf135		2654588127	Illumina HiSeq	vpAllpaths v. r46652	380.191	99.3	2126225	1908	1871	84.78	0.31	1348	1065	1621	784	80.87	58
Peptostreptococcus sp.	D1		2593339273	Illumina HiSeq	vpAllpaths v. r46652	836.63	100	2277407	2161	2118	88.14	0.33	1336	1024	1706	782	75.75	37
Terrisporobacter glycolicus	KPPR-9		2595698217	Illumina HiSeq	vpAllpaths v. r46652	320.965	100	3985435	3927	3860	87.44	0.29	2443	1784	3116	1205	75.35	18
Ruminococcaceae bacterium	NK3B98		2524614801	Illumina HiSeq	ALLPATHS/Velvet	603.349	99.33	3040979	2835	2767	88.66	0.55	1598	1282	2206	841	75.38	211
Ruminococcaceae bacterium	AE2021		2558309033	PacBio	HGAP v. 2.0.1	550.616	98.56	3083950	2914	2852	92.83	0.46	1639	1095	2104	729	68.91	1
Ruminococcaceae bacterium	AB4001		2558860118	Illumina HiSeq	vpAllpaths v. r46652	428.477	99.29	3248062	2868	2797	91.55	0.46	1582	1068	2114	738	72.07	54
Ruminococcaceae bacterium	YAD3003		2593339208	Illumina HiSeq	vpAllpaths v. r46652	608.964	98.23	2673997	2411	2344	91.89	0.44	1435	1008	1800	699	72.42	30
Ruminococcaceae bacterium	YRB3002		2593339241	Illumina HiSeq	vpAllpaths v. r46652	470.747	97.16	3010384	2733	2652	91.21	0.48	1484	1020	1924	719	66.96	51
Ruminococcaceae bacterium	KHP2		2606217800	Illumina HiSeq	vpAllpaths v. r46652	420.722	98.56	2977599	2814	2756	92.82	0.46	1632	1080	2034	718	69.15	20
Ruminococcaceae bacterium	R-25		2623621023	Illumina HiSeq	vpAllpaths v. r46652	438.807	99.29	3067561	2782	2729	91.6	0.45	1565	1070	2006	735	69.3	7
Ruminococcaceae bacterium	KH2T8		2654588206	Illumina HiSeq	vpAllpaths v. r46652	315.551	98.56	2915584	2666	2611	92.34	0.47	1536	1042	1960	719	69.35	9
Ruminococcaceae bacterium	FB2012		2596583597	Illumina HiSeq	vpAllpaths v. r46652	412.686	98.66	3758243	3286	3210	88.12	0.51	1707	1271	2381	877	69.57	52
Ruminococcaceae bacterium	D5		2593339255	Illumina HiSeq	vpAllpaths v. r46652	297.894	98.66	2636013	2556	2501	84.94	0.57	1636	1241	2018	835	75.12	49
Ruminococcaceae bacterium	P7		2593339217	Illumina HiSeq	vpAllpaths v. r46652	724.351	99.11	3059420	2961	2887	88.09	0.5	1500	1151	2145	817	68.93	87
Ruminococcus albus	AD2013		2540341206	PacBio	HGAP v. 2.0	226.022	99.32	4234989	3800	3693	86.27	0.44	1847	1423	2596	935	66.13	6
Ruminococcus albus	AR67		2593339152	Illumina HiSeq	vpAllpaths v. r46652	348.869	100	4276527	3887	3812	86.19	0.45	1860	1363	2629	895	65.29	103
Ruminococcus albus	KH2T6		2651870358	Illumina HiSeq	vpAllpaths v. r46652	618.556	100	3845245	3513	3432	86.31	0.45	1720	1307	2424	892	65.81	47
Ruminococcus bromii	YE282		2593339225	Illumina HiSeq	vpAllpaths v. r46652	292.53	99.33	2539482	2571	2491	87.97	0.39	1318	1078	1798	755	68.46	81
Ruminococcus flavefaciens	AE3010		2540341248	PacBio	HGAP v2.0.0	433.546	98.99	3705946	3212	3136	88.59	0.46	1761	1298	2331	881	69.55	3
Ruminococcus flavefaciens	MA2007		2558309013	Illumina HiSeq	vpAllpaths v. r46652	362.767	99.33	3395317	2977	2907	88.01	0.46	1646	1242	2205	834	71.51	29
Ruminococcus flavefaciens	MC2020		2562617051	Illumina HiSeq	vpAllpaths v. r46652	369.234	100	3125163	2761	2689	88.37	0.52	1556	1175	2047	820	71.71	16
Ruminococcus flavefaciens	ND2009		2558309005	Illumina HiSeq	vpAllpaths v. r46652	381.889	99.33	3636694	3209	3137	89.41	0.48	1719	1292	2355	900	70.52	33
Ruminococcus flavefaciens	YAD2003		2593339145	Illumina HiSeq	vpAllpaths v. r46652	503.308	99.66	3663705	3200	3141	88.23	0.43	1731	1286	2352	907	70.5	32
Ruminococcus flavefaciens	YRD2003		2593339146	Illumina HiSeq	vpAllpaths v. r46652	571.5	100	3560550	3115	3044	88.33	0.5	1622	1211	2207	820	68.09	43
Ruminococcus flavefaciens	YL228		2593339237	Illumina HiSeq	vpAllpaths v. r46652	282.841	99.33	3365971	2890	2827	88.37	0.46	1671	1240	2207	848	72.94	15
Ruminococcus flavefaciens	SAb67		2593339138	Illumina HiSeq	vpAllpaths v. r46652	265.809	99.33	3832489	3461	3384	89.03	0.47	1755	1316	2430	935	67.26	28
Ruminococcus flavefaciens	XPD3002		2606217757	Illumina HiSeq	vpAllpaths v. r46652	1086.19	99.33	3642793	3245	3181	88.01	0.45	1670	1244	2323	871	68.69	41
Ruminococcus flavefaciens	Y1		2623620473	Illumina HiSeq	vpAllpaths v. r46652	592.352	99.33	3678787	3272	3199	88.62	0.43	1763	1326	2374	889	69.59	33
Ruminococcus sp.	HUN007		2565956529	PacBio	HGAP v. 2.0.0	513.676	99.33	4207177	3674	3565	87.28	0.42	1838	1328	2557	934	66.03	4
Ruminococcus sp.	NK3A76		2563366504	PacBio	HGAP	340.605	97.32	3561124	3241	3168	87.62	0.47	1648	1246	2256	847	66.58	2
Ruminococcus sp.	FC2018		2558309012	Illumina HiSeq	vpAllpaths v. r46652	269.028	98.63	2404446	2255	2193	88.58	0.46	1316	1059	1724	745	73.48	32
Ruminococcus sp.	YE71		2593339149	Illumina HiSeq	vpAllpaths v. r46652	200.342	97.65	4073443	3646	3581	86.7	0.51	1926	1391	2651	924	69.78	43
Ruminococcus sp.	YE78		2593339151	Illumina HiSeq	vpAllpaths v. r46652	534.263	97.65	4146682	3744	3679	86.62	0.51	1954	1405	2708	938	69.44	53
Staphylococcus epidermidis	AG42		2561511068	PacBio	HGAP v. 2.0.1	516.802	99.67	2567727	2490	2375	84.04	0.32	1786	1417	2056	953	79.96	9
Staphylococcus epidermidis	NLAE-zl-G239		2623620480	Illumina HiSeq	vpAllpaths v. r46652	482.682	99.67	2474443	2419	2328	83.94	0.32	1752	1374	1988	938	78.92	30
Lactococcus garvieae	M79		2651870362	Illumina HiSeq	vpAllpaths v. r46652	621.947	100	2160162	2198	2122	88.21	0.39	1475	1145	1722	788	74.48	36
Lactococcus lactis subsp. lactis	511		2571042907	PacBio	HGAP v. 2.0.1	558.396	100	2480752	2526	2427	87.87	0.35	1748	1322	2000	856	75.02	1
Streptococcus equinus	B315		2524614859	Illumina HiSeq	ALLPATHS/Velvet	501.105	100	1786673	1762	1711	90.51	0.37	1384	1113	1557	735	84.45	9
Streptococcus equinus	SN033		2524614842	Illumina HiSeq	ALLPATHS/Velvet	246.832	99.81	1843423	1833	1782	90.52	0.37	1394	1112	1584	746	82.38	13
Streptococcus equinus	AG46		2582580713	PacBio	HGAP v. 1.0.0	392.709	#N/A	1930741	1924	1818	90.21	0.37	1442	1145	1630	763	80.67	1
Streptococcus equinus	2B		2561511223	Illumina HiSeq	vpAllpaths v. r46652	357.186	100	1919820	1914	1861	90.28	0.37	1432	1134	1649	757	81.82	9
Streptococcus equinus	JB1		2593339156	Illumina HiSeq	vpAllpaths v. r46652	509.469	100	1967362	2021	1964	89.7	0.38	1409	1137	1666	757	78.48	28
Streptococcus equinus	GA-1		2593339267	Illumina HiSeq	vpAllpaths v. r46652	446.321	100	1799853	1781	1734	90.54	0.37	1389	1104	1565	747	83.49	11
Streptococcus equinus	pGA-7		2608642168	Illumina HiSeq	vpAllpaths v. r46652	272.941	99.99	1797051	1771	1712	90.37	0.37	1395	1110	1565	743	83.68	6
Streptococcus equinus	pR-5		2608642181	Illumina HiSeq	vpAllpaths v. r46652	579.763	100	1820620	1817	1764	90.24	0.37	1397	1110	1581	749	82.99	11
Streptococcus equinus	ES1		2623620585	Illumina HiSeq	vpAllpaths v. r46652	353.035	100	1827295	1842	1777	90.24	0.37	1398	1116	1579	746	81.76	10
Streptococcus equinus	C277		2623621021	Illumina HiSeq	vpAllpaths v. r46652	552.521	100	1825979	1825	1763	90.18	0.37	1399	1113	1577	746	82.36	8
Streptococcus equinus	H24		2654588151	Illumina HiSeq	vpAllpaths v. r46652	648.46	100	1875780	1849	1799	90.45	0.37	1435	1138	1622	759	83.5	11
Streptococcus equinus	Sb04		2651870306	Illumina HiSeq	vpAllpaths v. r46652	425.328	100	1875611	1874	1822	89.75	0.37	1394	1103	1594	745	80.9	21
Streptococcus equinus	Sb05		2654588139	Illumina HiSeq	vpAllpaths v. r46652	316.554	100	1962621	1973	1927	90.44	0.38	1449	1152	1681	778	80.69	6
Streptococcus equinus	Sb10		2654588134	Illumina HiSeq	vpAllpaths v. r46652	381.035	100	1887161	1876	1825	90.49	0.38	1430	1141	1628	756	82.68	6
Streptococcus equinus	Sb13		2654588137	Illumina HiSeq	vpAllpaths v. r46652	556.527	100	1878198	1873	1826	90.5	0.38	1422	1130	1616	750	81.85	14
Streptococcus equinus	Sb17		2654588136	Illumina HiSeq	vpAllpaths v. r46652	508.237	100	1909978	1898	1842	90.24	0.38	1433	1144	1632	752	81.77	13
Streptococcus equinus	Sb18		2654588130	Illumina HiSeq	vpAllpaths v. r46652	476.351	100	1991056	1983	1924	89.98	0.37	1444	1161	1684	764	81.19	27
Streptococcus equinus	Sb20		2654588135	Illumina HiSeq	vpAllpaths v. r46652	690.51	100	1894454	1894	1843	90.39	0.38	1426	1151	1630	766	82.05	9
Streptococcus equinus	YE01		2654588209	Illumina HiSeq	vpAllpaths v. r46652	425.644	100	1931095	1902	1849	90.51	0.37	1443	1158	1652	770	82.7	19
Streptococcus equinus	Sb09		2654588197	Illumina HiSeq	vpAllpaths v. r46652	200.864	100	2042259	2041	1976	90.49	0.37	1474	1174	1692	784	79.08	18
Streptococcus equinus	SI		2654588207	Illumina HiSeq	vpAllpaths v. r46652	255.471	100	1912510	1885	1829	90.56	0.37	1451	1164	1644	778	83.24	11
Streptococcus equinus	AR3		2654588192	Illumina HiSeq	vpAllpaths v. r46652	453.261	100	2021307	2063	2004	90.58	0.37	1457	1138	1707	782	78.48	16
Streptococcus equinus	MPR1		2651870309	Illumina HiSeq	vpAllpaths v. r46652	638.321	100	1864122	1844	1784	89.97	0.37	1412	1132	1610	753	83.41	23
Streptococcus equinus	MPR2		2651870307	Illumina HiSeq	vpAllpaths v. r46652	406.248	100	1863305	1842	1784	90.01	0.37	1412	1133	1608	753	83.44	22
Streptococcus equinus	MPR4		2654588204	Illumina HiSeq	vpAllpaths v. r46652	359.992	100	1912748	1921	1874	90.37	0.37	1431	1139	1635	759	81.1	14
Streptococcus gallolyticus	VTM1R27		2595698218	Illumina HiSeq	vpAllpaths v. r46652	593.035	100	2182305	2177	2121	89.54	0.37	1574	1240	1817	813	79.7	19
Streptococcus gallolyticus	VTM1R29		2606217753	Illumina HiSeq	vpAllpaths v. r46652	729.054	100	2192837	2183	2131	89.11	0.37	1575	1239	1826	814	79.8	25
Streptococcus gallolyticus	VTM3R24		2608642166	Illumina HiSeq	vpAllpaths v. r46652	427.864	100	2175210	2156	2101	89.85	0.37	1597	1237	1830	804	80.94	13
Streptococcus gallolyticus	VTM3R42		2608642220	Illumina HiSeq	vpAllpaths v. r46652	384.25	100	2176773	2149	2094	89.79	0.37	1600	1237	1832	804	81.25	14
Streptococcus gallolyticus	VTM2R47		2606217755	Illumina HiSeq	vpAllpaths v. r46652	389.571	100	2178625	2224	2179	88.77	0.37	1534	1225	1844	804	78.96	33
Streptococcus gallolyticus	TPC2.3	LMG 15572	2606217751	Illumina HiSeq	vpAllpaths v. r46652	361.735	100	2368938	2374	2316	89.29	0.38	1661	1303	1957	833	78.31	24
Streptococcus henryi	A-4		2593339212	Illumina HiSeq	vpAllpaths v. r46652	199.43	100	2429275	2402	2335	86.7	0.39	1605	1266	1973	810	77.31	63
Streptococcus sp.	NLAE-zl-C503		2654588205	Illumina HiSeq	vpAllpaths v. r46652	452.539	99.47	1938063	1956	1875	90.72	0.41	1389	1096	1599	737	77.45	19
Streptococcus sp.	45		2654588198	Illumina HiSeq	vpAllpaths v. r46652	456.172	100	1863854	1867	1806	90.23	0.38	1398	1121	1600	752	81.63	14
Allisonella histaminiformans	MR2	DSM 15230	2595698240	Illumina HiSeq	vpAllpaths v. r46652	294.559	98.73	1700551	1602	1538	84.89	0.46	1132	888	1310	655	77.53	41
Anaerovibrio lipolyticus	LB2005		2556921664	Illumina HiSeq	vpAllpaths v. r46652	526.851	99.66	2682728	2539	2459	89.43	0.43	1652	1303	2032	939	75.97	31
Anaerovibrio sp.	RM50		2558860135	Illumina HiSeq	vpAllpaths v. r46652	466.277	99.66	2780749	2682	2597	88.74	0.45	1635	1274	2037	931	72.52	40
Megamonas sp.	Calf98-2		2651870363	Illumina HiSeq	vpAllpaths v. r46652	310.769	100	2215744	2230	2160	89.16	0.32	1604	1352	1887	927	80.81	68
Megasphaera elsdenii	T81		2558309039	Illumina HiSeq	vpAllpaths v. r46652	459.581	99.4	2504624	2398	2303	88.54	0.53	1622	1282	1926	919	77.31	36
Megasphaera elsdenii	YE34		2593339209	Illumina HiSeq	vpAllpaths v. r46652	581.463	100	2421909	2292	2199	88.76	0.53	1596	1267	1876	912	78.62	34
Megasphaera elsdenii	J1		2627853554	Illumina HiSeq	vpAllpaths v. r46652	427.065	100	2451794	2382	2295	88.5	0.53	1628	1274	1918	900	77.04	33
Mitsuokella jalaludinii	M9	DSM 13811	2561511231	Illumina HiSeq	ALLPATHS/Velvet	332.436	100	2412558	2261	2171	88.74	0.58	1594	1324	1886	945	80.1	66
Selenomonas bovis	8-14-1		2561511229	Illumina HiSeq	ALLPATHS/Velvet	319.757	100	2615863	2434	2371	87.03	0.6	1605	1358	1967	945	76.83	115
Selenomonas ruminantium	AC2024		2558860977	PacBio	HGAP v. 1.0	297.09	100	2831713	2659	2560	90.32	0.5	1791	1441	2146	1028	76.72	1
Selenomonas ruminantium	AB3002		2562617013	PacBio	HGAP v. 1.1	488.157	100	3665894	3530	3434	89.42	0.52	2007	1614	2599	1137	70.17	8
Selenomonas ruminantium	C3		2593339270	Illumina HiSeq	vpAllpaths v. r46652	389.744	100	2773864	2705	2617	90.15	0.5	1759	1445	2132	1023	74.82	18
Selenomonas ruminantium	GACV-9		2595698242	Illumina HiSeq	vpAllpaths v. r46652	228.095	100	2821632	2647	2558	90.61	0.53	1859	1497	2177	1019	78.62	36
Selenomonas ruminantium	Z108		2623620514	Illumina HiSeq	vpAllpaths v. r46652	405.717	99.53	3112302	2979	2888	89.86	0.53	1943	1584	2388	1086	76.54	52
Selenomonas ruminantium	S137		2623620517	Illumina HiSeq	vpAllpaths v. r46652	438.417	99.53	3211419	3099	3014	90.68	0.51	1969	1595	2445	1100	75.99	71
Selenomonas ruminantium	WCT3		2654588117	Illumina HiSeq	vpAllpaths v. r46652	737.316	100	2748281	2643	2557	90.28	0.5	1817	1479	2154	1012	77.68	34
Selenomonas ruminantium	KH1T6		2654588177	Illumina HiSeq	vpAllpaths v. r46652	204.907	100	3644349	3397	3315	89.18	0.52	2031	1640	2612	1140	73.54	75
Selenomonas ruminantium	L14		2654588115	Illumina HiSeq	vpAllpaths v. r46652	310.825	100	3300102	3289	3204	89.33	0.49	1953	1573	2448	1076	70.36	24
Selenomonas ruminantium	HD4		2654588174	Illumina HiSeq	vpAllpaths v. r46652	616.337	100	3116786	2973	2889	89.86	0.5	1921	1560	2376	1073	76.42	59
Selenomonas ruminantium subsp. lactilytica	PC 18	DSM 2872	2593339219	Illumina HiSeq	vpAllpaths v. r46652	267.61	100	3039002	2919	2832	89.31	0.5	1870	1528	2263	1055	73.66	22
Selenomonas ruminantium subsp. ruminantium	GA-192	ATCC 12561	2524614686	Illumina HiSeq	ALLPATHS/Velvet	794.343	100	3387070	3251	3166	89.75	0.48	2013	1595	2513	1100	73.88	67
Selenomonas sp.	AE3005		2563366600	Illumina HiSeq	vpAllpaths v. r42328	189.394	99.93	2823367	2709	2622	89.74	0.49	1693	1386	2086	983	73.68	25
Selenomonas sp.	FC4001		2561511079	Illumina HiSeq	vpAllpaths v. r46652	315.55	100	2883069	2792	2702	89.67	0.5	1786	1459	2194	1011	74.96	22
Selenomonas sp.	ND2010		2562617002	Illumina HiSeq	ALLPATHS/Velvet	502.594	100	2867049	2746	2656	89.83	0.49	1810	1483	2208	998	76.77	63
Fusobacterium necrophorum	HUN048		2558860989	Illumina HiSeq	vpAllpaths v. r46652	450.826	100	2033981	1963	1895	92.57	0.35	1408	1184	1639	765	80.13	17
Desulfovibrio legallii	KHC7		2651870316	Illumina HiSeq	vpAllpaths v. r46652	608.616	100	2704428	2351	2297	87.63	0.65	1615	1413	1961	859	80.52	36
Desulfovibrio desulfuricans	G11	DSM 7057	2593339148	Illumina HiSeq	vpAllpaths v. r46652	286.774	99.41	3230378	2965	2901	85.3	0.57	1678	1485	2278	916	72.65	142
Citrobacter sp.	NLAE-zl-C269		2651870313	Illumina HiSeq	vpAllpaths v. r46652	273.516	99.91	4959778	4824	4662	89.39	0.53	3662	3149	4230	1850	81.88	24
Enterobacter sp.	KPR-6		2608642189	Illumina HiSeq	vpAllpaths v. r46652	317.687	98.45	4483221	4284	4137	90.07	0.55	3305	2815	3818	1642	83.85	18
Escherichia coli	PA-3		2608642106	Illumina HiSeq	vpAllpaths v. r46652	96.6566	99.56	4878438	4736	4547	88.4	0.51	3524	3191	4200	1833	83.04	78
Morganella morganii	NLAE-zl-C84		2654588210	Illumina HiSeq	vpAllpaths v. r46652	582.627	100	3916412	3764	3639	88.32	0.51	2789	2419	3192	1457	79.65	18
Proteus mirabilis	NLAE-zl-G534		2623620510	Illumina HiSeq	vpAllpaths v. r46652	405.723	100	3950550	3723	3596	86.03	0.39	2643	2324	3135	1434	79.51	46
Proteus mirabilis	NLAE-zl-C285		2654588119	Illumina HiSeq	vpAllpaths v. r46652	378.526	100	3773105	3516	3397	86.13	0.39	2599	2270	3001	1392	80.57	31
Shigella sonnei	NLAE-zl-G496		2654588181	Illumina HiSeq	vpAllpaths v. r46652	366.194	99.62	4917070	4906	4715	88.55	0.5	3497	3184	4215	1807	80.57	101
Acinetobacter sp	IVS-W	DSM 11652	2651870317	Illumina HiSeq	vpAllpaths v. r46652	715.058	99.91	3051278	2946	2868	88.37	0.39	2028	1649	2382	1047	75.29	39
Basfia succiniciproducens	JF4016	DSM 22022	2593339214	Illumina HiSeq	vpAllpaths v. r46652	306.114	100	2227815	2105	2028	89.5	0.42	1780	1589	1911	1040	87.32	29
Basfia succiniciproducens	KPR-2		2593339215	Illumina HiSeq	vpAllpaths v. r46652	522.741	100	2321308	2236	2159	89.14	0.42	1820	1603	1996	1069	85.33	57
Ruminobacter amylophilus	RM87		2561511081	Illumina HiSeq	ALLPATHS/Velvet	517.805	99.42	2861669	2413	2344	83.41	0.42	1408	1194	1778	873	71.4	123
Ruminobacter amylophilus	H 18	DSM 1361	2595698241	Illumina HiSeq	vpAllpaths v. r46652	333.429	100	2815061	2371	2301	83.21	0.43	1408	1186	1767	861	71.74	117
Succinivibrio dextrinosolvens	H5		2562617003	Illumina HiSeq	ALLPATHS/Velvet	415.09	#N/A	2675466	2430	2350	87.36	0.39	1624	1332	1928	916	76.67	106
Succinivibrio dextrinosolvens	ACV-10		2595698228	Illumina HiSeq	vpAllpaths v. r46652	296.328	98.82	2961737	2638	2562	87.1	0.4	1684	1352	2023	939	73.88	94
Succinivibrio dextrinosolvens	22B		2626541589	Illumina HiSeq	vpAllpaths v. r46652	469.956	98.24	3126950	2876	2806	86.25	0.39	1725	1399	2184	960	73.09	178
Treponema bryantii	NK4A124		2524614681	Illumina HiSeq	ALLPATHS/Velvet	441.785	100	3309485	2922	2865	92.75	0.4	1646	1242	2160	734	71.36	28
Treponema bryantii	XBD1002		2606217736	Illumina HiSeq	vpAllpaths v. r46652	420.728	99.3	3191470	2823	2751	92.87	0.4	1641	1256	2143	727	72.48	24
Treponema bryantii	B25		2623620477	Illumina HiSeq	vpAllpaths v. r46652	590.724	100	3432581	3106	3056	93.69	0.38	1785	1341	2322	790	71.6	27
Treponema sp.	C6A8		2558860124	Illumina HiSeq	vpAllpaths v. r46652	340.849	100	2869490	2550	2499	92.11	0.41	1511	1210	1938	769	73.25	23
Methanobrevibacter gottschalkii	PG	DSM 11978	2654588138	Illumina HiSeq	vpAllpaths v. r46652	126.731	100	1864477	1942	1895	89.32	0.3	1235	996	1431	602	69.62	20
Methanobrevibacter millerae	ZA-10	DSM 16643	2593339167	Illumina HiSeq	vpAllpaths v. r46652	266.64	100	2725667	2467	2383	89.93	0.37	1390	1062	1748	699	66.48	48
Methanobrevibacter olleyae	1H5-1P	DSM 16632	2593339150	Illumina HiSeq	vpAllpaths v. r46652	147.777	100	2122444	1854	1813	76.86	0.27	1230	991	1429	606	72.44	49
Methanobrevibacter wolinii	SH		2558860120	Illumina HiSeq	vpAllpaths v. r46652	131.556	100	2041814	1747	1700	76.45	0.24	1173	960	1352	595	73.44	26
Methanomicrobium mobile	1	DSM 1539	2571042922	Illumina HiSeq	vpAllpaths v. r46652	107.674	97.39	1711791	1686	1625	86.89	0.49	1119	911	1288	560	72.18	12
Methanosarcina sp.	Ms 97	DSM 11855	2595698250	Illumina HiSeq	vpAllpaths v. r46652	156.782	99.84	3100602	2732	2658	76.14	0.41	1721	1262	2043	817	70.53	23
