# Supplementary material for: Cultivation and sequencing of rumen microbiome members from the Hungate1000 Collection
Source: Nat Biotechnol. 2018 Mar 19;36(4):359–67. doi: 10.1038/nbt.4110 (PMC6118326; doi:10.1038/nbt.4110)
Supplement: Supplementary Table 3 — Genome sequencing projects for rumen microbes. (XLSX 14 kb) [file 41587_2018_BFnbt4110_MOESM10_ESM.xlsx]

## Sheet: Suppl_Table3
Year	Bacterial Genomes	Reference
2003	Wolinella succinogenes DSM 1740	[130]
2004	Basfia succiniciproducens MBEL55E	[134]
2009	Slackia heliotrinireducens DSM 20476	[87]	GEBA†
2009	Ruminococcus flavefaciens FD-1	[116]
2009	Desulfovibrio desulfuricans subsp. desulfuricans ATCC 27774
2010	Prevotella bryantii B14	[92]
2010	Prevotella ruminicola 23	[92]
2010	Butyrivibrio proteoclasticus B316	[99]
2010	Actinobacillus succinogenes 130Z	[133]
2011	Ruminococcus albus 7	[113]
2011	Ruminococcus albus 8
2011	Megasphaera elsdenii DSM 20460	[122]
2011	Lactobacillus ruminis ATCC 27782	[106]
2011	Fibrobacter succinogenes subsp. succinogenes S85	[93]
2011	Butyrivibrio hungatei MB2003	[98]
2011	Treponema saccharophilum DSM 2985	[150]	GEBA
2012	Desulfotomaculum ruminis DL	[109]
2012	Treponema sp. JC4	[139]
2012	Oscillibacter ruminantium GH1	[107]
2012	Ruminococcus flavefaciens 17	[117]
2012-2016	Hungate1000 project-404 bacterial genomes	This study
2013	Anaerovibrio lipolyticus DSM 3074	[121]
2013	Arcobacter butzleri 7h1h	[127]
2013	Pseudochrobactrum sp. AO18b
2013	Cellvibrio sp. BR
2013	Succinimonas amylolytica DSM 2873		GEBA
2013	Synergistetes sp. Syn_Fa1
2014	Ruminococcus albus SY3	[115]
2014	Ruminococcus flavefaciens 007c	[115]
2014	Corynebacterium vitaeruminis DSM 20294	[86]
2014	Bacillus nealsonii AAU1	[94]
2014	Synergistes jonesii 78-1	[136]
2014	9 Bacteroides strains from ruminant faecal enrichments	[89]
2014	Streptococcus equinus ATCC 33317	[119]
2014	Prauserella rugosa DSM 43194
2014	Clostridium sartagoforme AAU1
2014	Lachnospiraceae bacterium JC7
2014	Alysiella crassa DSM 2578		GEBA
2014	Alysiella filiformis DSM 16848		GEBA
2015	Streptococcus equinus HC5	[120]
2015	Peptoclostridium sp. NCR	[110]
2015	Oxobacter pfennigii V5-2	[96]
2015	Lactococcus lactis subsp. cremoris DPC6856	[118]
2015	Selenomonas ruminantium subsp. lactilytica TAM6421	[125]
2015	Bordetella trematum HR18	[126]
2015	Acinetobacter sp. HR7	[131]
2015	Cellulosilyticum ruminicola JCM 14822
2015	Eubacterium cellulosolvens 6
2015	Lachnoclostridium celerecrescens DSM 5628
2016	Butyrivibrio hungatei MB2003	[98]
2016	Pseudobutyrivibrio xylanivorans MA3014	[98]
2016	Eubacterium limosum SA11	[97]
2016	Butyrivibrio fibrisolvens DSM 3071		GEBA
2016	Butyrivibrio hungatei DSM 14810		GEBA
2016	Pseudobutyrivibrio xylanivorans DSM 14809		GEBA
2016	Clostridium intestinale DSM 6191		GEBA
2016	Prevotella ruminicola ATCC 19189		GEBA
2016	Anaerovibrio lipolyticus DSM 3074		GEBA
2016	Schwartzia succinivorans DSM 10502		GEBA
2016	Lampropedia hyalina DSM 16112		GEBA
2017	Porphyromonas levii DSM 23370	[150]	GEBA
2017	Prevotella albensis DSM 11370	[150]	GEBA
2017	Prevotella brevis DSM 19188	[150]	GEBA
2017	Eubacterium xylanophilum ATCC 35991	[150]	GEBA
2017	Ruminiclostridium cellobioparum ATCC 15832	[150]	GEBA
2017	Ruminococcus flavefaciens ATCC 19208	[150]	GEBA
2017	Selenomonas bovis DSM 23594	[150]	GEBA
2017	Eubacterium ruminantium ATCC 17233		GEBA
2017	Eubacterium uniforme ATCC 35992		GEBA
2017	Succinivibrio dextrinosolvens DSM3072		GEBA
2017	Actinomyces glycerinitolerans G10	[151]	Not included in this study
2017	Actinomyces succiniciruminis Am4	[152]	Not included in this study
	Methanogenic Archaeal Genomes
2010	Methanobrevibacter ruminantium M1	[148]
2012-2016	Hungate1000 project-6 archaeal genomes	This study
2013	Methanobrevibacter boviskoreani AbM4	[143]
2013	Methanobrevibacter boviskoreani JH1	[144]
2013	Methanobrevibacter ruminantium YE286
2014	Methanobacterium formicicum BRM9	[142]
2014	Thermoplasmatales archaeon BRNA1
2015	Methanosarcina barkeri CM1	[149]
2016	Methanogenic archaeon ISO4-G1	[140]
2016	Methanogenic archaeon ISO4-H5	[141]
2016	Methanobrevibacter millerae SM9	[146]
2016	Methanobrevibacter olleyae YLM1	[147]
2017	Methanobrevibacter gottschalkii DSM11977*
2017	Methanobrevibacter thaueri DSM 11995
2017	Methanobrevibacter woesei DSM11979*
2017	Methanobrevibacter sp. YE315
	Anaerobic Fungal Genomes
2013	Pecoramyces ruminantium C1A	[153]	Not included in this study
2017	Anaeromyces robustus S4	[154]	Not included in this study
2017	Neocallimastix californiae G1	[154]	Not included in this study
2017	Piromyces sp. E2*	[154]	Not included in this study
2017	Piromyces finnis*	[154]	Not included in this study
	Rumen Bacteriophage Genomes
2016	Hungate1000 project-5 lytic bacteriophage genomes	[155]	Not included in this study
	Metagenome Assembled Genomes
2011	Metagenomic assembly of 15 genomes from cow rumen	[156]	Not included in this study
2015	Metagenomic assembly of one Prevotella genome from cow rumen	[157]	Not included in this study
2017	Metagenomic assembly of 99 genomes from moose rumen	[158]	Not included in this study
2017	Metagenomic assembly of 220 genomes from cow rumen	[159]	Not included in this study
* These cultures were not isolated from ruminants but are representative of known rumen organisms for which no rumen isolates are available.
† These cultures were sequenced as part of the GEBA (Genome Encyclopaedia of Bacteria and Archaea) projects [150].
