# Supplementary material for: Cultivation and sequencing of rumen microbiome members from the Hungate1000 Collection
Source: Nat Biotechnol. 2018 Mar 19;36(4):359–67. doi: 10.1038/nbt.4110 (PMC6118326; doi:10.1038/nbt.4110)
Supplement: Supplementary Table 4 — CAZyme analysis. GH, glycoside hydrolases; PL, polysaccharide lyases;∼GT, glycosyl transferases; DOC, dockerins, COH, cohesins; CE, carbohydrate esterases; CBM, carbohydrate-binding modules; AA, auxillary activities. (XLSX 505 kb) [file 41587_2018_BFnbt4110_MOESM11_ESM.xlsx]

## Sheet: Total
Species name	GH	PL	COH	DOC	AA	GT	CE	CBM
Methanobacterium formicicum BRM9	0	0	0	0	0	35	0	0
Methanobrevibacter boviskoreani JH1	0	0	0	0	0	29	0	0
Methanobrevibacter gottschalkii DSM 11977	0	0	0	0	0	19	0	0
Methanobrevibacter gottschalkii DSM 11978	0	0	0	0	0	21	0	0
Methanobrevibacter millerae DSM 16643	0	0	0	0	0	38	0	0
Methanobrevibacter millerae SM9	0	0	0	0	0	44	0	0
Methanobrevibacter olleyae DSM 16632	0	0	0	0	0	23	0	0
Methanobrevibacter olleyae YLM1	0	0	0	0	0	18	0	0
Methanobrevibacter ruminantium M1	0	0	0	0	0	33	0	0
Methanobrevibacter ruminantium YE286	0	0	0	0	0	29	0	0
Methanobrevibacter sp. AbM4	0	0	0	0	0	29	0	0
Methanobrevibacter sp. YE315	0	0	0	0	0	25	0	0
Methanobrevibacter thaueri DSM 11995	0	0	0	0	0	23	0	0
Methanobrevibacter woesei DSM 11979	0	0	0	0	0	38	0	0
Methanobrevibacter wolinii SH	0	0	0	0	0	28	0	0
Methanomicrobium mobile DSM 1539	0	0	0	0	0	10	1	0
Methanosarcina barkeri CM1	14	0	0	0	0	57	2	0
Methanosarcina sp. DSM 11855	14	0	0	0	0	42	0	0
Methanogenic archaeon ISO4-G1	0	0	0	0	0	4	0	0
Methanogenic archaeon ISO4-H5	0	0	0	0	0	11	0	0
Thermoplasmatales archaeon BRNA1	0	0	0	0	0	9	0	0
Actinomyces denticolens PA	40	0	0	0	0	38	2	10
Actinomyces nasicola KPR-1	32	0	0	0	0	29	5	10
Actinomyces ruminicola DSM 27982	59	0	0	0	0	42	2	6
Actinomyces ruminicola KPR-7B	71	0	0	0	0	45	3	7
Bifidobacterium adolescentis DSM 20087	52	0	0	0	0	21	0	15
Bifidobacterium bifidum Calf96	45	0	0	0	0	16	3	20
Bifidobacterium boum DSM 20432	32	0	0	0	0	23	2	10
Bifidobacterium breve RP2	56	0	0	0	0	26	2	10
Bifidobacterium choerinum AGR2158	39	0	0	0	0	28	4	12
Bifidobacterium longum susp. suis AGR2137	55	0	0	0	0	23	1	8
Bifidobacterium merycicum DSM 6492	43	0	0	0	0	27	1	17
Bifidobacterium pseudolongum subsp. globosum AGR2145	47	0	0	0	0	31	5	14
Bifidobacterium pseudolongum subsp. globosum DSM 20092	37	0	0	0	0	29	4	15
Bifidobacterium ruminantium DSM 6489	40	0	0	0	0	22	0	12
Bifidobacterium thermophilum DSM 20212	31	0	0	0	0	28	2	15
Cellulomonas sp. KH9	110	4	0	0	4	38	18	68
Corynebacterium vitaeruminis DSM 20294	19	0	0	0	0	28	9	2
Corynebacterium vitaeruminis Ga6A13	18	0	0	0	0	29	10	3
Micrococcus luteus VTM4R57	9	0	0	0	0	32	3	14
Propionibacteriaceae bacterium P6A17	49	0	0	0	0	34	6	11
Propionibacterium acnes NLAE-zl-G260	42	1	0	0	0	19	5	6
Propionibacterium sp. MB3007	39	1	0	0	0	19	5	6
Prauserella rugosa DSM 43194	33	0	0	0	1	43	5	2
Ruaniaceae bacterium KH17	49	2	0	0	0	20	5	7
Micrococcineae bacterium KH10	53	0	0	0	0	24	3	28
Olsenella sp. KH1P3	25	0	0	0	0	24	3	4
Olsenella sp. KH2P3	31	0	0	0	0	25	3	3
Olsenella sp. KH3B4	32	0	0	0	0	29	5	3
Olsenella umbonata DSM 22619	18	0	0	0	0	21	3	3
Olsenella umbonata KHGC19	27	0	0	0	0	25	3	4
Olsenella umbonata WCP15	27	0	0	0	0	23	3	4
Denitrobacterium detoxificans DSM 21843	3	0	0	0	0	31	2	1
Slackia heliotrinireducens DSM 20476	11	0	0	0	0	12	2	1
Bacteroides ovatus NLAE-zl-C11	306	29	0	0	0	69	22	37
Bacteroides ovatus NLAE-zl-C34	306	29	0	0	0	69	22	37
Bacteroides ovatus NLAE-zl-C500	299	23	0	0	0	59	21	24
Bacteroides ovatus NLAE-zl-C57	306	29	0	0	0	69	22	37
Bacteroides sp. AR20	282	19	0	0	0	81	19	28
Bacteroides sp. AR29	189	2	0	0	0	73	18	17
Bacteroides sp. Ga6A1	123	14	0	0	0	61	24	16
Bacteroides sp. Ga6A2	123	14	0	0	0	61	24	16
Bacteroides thetaiotaomicron KPPR-3	279	19	0	0	0	99	18	28
Bacteroides thetaiotaomicron NLAE-zl-C523	274	20	0	0	0	75	17	26
Bacteroides thetaiotaomicron NLAE-zl-C579	274	20	0	0	0	75	17	26
Bacteroides thetaiotaomicron NLAE-zl-G288	283	19	0	0	0	84	16	25
Bacteroides vulgatus NLAE-zl-G202	180	10	0	0	0	87	17	14
Bacteroides xylanisolvens NLAE-zl-C182	263	24	0	0	0	63	20	23
Bacteroides xylanisolvens NLAE-zl-C202	262	24	0	0	0	63	20	23
Bacteroides xylanisolvens NLAE-zl-C29	263	21	0	0	0	73	17	22
Bacteroides xylanisolvens NLAE-zl-C339	263	24	0	0	0	63	20	23
Bacteroides xylanisolvens NLAE-zl-G310	271	23	0	0	0	65	20	24
Bacteroides xylanisolvens NLAE-zl-G339	271	23	0	0	0	65	20	24
Bacteroides xylanisolvens NLAE-zl-G421	271	23	0	0	0	65	20	24
Porphyromonadaceae bacterium KH3CP3RA	169	5	0	0	0	59	13	24
Porphyromonadaceae bacterium KH3R12	174	7	0	0	0	41	15	18
Porphyromonadaceae bacterium KHP3R9	164	7	0	0	0	41	8	15
Porphyromonadaceae bacterium NLAE-zl-C104	159	4	0	0	0	36	12	18
Porphyromonas levii DSM 23370	29	0	0	0	0	25	2	12
Prevotella albensis DSM 11370	80	0	0	0	0	42	8	10
Prevotella brevis ATCC 19188	123	6	0	0	0	45	7	15
Prevotella brevis P6B11	112	6	0	0	0	43	6	14
Prevotella bryantii B14	116	15	0	0	0	54	18	12
Prevotella bryantii C21a	114	14	0	0	0	51	18	13
Prevotella bryantii FB3001	115	13	0	0	0	53	18	14
Prevotella bryantii KHPX14	114	13	0	0	0	53	18	15
Prevotella ruminicola 23	134	3	0	0	0	58	19	16
Prevotella ruminicola AR32	112	1	0	0	0	76	18	14
Prevotella ruminicola ATCC 19189	136	3	0	0	0	53	20	16
Prevotella ruminicola BPI-162	140	4	0	0	0	55	20	15
Prevotella ruminicola BPI-34	143	4	0	0	0	54	21	15
Prevotella ruminicola D31d	154	4	0	0	0	68	25	18
Prevotella ruminicola Ga6B6	150	4	0	0	0	57	23	17
Prevotella ruminicola KHT3	146	3	0	0	0	67	23	14
Prevotella sp. AGR2160	60	2	0	0	0	51	11	12
Prevotella sp. BP1-145	99	13	0	0	0	52	23	23
Prevotella sp. BP1-148	101	13	0	0	0	50	24	24
Prevotella sp. FD3004	110	1	0	0	0	67	18	15
Prevotella sp. HUN102	27	0	0	0	0	33	3	7
Prevotella sp. KH1P2	100	0	0	0	0	45	8	9
Prevotella sp. KH2C16	113	0	0	0	0	44	8	5
Prevotella sp. KHP1	133	3	0	0	0	67	20	15
Prevotella sp. KHP7	120	1	0	0	0	81	18	14
Prevotella sp. LC2012	92	0	0	0	0	60	17	15
Prevotella sp. MA2016	141	2	0	0	0	63	18	16
Prevotella sp. NE3005	121	1	0	0	0	70	15	17
Prevotella sp. P6B1	162	2	0	0	0	69	21	22
Prevotella sp. P6B4	154	2	0	0	0	72	21	19
Prevotella sp. RM4	140	4	0	0	0	63	23	15
Prevotella sp. TC2-24	93	0	0	0	0	58	17	15
Prevotella sp. TC2-28	116	12	0	0	0	72	19	14
Prevotella sp. TF2-5	116	7	0	0	0	48	18	15
Prevotellaceae bacterium HUN156	62	0	0	0	0	45	13	15
Prevotellaceae bacterium KH2P17	100	0	0	0	0	46	8	9
Prevotellaceae bacterium MN60	63	0	0	0	0	45	13	14
Bacteroidales bacterium KHT7	126	14	0	0	0	65	23	17
Bacteroidales bacterium WCE2004	72	0	0	0	0	29	12	10
Bacteroidales bacterium WCE2008	66	0	0	0	0	33	9	8
Fibrobacter succinogenes subsp. elongatus HM2	100	12	0	0	0	49	16	59
Fibrobacter succinogenes subsp. succinogenes S85	91	9	0	2	0	50	15	55
Bacillus cereus KPR-7A	29	0	0	0	3	58	16	20
Bacillus licheniformis VTM3R78	59	9	0	0	1	40	17	32
Bacillus nealsonii AAU1_buffalo	86	0	0	0	0	29	15	37
Bacillus sp. MB2021	60	0	0	0	0	34	13	41
Enterococcus casseliflavus NLAE-zl-C414	112	1	0	0	1	30	10	15
Enterococcus casseliflavus NLAE-zl-G268	102	1	0	0	1	23	8	15
Enterococcus faecalis 68A	50	2	0	0	2	23	3	16
Enterococcus faecalis VTM1R91	50	2	0	0	1	23	4	16
Enterococcus gallinarum SKF1	98	0	0	0	0	26	7	21
Enterococcus mundtii C2	65	1	0	0	6	24	3	28
Enterococcus sp. KPPR-6	73	1	0	0	1	33	2	9
Lactobacillus brevis AG48	30	0	0	0	0	23	3	6
Lactobacillus mucosae AGR63	23	0	0	0	0	26	2	13
Lactobacillus mucosae KHPC15	26	0	0	0	0	22	1	15
Lactobacillus mucosae KHPX11	26	0	0	0	0	22	1	15
Lactobacillus mucosae WCC8	26	0	0	0	0	22	1	15
Lactobacillus plantarum AG30	60	0	0	0	1	36	2	15
Lactobacillus ruminis ATCC 27782	17	0	0	0	0	20	1	16
Lactobacillus ruminis DSM 20403	23	0	0	0	0	22	1	21
Lactobacillus ruminis WC1T17	27	0	0	0	0	28	1	20
Pediococcus acidilactici AGR20	22	0	0	0	1	24	2	5
Sharpea azabuensis DSM 18934	41	0	0	0	0	24	3	3
Sharpea azabuensis DSM 20406	44	0	0	0	0	34	3	3
Sharpea azabuensis KH1P5	46	0	0	0	0	36	3	3
Sharpea azabuensis KH2P10	46	0	0	0	0	36	3	3
Staphylococcus epidermidis AG42	10	0	0	0	0	18	2	7
Staphylococcus epidermidis NLAE-zl-G239	12	0	0	0	0	18	2	7
Lactococcus garvieae M79	36	1	0	0	1	25	3	8
Lactococcus lactis subsp. cremoris str. DPC6856	57	0	0	0	1	31	5	13
Lactococcus lactis subsp. lactis 511	49	1	0	0	1	24	6	12
Streptococcus equinus 2B	33	1	0	0	0	25	3	13
Streptococcus equinus AG46	52	1	0	0	0	19	3	14
Streptococcus equinus AR3	42	1	0	0	0	25	2	17
Streptococcus equinus ATCC 33317	38	1	0	0	0	21	2	13
Streptococcus equinus B315	33	1	0	0	0	24	3	13
Streptococcus equinus C277	32	1	0	0	0	24	2	13
Streptococcus equinus ES1	32	1	0	0	0	24	2	13
Streptococcus equinus GA-1	34	1	0	0	0	17	2	13
Streptococcus equinus H24	42	1	0	0	0	21	2	13
Streptococcus equinus HC5	29	1	0	0	0	19	2	8
Streptococcus equinus JB1	31	1	0	0	0	25	2	13
Streptococcus equinus MPR1	43	2	0	0	0	18	3	13
Streptococcus equinus MPR2	43	2	0	0	0	18	3	13
Streptococcus equinus MPR4	45	2	0	0	0	19	3	14
Streptococcus equinus pGA-7	38	1	0	0	0	20	2	13
Streptococcus equinus pR-5	34	1	0	0	0	23	2	13
Streptococcus equinus Sb04	27	1	0	0	0	21	2	11
Streptococcus equinus Sb05	44	2	0	0	0	17	2	15
Streptococcus equinus Sb09	49	2	0	0	0	26	3	14
Streptococcus equinus Sb10	34	1	0	0	0	18	3	12
Streptococcus equinus Sb13	32	1	0	0	0	24	2	12
Streptococcus equinus Sb17	37	1	0	0	0	17	2	13
Streptococcus equinus Sb18	38	2	0	0	0	25	2	14
Streptococcus equinus Sb20	39	1	0	0	0	24	2	14
Streptococcus equinus SI	51	1	0	0	0	17	3	13
Streptococcus equinus SN033	32	1	0	0	0	22	3	13
Streptococcus equinus Ye01	48	2	0	0	0	18	3	16
Streptococcus gallolyticus LMG 15572	49	2	0	0	0	22	3	19
Streptococcus gallolyticus VTM1R27	47	2	0	0	0	22	3	18
Streptococcus gallolyticus VTM1R29	47	2	0	0	0	22	3	18
Streptococcus gallolyticus VTM2R47	38	2	0	0	0	22	3	15
Streptococcus gallolyticus VTM3R24	44	2	0	0	0	22	3	19
Streptococcus gallolyticus VTM3R42	44	2	0	0	0	22	3	19
Streptococcus henryi A-4	46	0	0	0	0	23	2	18
Streptococcus sp. 45	32	1	0	0	0	20	2	12
Streptococcus sp. NLAE-zl-C503	34	0	0	0	0	18	3	18
Clostridium algidicarnis B3	7	0	0	0	0	23	10	6
Clostridium beijerinckii HUN142	109	1	0	0	0	61	20	23
Clostridium butyricum AGR2140	80	4	0	0	0	38	18	35
Clostridium cadaveris AGR2141	22	0	0	1	0	23	12	10
Clostridium cadaveris NLAE-zl-G419	23	0	0	0	0	24	12	7
Clostridium chartatabidum DSM 8431	51	15	6	11	0	36	17	35
Clostridium cochlearium NLAE-zl-C224	7	0	0	0	0	20	7	7
Clostridium intestinale DSM 6191	61	0	0	0	0	31	8	9
Clostridium lundense DSM 17049	16	0	0	0	0	26	15	19
Clostridium paraputrificum AGR2156	75	0	0	0	0	23	9	31
Clostridium sartagoforme AAU1	54	0	0	0	0	38	8	19
Erysipelatoclostridium innocuum NLAE-zl-C381	48	0	0	1	0	21	10	5
Oxobacter pfennigii V5.2	13	0	0	0	0	39	7	31
Peptoclostridium sp. NCR	32	0	0	0	0	33	10	7
Proteiniclasticum ruminis DSM 24773	32	0	0	0	0	17	6	5
Sarcina sp. DSM 11001	37	2	0	0	0	40	3	6
Eubacterium callanderi NLAE-zl-G225	20	0	0	1	0	42	5	5
Eubacterium cellulosolvens 6	65	3	0	0	0	51	5	45
Eubacterium cellulosolvens LD2006	68	3	0	0	0	44	5	51
Eubacterium limosum SA11	19	0	0	1	0	36	3	5
Eubacterium oxidoreducens DSM 3217	12	1	0	0	0	35	2	3
Eubacterium pyruvativorans i6	10	0	0	0	0	10	1	1
Eubacterium pyruvativorans KHGC13	10	0	0	0	0	10	1	1
Eubacterium pyruvativorans KHPC4	10	0	0	0	0	10	1	1
Eubacterium ruminantium 2388	48	1	0	1	0	15	2	13
Eubacterium ruminantium ATCC 17233	47	1	0	1	0	15	2	13
Eubacterium ruminantium FB3002	56	1	0	1	0	20	3	14
Eubacterium ruminantium HUN269	48	1	0	1	0	15	2	13
Eubacterium sp. AB3007	12	1	0	0	0	14	4	3
Eubacterium uniforme ATCC 35992	49	1	0	0	0	20	1	17
Eubacterium xylanophilum ATCC 35991	45	0	0	0	0	28	9	16
Acetitomaculum ruminis DSM 5522	17	0	0	0	0	29	2	3
Blautia schinkii DSM 10518	146	3	0	0	0	49	10	13
Blautia sp. SF-50	45	0	0	0	0	34	5	6
Blautia wexlerae AGR2146	48	0	0	0	0	30	5	5
Butyrivibrio fibrisolvens AB2020	121	3	0	0	0	104	14	24
Butyrivibrio fibrisolvens AR40	131	3	0	0	0	110	15	27
Butyrivibrio fibrisolvens DSM 3071	119	1	0	0	0	98	14	28
Butyrivibrio fibrisolvens FE2007	106	2	0	0	0	98	13	19
Butyrivibrio fibrisolvens MD2001	122	3	0	0	0	109	14	28
Butyrivibrio fibrisolvens ND3005	103	3	0	0	0	95	13	17
Butyrivibrio fibrisolvens TB	109	2	0	0	0	104	13	23
Butyrivibrio fibrisolvens WTE3004	121	4	0	0	0	111	15	24
Butyrivibrio fibrisolvens YRB2005	118	3	0	0	0	101	12	23
Butyrivibrio hungatei DSM 14810	83	2	0	0	0	75	7	14
Butyrivibrio hungatei MB2003	78	2	0	0	0	76	7	14
Butyrivibrio hungatei NK4A153	48	3	0	0	0	64	6	31
Butyrivibrio hungatei XBD2006	48	6	0	0	0	68	5	31
Butyrivibrio proteoclasticus B316	114	5	0	0	0	106	12	34
Butyrivibrio proteoclasticus FD2007	112	4	0	0	0	94	12	35
Butyrivibrio proteoclasticus P18	97	4	0	0	0	88	8	11
Butyrivibrio proteoclasticus P6B7	98	1	0	0	0	70	8	9
Butyrivibrio sp. AC2005	113	0	0	0	0	104	6	15
Butyrivibrio sp. AD3002	87	0	0	0	0	87	6	22
Butyrivibrio sp. AE2005	48	4	0	0	0	68	6	30
Butyrivibrio sp. AE2015	95	3	0	0	0	87	9	9
Butyrivibrio sp. AE2032	83	1	0	0	0	91	8	12
Butyrivibrio sp. AE3003	48	3	0	0	0	66	6	33
Butyrivibrio sp. AE3004	101	0	0	0	0	76	7	22
Butyrivibrio sp. AE3006	120	0	0	0	0	82	7	16
Butyrivibrio sp. AE3009	108	6	0	0	0	69	14	41
Butyrivibrio sp. FC2001	101	0	0	0	0	93	8	23
Butyrivibrio sp. FCS006	105	2	0	0	0	80	7	25
Butyrivibrio sp. FCS014	92	3	0	0	0	65	9	30
Butyrivibrio sp. INlla14	98	6	0	0	0	96	13	34
Butyrivibrio sp. INlla16	97	0	0	0	0	91	6	22
Butyrivibrio sp. INlla18	88	2	0	0	0	71	7	18
Butyrivibrio sp. INlla21	46	1	0	0	0	57	5	22
Butyrivibrio sp. LB2008	47	5	0	0	0	65	6	31
Butyrivibrio sp. LC3010	64	0	0	0	0	67	1	17
Butyrivibrio sp. M55	48	5	0	0	0	69	6	33
Butyrivibrio sp. MB2005	65	0	0	0	0	49	3	3
Butyrivibrio sp. MC2013	99	0	0	0	0	79	2	52
Butyrivibrio sp. MC2021	109	7	0	0	0	84	16	44
Butyrivibrio sp. NC2002	87	0	0	0	0	61	5	11
Butyrivibrio sp. NC2007	102	2	0	0	0	77	8	25
Butyrivibrio sp. NC3005	81	0	0	0	0	107	9	23
Butyrivibrio sp. OB235	98	0	0	0	0	83	8	22
Butyrivibrio sp. Su6	93	4	0	0	0	80	10	9
Butyrivibrio sp. VCB2001	111	2	0	0	0	68	8	26
Butyrivibrio sp. VCB2006	107	5	0	0	0	98	12	27
Butyrivibrio sp. VCD2006	103	0	0	0	0	85	10	29
Butyrivibrio sp. WCD2001	90	0	0	0	0	80	7	19
Butyrivibrio sp. WCD3002	110	0	0	0	0	66	6	10
Butyrivibrio sp. WCE2006	126	0	0	0	0	81	6	22
Butyrivibrio sp. XBB1001	99	6	0	0	0	90	13	36
Butyrivibrio sp. XPD2002	103	0	0	0	0	83	7	24
Butyrivibrio sp. XPD2006	98	1	0	0	0	70	7	26
Butyrivibrio sp. YAB3001	115	3	0	0	0	103	10	35
Cellulosilyticum ruminicola JCM 14822	66	6	0	1	0	38	18	38
Dorea longicatena AGR2136	33	0	0	0	0	25	6	6
Dorea sp. AGR2135	18	0	0	0	0	31	5	4
Lachnobacterium bovis AE2004	45	1	0	0	0	33	6	14
Lachnobacterium bovis C6A12	42	1	0	0	0	33	6	17
Lachnobacterium bovis DSM 14045	42	2	0	0	0	31	6	20
Lachnobacterium bovis NK4B19	44	1	0	0	0	32	6	17
Lachnobacterium bovis S1b	42	1	0	0	0	33	6	15
Lachnoclostridium aerotolerans DSM 5434	110	8	0	1	0	38	19	26
Lachnoclostridium aminophilum F	12	0	0	0	0	32	4	3
Lachnoclostridium aminophilum KH1P1	11	0	0	0	0	37	4	4
Lachnoclostridium celerecrescens 18A	121	7	0	1	0	43	9	30
Lachnoclostridium citroniae NLAE-zl-G70	67	1	0	0	0	52	9	12
Lachnoclostridium clostidiforme ATCC 25537	59	2	0	0	0	38	8	9
Lachnoclostridium clostridioforme AGR2157	63	2	0	0	0	45	7	10
Lachnoclostridium clostridioforme NLAE-zl-C196	61	2	0	0	0	34	6	11
Lachnoclostridium clostridioforme NLAE-zl-G208	61	2	0	0	0	34	6	11
Lachnoclostridium contortum NLAE-zl-C134	46	0	0	0	0	36	4	9
Lachnoclostridium lavalense NLAE-zl-G277	50	3	0	0	0	38	12	16
Lachnoclostridium oroticum NLAE-zl-C242	161	1	0	0	0	39	5	18
Lachnoclostridium polysaccharolyticum DSM 1801	83	4	0	0	0	21	21	112
Lachnospira multipara ATCC 19207	36	10	0	1	0	36	8	10
Lachnospira multipara D15d	37	8	0	1	0	40	9	9
Lachnospira multipara LB2003	33	10	0	1	0	35	8	10
Lachnospira multipara MC2003	34	10	0	1	0	36	8	9
Lachnospira pectinoschiza M83	36	11	0	1	0	32	9	10
Lachnospiraceae bacterium A10	25	0	0	0	0	29	3	11
Lachnospiraceae bacterium AB2028	33	0	0	0	0	71	2	11
Lachnospiraceae bacterium AC2012	39	0	0	0	0	44	1	5
Lachnospiraceae bacterium AC2014	58	1	0	1	0	23	3	16
Lachnospiraceae bacterium AC2028	49	0	0	0	0	52	4	7
Lachnospiraceae bacterium AC2029	32	0	0	0	0	25	2	16
Lachnospiraceae bacterium AC2031	40	0	0	0	0	33	3	7
Lachnospiraceae bacterium AC3007	27	0	0	0	0	50	2	6
Lachnospiraceae bacterium AD3010	25	0	0	0	0	72	4	4
Lachnospiraceae bacterium C7	55	3	0	0	0	36	6	13
Lachnospiraceae bacterium C10	48	0	0	0	0	24	3	15
Lachnospiraceae bacterium C6A11	49	0	0	1	0	21	3	10
Lachnospiraceae bacterium FD2005	38	0	0	0	0	45	1	5
Lachnospiraceae bacterium FE2018	22	0	0	0	0	25	3	13
Lachnospiraceae bacterium G11	69	0	0	0	0	47	6	12
Lachnospiraceae bacterium G41	32	0	0	0	0	41	1	16
Lachnospiraceae bacterium JC7	38	0	0	0	0	38	4	5
Lachnospiraceae bacterium KH1P17	62	0	0	0	0	96	3	18
Lachnospiraceae bacterium KH1T2	82	1	0	0	0	92	3	16
Lachnospiraceae bacterium KHCPX20	48	0	0	0	0	21	3	15
Lachnospiraceae bacterium LC2019	41	0	0	0	0	29	1	13
Lachnospiraceae bacterium MA2020	59	1	0	0	0	74	1	18
Lachnospiraceae bacterium MC2017	56	0	0	0	0	82	5	14
Lachnospiraceae bacterium MD2004	41	0	0	0	0	46	2	5
Lachnospiraceae bacterium NC2004	33	0	0	1	0	23	3	11
Lachnospiraceae bacterium NC2008	27	0	0	0	0	75	1	9
Lachnospiraceae bacterium ND2006	78	1	0	0	0	89	3	16
Lachnospiraceae bacterium NE2001	39	0	0	0	0	33	3	7
Lachnospiraceae bacterium NK3A20	88	0	0	0	0	59	6	13
Lachnospiraceae bacterium NK4A136	27	0	0	0	0	76	1	10
Lachnospiraceae bacterium NK4A144	69	0	0	0	0	96	5	19
Lachnospiraceae bacterium NK4A179	47	0	0	0	0	79	3	10
Lachnospiraceae bacterium NLAE-zl-G231	290	6	0	0	0	81	10	17
Lachnospiraceae bacterium P6A3	57	0	0	0	0	52	4	8
Lachnospiraceae bacterium P6B14	29	1	0	0	0	27	4	9
Lachnospiraceae bacterium RM5	32	0	0	1	0	24	2	20
Lachnospiraceae bacterium V9D3004	70	0	2	2	0	28	15	18
Lachnospiraceae bacterium XBB1006	14	0	0	0	0	10	4	6
Lachnospiraceae bacterium XBB2008	68	1	0	0	0	75	2	5
Lachnospiraceae bacterium XBD2001	47	0	0	0	0	27	3	10
Lachnospiraceae bacterium XPB1003	41	1	0	0	0	83	2	14
Lachnospiraceae bacterium YSB2008	25	0	0	0	0	25	3	6
Lachnospiraceae bacterium YSD2013	74	0	0	0	0	47	12	18
Oribacterium sp. FC2011	36	0	0	0	0	49	5	5
Oribacterium sp. KHPX15	37	0	0	0	0	49	6	5
Oribacterium sp. NK2B42	30	0	0	0	0	46	5	4
Oribacterium sp. P6A1	43	0	0	0	0	41	6	4
Oribacterium sp. WCC10	37	1	0	0	0	40	6	3
Pseudobutyrivibrio ruminis ACV-9	56	0	0	0	0	52	2	5
Pseudobutyrivibrio ruminis AD2017	71	0	0	0	0	63	3	30
Pseudobutyrivibrio ruminis CF1b	76	3	0	0	0	53	5	38
Pseudobutyrivibrio ruminis DSM 9787	56	0	0	0	0	42	2	5
Pseudobutyrivibrio ruminis HUN009	57	0	0	0	0	41	2	9
Pseudobutyrivibrio sp. 49	85	2	0	0	0	69	6	44
Pseudobutyrivibrio sp. ACV-2	103	0	0	0	0	67	3	25
Pseudobutyrivibrio sp. AR14	44	2	0	0	0	35	5	20
Pseudobutyrivibrio sp. C4	57	0	0	0	0	46	2	8
Pseudobutyrivibrio sp. JW11	58	0	0	0	0	43	2	8
Pseudobutyrivibrio sp. LB2011	55	0	0	0	0	48	2	8
Pseudobutyrivibrio sp. MD2005	61	0	0	0	0	45	3	6
Pseudobutyrivibrio sp. NOR37	46	2	0	0	0	47	4	21
Pseudobutyrivibrio sp. OR37	96	1	0	0	0	53	4	44
Pseudobutyrivibrio sp. UC12254	77	2	0	0	0	74	5	41
Pseudobutyrivibrio sp. YE44	66	2	0	0	0	53	4	27
Pseudobutyrivibrio xylanivorans DSM 10317	85	3	0	0	0	58	6	39
Pseudobutyrivibrio xylanivorans DSM 14809	90	3	0	0	0	61	6	45
Pseudobutyrivibrio xylanivorans MA3014	78	0	0	0	0	62	6	28
Ruminococcus gnavus AGR2154	88	1	0	0	0	17	5	15
Oscillibacter ruminantium GH1	14	0	0	0	0	14	4	11
Oscillibacter sp. PC13	10	0	0	0	0	13	2	7
Desulfotomaculum ruminis DSM 2154	12	0	0	0	0	36	9	18
Peptoclostridium mangenotii LM2	9	0	0	0	0	21	9	3
Peptostreptococcaceae bacterium pGA-8	2	0	0	0	0	6	0	2
Peptostreptococcaceae bacterium VA2	18	0	0	0	0	29	10	2
Peptostreptococcus anaerobius C	10	0	0	0	0	15	3	0
Peptostreptococcus russellii Calf135	9	0	0	0	0	15	3	1
Peptostreptococcus sp. D1	10	0	0	0	0	16	3	4
Terrisporobacter glycolicus KPPR-9	14	1	0	0	0	34	14	6
Ruminoclostridium cellobioparum ATCC 15832	181	3	3	38	0	36	19	79
Ruminococcaceae bacterium AB4001	41	0	0	0	0	36	2	6
Ruminococcaceae bacterium AE2021	42	0	0	1	0	34	2	7
Ruminococcaceae bacterium D5	6	0	0	0	0	14	1	2
Ruminococcaceae bacterium FB2012	59	0	0	19	0	30	7	13
Ruminococcaceae bacterium KH2T8	42	0	0	0	0	36	2	6
Ruminococcaceae bacterium KHP2	43	0	0	1	0	34	3	7
Ruminococcaceae bacterium P7	32	0	0	38	0	31	2	15
Ruminococcaceae bacterium R-25	43	0	0	0	0	38	2	4
Ruminococcaceae bacterium YAD3003	40	0	0	0	0	34	2	5
Ruminococcaceae bacterium YRB3002	32	0	0	0	0	26	2	5
Ruminococcus albus 7	98	7	1	56	0	24	19	130
Ruminococcus albus 8	89	6	0	60	0	23	18	89
Ruminococcus albus AD2013	89	4	1	63	0	19	15	149
Ruminococcus albus AR67	89	5	1	71	0	22	19	153
Ruminococcus albus KH2T6	91	4	1	58	0	18	16	153
Ruminococcus albus SY3	97	4	1	62	0	22	15	151
Ruminococcus bromii YE282	27	0	2	21	0	23	4	20
Ruminococcus flavefaciens 007c	89	4	14	158	0	30	18	62
Ruminococcus flavefaciens 17	104	6	14	160	0	35	23	57
Ruminococcus flavefaciens AE3010	115	5	12	161	0	28	27	66
Ruminococcus flavefaciens ATCC 19208	96	5	16	159	0	32	23	64
Ruminococcus flavefaciens FD-1	105	17	18	216	0	26	28	73
Ruminococcus flavefaciens MA2007	109	5	13	155	0	24	28	70
Ruminococcus flavefaciens MC2020	93	6	12	131	0	20	22	62
Ruminococcus flavefaciens ND2009	82	8	15	131	0	31	16	65
Ruminococcus flavefaciens SAb67	86	8	13	53	0	27	14	67
Ruminococcus flavefaciens XPD3002	83	6	11	170	0	19	17	56
Ruminococcus flavefaciens Y1	97	4	14	161	0	34	28	65
Ruminococcus flavefaciens YAD2003	105	5	15	160	0	32	28	70
Ruminococcus flavefaciens YL228	106	5	14	153	0	23	25	68
Ruminococcus flavefaciens YRD2003	86	10	15	149	0	14	19	65
Ruminococcus sp. FC2018	23	0	0	0	0	15	3	7
Ruminococcus sp. HUN007	89	6	3	134	0	29	16	72
Ruminococcus sp. NK3A76	53	0	1	6	0	12	6	11
Ruminococcus sp. YE71	92	10	1	12	0	25	16	114
Ruminococcus sp. YE78	92	10	1	12	0	25	16	114
Clostridiales bacterium R-7	64	0	0	0	0	36	10	9
Clostridiales bacterium WTE2008	64	0	0	0	0	37	8	9
Ruminococcaceae bacterium NK3B98	98	0	0	2	0	39	7	9
Erysipelatoclostridium innocuum NLAE-zl-C197	45	0	0	1	0	25	10	4
Erysipelotrichaceae bacterium NK3D112	86	0	0	0	0	44	6	5
Kandleria vitulina DSM 20405	32	0	0	0	0	28	3	4
Kandleria vitulina KH4T7	27	0	0	0	0	28	3	4
Kandleria vitulina MC3001	27	0	0	0	0	28	3	4
Kandleria vitulina S3b	30	0	0	0	0	28	3	4
Kandleria vitulina WCC7	30	0	0	0	0	29	3	4
Kandleria vitulina WCE2011	27	0	0	0	0	23	3	4
Acidaminococcus fermentans pGA-4	8	0	0	0	0	26	3	2
Acidaminococcus fermentens WCC6	8	0	0	0	0	27	3	2
Succiniclasticum ruminis DSM 11005	9	0	0	0	0	29	5	2
Succiniclasticum ruminis DSM 9236	9	1	0	0	0	32	3	2
Anaerovibrio lipolyticus 5S	15	0	0	0	0	35	7	2
Anaerovibrio lipolyticus DSM 3074	11	0	0	0	0	42	6	2
Anaerovibrio lipolyticus LB2005	11	0	0	0	0	38	6	3
Anaerovibrio sp. RM50	10	0	0	0	0	38	6	3
Megamonas sp. Calf98-2	29	0	0	0	0	24	4	4
Mitsuokella jalaludinii DSM 13811	22	0	0	0	0	19	7	3
Schwartzia succinivorans DSM 10502	9	0	0	0	0	50	7	2
Selenomonas bovis 8-14-1	30	0	0	0	0	37	6	6
Selenomonas bovis DSM 23594	25	0	0	0	0	34	6	5
Selenomonas ruminantium AB3002	27	0	0	0	0	75	6	3
Selenomonas ruminantium AC2024	20	0	0	0	0	59	7	2
Selenomonas ruminantium C3	21	0	0	0	0	38	7	2
Selenomonas ruminantium GACV-9	28	0	0	0	0	56	8	3
Selenomonas ruminantium HD4	30	0	0	0	0	41	8	4
Selenomonas ruminantium KH1T6	27	0	0	0	0	73	6	2
Selenomonas ruminantium L14	26	0	0	0	0	48	7	2
Selenomonas ruminantium subsp. lactilytica DSM 2872	22	0	0	0	0	37	7	2
Selenomonas ruminantium subsp. lactilytica TAM6421	37	0	0	0	0	43	10	5
Selenomonas ruminantium subsp. ruminantium ATCC 12561	35	0	0	0	0	66	9	3
Selenomonas ruminantium WCT3	26	0	0	0	0	37	7	4
Selenomonas ruminantium Z108	28	0	0	0	0	62	7	3
Selenomonas ruminatium S137	37	0	0	0	0	50	7	4
Selenomonas sp. AE3005	20	0	0	0	0	49	8	3
Selenomonas sp. FC4001	23	0	0	0	0	32	8	2
Selenomonas sp. ND2010	27	0	0	0	0	48	8	5
Allisonella histaminiformans DSM 15230	2	0	0	0	0	22	2	1
Megasphaera elsdenii DSM 20460	13	0	0	0	0	25	5	2
Megasphaera elsdenii J1	12	0	0	0	0	28	5	2
Megasphaera elsdenii T81	13	0	0	0	0	27	5	2
Megasphaera elsdenii YE34	12	0	0	0	0	24	5	2
Fusobacterium necrophorum HUN048	4	0	0	0	0	18	3	4
Pseudochrobactrum sp. AO18b	18	1	0	0	0	35	8	4
Bordetella trematum HR18	12	0	0	0	0	30	3	5
Lampropedia hyalina DSM 16112	7	0	0	0	0	34	2	4
Alysiella crassa DSM 2578	14	0	0	0	0	24	1	8
Alysiella filiformis DSM 16848	10	0	0	0	0	23	1	10
Desulfovibrio desulfuricans DSM 7057	10	0	0	0	0	33	1	4
Desulfovibrio desulfuricans subsp. desulfuricans str. ATCC 27774	9	0	0	0	0	36	1	3
Desulfovibrio legallii KHC7	10	0	0	0	0	39	1	3
Arcobacter butzleri 7h1h	6	0	0	0	0	18	1	1
Wolinella succinogenes DSM 1740	5	0	0	0	0	23	2	2
Cellvibrio sp. BR	141	17	0	0	1	42	17	95
Citrobacter sp. NLAE-zl-C269	45	0	0	0	0	38	5	10
Enterobacter sp. KPR-6	70	5	0	0	0	45	5	14
Escherichia coli PA-3	47	0	0	0	0	40	6	10
Shigella sonnei NLAE-zl-G496	47	0	0	0	0	40	6	13
Acinetobacter sp. DSM 11652	10	0	0	0	0	15	2	11
Acinetobacter sp. HR7	9	0	0	0	0	22	5	11
Morganella morganii NLAE-zl-C84	16	0	0	0	0	28	4	5
Proteus mirabilis NLAE-zl-C285	19	2	0	0	1	32	3	5
Proteus mirabilis NLAE-zl-G534	18	2	0	0	1	30	3	5
Actinobacillus succinogenes DSM 22257	18	2	0	0	0	29	3	8
Basfia succiniciproducens DSM 22022	20	2	0	0	0	30	3	8
Basfia succiniciproducens KPR-2	19	2	0	0	0	30	3	7
Basfia succiniciproducens MBEL55E	19	2	0	0	0	28	3	8
Ruminobacter amylophilus DSM 1361	28	0	0	0	0	32	2	11
Ruminobacter amylophilus RM87	28	0	0	0	0	33	2	11
Succinimonas amylolytica DSM 2873	27	0	0	0	0	22	2	12
Succinivibrio dextrinosolvens 22B	25	0	0	0	0	22	3	11
Succinivibrio dextrinosolvens ACV-10	25	0	0	0	0	29	3	11
Succinivibrio dextrinosolvens DSM 3072	23	0	0	0	0	25	3	10
Succinivibrio dextrinosolvens H5	22	0	0	0	0	24	3	9
Treponema bryantii B25	72	0	0	0	0	23	6	18
Treponema bryantii NK4A124	63	0	0	0	0	20	4	14
Treponema bryantii XBD1002	76	1	0	0	0	26	5	18
Treponema saccharophilum DSM 2985	47	7	0	0	0	28	7	21
Treponema sp. C6A8	42	0	0	0	0	30	1	11
Treponema sp. JC4	55	0	0	0	0	23	3	18
Synergistes jonesii 78-1	9	0	0	0	0	23	1	3
Synergistetes Syn Fa1	9	0	0	0	0	22	1	2

## Sheet: GH
Species name	1	2	3	4	5	6	8	9	10	11	12	13	14	15	16	17	18	19	20	23	24	25	26	27	28	29	30	31	32	33	35	36	37	38	39	42	43	44	45	46	48	49	50	51	52	53	54	55	57
Methanobacterium formicicum BRM9	0	0	0	0	0	0	0	0	0	0	0	0	0	0	0	0	0	0	0	0	0	0	0	0	0	0	0	0	0	0	0	0	0	0	0	0	0	0	0	0	0	0	0	0	0	0	0	0	0
Methanobrevibacter boviskoreani JH1	0	0	0	0	0	0	0	0	0	0	0	0	0	0	0	0	0	0	0	0	0	0	0	0	0	0	0	0	0	0	0	0	0	0	0	0	0	0	0	0	0	0	0	0	0	0	0	0	0
Methanobrevibacter gottschalkii DSM 11977	0	0	0	0	0	0	0	0	0	0	0	0	0	0	0	0	0	0	0	0	0	0	0	0	0	0	0	0	0	0	0	0	0	0	0	0	0	0	0	0	0	0	0	0	0	0	0	0	0
Methanobrevibacter gottschalkii DSM 11978	0	0	0	0	0	0	0	0	0	0	0	0	0	0	0	0	0	0	0	0	0	0	0	0	0	0	0	0	0	0	0	0	0	0	0	0	0	0	0	0	0	0	0	0	0	0	0	0	0
Methanobrevibacter millerae DSM 16643	0	0	0	0	0	0	0	0	0	0	0	0	0	0	0	0	0	0	0	0	0	0	0	0	0	0	0	0	0	0	0	0	0	0	0	0	0	0	0	0	0	0	0	0	0	0	0	0	0
Methanobrevibacter millerae SM9	0	0	0	0	0	0	0	0	0	0	0	0	0	0	0	0	0	0	0	0	0	0	0	0	0	0	0	0	0	0	0	0	0	0	0	0	0	0	0	0	0	0	0	0	0	0	0	0	0
Methanobrevibacter olleyae DSM 16632	0	0	0	0	0	0	0	0	0	0	0	0	0	0	0	0	0	0	0	0	0	0	0	0	0	0	0	0	0	0	0	0	0	0	0	0	0	0	0	0	0	0	0	0	0	0	0	0	0
Methanobrevibacter olleyae YLM1	0	0	0	0	0	0	0	0	0	0	0	0	0	0	0	0	0	0	0	0	0	0	0	0	0	0	0	0	0	0	0	0	0	0	0	0	0	0	0	0	0	0	0	0	0	0	0	0	0
Methanobrevibacter ruminantium M1	0	0	0	0	0	0	0	0	0	0	0	0	0	0	0	0	0	0	0	0	0	0	0	0	0	0	0	0	0	0	0	0	0	0	0	0	0	0	0	0	0	0	0	0	0	0	0	0	0
Methanobrevibacter ruminantium YE286	0	0	0	0	0	0	0	0	0	0	0	0	0	0	0	0	0	0	0	0	0	0	0	0	0	0	0	0	0	0	0	0	0	0	0	0	0	0	0	0	0	0	0	0	0	0	0	0	0
Methanobrevibacter sp. AbM4	0	0	0	0	0	0	0	0	0	0	0	0	0	0	0	0	0	0	0	0	0	0	0	0	0	0	0	0	0	0	0	0	0	0	0	0	0	0	0	0	0	0	0	0	0	0	0	0	0
Methanobrevibacter sp. YE315	0	0	0	0	0	0	0	0	0	0	0	0	0	0	0	0	0	0	0	0	0	0	0	0	0	0	0	0	0	0	0	0	0	0	0	0	0	0	0	0	0	0	0	0	0	0	0	0	0
Methanobrevibacter thaueri DSM 11995	0	0	0	0	0	0	0	0	0	0	0	0	0	0	0	0	0	0	0	0	0	0	0	0	0	0	0	0	0	0	0	0	0	0	0	0	0	0	0	0	0	0	0	0	0	0	0	0	0
Methanobrevibacter woesei DSM 11979	0	0	0	0	0	0	0	0	0	0	0	0	0	0	0	0	0	0	0	0	0	0	0	0	0	0	0	0	0	0	0	0	0	0	0	0	0	0	0	0	0	0	0	0	0	0	0	0	0
Methanobrevibacter wolinii SH	0	0	0	0	0	0	0	0	0	0	0	0	0	0	0	0	0	0	0	0	0	0	0	0	0	0	0	0	0	0	0	0	0	0	0	0	0	0	0	0	0	0	0	0	0	0	0	0	0
Methanomicrobium mobile DSM 1539	0	0	0	0	0	0	0	0	0	0	0	0	0	0	0	0	0	0	0	0	0	0	0	0	0	0	0	0	0	0	0	0	0	0	0	0	0	0	0	0	0	0	0	0	0	0	0	0	0
Methanosarcina barkeri CM1	0	0	0	0	0	0	0	0	0	0	0	3	0	2	0	0	1	0	0	0	0	0	0	0	0	0	0	0	0	0	0	0	0	0	0	0	0	0	0	0	0	0	0	0	0	0	0	0	2
Methanosarcina sp. DSM 11855	0	0	0	0	0	0	0	0	0	0	0	1	0	4	0	0	0	0	0	1	0	0	0	0	0	0	0	0	0	0	0	0	0	0	0	0	0	0	0	1	0	0	0	0	0	0	0	0	2
Methanogenic archaeon ISO4-G1	0	0	0	0	0	0	0	0	0	0	0	0	0	0	0	0	0	0	0	0	0	0	0	0	0	0	0	0	0	0	0	0	0	0	0	0	0	0	0	0	0	0	0	0	0	0	0	0	0
Methanogenic archaeon ISO4-H5	0	0	0	0	0	0	0	0	0	0	0	0	0	0	0	0	0	0	0	0	0	0	0	0	0	0	0	0	0	0	0	0	0	0	0	0	0	0	0	0	0	0	0	0	0	0	0	0	0
Thermoplasmatales archaeon BRNA1	0	0	0	0	0	0	0	0	0	0	0	0	0	0	0	0	0	0	0	0	0	0	0	0	0	0	0	0	0	0	0	0	0	0	0	0	0	0	0	0	0	0	0	0	0	0	0	0	0
Actinomyces denticolens PA	1	1	2	0	0	0	0	0	0	0	0	17	0	1	1	0	0	0	0	5	0	0	0	0	0	0	0	1	4	2	0	2	0	0	0	0	0	0	0	0	0	1	0	0	0	0	0	0	0
Actinomyces nasicola KPR-1	1	0	2	1	0	0	0	0	0	0	0	15	0	1	0	0	0	0	2	3	0	0	0	0	0	1	0	0	0	1	0	0	0	0	0	1	0	0	0	0	0	0	0	0	0	0	0	0	0
Actinomyces ruminicola DSM 27982	4	3	9	1	0	0	0	0	2	0	0	18	0	1	0	0	0	0	0	1	0	0	0	0	0	0	1	3	2	0	1	1	0	2	0	2	1	0	0	0	0	1	0	1	0	0	0	0	0
Actinomyces ruminicola KPR-7B	4	4	8	1	1	0	0	0	2	0	0	17	0	1	0	0	0	0	0	2	0	0	0	1	0	0	1	3	4	0	1	3	0	2	0	3	2	0	0	0	0	1	0	2	0	0	0	0	0
Bifidobacterium adolescentis DSM 20087	1	2	5	0	1	0	1	0	0	0	0	16	0	0	0	0	0	0	0	2	0	1	1	0	0	0	0	2	1	0	0	2	0	2	0	2	7	0	0	0	0	0	0	1	0	0	0	0	0
Bifidobacterium bifidum Calf96	1	3	1	0	0	0	0	0	0	0	0	7	0	0	1	0	0	0	4	2	0	1	0	0	0	1	0	0	1	3	0	1	0	0	0	2	2	0	0	0	0	0	0	1	0	0	0	0	0
Bifidobacterium boum DSM 20432	1	0	1	0	1	0	0	0	0	0	0	14	0	0	0	0	1	0	0	3	0	2	0	0	0	0	0	1	1	0	0	2	0	0	0	1	0	0	0	0	0	0	0	1	0	0	0	0	0
Bifidobacterium breve RP2	1	3	6	0	2	0	0	0	0	0	0	17	0	0	0	0	2	0	1	2	0	1	0	0	0	0	0	1	2	1	0	2	0	2	0	2	1	0	0	0	0	0	0	0	0	1	0	0	0
Bifidobacterium choerinum AGR2158	1	2	2	0	1	0	0	0	0	0	0	15	0	0	0	0	0	0	0	2	0	1	0	0	0	0	1	1	1	0	0	4	0	0	0	2	3	0	0	0	0	0	0	0	0	0	0	0	0
Bifidobacterium longum susp. suis AGR2137	1	2	6	0	1	0	0	0	0	0	0	14	0	0	0	0	1	0	1	2	0	0	0	1	0	0	2	1	1	0	0	1	0	2	0	4	2	0	0	0	0	0	0	2	0	1	0	0	0
Bifidobacterium merycicum DSM 6492	0	1	3	0	1	0	1	0	0	0	0	15	0	0	1	0	1	0	0	2	0	2	0	0	0	0	1	0	2	0	0	2	0	0	0	2	4	0	0	0	0	0	0	0	0	0	0	0	0
Bifidobacterium pseudolongum subsp. globosum AGR2145	1	3	3	0	0	0	0	0	0	0	0	18	0	0	0	0	0	0	0	2	0	0	0	0	0	1	1	3	1	0	0	4	0	0	0	1	3	0	0	0	0	0	0	1	0	0	0	0	0
Bifidobacterium pseudolongum subsp. globosum DSM 20092	0	2	2	0	0	0	0	0	0	0	0	17	0	0	0	0	0	0	0	2	0	1	0	0	0	0	1	0	1	0	0	4	0	0	0	0	3	0	0	0	0	0	0	1	0	0	0	0	0
Bifidobacterium ruminantium DSM 6489	0	3	5	0	1	0	0	0	0	0	0	17	0	0	0	0	0	0	0	2	0	2	0	0	0	0	0	1	1	0	0	1	0	0	0	1	1	0	0	0	0	0	0	0	0	0	0	0	0
Bifidobacterium thermophilum DSM 20212	0	0	1	0	3	0	0	0	0	0	0	14	0	0	0	0	1	0	0	2	0	1	0	0	0	0	0	1	2	0	0	2	0	0	0	1	0	0	0	0	0	0	0	1	0	0	0	0	0
Cellulomonas sp. KH9	1	4	7	0	3	3	0	3	12	2	0	14	0	5	0	0	1	0	1	3	0	3	2	2	0	0	2	3	1	0	2	4	0	0	2	3	9	0	0	0	1	0	0	4	0	0	0	0	0
Corynebacterium vitaeruminis DSM 20294	1	0	1	0	0	0	0	0	0	0	0	6	0	1	0	0	0	0	0	5	0	1	0	0	0	0	0	0	2	0	0	0	0	0	0	0	0	0	0	0	0	0	0	0	0	0	0	0	0
Corynebacterium vitaeruminis Ga6A13	2	0	1	0	0	0	0	0	0	0	0	6	0	1	0	0	0	0	0	4	0	0	0	0	0	0	0	0	2	0	0	0	0	0	0	0	0	0	0	0	0	0	0	0	0	0	0	0	0
Micrococcus luteus VTM4R57	0	0	0	0	0	0	0	0	0	0	0	6	0	0	0	0	0	0	0	1	0	0	0	0	0	0	0	0	0	0	0	0	0	0	0	0	0	0	0	0	0	0	0	0	0	0	0	0	0
Propionibacteriaceae bacterium P6A17	2	2	3	1	0	0	0	0	2	0	0	15	0	0	0	0	0	0	1	2	0	0	0	0	0	0	0	1	1	4	0	3	0	0	0	0	4	0	0	0	0	0	0	1	0	0	0	0	0
Propionibacterium acnes NLAE-zl-G260	1	3	2	1	3	0	0	0	0	0	0	8	0	0	1	0	1	0	2	0	0	1	0	0	0	2	0	1	0	3	1	1	0	2	0	0	0	0	0	0	0	0	0	1	0	0	0	0	0
Propionibacterium sp. MB3007	1	3	2	1	3	0	0	0	0	0	0	8	0	0	0	0	2	0	2	0	0	1	0	0	0	1	0	1	0	3	1	0	0	2	0	0	0	0	0	0	0	0	0	1	0	0	0	0	0
Prauserella rugosa DSM 43194	0	2	5	0	0	0	0	0	0	0	0	1	0	1	0	0	0	0	0	9	0	3	0	0	2	0	0	3	0	0	0	0	0	0	0	0	0	0	0	0	0	0	0	0	0	0	0	0	1
Ruaniaceae bacterium KH17	1	4	6	1	0	0	0	0	0	0	0	11	0	0	0	0	0	0	1	3	0	0	0	1	0	0	0	2	2	0	1	1	0	2	0	0	0	0	0	0	0	0	0	1	0	0	0	0	0
Micrococcineae bacterium KH10	1	0	4	0	0	0	0	0	0	0	0	5	0	1	1	0	4	1	1	2	0	0	0	0	0	0	3	0	0	0	0	0	0	0	0	0	0	0	0	0	0	0	0	0	0	0	0	3	0
Olsenella sp. KH1P3	4	0	5	1	3	0	0	0	0	0	0	4	0	0	0	0	0	0	0	1	0	1	0	0	0	0	0	0	1	0	0	0	0	0	0	0	0	0	0	0	0	0	0	0	0	0	0	0	0
Olsenella sp. KH2P3	3	2	12	0	1	0	0	0	0	0	0	7	0	0	0	0	0	0	0	1	0	0	0	0	0	0	0	0	1	0	0	1	0	0	0	0	0	0	0	0	0	0	0	0	0	0	0	0	0
Olsenella sp. KH3B4	2	3	11	0	1	0	0	0	0	0	0	6	0	0	0	0	0	0	0	1	0	1	0	0	0	0	0	0	1	0	0	1	0	0	0	0	0	0	0	0	0	0	0	0	0	0	0	0	0
Olsenella umbonata DSM 22619	0	0	1	0	1	0	0	0	0	0	0	8	0	0	0	0	0	0	0	1	0	2	0	0	0	0	0	0	1	1	0	1	0	0	0	0	0	0	0	0	0	0	0	0	0	0	0	0	0
Olsenella umbonata KHGC19	5	0	5	2	3	0	0	0	0	0	0	4	0	0	0	0	0	0	0	1	0	1	0	0	0	0	0	0	1	0	0	0	0	0	0	0	0	0	0	0	0	0	0	0	0	0	0	0	0
Olsenella umbonata WCP15	5	0	5	1	3	0	0	0	0	0	0	4	0	0	0	0	0	0	0	1	0	1	0	0	0	0	0	0	1	0	0	0	0	0	0	0	0	0	0	0	0	0	0	0	0	0	0	0	0
Denitrobacterium detoxificans DSM 21843	0	0	0	0	0	0	0	0	0	0	0	0	0	0	0	0	0	0	0	0	0	2	0	0	0	0	0	0	0	0	0	0	0	0	0	0	0	0	0	0	0	0	0	0	0	0	0	0	0
Slackia heliotrinireducens DSM 20476	0	1	3	0	0	0	0	0	0	0	0	2	0	0	0	0	0	0	0	0	0	1	0	0	0	0	0	0	0	0	0	1	0	0	0	0	0	0	0	0	0	0	0	0	0	0	0	0	0
Bacteroides ovatus NLAE-zl-C11	0	29	24	0	4	0	0	2	4	0	0	5	0	2	8	0	9	0	14	3	1	1	0	1	13	3	3	6	3	7	5	3	0	0	1	1	35	0	0	0	0	0	0	4	0	1	0	0	1
Bacteroides ovatus NLAE-zl-C34	0	29	24	0	4	0	0	2	4	0	0	5	0	2	8	0	9	0	14	3	1	1	0	1	13	3	3	6	3	7	5	3	0	0	1	1	35	0	0	0	0	0	0	4	0	1	0	0	1
Bacteroides ovatus NLAE-zl-C500	0	25	25	0	3	0	0	1	5	0	0	5	0	2	5	0	9	0	13	3	2	1	2	1	13	5	3	8	3	6	3	2	0	0	1	2	35	0	0	0	0	0	0	5	0	1	0	0	1
Bacteroides ovatus NLAE-zl-C57	0	29	24	0	4	0	0	2	4	0	0	5	0	2	8	0	9	0	14	3	1	1	0	1	13	3	3	6	3	7	5	3	0	0	1	1	35	0	0	0	0	0	0	4	0	1	0	0	1
Bacteroides sp. AR20	0	33	10	0	0	0	0	0	0	0	0	8	0	0	4	0	14	0	13	3	0	1	0	4	12	9	3	8	4	2	3	5	0	2	0	1	32	0	0	0	0	0	0	3	0	1	0	0	1
Bacteroides sp. AR29	0	20	22	0	6	0	1	7	1	0	0	7	0	0	1	0	3	0	6	3	0	1	2	0	0	2	2	6	1	0	2	3	0	2	0	1	23	0	0	0	0	0	0	3	0	2	0	2	1
Bacteroides sp. Ga6A1	0	12	5	0	7	0	2	1	3	0	0	5	0	0	0	0	0	0	0	4	0	6	3	1	9	0	0	4	2	1	2	1	0	0	0	0	15	0	0	1	0	0	0	3	0	1	0	0	1
Bacteroides sp. Ga6A2	0	12	5	0	7	0	2	1	3	0	0	5	0	0	0	0	0	0	0	4	0	6	3	1	9	0	0	4	2	1	2	1	0	0	0	0	15	0	0	1	0	0	0	3	0	1	0	0	1
Bacteroides thetaiotaomicron KPPR-3	0	33	11	0	0	0	1	0	0	0	0	8	0	0	4	0	13	0	12	3	1	1	0	4	11	9	4	8	4	2	3	4	0	2	0	1	32	0	0	0	0	0	0	3	0	1	0	0	1
Bacteroides thetaiotaomicron NLAE-zl-C523	0	31	9	0	0	0	0	0	0	0	0	8	0	0	3	0	13	0	13	3	2	1	0	4	9	8	3	6	4	2	3	4	0	2	0	1	33	0	0	0	0	0	0	4	0	1	0	0	1
Bacteroides thetaiotaomicron NLAE-zl-C579	0	31	9	0	0	0	0	0	0	0	0	8	0	0	3	0	13	0	13	3	2	1	0	4	9	8	3	6	4	2	3	4	0	2	0	1	33	0	0	0	0	0	0	4	0	1	0	0	1
Bacteroides thetaiotaomicron NLAE-zl-G288	0	31	10	0	0	0	0	0	0	0	0	8	0	0	5	0	13	0	15	3	2	1	1	4	9	8	4	6	4	3	4	4	0	2	0	1	33	0	0	0	0	0	0	4	0	1	0	0	1
Bacteroides vulgatus NLAE-zl-G202	0	21	3	0	0	0	0	0	1	0	0	6	0	1	2	0	1	0	10	3	2	1	0	1	12	8	4	4	1	3	1	2	0	0	0	1	25	0	0	0	0	0	0	3	0	0	0	0	1
Bacteroides xylanisolvens NLAE-zl-C182	0	22	18	0	6	0	0	0	5	0	0	6	0	0	3	0	11	0	10	3	2	1	1	1	11	3	5	5	3	4	1	2	0	1	0	2	23	0	0	0	0	0	4	4	0	0	0	0	1
Bacteroides xylanisolvens NLAE-zl-C202	0	22	17	0	6	0	0	0	5	0	0	6	0	0	3	0	11	0	10	3	2	1	1	1	11	3	5	5	3	4	1	2	0	1	0	2	23	0	0	0	0	0	4	4	0	0	0	0	1
Bacteroides xylanisolvens NLAE-zl-C29	0	24	17	0	6	0	0	0	4	0	0	5	0	0	3	0	10	0	14	3	3	1	1	2	12	3	5	5	2	3	3	2	0	1	0	2	22	0	0	0	0	0	4	4	0	0	0	0	1
Bacteroides xylanisolvens NLAE-zl-C339	0	22	18	0	6	0	0	0	5	0	0	6	0	0	3	0	11	0	10	3	2	1	1	1	11	3	5	5	3	4	1	2	0	1	0	2	23	0	0	0	0	0	4	4	0	0	0	0	1
Bacteroides xylanisolvens NLAE-zl-G310	0	27	17	0	6	0	0	0	5	0	0	6	0	0	1	0	9	0	13	3	1	1	1	1	11	4	6	6	3	4	2	3	0	1	0	2	20	0	0	0	0	0	4	4	0	0	0	0	1
Bacteroides xylanisolvens NLAE-zl-G339	0	27	17	0	6	0	0	0	5	0	0	6	0	0	1	0	9	0	13	3	1	1	1	1	11	4	6	6	3	4	2	3	0	1	0	2	20	0	0	0	0	0	4	4	0	0	0	0	1
Bacteroides xylanisolvens NLAE-zl-G421	0	27	17	0	6	0	0	0	5	0	0	6	0	0	1	0	9	0	13	3	1	1	1	1	11	4	6	6	3	4	2	3	0	1	0	2	20	0	0	0	0	0	4	4	0	0	0	0	1
Porphyromonadaceae bacterium KH3CP3RA	0	12	7	0	3	0	0	1	2	0	0	6	0	1	3	0	1	0	4	3	1	0	1	0	2	8	2	2	4	5	2	5	0	2	0	1	19	0	0	0	0	0	0	3	0	2	0	0	1
Porphyromonadaceae bacterium KH3R12	0	22	5	0	2	0	0	1	0	0	0	5	0	1	5	0	1	1	4	3	0	0	2	1	6	7	3	3	2	4	1	1	0	0	0	1	17	0	0	0	0	0	0	5	0	2	0	0	1
Porphyromonadaceae bacterium KHP3R9	0	15	4	0	3	0	0	0	0	0	0	2	0	1	1	0	0	1	4	2	1	1	0	0	7	6	1	3	0	5	1	2	0	3	0	0	14	0	0	0	0	0	1	4	0	1	0	0	1
Porphyromonadaceae bacterium NLAE-zl-C104	0	18	4	0	4	0	0	1	0	0	0	5	0	1	3	0	1	0	4	3	0	0	2	0	3	7	3	2	2	4	1	3	0	0	0	1	17	0	0	0	0	0	1	5	0	2	0	0	1
Porphyromonas levii DSM 23370	0	3	1	0	0	0	0	0	0	0	0	2	0	0	0	0	1	0	3	2	0	0	0	0	0	2	0	0	0	1	0	0	0	0	0	0	0	0	0	0	0	0	0	0	0	0	0	0	1
Prevotella albensis DSM 11370	0	6	5	0	3	0	1	1	4	0	0	5	0	0	0	0	0	0	0	2	0	4	0	0	1	2	2	3	2	0	1	0	0	0	0	0	11	0	0	0	0	0	0	5	0	1	0	0	1
Prevotella brevis ATCC 19188	0	11	3	0	0	0	0	0	1	0	0	6	0	0	2	0	0	0	0	2	1	4	0	3	3	1	0	5	3	0	2	1	0	3	0	0	19	0	0	0	0	0	0	4	0	2	0	0	1
Prevotella brevis P6B11	0	11	3	0	0	0	0	0	1	0	0	5	0	0	2	0	0	0	0	2	0	3	0	2	3	1	0	5	3	0	2	2	0	3	0	0	16	0	0	0	0	0	0	3	0	2	0	0	1
Prevotella bryantii B14	0	12	4	0	5	0	0	1	3	0	0	5	0	0	0	0	0	0	0	2	1	4	3	0	9	0	2	3	2	1	2	1	0	0	0	0	15	0	0	0	0	0	0	4	0	2	0	0	1
Prevotella bryantii C21a	0	12	4	0	5	0	0	1	3	0	0	5	0	0	0	0	0	0	0	2	0	4	3	0	8	0	2	3	2	1	3	1	0	0	0	0	16	0	0	0	0	0	0	4	0	2	0	0	1
Prevotella bryantii FB3001	0	12	4	0	5	0	0	1	3	0	0	5	0	0	0	0	0	0	0	3	0	4	3	0	9	0	2	3	2	1	2	1	0	0	0	0	15	0	0	0	0	0	0	4	0	2	0	0	1
Prevotella bryantii KHPX14	0	12	4	0	5	0	0	1	3	0	0	5	0	0	0	0	0	0	0	3	0	4	3	0	8	0	2	3	2	1	2	1	0	0	0	0	16	0	0	0	0	0	0	4	0	2	0	0	1
Prevotella ruminicola 23	0	10	12	0	4	0	1	1	4	0	0	5	0	0	2	0	1	0	2	2	1	3	1	1	5	3	0	6	2	0	2	1	0	1	0	0	20	0	0	0	0	0	0	7	0	2	0	0	1
Prevotella ruminicola AR32	0	11	10	0	4	0	1	2	2	0	0	6	0	0	2	0	2	0	1	2	0	3	1	0	4	1	0	5	0	0	2	1	0	1	0	0	11	0	0	0	0	0	0	4	0	2	0	0	1
Prevotella ruminicola ATCC 19189	0	10	12	0	5	0	1	1	4	0	0	5	0	0	2	0	1	0	2	2	1	3	1	1	5	3	0	6	2	0	2	1	0	1	0	0	20	0	0	0	0	0	0	7	0	2	0	0	1
Prevotella ruminicola BPI-162	0	12	12	0	4	0	1	1	4	0	0	7	0	0	2	0	1	1	2	2	1	3	3	0	5	3	0	6	3	0	2	1	0	1	0	0	19	0	0	0	0	0	0	6	0	2	0	0	1
Prevotella ruminicola BPI-34	0	12	12	0	4	0	1	1	4	0	0	7	0	0	2	0	1	1	2	2	2	3	3	0	5	3	0	6	3	1	2	1	0	1	0	0	18	0	0	0	0	0	0	6	0	2	0	0	1
Prevotella ruminicola D31d	0	14	12	0	5	0	1	2	4	0	0	7	0	0	2	0	2	0	2	2	1	3	3	1	6	3	0	6	2	0	2	1	0	1	0	0	21	0	0	0	0	0	0	5	0	3	0	0	1
Prevotella ruminicola Ga6B6	0	15	11	0	5	0	1	1	3	0	0	7	0	0	2	0	1	0	2	2	1	3	3	1	5	3	1	6	2	0	2	1	0	1	0	0	20	0	0	0	0	0	0	6	0	2	0	0	1
Prevotella ruminicola KHT3	0	14	12	0	5	0	1	4	2	0	0	9	0	0	1	0	2	0	2	2	0	3	2	0	6	2	2	7	3	0	3	1	0	1	0	0	18	0	0	0	0	0	0	4	0	1	0	0	1
Prevotella sp. AGR2160	0	4	3	0	4	0	0	1	0	0	0	7	0	0	2	0	1	0	0	2	0	3	3	0	4	1	0	1	2	0	0	2	0	0	0	0	4	0	0	0	0	0	0	2	0	2	0	0	1
Prevotella sp. BP1-145	0	8	4	0	1	0	1	1	4	0	0	2	0	0	0	0	0	0	0	1	0	3	0	2	6	2	2	4	2	0	3	1	0	0	0	0	25	0	0	0	0	0	0	4	0	0	0	0	1
Prevotella sp. BP1-148	0	9	4	0	1	0	1	1	4	0	0	2	0	0	0	0	0	0	0	1	0	4	0	2	6	2	2	4	2	0	3	1	0	0	0	0	25	0	0	0	0	0	0	4	0	0	0	0	1
Prevotella sp. FD3004	0	10	9	0	4	0	1	2	2	0	0	6	0	0	2	0	2	0	1	2	0	3	1	0	4	1	0	5	2	0	2	1	0	1	0	0	11	0	0	0	0	0	0	4	0	2	0	0	1
Prevotella sp. HUN102	0	0	2	0	1	0	0	0	0	0	0	7	0	0	2	0	0	0	0	1	2	3	0	0	0	0	0	0	1	0	0	0	0	0	0	0	0	0	0	0	0	0	0	0	0	1	0	0	1
Prevotella sp. KH1P2	0	5	9	0	2	0	0	2	0	0	0	5	0	0	1	0	2	0	4	2	2	4	3	1	0	3	1	4	4	2	0	2	1	0	0	0	4	0	0	0	0	0	0	2	0	0	0	0	1
Prevotella sp. KH2C16	0	7	10	0	3	0	0	0	0	0	0	5	0	0	2	0	7	0	9	2	2	4	4	2	3	6	0	3	2	1	0	2	1	0	0	0	1	0	0	0	0	0	0	1	0	2	0	0	1
Prevotella sp. KHP1	0	11	12	0	5	0	1	1	3	0	0	5	0	0	2	0	1	0	2	2	1	3	1	0	5	2	2	6	3	0	2	1	0	1	0	0	19	0	0	0	0	0	0	5	0	2	0	0	1
Prevotella sp. KHP7	0	13	10	0	4	0	1	2	2	0	0	6	0	0	2	0	2	0	1	2	0	3	1	0	4	1	0	6	2	0	2	1	0	1	0	0	12	0	0	0	0	0	0	4	0	2	0	0	1
Prevotella sp. LC2012	0	10	8	0	4	0	1	2	2	0	0	6	0	0	2	0	2	0	1	2	0	3	2	1	2	0	0	4	1	0	2	1	0	0	0	0	9	0	0	0	0	0	0	3	0	1	0	0	1
Prevotella sp. MA2016	0	10	12	0	6	0	1	3	2	0	0	6	0	0	2	0	2	0	2	2	0	3	1	0	6	4	1	7	3	0	3	1	0	1	0	0	19	0	0	0	0	0	0	6	0	2	0	0	1
Prevotella sp. NE3005	0	13	10	0	4	0	1	1	1	0	0	8	0	0	2	0	0	0	1	2	0	3	3	1	6	2	0	4	3	0	3	1	0	0	0	0	16	0	0	0	0	0	0	5	0	2	0	0	1
Prevotella sp. P6B1	0	16	12	0	5	0	1	4	2	0	0	7	0	0	1	0	2	0	1	3	1	3	5	3	7	2	3	8	2	0	3	2	0	1	0	0	18	0	0	0	0	0	0	5	0	3	0	0	1
Prevotella sp. P6B4	0	16	12	0	4	0	1	3	2	0	0	7	0	0	1	0	0	0	1	2	1	3	4	2	7	1	3	8	2	0	3	2	0	1	0	0	19	0	0	0	0	0	0	6	0	3	0	0	1
Prevotella sp. RM4	0	13	11	0	5	0	1	1	4	0	0	7	0	0	2	0	1	0	2	2	1	3	1	0	5	3	0	6	2	0	2	1	0	1	0	0	20	0	0	0	0	0	0	6	0	3	0	0	1
Prevotella sp. TC2-24	0	10	8	0	4	0	1	2	2	0	0	6	0	0	2	0	2	0	1	2	2	3	2	1	2	0	0	3	1	0	2	1	0	0	0	0	9	0	0	0	0	0	0	3	0	1	0	0	1
Prevotella sp. TC2-28	0	9	6	0	8	0	0	0	5	0	0	8	0	0	0	0	0	1	0	2	0	3	4	1	4	0	0	5	3	1	0	1	0	0	0	0	14	0	0	0	0	0	0	2	0	2	0	0	1
Prevotella sp. TF2-5	0	11	7	0	7	0	0	1	3	0	0	7	0	0	2	0	0	0	1	2	0	3	2	1	4	1	1	5	2	1	1	1	0	0	0	0	13	0	0	0	0	0	0	3	0	2	0	0	1
Prevotellaceae bacterium HUN156	0	7	5	0	3	0	1	0	5	0	0	5	0	0	0	0	0	0	0	1	0	3	0	0	0	0	1	3	2	0	1	0	0	0	0	0	9	0	0	0	0	0	0	2	0	1	0	0	1
Prevotellaceae bacterium KH2P17	0	5	9	0	2	0	0	2	0	0	0	5	0	0	1	0	2	0	4	2	2	4	3	1	0	3	1	4	4	2	0	2	1	0	0	0	4	0	0	0	0	0	0	2	0	0	0	0	1
Prevotellaceae bacterium MN60	0	6	4	0	3	0	1	0	5	0	0	5	0	0	0	0	0	0	0	2	0	3	0	0	0	0	1	3	2	0	1	0	0	0	0	0	10	0	0	0	0	0	0	3	0	1	0	0	1
Bacteroidales bacterium KHT7	0	12	5	0	7	0	2	1	3	0	0	5	0	0	0	0	0	0	0	5	0	6	3	1	9	0	0	4	2	1	2	1	0	0	0	0	16	0	0	1	0	0	0	3	0	1	0	0	1
Bacteroidales bacterium WCE2004	0	6	8	0	4	0	1	4	1	0	0	5	0	0	1	0	0	0	2	3	0	0	2	0	0	0	0	2	0	0	0	2	0	0	0	0	11	0	0	0	0	0	0	4	0	1	0	0	1
Bacteroidales bacterium WCE2008	0	4	6	0	3	0	0	2	2	0	0	5	0	0	1	0	4	0	2	2	0	0	2	0	0	1	0	1	0	0	0	1	0	0	0	0	7	0	0	0	0	0	0	1	0	1	0	0	1
Fibrobacter succinogenes subsp. elongatus HM2	0	2	2	0	12	0	6	9	9	4	0	3	0	0	4	0	2	0	0	3	0	0	5	1	0	0	4	0	0	0	0	0	0	0	1	0	14	1	4	0	0	0	0	2	0	2	1	0	3
Fibrobacter succinogenes subsp. succinogenes S85	0	2	2	0	11	0	5	7	6	4	0	3	0	0	4	0	2	0	0	2	0	0	5	1	0	0	4	0	0	0	0	0	0	0	1	0	14	1	4	0	0	0	0	2	0	2	0	0	3
Bacillus cereus KPR-7A	2	0	0	1	0	0	0	0	0	0	0	9	0	0	0	0	3	0	0	6	0	6	0	0	0	0	0	0	0	0	0	0	0	0	0	0	0	0	0	0	0	0	0	0	0	0	0	0	0
Bacillus licheniformis VTM3R78	6	0	2	4	3	0	0	1	0	0	1	7	0	0	0	0	4	0	0	3	0	1	1	0	1	0	0	2	5	0	0	0	0	0	0	3	5	0	0	0	1	0	0	1	0	1	0	0	0
Bacillus nealsonii AAU1_buffalo	11	2	2	7	0	0	1	0	1	0	0	22	0	0	0	0	2	0	0	4	1	0	0	0	1	0	0	0	6	0	0	2	0	3	1	2	3	0	0	0	0	0	0	2	1	0	0	0	0
Bacillus sp. MB2021	6	3	1	3	0	0	2	0	0	0	0	10	0	0	0	0	2	0	0	2	0	0	2	2	0	0	0	1	3	0	0	1	0	1	1	3	5	0	0	0	0	0	0	2	1	0	0	0	0
Enterococcus casseliflavus NLAE-zl-C414	26	4	3	6	1	0	0	0	0	0	0	4	0	0	0	0	0	0	2	1	0	0	0	1	3	4	1	2	2	0	2	3	0	5	0	5	10	0	0	0	0	0	0	2	0	0	0	0	0
Enterococcus casseliflavus NLAE-zl-G268	23	1	4	4	1	0	0	0	0	0	0	4	0	0	0	0	0	0	2	2	0	1	0	1	3	3	0	2	2	0	1	2	0	4	1	4	7	0	0	0	0	0	0	2	0	0	0	0	0
Enterococcus faecalis 68A	9	1	1	1	0	0	0	0	0	0	0	4	0	0	0	0	3	0	1	1	0	6	0	0	0	0	0	1	1	0	2	0	0	1	0	0	0	0	0	0	0	0	0	0	0	0	0	0	0
Enterococcus faecalis VTM1R91	8	1	1	1	0	0	0	0	0	0	0	5	0	0	0	0	3	0	1	1	0	6	0	0	0	0	0	1	1	0	2	0	0	1	0	0	0	0	0	0	0	0	0	0	0	0	0	0	0
Enterococcus gallinarum SKF1	20	5	4	3	0	0	0	0	1	0	0	13	0	0	0	0	2	0	2	3	0	2	0	0	1	3	1	0	1	0	3	4	0	3	0	3	4	0	0	0	0	0	0	1	0	0	0	0	0
Enterococcus mundtii C2	10	2	0	2	0	0	0	0	0	0	0	5	0	0	0	0	5	1	1	3	0	2	0	0	1	0	0	1	1	0	1	2	0	4	0	1	4	0	0	0	0	0	0	2	0	1	0	0	0
Enterococcus sp. KPPR-6	17	1	1	7	0	0	1	1	0	0	0	11	0	0	0	0	0	0	0	4	0	5	0	0	0	0	0	2	1	1	1	3	0	3	0	0	1	0	0	0	0	0	0	0	0	0	0	0	0
Lactobacillus brevis AG48	1	2	1	0	0	0	1	0	0	0	0	2	0	0	0	0	0	0	0	2	0	7	0	0	0	0	1	2	0	0	0	1	0	0	0	0	3	0	0	0	0	0	0	2	0	0	0	0	0
Lactobacillus mucosae AGR63	0	1	1	0	0	0	1	0	0	0	0	3	0	0	0	0	0	0	0	1	0	1	0	0	0	0	0	1	2	0	0	1	0	0	0	2	2	0	0	0	0	0	0	1	0	0	0	0	0
Lactobacillus mucosae KHPC15	0	1	1	0	0	0	1	0	0	0	0	4	0	0	0	0	0	0	0	3	0	3	0	0	0	0	0	0	2	0	0	1	0	0	0	1	1	0	0	0	0	0	0	2	0	0	0	0	0
Lactobacillus mucosae KHPX11	0	1	1	0	0	0	1	0	0	0	0	4	0	0	0	0	0	0	0	3	0	3	0	0	0	0	0	0	2	0	0	1	0	0	0	1	1	0	0	0	0	0	0	2	0	0	0	0	0
Lactobacillus mucosae WCC8	0	1	1	0	0	0	1	0	0	0	0	4	0	0	0	0	0	0	0	3	0	3	0	0	0	0	0	0	2	0	0	1	0	0	0	1	1	0	0	0	0	0	0	2	0	0	0	0	0
Lactobacillus plantarum AG30	10	1	0	0	0	0	0	0	0	0	0	13	0	0	0	0	0	0	0	5	0	7	0	0	0	0	0	1	1	0	0	2	0	1	1	1	0	0	0	0	0	0	0	0	0	0	0	0	0
Lactobacillus ruminis ATCC 27782	4	0	1	0	0	0	0	0	0	0	0	6	0	0	0	0	0	0	0	0	0	2	0	0	0	0	0	0	1	0	0	0	0	0	0	0	0	0	0	0	0	0	0	0	0	0	0	0	0
Lactobacillus ruminis DSM 20403	5	1	1	0	0	0	0	0	0	0	0	7	0	0	0	0	0	0	0	1	0	3	0	0	0	0	0	0	1	0	0	1	0	0	0	0	0	0	0	0	0	0	0	0	0	0	0	0	0
Lactobacillus ruminis WC1T17	3	3	1	0	0	0	0	0	0	0	0	6	0	0	0	0	0	0	0	1	0	3	0	0	0	0	0	0	2	0	0	1	0	0	0	0	1	0	0	0	0	0	0	0	0	2	0	0	0
Pediococcus acidilactici AGR20	4	2	0	0	0	0	0	0	0	0	0	1	0	0	0	0	1	0	0	3	0	3	0	0	0	1	0	1	0	0	0	1	0	0	0	0	1	0	0	0	0	0	0	0	0	0	0	0	0
Sharpea azabuensis DSM 18934	16	2	0	1	0	0	0	0	0	0	0	10	0	0	0	0	0	0	0	0	0	1	0	0	0	0	0	0	2	0	0	2	0	1	0	0	0	0	0	0	0	0	0	0	0	0	0	0	0
Sharpea azabuensis DSM 20406	15	2	0	1	1	0	0	0	0	0	0	10	0	0	0	0	0	0	0	0	0	1	1	0	0	0	0	0	2	0	0	2	0	1	2	0	0	0	0	0	0	0	0	0	0	0	0	0	0
Sharpea azabuensis KH1P5	19	2	1	2	0	0	0	0	0	0	0	10	0	0	0	0	0	0	0	0	0	1	0	0	0	0	0	0	2	0	0	2	0	0	2	0	0	0	0	0	0	0	0	0	0	0	0	0	0
Sharpea azabuensis KH2P10	19	2	1	2	0	0	0	0	0	0	0	10	0	0	0	0	0	0	0	0	0	1	0	0	0	0	0	0	2	0	0	2	0	0	2	0	0	0	0	0	0	0	0	0	0	0	0	0	0
Staphylococcus epidermidis AG42	1	0	0	0	0	0	0	0	0	0	0	1	0	0	0	0	0	0	0	2	0	1	0	0	0	0	0	0	1	0	0	0	0	0	0	0	0	0	0	0	0	0	0	0	0	0	0	0	0
Staphylococcus epidermidis NLAE-zl-G239	1	0	0	0	0	0	0	0	0	0	0	1	0	0	0	0	0	0	0	3	0	1	0	0	0	0	0	0	1	0	0	0	0	0	0	0	0	0	0	0	0	0	0	0	0	0	0	0	0
Lactococcus garvieae M79	7	0	0	0	0	0	0	0	0	0	0	7	0	0	0	0	4	0	2	2	1	2	0	0	0	0	0	0	0	0	1	0	0	3	0	0	0	0	0	0	0	0	0	0	0	0	0	0	0
Lactococcus lactis subsp. cremoris str. DPC6856	10	0	3	0	1	0	2	0	0	1	0	9	0	0	0	0	1	0	1	2	0	3	0	0	0	0	0	1	0	0	0	0	0	2	0	0	5	0	0	0	0	0	0	0	0	0	0	0	0
Lactococcus lactis subsp. lactis 511	7	0	1	0	0	0	2	0	0	0	0	8	0	0	0	0	1	0	1	3	0	3	0	0	1	0	0	1	1	0	1	0	0	1	0	0	2	0	0	0	0	0	0	0	0	0	0	0	0
Streptococcus equinus 2B	7	0	0	0	1	0	0	0	0	0	0	6	0	0	3	0	0	0	0	2	0	3	0	0	0	0	0	0	2	0	0	1	0	0	0	0	0	0	0	0	0	0	0	0	0	1	0	0	0
Streptococcus equinus AG46	9	1	2	0	1	0	0	0	0	0	0	6	0	0	3	0	0	0	0	2	0	2	0	0	0	0	0	0	3	0	0	4	0	0	1	0	4	0	0	0	0	0	0	2	0	1	0	0	0
Streptococcus equinus AR3	6	0	0	0	1	0	0	0	0	0	0	7	0	0	3	0	0	0	0	3	0	5	0	0	0	0	0	0	2	0	0	1	0	0	0	0	3	0	0	0	0	0	0	2	0	1	0	0	0
Streptococcus equinus ATCC 33317	7	0	0	0	1	0	0	0	0	0	0	6	0	0	3	0	0	0	0	2	0	2	0	0	0	0	0	0	2	0	0	1	0	0	0	0	3	0	0	0	0	0	0	2	0	1	0	0	0
Streptococcus equinus B315	7	0	0	0	1	0	0	0	0	0	0	7	0	0	3	0	0	0	0	2	0	2	0	0	0	0	0	0	2	0	0	1	0	0	0	0	0	0	0	0	0	0	0	0	0	1	0	0	0
Streptococcus equinus C277	6	0	0	0	1	0	0	0	0	0	0	7	0	0	3	0	0	0	0	2	0	2	0	0	0	0	0	0	2	0	0	1	0	0	0	0	0	0	0	0	0	0	0	0	0	1	0	0	0
Streptococcus equinus ES1	6	0	0	0	1	0	0	0	0	0	0	7	0	0	3	0	0	0	0	2	0	2	0	0	0	0	0	0	2	0	0	1	0	0	0	0	0	0	0	0	0	0	0	0	0	1	0	0	0
Streptococcus equinus GA-1	7	0	0	0	1	0	0	0	0	0	0	7	0	0	3	0	0	0	0	2	0	2	0	0	0	0	0	0	3	0	0	1	0	0	0	0	0	0	0	0	0	0	0	0	0	1	0	0	0
Streptococcus equinus H24	6	1	1	0	1	0	0	0	0	0	0	7	0	0	3	0	0	0	0	2	0	2	0	0	0	0	0	0	2	0	0	1	0	0	0	0	4	0	0	0	0	0	0	2	0	1	0	0	0
Streptococcus equinus HC5	5	0	0	0	1	0	0	0	0	0	0	5	0	0	3	0	0	0	0	2	0	2	0	0	0	0	0	0	3	0	0	1	0	0	0	0	0	0	0	0	0	0	0	0	0	1	0	0	0
Streptococcus equinus JB1	6	0	0	0	1	0	0	0	0	0	0	7	0	0	3	0	0	0	0	2	0	2	0	0	0	0	0	0	2	0	0	1	0	0	0	0	0	0	0	0	0	0	0	0	0	1	0	0	0
Streptococcus equinus MPR1	6	2	1	0	1	0	0	0	0	0	0	7	0	0	3	0	0	0	0	2	0	2	0	0	0	0	0	0	2	0	0	1	0	0	0	0	4	0	0	0	0	0	0	2	0	1	0	0	0
Streptococcus equinus MPR2	6	2	1	0	1	0	0	0	0	0	0	7	0	0	3	0	0	0	0	2	0	2	0	0	0	0	0	0	2	0	0	1	0	0	0	0	4	0	0	0	0	0	0	2	0	1	0	0	0
Streptococcus equinus MPR4	6	2	1	0	1	0	0	0	0	0	0	7	0	0	3	0	0	0	0	2	0	2	0	0	0	0	0	0	3	0	0	2	0	0	0	0	4	0	0	0	0	0	0	2	0	1	0	0	0
Streptococcus equinus pGA-7	7	1	1	0	1	0	0	0	0	0	0	7	0	0	3	0	0	0	0	2	0	2	0	0	0	0	0	0	2	0	0	1	0	1	0	0	1	0	0	0	0	0	0	0	0	1	0	0	0
Streptococcus equinus pR-5	7	0	0	0	1	0	0	0	0	0	0	7	0	0	3	0	0	0	0	2	0	2	0	0	0	0	0	0	3	0	0	1	0	0	0	0	0	0	0	0	0	0	0	0	0	1	0	0	0
Streptococcus equinus Sb04	4	0	0	0	0	0	0	0	0	0	0	6	0	0	3	0	0	0	0	2	0	2	0	0	0	0	0	0	2	0	0	1	0	0	0	0	0	0	0	0	0	0	0	0	0	0	0	0	0
Streptococcus equinus Sb05	7	2	1	0	1	0	0	0	0	0	0	6	0	0	3	0	0	0	0	2	0	3	0	0	0	0	0	0	2	0	0	1	0	0	0	0	4	0	0	0	0	0	0	2	0	1	0	0	0
Streptococcus equinus Sb09	7	2	1	0	1	0	0	0	0	0	0	7	0	0	3	0	0	0	0	2	0	2	0	0	0	0	0	0	3	0	0	4	0	0	0	0	4	0	0	0	0	0	0	2	0	1	0	0	0
Streptococcus equinus Sb10	7	0	0	0	1	0	0	0	0	0	0	6	0	0	3	0	0	0	0	2	0	2	0	0	0	0	0	0	2	0	0	3	0	0	0	0	0	0	0	0	0	0	0	0	0	1	0	0	0
Streptococcus equinus Sb13	6	0	0	0	1	0	0	0	0	0	0	7	0	0	3	0	0	0	0	2	0	2	0	0	0	0	0	0	2	0	0	1	0	0	0	0	0	0	0	0	0	0	0	0	0	1	0	0	0
Streptococcus equinus Sb17	6	0	0	0	1	0	0	0	0	0	0	6	0	0	3	0	0	0	0	2	0	2	0	0	0	0	0	0	2	0	0	1	0	0	0	0	3	0	0	0	0	0	0	2	0	1	0	0	0
Streptococcus equinus Sb18	6	0	0	0	1	0	0	0	0	0	0	6	0	0	3	0	0	0	0	3	0	2	0	0	0	0	0	0	2	0	0	1	0	0	0	0	3	0	0	0	0	0	0	2	0	1	0	0	0
Streptococcus equinus Sb20	6	0	0	0	1	0	0	0	0	0	0	7	0	0	3	0	0	0	0	2	0	3	0	0	0	0	0	0	2	0	0	1	0	0	0	0	3	0	0	0	0	0	0	2	0	1	0	0	0
Streptococcus equinus SI	7	1	2	0	1	0	0	0	0	0	0	7	0	0	3	0	0	0	0	2	0	2	0	0	0	0	0	0	4	0	0	5	0	0	0	0	4	0	0	0	0	0	0	2	0	1	0	0	0
Streptococcus equinus SN033	6	0	0	0	1	0	0	0	0	0	0	7	0	0	3	0	0	0	0	2	0	2	0	0	0	0	0	0	2	0	0	1	0	0	0	0	0	0	0	0	0	0	0	0	0	1	0	0	0
Streptococcus equinus Ye01	7	2	1	0	1	0	0	0	0	0	0	7	0	0	3	0	0	0	0	2	0	3	0	0	0	0	0	0	3	0	0	3	0	0	0	0	4	0	0	0	0	0	0	2	0	1	0	0	0
Streptococcus gallolyticus LMG 15572	11	1	1	0	2	0	0	0	0	0	0	10	0	0	0	0	0	0	0	2	0	3	0	0	0	1	0	1	1	0	0	3	0	0	0	1	1	0	0	0	0	0	0	0	0	1	0	0	0
Streptococcus gallolyticus VTM1R27	7	1	2	0	1	0	0	0	0	0	0	10	0	0	1	0	0	0	0	2	0	2	0	0	0	0	0	0	2	0	0	2	0	0	0	0	4	0	0	0	0	0	0	2	0	1	0	0	0
Streptococcus gallolyticus VTM1R29	7	1	2	0	1	0	0	0	0	0	0	10	0	0	1	0	0	0	0	2	0	2	0	0	0	0	0	0	2	0	0	2	0	0	0	0	4	0	0	0	0	0	0	2	0	1	0	0	0
Streptococcus gallolyticus VTM2R47	6	0	3	0	1	0	0	0	0	0	0	11	0	0	0	0	0	0	0	3	0	3	0	0	0	0	0	0	1	0	0	3	0	0	0	0	0	0	0	0	0	0	0	0	0	1	0	0	0
Streptococcus gallolyticus VTM3R24	7	1	1	0	1	0	0	0	0	0	0	11	0	0	1	0	0	0	0	3	0	3	0	0	0	0	0	0	2	0	0	3	0	0	0	0	1	0	0	0	0	0	0	0	0	1	0	0	0
Streptococcus gallolyticus VTM3R42	7	1	1	0	1	0	0	0	0	0	0	11	0	0	1	0	0	0	0	3	0	3	0	0	0	0	0	0	2	0	0	3	0	0	0	0	1	0	0	0	0	0	0	0	0	1	0	0	0
Streptococcus henryi A-4	11	2	0	0	0	0	0	0	0	0	0	8	0	0	3	0	0	0	0	3	0	1	0	0	0	0	0	0	4	0	0	2	0	0	2	0	0	0	0	0	0	0	0	0	0	1	0	0	0
Streptococcus sp. 45	6	0	0	0	1	0	0	0	0	0	0	7	0	0	3	0	0	0	0	2	0	2	0	0	0	0	0	0	2	0	0	1	0	0	0	0	0	0	0	0	0	0	0	0	0	1	0	0	0
Streptococcus sp. NLAE-zl-C503	3	2	0	0	0	0	0	0	0	0	0	7	0	0	0	0	0	0	4	2	0	1	0	0	0	2	0	0	1	1	1	1	0	1	0	0	0	0	0	0	0	0	0	0	0	0	0	0	0
Clostridium algidicarnis B3	0	0	1	0	0	0	0	0	0	0	0	0	0	0	0	0	1	0	0	2	0	0	0	0	0	0	0	0	0	0	0	0	0	0	0	0	0	0	0	0	0	0	0	0	0	0	0	0	0
Clostridium beijerinckii HUN142	15	1	5	8	1	0	1	0	1	1	0	11	0	0	1	0	3	1	0	5	1	8	2	1	0	0	1	6	4	0	0	2	0	0	2	1	8	0	0	2	0	0	0	2	0	0	0	2	0
Clostridium butyricum AGR2140	9	1	0	5	3	0	0	0	0	0	0	19	0	0	3	0	3	0	0	2	0	4	1	0	1	0	1	2	3	0	0	3	0	1	1	2	1	0	0	0	0	0	0	0	0	2	0	0	0
Clostridium cadaveris AGR2141	0	1	2	1	0	0	0	0	0	0	0	2	0	0	0	0	0	0	4	3	0	2	0	0	0	1	0	0	0	0	0	0	0	0	0	0	0	0	0	0	0	0	0	0	0	0	0	0	0
Clostridium cadaveris NLAE-zl-G419	0	1	2	1	0	0	0	0	0	0	0	2	0	0	0	0	0	0	4	3	0	2	0	0	0	1	0	0	0	0	0	0	0	0	0	0	0	0	0	0	0	0	0	0	0	0	0	0	0
Clostridium chartatabidum DSM 8431	5	0	1	0	8	0	0	5	1	0	0	5	0	0	0	0	0	0	0	2	0	5	1	0	2	0	0	1	1	0	0	1	0	0	0	1	2	0	0	0	1	0	0	0	0	0	0	0	0
Clostridium cochlearium NLAE-zl-C224	0	0	1	0	0	0	0	0	0	0	0	0	0	0	0	0	1	0	0	2	0	0	0	0	0	0	0	0	0	0	0	0	0	0	0	0	0	0	0	0	0	0	0	0	0	0	0	0	0
Clostridium intestinale DSM 6191	20	2	3	7	1	0	1	0	0	0	0	4	0	0	0	0	1	0	0	2	0	3	0	0	0	0	1	0	0	0	0	1	0	0	1	0	0	0	0	0	0	0	0	1	0	0	0	2	0
Clostridium lundense DSM 17049	0	0	1	0	0	0	0	0	0	0	0	1	0	0	0	0	5	0	0	2	0	0	0	0	0	0	0	1	0	0	0	0	0	0	0	0	0	0	0	0	0	0	0	0	0	0	0	0	1
Clostridium paraputrificum AGR2156	15	3	2	5	0	0	0	0	0	0	0	6	0	0	1	0	12	0	4	3	0	2	0	0	0	0	0	2	2	1	0	1	0	2	0	0	0	0	0	0	0	0	0	1	0	0	0	0	0
Clostridium sartagoforme AAU1	9	2	3	7	0	0	0	0	0	0	0	8	0	0	1	0	3	0	0	2	0	2	0	0	0	0	1	1	0	0	0	1	0	0	0	0	1	0	0	0	0	0	0	0	0	0	0	0	0
Erysipelatoclostridium innocuum NLAE-zl-C381	22	0	1	3	0	0	0	0	0	0	0	5	0	0	0	0	0	0	0	3	0	3	0	0	0	0	0	0	2	0	0	0	0	2	0	0	1	0	0	0	0	0	0	0	0	0	0	0	0
Oxobacter pfennigii V5.2	1	0	1	0	0	0	0	0	0	0	0	0	0	0	0	0	4	0	0	2	0	1	1	0	0	0	0	0	0	0	0	0	0	0	0	0	0	0	0	0	0	0	0	0	0	0	0	0	0
Peptoclostridium sp. NCR	2	1	2	1	0	0	0	0	0	0	0	4	0	0	0	0	3	0	1	3	0	1	0	0	0	0	0	1	0	0	0	0	0	3	1	0	0	0	0	0	0	0	0	0	0	0	0	0	0
Proteiniclasticum ruminis DSM 24773	1	1	1	3	0	0	0	0	0	0	0	10	0	0	0	0	0	0	0	1	0	0	0	0	1	0	0	3	1	1	0	1	0	0	0	0	0	0	0	0	0	0	0	0	0	0	0	0	0
Sarcina sp. DSM 11001	1	4	1	0	0	0	0	0	0	0	0	13	0	0	0	1	1	0	0	1	0	3	0	0	0	0	0	0	4	0	0	3	0	0	1	0	0	0	0	0	0	0	0	0	0	0	0	0	0
Eubacterium callanderi NLAE-zl-G225	0	0	2	1	0	0	0	0	0	0	0	7	0	0	0	0	1	0	0	3	0	4	0	0	0	0	0	0	0	0	0	0	0	0	0	0	0	0	0	0	0	0	0	0	0	0	0	0	0
Eubacterium cellulosolvens 6	2	3	3	0	8	0	0	7	4	0	0	9	0	0	1	0	1	0	0	1	0	2	3	0	0	0	2	0	2	0	0	1	0	0	1	1	6	0	0	0	1	0	0	0	0	0	0	0	0
Eubacterium cellulosolvens LD2006	4	3	5	0	8	0	0	7	4	0	0	9	0	0	1	0	1	0	0	1	0	2	3	0	0	0	2	0	2	0	0	1	0	0	0	1	5	0	0	0	1	0	0	0	0	0	0	0	0
Eubacterium limosum SA11	0	0	2	1	0	0	0	0	0	0	0	7	0	0	0	0	0	0	0	4	0	2	0	0	0	0	0	0	0	0	0	0	0	0	0	0	0	0	0	0	0	0	0	0	0	0	0	0	0
Eubacterium oxidoreducens DSM 3217	0	1	0	0	1	0	0	0	0	0	0	3	0	0	0	0	1	0	1	0	0	2	0	0	0	0	0	0	0	0	0	1	0	0	0	0	0	0	0	0	0	0	0	0	0	0	0	0	0
Eubacterium pyruvativorans i6	0	1	0	0	0	0	0	0	0	0	0	3	0	0	0	0	0	0	0	1	0	2	0	0	0	0	0	0	0	0	0	1	0	0	0	0	0	0	0	0	0	0	0	0	0	0	0	0	0
Eubacterium pyruvativorans KHGC13	0	1	0	0	0	0	0	0	0	0	0	3	0	0	0	0	0	0	0	1	0	2	0	0	0	0	0	0	0	0	0	1	0	0	0	0	0	0	0	0	0	0	0	0	0	0	0	0	0
Eubacterium pyruvativorans KHPC4	0	1	0	0	0	0	0	0	0	0	0	3	0	0	0	0	0	0	0	1	0	2	0	0	0	0	0	0	0	0	0	1	0	0	0	0	0	0	0	0	0	0	0	0	0	0	0	0	0
Eubacterium ruminantium 2388	0	1	4	0	2	0	1	3	2	1	0	8	0	0	1	0	0	0	0	0	0	4	1	1	0	0	0	0	1	0	0	1	0	0	1	1	4	0	0	0	0	0	0	1	0	4	0	0	0
Eubacterium ruminantium ATCC 17233	0	1	4	0	2	0	1	3	2	1	0	8	0	0	1	0	0	0	0	0	0	3	1	1	0	0	0	0	1	0	0	1	0	0	1	1	4	0	0	0	0	0	0	1	0	4	0	0	0
Eubacterium ruminantium FB3002	0	2	6	0	4	0	0	3	0	0	0	9	0	0	1	0	0	0	0	0	0	2	2	1	2	1	0	1	2	0	0	2	0	0	0	2	1	0	0	0	0	0	0	1	0	4	0	0	0
Eubacterium ruminantium HUN269	0	1	4	0	2	0	1	3	2	1	0	8	0	0	1	0	0	0	0	0	0	4	1	1	0	0	0	0	1	0	0	1	0	0	1	1	4	0	0	0	0	0	0	1	0	4	0	0	0
Eubacterium sp. AB3007	1	0	1	0	0	0	0	0	0	0	0	6	0	0	0	0	0	0	0	0	0	1	0	0	0	0	0	0	0	0	0	0	0	0	0	0	0	0	0	0	0	0	0	0	0	0	0	0	0
Eubacterium uniforme ATCC 35992	0	1	4	0	3	0	1	2	1	2	0	6	0	0	1	0	1	0	0	0	0	4	0	1	0	0	0	0	0	0	1	1	0	0	1	1	4	0	0	0	0	0	0	1	0	7	0	0	0
Eubacterium xylanophilum ATCC 35991	0	1	3	0	2	0	1	0	13	1	0	5	0	0	0	0	1	0	0	1	0	0	0	1	0	0	0	0	0	0	0	0	0	0	1	0	5	0	0	0	0	0	0	1	0	0	0	0	0
Acetitomaculum ruminis DSM 5522	1	0	3	0	2	0	0	0	0	0	0	4	0	0	0	0	1	0	0	1	1	1	0	0	0	0	0	0	1	0	0	0	0	0	0	0	0	0	0	0	0	0	0	0	0	0	0	0	0
Blautia schinkii DSM 10518	7	8	19	1	3	0	0	1	0	0	0	12	0	0	0	0	2	0	1	1	0	2	0	1	0	3	0	4	6	0	3	6	0	5	0	3	10	0	0	0	0	0	0	3	0	0	0	0	0
Blautia sp. SF-50	1	4	4	1	0	0	0	0	0	0	0	11	0	0	0	0	1	0	0	3	0	1	0	0	0	2	0	2	3	0	0	4	0	0	0	1	0	0	0	0	0	0	0	1	0	0	0	0	0
Blautia wexlerae AGR2146	0	2	3	0	0	0	0	0	0	0	0	11	0	0	0	0	1	0	0	1	0	1	0	1	0	2	0	3	3	1	0	3	0	0	0	1	3	0	0	0	0	0	0	1	0	0	0	0	0
Butyrivibrio fibrisolvens AB2020	3	14	9	0	3	0	1	3	4	0	0	17	0	0	1	0	2	0	0	0	0	5	0	2	2	1	2	5	2	0	2	4	0	1	1	1	11	0	0	0	0	0	0	3	0	1	0	1	0
Butyrivibrio fibrisolvens AR40	4	14	10	0	5	0	1	3	5	0	0	18	0	0	1	0	2	0	0	0	0	5	0	2	2	1	2	7	2	0	2	4	0	1	1	1	14	0	0	0	0	0	0	4	0	1	0	1	0
Butyrivibrio fibrisolvens DSM 3071	3	10	15	0	5	0	0	3	5	0	0	15	0	0	0	0	1	0	0	0	0	5	0	2	2	1	1	4	2	0	2	3	0	0	1	1	12	0	0	0	0	0	0	4	0	3	0	1	0
Butyrivibrio fibrisolvens FE2007	2	11	9	0	3	0	1	3	4	0	0	14	0	0	0	0	1	0	0	0	0	5	0	2	2	1	1	6	2	0	2	4	0	0	1	1	12	0	0	0	0	0	0	3	0	1	0	0	0
Butyrivibrio fibrisolvens MD2001	3	14	10	0	5	0	1	3	5	0	0	16	0	0	1	0	2	0	0	0	0	5	0	2	2	1	1	5	2	0	2	4	0	1	1	1	12	0	0	0	0	0	0	3	0	1	0	1	0
Butyrivibrio fibrisolvens ND3005	2	11	10	0	2	0	1	3	4	0	0	13	0	0	0	0	1	0	0	0	0	5	0	2	2	1	1	4	2	0	2	4	0	0	1	1	11	0	0	0	0	0	0	3	0	1	0	0	0
Butyrivibrio fibrisolvens TB	2	11	9	0	4	0	1	3	5	0	0	15	0	0	0	0	1	0	0	0	0	5	0	2	2	1	1	6	2	0	2	4	0	0	1	1	11	0	0	0	0	0	0	3	0	1	0	0	0
Butyrivibrio fibrisolvens WTE3004	3	14	8	0	5	0	1	2	4	0	0	17	0	0	1	0	2	0	0	0	0	5	0	2	2	1	2	5	2	0	2	4	0	0	1	1	13	0	0	0	0	0	0	4	0	1	0	1	0
Butyrivibrio fibrisolvens YRB2005	3	14	8	0	5	0	1	2	4	0	0	17	0	0	0	0	1	0	0	0	0	5	0	2	2	1	2	5	2	0	2	4	0	1	1	1	12	0	0	0	0	0	0	4	0	1	0	1	0
Butyrivibrio hungatei DSM 14810	1	6	6	0	2	0	1	2	2	0	0	9	0	0	0	0	1	0	0	0	0	6	0	2	3	1	1	3	1	0	2	3	0	1	0	1	8	0	0	0	0	0	0	3	0	1	0	0	0
Butyrivibrio hungatei MB2003	1	6	6	0	2	0	1	2	2	0	0	9	0	0	0	0	1	0	0	0	0	5	0	2	2	1	1	3	1	0	2	3	0	1	0	1	7	0	0	0	0	0	0	3	0	1	0	0	0
Butyrivibrio hungatei NK4A153	0	3	6	0	2	0	1	1	1	1	0	9	0	0	0	0	2	0	0	0	0	4	1	0	0	0	0	0	3	0	0	1	0	0	0	1	2	0	0	0	0	0	0	1	0	1	0	0	0
Butyrivibrio hungatei XBD2006	0	3	6	0	2	0	1	1	1	1	0	8	0	0	0	0	2	0	0	0	0	4	1	0	0	0	0	0	2	0	0	2	0	0	0	1	2	0	0	0	0	0	0	1	0	1	0	0	0
Butyrivibrio proteoclasticus B316	1	9	10	0	4	0	1	3	6	0	0	14	0	0	2	0	1	0	0	0	0	5	0	2	2	1	2	5	3	0	2	3	0	1	1	0	11	0	0	0	0	0	0	2	0	2	0	1	0
Butyrivibrio proteoclasticus FD2007	0	8	10	0	4	0	1	3	6	0	0	15	0	0	1	0	1	0	0	0	0	5	0	2	2	1	2	5	3	0	2	3	0	1	1	0	11	0	0	0	0	0	0	2	0	2	0	1	0
Butyrivibrio proteoclasticus P18	0	11	13	1	2	0	1	1	2	0	0	11	0	0	0	0	1	0	0	0	0	4	0	2	4	1	0	6	2	0	2	1	0	2	0	1	9	0	0	0	0	0	0	4	0	1	0	0	0
Butyrivibrio proteoclasticus P6B7	1	7	8	1	2	0	1	2	3	0	0	11	0	0	0	0	1	0	0	1	0	7	0	2	3	1	1	4	3	0	2	3	0	1	2	0	12	0	0	1	0	0	0	3	0	1	0	0	0
Butyrivibrio sp. AC2005	1	8	16	0	3	0	1	2	2	0	0	14	0	0	2	0	1	0	1	1	0	3	1	2	1	1	0	9	3	0	2	2	0	0	1	2	11	0	0	0	0	0	0	2	0	2	0	0	0
Butyrivibrio sp. AD3002	0	7	12	0	3	0	1	1	4	1	0	13	0	0	2	0	1	0	1	0	0	3	0	1	0	0	0	3	2	0	2	2	0	0	2	0	10	0	0	0	0	0	0	3	0	1	0	0	0
Butyrivibrio sp. AE2005	0	3	6	0	2	0	1	1	1	1	0	9	0	0	0	0	2	0	0	0	0	4	1	0	0	0	0	0	3	0	0	1	0	0	0	1	2	0	0	0	0	0	0	1	0	1	0	0	0
Butyrivibrio sp. AE2015	1	9	14	1	2	0	1	1	2	0	0	9	0	0	0	0	1	0	0	0	0	4	0	2	4	1	0	6	2	0	2	2	0	1	0	1	7	0	0	0	0	0	0	3	0	1	0	0	0
Butyrivibrio sp. AE2032	1	3	8	0	2	0	0	2	1	0	0	14	0	0	3	0	2	0	0	2	0	5	0	2	2	0	1	3	2	0	1	1	0	0	0	0	6	0	0	0	0	0	0	2	0	1	0	0	0
Butyrivibrio sp. AE3003	0	3	6	0	2	0	1	1	1	1	0	9	0	0	0	0	2	0	0	0	0	4	1	0	0	0	0	0	3	0	0	1	0	0	0	1	2	0	0	0	0	0	0	1	0	1	0	0	0
Butyrivibrio sp. AE3004	1	6	16	0	3	0	1	1	5	0	0	15	0	0	2	0	1	0	0	0	0	2	0	2	1	0	0	4	4	0	2	2	0	0	2	2	11	0	0	0	0	0	0	2	0	3	0	0	0
Butyrivibrio sp. AE3006	0	10	18	0	3	0	1	2	2	0	0	17	0	0	1	0	1	0	1	0	0	3	0	2	2	1	1	6	3	0	3	2	0	1	1	1	11	0	0	0	0	0	0	1	0	2	0	0	0
Butyrivibrio sp. AE3009	0	6	9	0	5	0	1	3	8	1	0	15	0	0	2	0	1	0	0	0	0	5	0	2	2	1	2	3	3	0	2	3	0	1	1	0	11	0	0	0	0	0	0	3	0	2	0	0	0
Butyrivibrio sp. FC2001	1	6	11	0	6	0	1	2	4	0	0	16	0	0	1	0	1	0	1	1	0	2	0	2	1	1	2	4	3	0	1	2	0	0	0	1	12	0	0	0	0	0	0	2	0	2	0	0	0
Butyrivibrio sp. FCS006	2	10	13	0	4	0	0	2	2	0	0	15	0	0	2	0	1	0	0	0	0	3	0	1	2	0	1	4	2	0	2	1	0	0	1	0	8	0	0	0	0	0	0	1	0	2	0	1	0
Butyrivibrio sp. FCS014	1	4	10	0	3	0	0	2	1	0	0	17	0	0	2	0	1	0	0	0	0	4	0	3	1	0	2	5	2	0	2	1	0	0	0	0	9	0	0	0	0	0	0	1	0	1	0	1	0
Butyrivibrio sp. INlla14	0	7	8	0	4	0	1	3	6	0	0	14	0	0	1	0	1	0	0	0	0	5	0	2	2	1	2	4	2	0	2	2	0	1	1	2	9	0	0	0	0	0	0	2	0	2	0	0	0
Butyrivibrio sp. INlla16	0	7	13	0	3	0	1	1	5	1	0	14	0	0	2	0	1	0	1	0	0	3	0	1	0	0	1	2	3	0	2	3	0	0	2	0	12	0	0	0	0	0	0	3	0	2	0	0	0
Butyrivibrio sp. INlla18	1	7	7	0	2	0	1	2	4	0	0	10	0	0	0	0	1	0	0	0	0	5	0	2	2	1	1	3	0	0	2	5	0	1	1	1	8	0	0	0	0	0	0	3	0	1	0	0	0
Butyrivibrio sp. INlla21	0	3	6	0	1	0	1	1	1	0	0	10	0	0	0	0	1	0	0	0	0	5	0	0	1	0	0	0	0	0	2	2	0	0	1	0	2	0	0	0	0	0	0	1	0	0	0	0	0
Butyrivibrio sp. LB2008	0	3	6	0	2	0	1	1	1	1	0	8	0	0	0	0	2	0	0	0	0	5	1	0	0	0	0	0	2	0	0	1	0	0	0	1	3	0	0	0	0	0	0	1	0	1	0	0	0
Butyrivibrio sp. LC3010	0	7	9	0	4	0	0	0	3	0	0	10	0	0	1	0	1	0	0	0	0	1	0	1	0	0	0	3	0	0	2	1	0	1	0	1	9	0	0	0	0	0	0	1	0	0	0	0	0
Butyrivibrio sp. M55	0	3	6	0	2	0	1	1	1	1	0	8	0	0	0	0	2	0	0	0	0	4	1	0	0	0	0	0	1	0	0	2	0	0	0	1	3	0	0	0	0	0	0	1	0	1	0	0	0
Butyrivibrio sp. MB2005	0	5	9	0	1	0	1	1	1	0	0	9	0	0	1	0	0	0	1	0	0	4	0	1	1	1	1	3	0	0	2	1	0	1	0	0	7	0	0	0	0	0	0	0	0	0	0	0	0
Butyrivibrio sp. MC2013	0	8	7	1	3	0	0	1	1	0	1	17	0	0	7	0	5	0	1	0	0	4	1	0	2	0	1	3	1	0	0	1	0	1	0	0	6	0	0	1	0	0	0	0	0	0	0	3	0
Butyrivibrio sp. MC2021	1	7	11	0	5	0	1	3	5	1	0	14	0	0	2	0	1	0	0	0	0	6	0	2	3	1	1	4	3	0	2	1	0	0	1	0	12	0	0	0	0	0	0	3	0	2	0	0	0
Butyrivibrio sp. NC2002	0	6	10	0	2	0	1	2	2	0	0	13	0	0	0	0	1	0	1	0	0	3	0	2	1	1	1	4	2	0	2	2	0	2	0	2	11	0	0	0	0	0	0	1	0	1	0	0	0
Butyrivibrio sp. NC2007	2	9	12	0	4	0	0	2	2	0	0	15	0	0	2	0	1	0	0	0	0	4	0	1	2	0	1	4	2	0	2	1	0	0	1	0	8	0	0	0	0	0	0	1	0	1	0	1	0
Butyrivibrio sp. NC3005	0	5	5	0	4	0	1	3	5	0	0	15	0	0	0	0	1	0	0	0	0	5	0	2	0	1	1	3	2	0	1	4	0	0	1	1	9	0	0	0	0	0	0	3	0	0	0	0	0
Butyrivibrio sp. OB235	1	8	12	0	2	0	1	1	4	1	0	14	0	0	3	0	1	0	1	0	0	3	0	1	1	0	1	2	2	0	2	3	0	0	2	0	13	0	0	0	0	0	0	3	0	1	0	0	0
Butyrivibrio sp. Su6	1	12	12	1	2	0	1	1	1	0	0	9	0	0	0	0	1	0	0	0	0	4	0	2	4	1	0	7	2	0	2	1	0	2	0	1	8	0	0	0	0	0	0	3	0	1	0	0	0
Butyrivibrio sp. VCB2001	3	9	13	0	5	0	0	2	2	0	0	16	0	0	2	0	1	0	0	0	0	4	0	1	3	0	1	4	2	0	2	1	0	0	1	0	9	0	0	0	0	0	0	1	0	2	0	1	0
Butyrivibrio sp. VCB2006	1	8	9	0	5	0	1	3	6	0	0	14	0	0	0	0	1	0	0	0	0	5	0	2	2	1	2	5	2	0	2	2	0	1	0	0	11	0	0	0	0	0	0	3	0	2	0	0	0
Butyrivibrio sp. VCD2006	1	7	12	0	4	0	1	3	6	1	0	16	0	0	1	0	1	0	0	0	0	3	0	1	2	0	0	6	2	0	2	4	0	0	2	0	8	0	0	0	0	0	0	2	0	1	0	0	0
Butyrivibrio sp. WCD2001	0	7	13	0	3	0	1	1	4	1	0	13	0	0	3	0	1	0	1	0	0	3	0	1	0	0	0	3	2	0	2	3	0	0	2	0	10	0	0	0	0	0	0	3	0	1	0	0	0
Butyrivibrio sp. WCD3002	1	9	15	0	3	0	1	2	2	0	0	16	0	0	0	0	1	0	1	0	0	3	0	2	2	1	2	4	3	0	3	1	0	2	2	1	11	0	0	0	0	0	0	2	0	1	0	0	0
Butyrivibrio sp. WCE2006	2	10	16	0	6	0	1	1	4	0	0	20	0	0	1	0	1	0	1	0	0	2	0	2	0	1	1	8	2	0	2	3	0	1	0	1	12	0	0	0	0	0	0	2	0	3	0	0	0
Butyrivibrio sp. XBB1001	0	8	9	0	4	0	1	3	6	0	0	14	0	0	0	0	1	0	0	0	0	5	0	2	2	1	2	4	2	0	2	2	0	1	1	0	9	0	0	0	0	0	0	2	0	2	0	0	0
Butyrivibrio sp. XPD2002	1	6	11	0	8	0	1	2	4	0	0	16	0	0	1	0	1	0	1	1	0	2	0	2	1	1	1	4	3	0	1	2	0	0	0	1	14	0	0	0	0	0	0	2	0	2	0	0	0
Butyrivibrio sp. XPD2006	2	8	10	0	4	0	0	2	1	1	0	15	0	0	2	0	1	0	0	0	0	5	0	1	2	0	1	4	2	0	2	2	0	0	1	0	7	0	0	0	0	0	0	1	0	1	0	1	0
Butyrivibrio sp. YAB3001	0	7	14	0	3	0	1	3	6	0	0	18	0	0	0	0	1	0	0	0	0	4	0	2	2	1	1	4	3	0	2	3	0	1	1	1	11	0	0	0	0	0	0	3	0	3	0	0	0
Cellulosilyticum ruminicola JCM 14822	4	2	2	1	6	0	1	3	6	1	0	4	1	0	1	0	5	0	0	0	0	0	0	1	1	0	1	2	0	0	0	0	0	0	0	0	3	0	0	0	2	0	0	1	0	2	0	0	0
Dorea longicatena AGR2136	0	4	3	0	0	0	0	0	0	0	0	8	0	0	0	0	1	0	0	5	0	0	0	0	0	1	0	0	2	1	0	1	0	0	2	1	0	0	0	0	0	0	0	0	0	0	0	0	0
Dorea sp. AGR2135	0	3	0	0	0	0	0	0	0	0	0	5	0	0	0	0	1	0	0	5	0	0	0	0	0	1	0	0	1	0	0	0	0	0	0	0	0	0	0	0	0	0	0	0	0	0	0	0	0
Lachnobacterium bovis AE2004	5	2	0	0	5	0	0	0	1	0	0	10	0	0	1	0	1	0	0	1	0	2	0	0	0	0	0	0	3	0	0	1	0	0	1	0	3	0	0	0	0	0	0	1	0	0	0	0	0
Lachnobacterium bovis C6A12	2	2	0	0	5	0	0	0	1	0	0	10	0	0	1	0	1	0	0	1	0	2	0	0	0	0	0	0	3	0	0	1	0	0	1	0	3	0	0	0	0	0	0	1	0	0	0	0	0
Lachnobacterium bovis DSM 14045	2	2	0	0	5	0	0	0	1	0	0	12	0	0	1	0	1	0	0	1	0	2	0	0	0	0	0	0	3	0	0	1	0	0	0	0	3	0	0	0	0	0	0	1	0	0	0	0	0
Lachnobacterium bovis NK4B19	2	2	0	0	5	0	0	0	1	0	0	11	0	0	1	0	1	0	0	1	0	2	0	0	0	0	0	0	3	0	0	1	0	0	1	0	3	0	0	0	0	0	0	1	0	0	0	0	0
Lachnobacterium bovis S1b	2	2	0	0	5	0	0	0	1	0	0	10	0	0	1	0	1	0	0	1	0	2	0	0	0	0	0	0	3	0	0	1	0	0	1	0	3	0	0	0	0	0	0	1	0	0	0	0	0
Lachnoclostridium aerotolerans DSM 5434	11	5	5	3	1	0	1	1	1	1	0	8	0	0	0	0	4	0	0	1	1	2	0	1	3	0	1	3	0	2	1	3	0	3	4	1	15	0	0	0	1	0	0	1	0	0	0	0	0
Lachnoclostridium aminophilum F	0	0	1	0	1	0	0	0	0	0	0	3	0	0	0	0	1	0	0	1	0	1	0	0	0	0	0	1	0	1	0	0	0	0	0	0	0	0	0	0	0	0	0	0	0	0	0	0	0
Lachnoclostridium aminophilum KH1P1	0	0	1	0	1	0	0	0	0	0	0	3	0	0	0	0	1	0	0	1	0	1	0	0	0	0	0	1	0	0	0	0	0	0	0	0	0	0	0	0	0	0	0	0	0	0	0	0	0
Lachnoclostridium celerecrescens 18A	13	9	7	13	1	0	0	2	0	0	0	9	0	0	0	0	10	0	0	1	0	2	0	0	1	1	1	5	0	1	0	2	0	2	0	2	4	0	0	1	0	0	0	1	0	0	0	0	0
Lachnoclostridium citroniae NLAE-zl-G70	9	2	3	6	0	0	0	0	0	0	0	7	0	0	0	0	2	0	0	1	0	3	1	0	2	0	1	2	4	0	0	4	0	1	0	2	3	0	0	0	0	0	0	2	0	0	0	0	0
Lachnoclostridium clostidiforme ATCC 25537	3	3	4	2	0	0	0	0	0	0	0	10	0	0	0	0	2	0	0	2	1	2	0	0	2	0	0	4	3	1	0	3	0	2	0	3	1	0	0	0	0	0	0	0	0	0	0	0	0
Lachnoclostridium clostridioforme AGR2157	7	5	0	4	1	0	0	0	0	0	0	8	0	0	0	0	2	0	0	3	1	2	0	0	2	0	0	6	4	1	0	4	0	0	0	1	1	0	0	0	0	0	0	0	0	0	0	0	0
Lachnoclostridium clostridioforme NLAE-zl-C196	3	5	3	2	0	0	0	0	0	0	0	11	0	0	0	0	2	0	0	1	0	2	1	0	3	0	0	4	3	1	0	3	0	3	0	3	1	0	0	0	0	0	0	0	0	0	0	0	0
Lachnoclostridium clostridioforme NLAE-zl-G208	3	5	3	2	0	0	0	0	0	0	0	11	0	0	0	0	2	0	0	1	0	2	1	0	3	0	0	4	3	1	0	3	0	3	0	3	1	0	0	0	0	0	0	0	0	0	0	0	0
Lachnoclostridium contortum NLAE-zl-C134	0	2	2	1	2	0	0	0	0	0	0	7	0	1	0	0	2	0	0	3	0	2	0	0	0	1	0	3	5	0	0	1	0	0	0	0	1	0	0	0	0	0	0	2	0	0	0	0	0
Lachnoclostridium lavalense NLAE-zl-G277	10	3	3	2	0	0	0	0	0	0	0	7	0	0	0	0	2	0	0	0	0	3	0	0	2	0	0	0	1	1	1	0	0	2	0	1	0	0	0	0	0	0	0	0	0	0	0	0	0
Lachnoclostridium oroticum NLAE-zl-C242	9	19	25	2	1	0	0	0	0	0	0	14	0	0	0	0	2	0	0	1	0	4	0	0	2	8	0	4	4	0	1	2	0	3	8	2	16	0	0	0	0	0	0	5	0	0	0	0	0
Lachnoclostridium polysaccharolyticum DSM 1801	1	0	4	0	10	0	1	8	5	3	0	7	0	0	3	0	1	0	0	1	0	1	3	1	0	1	1	2	1	0	0	2	0	0	1	1	8	0	0	0	1	0	0	1	0	1	0	0	0
Lachnospira multipara ATCC 19207	2	2	1	1	3	0	0	0	0	0	0	6	0	0	0	0	1	0	0	1	0	5	0	0	3	0	0	0	1	0	0	1	0	0	0	0	3	0	0	0	0	0	0	0	0	0	0	0	0
Lachnospira multipara D15d	2	2	1	1	3	0	0	0	0	0	0	6	0	0	0	0	1	0	0	1	0	6	0	0	3	0	0	0	1	0	0	1	0	0	0	0	3	0	0	0	0	0	0	0	0	0	0	0	0
Lachnospira multipara LB2003	2	2	1	1	3	0	0	0	0	0	0	6	0	0	0	0	1	0	0	1	0	3	0	0	3	0	0	0	1	0	0	1	0	0	0	0	3	0	0	0	0	0	0	0	0	0	0	0	0
Lachnospira multipara MC2003	2	2	1	1	3	0	0	0	0	0	0	6	0	0	0	0	1	0	0	1	0	3	0	0	3	0	0	0	1	0	0	2	0	0	0	0	3	0	0	0	0	0	0	0	0	0	0	0	0
Lachnospira pectinoschiza M83	3	2	1	1	3	0	0	0	0	0	0	6	0	0	0	0	1	0	0	1	0	5	0	0	3	0	0	0	1	0	0	1	0	0	0	0	3	0	0	0	0	0	0	0	0	0	0	0	0
Lachnospiraceae bacterium A10	1	0	0	0	0	0	1	0	0	0	0	8	0	0	0	0	0	0	0	6	0	0	0	0	0	0	0	0	0	2	0	2	0	0	0	0	1	0	0	0	0	0	0	0	0	0	0	0	0
Lachnospiraceae bacterium AB2028	0	1	4	0	5	0	0	2	0	0	0	8	0	0	1	0	1	0	0	0	0	6	0	0	0	0	0	0	2	0	0	0	0	0	0	0	1	0	0	0	0	0	0	0	0	0	0	0	0
Lachnospiraceae bacterium AC2012	4	4	4	0	2	0	0	0	0	0	0	11	0	0	0	0	1	0	0	1	0	1	0	0	0	0	0	1	2	0	0	1	0	0	0	0	3	0	0	0	0	0	0	1	0	0	0	0	0
Lachnospiraceae bacterium AC2014	0	1	7	0	2	0	0	0	0	0	0	15	0	0	1	0	1	0	1	1	0	3	0	0	0	0	0	1	2	0	1	1	0	0	2	1	3	0	0	0	0	0	0	1	0	3	0	1	0
Lachnospiraceae bacterium AC2028	0	3	4	0	3	0	0	1	3	0	0	6	0	0	0	0	1	0	0	0	0	5	0	1	0	1	0	2	0	0	0	2	0	0	0	0	6	0	0	0	0	0	0	2	0	0	0	0	0
Lachnospiraceae bacterium AC2029	0	2	4	0	3	0	0	1	0	0	0	8	0	0	4	0	0	0	0	0	0	2	0	0	0	0	0	0	1	0	0	1	0	0	0	0	1	0	0	0	0	0	0	0	0	0	0	0	0
Lachnospiraceae bacterium AC2031	1	1	4	0	2	0	1	2	1	0	0	5	0	0	1	0	0	0	0	0	0	4	1	1	0	0	0	0	1	0	0	1	0	0	1	0	4	0	0	0	0	0	0	1	0	1	0	0	0
Lachnospiraceae bacterium AC3007	0	1	2	0	1	0	0	0	0	0	0	10	0	0	0	0	1	0	0	0	0	4	0	0	0	0	0	1	0	0	0	2	0	0	0	0	1	0	0	0	0	0	0	1	0	0	0	0	0
Lachnospiraceae bacterium AD3010	0	1	2	1	2	0	0	0	0	0	0	9	0	0	0	0	1	0	0	0	0	2	0	0	0	0	0	1	0	0	0	0	0	0	0	0	2	0	0	0	0	0	0	1	0	0	0	0	0
Lachnospiraceae bacterium C7	2	3	6	0	4	0	0	0	1	0	0	8	0	0	0	0	1	0	0	1	0	2	0	1	0	0	0	0	2	0	0	2	0	0	0	1	7	0	0	0	0	0	0	3	0	2	0	0	0
Lachnospiraceae bacterium C10	0	2	4	0	1	0	0	0	0	0	0	13	0	0	2	0	1	0	0	1	0	3	1	0	0	0	0	0	2	0	1	2	0	0	0	0	4	0	0	0	0	0	0	1	0	0	0	0	0
Lachnospiraceae bacterium C6A11	0	1	5	0	4	0	0	3	0	0	0	9	0	0	1	0	0	0	0	0	0	2	1	1	1	1	0	1	1	0	0	2	0	0	0	2	1	0	0	0	0	0	0	0	0	4	0	0	0
Lachnospiraceae bacterium FD2005	4	4	3	0	2	0	0	0	0	0	0	11	0	0	0	0	1	0	0	1	0	1	0	0	0	0	0	1	2	0	0	1	0	0	0	0	3	0	0	0	0	0	0	1	0	0	0	0	0
Lachnospiraceae bacterium FE2018	0	1	0	0	0	0	0	0	0	0	0	7	0	0	0	0	1	0	0	0	0	2	0	0	0	0	0	0	1	0	0	1	0	0	2	0	0	0	0	0	0	0	0	0	0	0	0	0	0
Lachnospiraceae bacterium G11	1	4	5	1	1	0	1	2	2	0	0	13	0	0	3	0	3	0	1	0	0	5	0	1	0	1	1	2	2	0	0	4	0	0	0	0	2	0	0	0	0	0	0	3	0	1	0	0	0
Lachnospiraceae bacterium G41	0	2	2	0	2	0	0	2	2	0	0	5	0	0	1	0	1	0	0	0	0	2	0	0	0	0	0	0	1	0	0	2	0	0	1	0	3	0	0	0	0	0	0	1	0	0	0	0	0
Lachnospiraceae bacterium JC7	2	2	3	0	4	0	0	0	0	0	0	12	0	0	0	0	1	0	0	1	0	0	0	0	2	0	0	3	1	1	0	1	0	0	0	0	0	0	0	0	0	0	0	0	0	0	0	0	0
Lachnospiraceae bacterium KH1P17	2	2	5	0	3	0	0	0	1	0	0	11	0	0	1	0	1	0	0	0	0	4	0	0	0	0	1	3	4	0	0	3	0	0	2	0	10	0	0	0	0	0	0	2	0	0	0	0	0
Lachnospiraceae bacterium KH1T2	2	2	8	0	3	0	1	0	2	0	0	13	0	0	1	0	1	0	0	0	0	4	1	0	0	1	1	2	3	0	0	4	0	1	2	2	13	0	0	0	0	0	0	3	0	1	0	0	0
Lachnospiraceae bacterium KHCPX20	0	2	4	0	1	0	0	0	0	0	0	13	0	0	2	0	1	0	0	1	0	2	1	0	0	0	0	1	2	0	1	2	0	0	0	0	4	0	0	0	0	0	0	1	0	0	0	0	0
Lachnospiraceae bacterium LC2019	0	1	5	0	2	0	1	3	1	0	0	7	0	0	2	0	0	0	0	0	0	3	0	1	0	0	0	0	1	0	0	1	0	0	0	0	4	0	0	0	0	0	0	1	0	0	0	0	0
Lachnospiraceae bacterium MA2020	6	1	4	0	1	0	1	0	0	0	0	11	0	0	2	0	1	0	0	0	0	4	0	0	0	0	0	2	5	0	0	1	0	0	2	1	8	0	0	0	0	0	0	1	0	1	0	0	0
Lachnospiraceae bacterium MC2017	4	2	5	0	2	0	0	0	0	0	0	10	0	0	0	0	1	0	1	0	0	3	0	0	0	0	0	2	5	0	0	3	0	0	2	0	7	0	0	0	0	0	0	2	0	0	0	0	0
Lachnospiraceae bacterium MD2004	4	4	5	0	2	0	0	0	0	0	0	11	0	0	0	0	1	0	0	1	0	1	0	0	0	0	0	1	2	0	0	1	0	0	0	0	3	0	0	0	0	0	0	1	0	0	0	0	0
Lachnospiraceae bacterium NC2004	0	2	3	0	5	0	0	2	0	0	0	6	0	0	1	0	0	0	0	2	0	4	0	0	0	0	0	0	0	0	0	1	0	0	0	1	1	0	0	0	0	0	0	0	0	2	0	0	0
Lachnospiraceae bacterium NC2008	0	2	3	0	4	0	0	2	0	0	0	4	0	0	1	0	1	0	0	0	0	5	0	0	0	0	0	0	1	0	0	1	0	0	0	0	1	0	0	0	0	0	0	0	0	0	0	0	0
Lachnospiraceae bacterium ND2006	3	1	8	0	3	0	1	0	2	0	0	13	0	0	1	0	1	0	0	0	0	4	1	0	0	1	1	1	3	0	0	5	0	0	2	2	13	0	0	0	0	0	0	2	0	1	0	0	0
Lachnospiraceae bacterium NE2001	1	1	4	0	2	0	1	2	1	0	0	6	0	0	1	0	0	0	0	0	0	3	1	1	0	0	0	0	0	0	0	1	0	0	1	0	4	0	0	0	0	0	0	1	0	1	0	0	0
Lachnospiraceae bacterium NK3A20	1	10	11	0	3	0	0	0	2	1	0	13	0	0	0	0	1	0	0	0	0	3	0	2	3	1	0	6	1	0	2	1	0	1	1	2	3	0	0	0	0	0	0	4	0	0	0	0	0
Lachnospiraceae bacterium NK4A136	0	2	3	0	4	0	0	2	0	0	0	4	0	0	1	0	1	0	0	0	0	5	0	0	0	0	0	0	1	0	0	1	0	0	0	0	1	0	0	0	0	0	0	0	0	0	0	0	0
Lachnospiraceae bacterium NK4A144	3	2	6	0	3	0	0	0	0	0	0	11	0	0	1	0	1	1	1	0	0	5	0	0	0	0	1	1	5	0	0	5	0	0	3	0	11	0	0	0	0	0	0	3	0	0	0	0	0
Lachnospiraceae bacterium NK4A179	0	3	4	0	4	0	1	2	1	0	0	7	0	0	0	0	1	0	0	0	0	6	0	2	0	0	0	1	0	0	0	2	0	0	1	1	4	0	0	0	0	0	0	1	0	0	0	0	0
Lachnospiraceae bacterium NLAE-zl-G231	3	28	15	6	8	0	1	1	3	0	0	17	0	0	0	0	3	0	3	0	0	5	2	2	2	12	2	13	8	2	10	10	0	16	8	9	21	0	0	0	0	0	2	11	0	0	0	0	0
Lachnospiraceae bacterium P6A3	0	3	6	0	3	0	0	1	3	0	0	8	0	0	0	0	1	0	0	0	0	5	0	2	0	1	0	3	0	0	0	2	0	0	0	0	5	0	0	0	0	0	0	2	0	1	0	0	0
Lachnospiraceae bacterium P6B14	0	1	3	0	2	0	0	1	0	0	0	7	0	0	2	0	1	0	0	1	0	1	1	1	0	0	0	0	0	0	0	0	0	0	0	0	1	0	0	0	0	0	0	0	0	0	0	0	0
Lachnospiraceae bacterium RM5	0	0	0	0	1	0	0	0	0	0	0	22	0	0	0	0	1	0	0	0	0	3	0	0	0	0	0	0	0	0	0	1	0	0	0	0	0	0	0	0	0	0	0	0	0	0	0	0	0
Lachnospiraceae bacterium V9D3004	0	6	2	0	1	0	1	0	10	0	0	4	0	0	0	0	1	0	0	2	1	1	0	1	0	0	1	2	0	0	0	1	0	0	1	0	22	0	0	0	1	0	0	1	0	0	0	0	0
Lachnospiraceae bacterium XBB1006	0	1	0	0	2	0	0	0	0	0	0	3	0	0	0	0	1	0	0	1	0	1	0	0	0	0	0	0	1	0	0	1	0	0	0	0	0	0	0	0	0	0	0	0	0	0	0	0	0
Lachnospiraceae bacterium XBB2008	0	4	8	0	3	0	1	2	3	0	0	7	0	0	0	0	1	0	0	0	0	5	1	2	0	1	0	3	0	0	0	2	0	0	1	0	5	0	0	0	0	0	0	2	0	2	0	0	0
Lachnospiraceae bacterium XBD2001	0	3	7	0	1	0	0	1	0	0	0	11	0	0	2	0	1	0	0	1	0	3	0	0	0	0	0	2	2	0	0	2	0	0	0	0	4	0	0	0	0	0	0	1	0	0	0	1	0
Lachnospiraceae bacterium XPB1003	0	2	5	0	2	0	1	2	0	1	0	7	0	0	0	0	1	0	0	0	0	6	0	0	0	0	0	0	0	0	0	1	0	0	1	0	5	0	0	0	0	0	0	0	0	0	0	0	0
Lachnospiraceae bacterium YSB2008	1	2	2	0	2	0	0	2	0	0	0	6	0	0	1	0	0	0	0	0	0	3	0	0	0	0	0	0	1	0	0	1	0	0	0	0	1	0	0	0	0	0	0	0	0	0	0	0	0
Lachnospiraceae bacterium YSD2013	0	5	7	1	2	0	1	2	4	1	0	8	0	0	2	0	1	0	0	0	0	7	0	1	0	1	0	3	2	0	0	3	0	0	1	0	8	0	0	0	0	0	0	4	0	0	0	0	0
Oribacterium sp. FC2011	3	3	4	0	1	0	0	0	0	0	0	11	0	0	0	0	1	0	0	1	0	1	0	0	2	0	0	1	1	1	0	1	0	0	0	0	0	0	0	0	0	0	0	0	0	0	0	0	0
Oribacterium sp. KHPX15	2	3	4	0	1	0	0	0	0	0	0	11	0	0	0	0	1	0	0	1	0	1	0	0	2	0	0	1	1	1	0	1	0	0	1	0	0	0	0	0	0	0	0	0	0	0	0	0	0
Oribacterium sp. NK2B42	5	3	1	0	0	0	0	0	0	0	0	10	0	0	0	0	1	0	0	1	0	1	0	0	2	0	0	0	1	0	0	1	0	0	0	0	0	0	0	0	0	0	0	0	0	0	0	0	0
Oribacterium sp. P6A1	4	6	2	0	2	0	0	0	0	0	0	10	0	0	0	0	1	0	0	1	0	0	0	0	3	0	0	3	2	0	0	1	0	0	0	0	0	0	0	0	0	0	0	0	0	0	0	0	0
Oribacterium sp. WCC10	2	4	3	0	1	0	0	0	0	0	0	9	0	0	0	0	1	0	0	1	0	0	0	0	3	0	0	1	2	1	0	1	0	0	0	0	0	0	0	0	0	0	0	0	0	0	0	0	0
Pseudobutyrivibrio ruminis ACV-9	2	4	8	0	2	0	1	0	0	0	0	9	0	0	0	0	1	0	0	0	0	5	0	0	0	0	0	1	3	0	1	2	0	0	0	1	6	0	0	0	0	0	0	1	0	0	0	0	0
Pseudobutyrivibrio ruminis AD2017	1	3	9	0	3	0	1	3	2	0	0	9	0	0	1	0	1	0	0	1	0	5	0	1	0	0	0	2	3	0	1	2	0	0	0	1	11	0	0	0	0	0	0	1	0	1	0	0	0
Pseudobutyrivibrio ruminis CF1b	2	3	8	0	4	0	1	2	3	1	0	9	0	0	2	0	1	0	0	1	0	5	0	1	0	0	0	2	2	0	1	2	0	0	0	1	11	0	0	0	0	0	0	1	0	1	0	0	0
Pseudobutyrivibrio ruminis DSM 9787	4	3	8	0	2	0	1	0	0	0	0	9	0	0	0	0	1	0	0	0	0	5	0	0	0	0	0	1	3	0	1	3	0	0	0	1	5	0	0	0	0	0	0	1	0	0	0	0	0
Pseudobutyrivibrio ruminis HUN009	2	3	8	0	2	0	1	0	0	0	0	10	0	0	0	0	1	0	0	0	0	5	0	0	0	0	0	2	3	0	2	2	0	0	1	1	6	0	0	0	0	0	0	2	0	0	0	0	0
Pseudobutyrivibrio sp. 49	2	3	9	0	4	0	1	3	3	1	0	9	0	0	2	0	1	0	0	1	0	5	0	1	0	0	1	2	4	0	1	2	0	0	1	1	15	0	0	0	0	0	0	1	0	1	0	0	0
Pseudobutyrivibrio sp. ACV-2	3	5	15	0	3	0	1	1	2	0	0	14	0	0	1	0	1	0	0	1	0	6	0	1	0	1	0	1	6	0	3	4	0	0	3	2	13	0	0	0	0	0	0	1	0	1	0	0	0
Pseudobutyrivibrio sp. AR14	1	3	5	0	1	0	1	1	0	1	0	10	0	0	0	0	1	0	0	1	0	4	0	0	0	0	0	0	1	0	1	3	0	0	2	0	2	0	0	0	0	0	0	1	0	0	0	0	0
Pseudobutyrivibrio sp. C4	4	4	8	0	2	0	1	0	0	0	0	10	0	0	0	0	1	0	0	0	0	5	0	0	0	0	0	1	2	0	1	3	0	0	0	1	7	0	0	0	0	0	0	1	0	0	0	0	0
Pseudobutyrivibrio sp. JW11	4	3	7	0	2	0	1	0	0	0	0	10	0	0	0	0	1	0	0	0	0	5	0	0	0	0	0	2	3	0	1	3	0	0	0	1	5	0	0	0	0	0	0	3	0	0	0	0	0
Pseudobutyrivibrio sp. LB2011	2	4	8	0	2	0	1	0	0	0	0	10	0	0	0	0	1	0	0	0	0	5	0	0	0	0	0	1	2	0	1	3	0	0	0	1	7	0	0	0	0	0	0	1	0	0	0	0	0
Pseudobutyrivibrio sp. MD2005	2	4	6	0	2	0	1	0	0	0	0	7	0	0	0	0	1	0	0	1	0	6	0	0	0	0	0	3	3	0	2	2	0	0	2	2	7	0	0	0	0	0	0	1	0	0	0	0	0
Pseudobutyrivibrio sp. NOR37	1	3	5	0	1	0	1	1	0	1	0	10	0	0	0	0	1	0	0	1	0	5	0	0	0	0	0	0	1	0	2	3	0	0	2	0	2	0	0	0	0	0	0	1	0	0	0	0	0
Pseudobutyrivibrio sp. OR37	1	3	14	0	3	0	1	3	3	0	0	12	0	0	2	0	1	0	0	1	0	6	0	1	0	1	1	2	3	0	1	3	0	0	1	1	17	0	0	0	0	0	0	1	0	3	0	0	0
Pseudobutyrivibrio sp. UC12254	1	3	7	0	4	0	1	2	3	1	0	9	0	0	2	0	1	0	0	1	0	5	0	1	0	0	1	2	3	0	1	2	0	0	1	1	15	0	0	0	0	0	0	1	0	1	0	0	0
Pseudobutyrivibrio sp. YE44	1	3	5	0	2	0	1	1	2	1	0	14	0	0	3	0	1	0	0	1	0	6	0	1	0	0	0	3	1	0	0	2	0	0	0	1	9	0	0	0	0	0	0	1	0	0	0	0	0
Pseudobutyrivibrio xylanivorans DSM 10317	4	4	6	0	5	0	1	3	3	1	0	9	0	0	1	0	1	0	0	1	0	5	1	1	0	0	0	2	3	0	1	3	0	0	2	1	11	0	0	0	0	0	0	1	0	1	0	0	0
Pseudobutyrivibrio xylanivorans DSM 14809	2	5	10	0	5	0	1	3	2	1	0	9	0	0	2	0	1	0	0	1	0	6	1	1	0	0	0	2	4	0	2	3	0	0	1	1	12	0	0	0	0	0	0	1	0	1	0	0	0
Pseudobutyrivibrio xylanivorans MA3014	3	4	12	0	2	0	1	3	2	0	0	9	0	0	2	0	1	0	0	1	0	4	0	1	0	1	0	2	2	0	1	3	0	0	0	1	10	0	0	0	0	0	0	2	0	1	0	0	0
Ruminococcus gnavus AGR2154	6	10	9	0	1	0	0	0	0	0	0	10	0	0	1	0	2	0	0	9	0	2	0	0	1	4	0	2	3	1	0	1	0	0	0	2	2	0	0	0	0	0	0	0	0	0	0	0	0
Oscillibacter ruminantium GH1	0	0	1	0	0	0	0	0	0	0	0	2	0	0	0	0	4	0	0	0	3	2	0	0	0	0	0	0	0	0	0	0	0	0	0	0	0	0	0	0	0	0	0	0	0	0	0	0	0
Oscillibacter sp. PC13	0	0	1	0	0	0	0	0	0	0	0	2	0	0	0	0	2	0	0	1	0	2	1	0	0	0	0	0	0	0	0	0	0	0	0	0	0	0	0	0	0	0	0	0	0	0	0	0	0
Desulfotomaculum ruminis DSM 2154	0	0	0	0	0	0	0	0	0	0	0	2	0	0	0	0	2	0	0	4	0	0	1	0	0	0	0	0	0	0	0	0	0	0	0	0	0	0	0	0	0	0	0	0	0	0	0	0	1
Peptoclostridium mangenotii LM2	0	0	0	0	0	0	0	0	0	0	0	0	0	0	0	0	2	0	0	2	0	0	0	0	0	0	0	0	0	0	0	0	0	0	2	0	0	0	0	0	0	0	0	0	0	0	0	0	0
Peptostreptococcaceae bacterium pGA-8	0	0	0	0	0	0	0	0	0	0	0	0	0	0	0	0	0	0	0	0	0	2	0	0	0	0	0	0	0	0	0	0	0	0	0	0	0	0	0	0	0	0	0	0	0	0	0	0	0
Peptostreptococcaceae bacterium VA2	2	0	1	0	0	0	0	0	0	0	0	4	0	0	0	0	1	0	0	2	0	0	0	0	0	0	0	0	0	0	0	0	0	0	1	0	0	0	0	0	0	0	0	0	0	0	0	0	0
Peptostreptococcus anaerobius C	1	0	0	0	0	0	0	0	0	0	0	1	0	0	0	0	0	0	0	1	0	0	0	0	0	0	0	0	0	0	0	0	0	0	0	0	0	0	0	0	0	0	0	0	0	0	0	0	0
Peptostreptococcus russellii Calf135	1	0	0	0	0	0	0	0	0	0	0	2	0	0	0	0	0	0	0	1	0	1	0	0	0	0	0	0	0	0	0	0	0	0	0	0	0	0	0	0	0	0	0	0	0	0	0	0	0
Peptostreptococcus sp. D1	0	0	0	0	0	0	0	0	0	0	0	3	0	0	0	0	0	0	0	1	0	0	0	0	0	0	0	0	0	0	0	0	0	0	0	0	0	0	0	0	0	0	0	0	0	0	0	0	0
Terrisporobacter glycolicus KPPR-9	0	0	1	2	0	0	0	0	0	0	0	2	0	0	0	0	1	0	0	2	0	4	0	0	0	0	0	0	0	0	0	0	0	0	0	0	0	0	0	0	0	0	0	0	0	0	0	0	0
Ruminoclostridium cellobioparum ATCC 15832	2	17	10	9	8	0	4	11	5	3	0	4	0	1	3	0	7	0	3	2	0	0	1	0	1	4	5	6	0	0	2	2	0	4	0	2	12	1	0	0	1	0	1	6	0	3	0	1	0
Ruminococcaceae bacterium AB4001	0	1	6	0	3	0	0	2	2	0	0	3	0	0	2	0	0	0	0	0	0	2	1	1	0	1	0	2	2	0	0	1	0	0	0	1	4	0	0	0	0	0	0	1	0	0	0	0	0
Ruminococcaceae bacterium AE2021	1	1	5	0	3	0	1	2	2	0	0	3	0	0	1	0	0	0	0	0	0	1	1	1	0	0	0	1	1	0	0	2	0	0	1	0	5	0	0	0	0	0	0	1	0	0	0	0	0
Ruminococcaceae bacterium D5	0	0	0	0	0	0	0	0	0	0	0	2	0	0	0	0	0	0	0	1	0	2	0	0	0	0	0	0	0	0	0	0	0	0	0	0	0	0	0	0	0	0	0	0	0	0	0	0	0
Ruminococcaceae bacterium FB2012	0	4	5	0	10	0	0	1	1	1	0	6	0	0	2	0	0	0	0	1	0	3	2	1	0	1	0	1	1	0	0	2	0	0	0	0	3	1	0	0	0	0	0	1	0	2	0	0	0
Ruminococcaceae bacterium KH2T8	1	2	7	0	3	0	0	2	2	0	0	3	0	0	1	0	0	0	0	0	0	0	1	1	0	0	0	1	1	0	0	1	0	0	1	0	5	0	0	0	0	0	0	1	0	0	0	0	0
Ruminococcaceae bacterium KHP2	1	2	5	0	3	0	1	2	2	0	0	3	0	0	1	0	0	0	0	0	0	1	1	1	0	0	0	1	1	0	0	2	0	0	1	0	5	0	0	0	0	0	0	1	0	0	0	0	0
Ruminococcaceae bacterium P7	0	0	2	0	0	0	0	0	0	0	0	20	0	0	0	0	0	0	0	1	1	3	0	0	0	0	0	1	1	0	0	1	0	0	0	0	0	0	0	0	0	0	0	0	0	1	0	0	0
Ruminococcaceae bacterium R-25	0	1	8	0	2	0	0	2	2	0	0	3	0	0	2	0	0	0	0	0	0	3	1	1	0	1	0	1	2	0	0	1	0	0	0	0	4	0	0	0	0	0	0	1	0	0	0	0	0
Ruminococcaceae bacterium YAD3003	0	1	5	0	3	0	0	2	2	0	0	3	0	0	2	0	0	0	0	0	0	2	1	1	0	0	0	2	2	0	0	1	0	0	0	0	4	0	0	0	0	0	0	1	0	0	0	0	0
Ruminococcaceae bacterium YRB3002	1	1	4	0	5	0	0	1	0	0	0	3	0	0	3	0	0	0	0	0	0	3	1	0	0	0	0	1	2	0	0	1	0	0	0	0	1	0	0	0	0	0	0	0	0	0	0	0	0
Ruminococcus albus 7	0	3	5	1	13	0	1	8	5	5	0	5	0	0	2	0	0	0	0	1	0	5	8	2	1	0	2	1	1	0	0	3	0	0	1	0	7	1	0	0	1	0	0	1	0	1	0	0	0
Ruminococcus albus 8	0	3	6	1	14	0	1	7	3	3	0	5	0	0	1	0	0	0	0	1	0	5	6	1	1	0	1	1	0	0	0	2	0	0	0	0	9	1	0	0	1	0	0	1	0	1	0	0	0
Ruminococcus albus AD2013	0	3	5	0	11	0	1	9	5	6	0	5	0	0	2	0	0	0	0	1	0	5	4	1	0	0	3	1	1	0	0	3	0	0	1	0	7	1	0	0	1	0	0	1	0	1	0	0	0
Ruminococcus albus AR67	0	3	6	0	12	0	1	9	4	6	0	5	0	0	2	0	0	0	0	1	0	5	5	1	0	0	2	1	1	0	0	3	0	0	1	0	7	1	0	0	1	0	0	1	0	1	0	0	0
Ruminococcus albus KH2T6	0	3	5	0	11	0	1	10	4	7	0	5	0	0	2	0	0	0	0	1	0	5	5	1	0	0	3	1	1	0	0	3	0	0	1	0	7	1	0	0	1	0	0	1	0	1	0	0	0
Ruminococcus albus SY3	0	2	5	0	12	0	1	12	4	5	0	6	0	0	2	0	0	0	0	1	0	6	4	2	0	0	4	1	1	0	0	3	0	0	1	0	7	1	0	0	1	0	0	2	0	1	0	0	0
Ruminococcus bromii YE282	0	0	1	0	0	0	0	0	0	0	0	15	0	0	0	0	0	0	0	1	0	7	0	0	0	0	0	1	0	0	0	0	0	0	0	0	0	0	0	0	0	0	0	0	0	1	0	0	0
Ruminococcus flavefaciens 007c	0	1	4	0	9	0	1	12	3	12	0	4	0	0	4	0	0	0	0	0	0	7	4	0	0	0	2	1	0	0	0	1	0	0	0	1	7	1	0	0	1	0	0	0	0	1	0	0	0
Ruminococcus flavefaciens 17	0	1	5	0	8	0	1	17	4	17	0	5	0	0	6	0	0	0	0	0	0	5	4	0	0	0	2	1	0	0	0	1	0	0	0	1	8	1	0	0	2	0	0	0	0	1	0	0	0
Ruminococcus flavefaciens AE3010	0	1	4	0	9	0	0	13	8	26	0	5	0	0	6	0	0	0	0	0	0	6	4	0	0	0	5	1	0	0	0	1	0	0	0	1	10	1	0	0	1	0	0	1	0	1	0	0	0
Ruminococcus flavefaciens ATCC 19208	0	1	4	0	9	0	0	12	5	15	0	5	0	0	4	0	0	0	0	0	0	6	4	0	0	0	3	1	0	0	0	1	0	0	0	1	9	1	0	0	1	0	0	1	0	1	0	0	0
Ruminococcus flavefaciens FD-1	0	2	6	0	12	0	0	12	6	11	0	4	0	0	5	0	1	0	0	0	1	8	6	0	0	0	3	1	0	0	0	1	0	0	0	1	10	1	0	0	1	0	0	0	0	1	0	0	0
Ruminococcus flavefaciens MA2007	0	1	6	0	10	0	0	13	6	21	0	4	0	0	6	0	1	0	0	0	0	5	4	0	0	0	4	1	0	0	0	1	0	0	0	1	10	1	0	0	1	0	0	1	0	1	0	0	0
Ruminococcus flavefaciens MC2020	0	1	5	0	10	0	0	10	4	5	0	6	0	0	4	0	1	0	0	0	0	7	5	0	0	0	5	1	0	0	0	1	0	0	0	1	12	1	0	0	1	0	0	0	0	1	0	0	0
Ruminococcus flavefaciens ND2009	0	1	5	0	10	0	0	11	3	7	0	4	0	0	3	0	1	0	0	0	0	6	5	0	0	0	3	1	0	0	0	1	0	0	0	1	7	1	0	0	1	0	0	0	0	1	0	0	0
Ruminococcus flavefaciens SAb67	0	1	4	0	10	0	0	11	3	6	0	4	0	0	4	0	1	0	0	0	0	7	5	0	0	0	3	1	0	0	0	1	0	0	0	1	10	1	0	0	1	0	0	0	0	1	0	0	0
Ruminococcus flavefaciens XPD3002	0	0	6	0	6	0	0	9	3	14	0	4	0	0	4	0	0	0	0	0	0	9	5	0	0	0	2	0	0	0	0	0	0	0	0	1	7	1	0	0	1	0	0	0	0	1	0	0	0
Ruminococcus flavefaciens Y1	0	1	4	0	8	0	1	13	5	20	0	4	0	0	4	0	0	0	0	0	0	5	4	0	0	0	3	1	0	0	0	1	0	0	0	1	8	1	0	0	1	0	0	0	0	1	0	0	0
Ruminococcus flavefaciens YAD2003	0	1	5	0	9	0	1	16	5	19	0	5	0	0	5	0	1	0	0	0	0	5	4	0	0	0	3	1	0	0	0	1	0	0	0	1	8	1	0	0	1	0	0	1	0	1	0	0	0
Ruminococcus flavefaciens YL228	0	1	6	0	9	0	0	13	6	18	0	4	0	0	6	0	1	0	0	0	0	5	4	0	0	0	4	1	0	0	0	1	0	0	0	1	11	1	0	0	1	0	0	1	0	1	0	0	0
Ruminococcus flavefaciens YRD2003	0	1	4	0	9	0	0	10	3	3	0	6	0	0	3	0	1	0	0	0	0	7	6	0	0	0	4	1	0	0	0	1	0	0	0	1	11	1	0	0	1	0	0	0	0	1	0	0	0
Ruminococcus sp. FC2018	0	0	3	0	3	0	0	0	0	0	0	5	0	0	1	0	0	0	0	1	0	4	1	0	0	0	0	0	1	0	0	0	0	0	0	0	0	0	0	0	0	0	0	0	0	0	0	0	0
Ruminococcus sp. HUN007	1	1	4	0	8	0	0	17	5	10	0	4	0	0	7	0	0	0	0	0	1	4	4	0	0	0	2	1	0	0	0	0	0	0	0	0	7	1	0	0	1	0	0	0	0	1	0	0	0
Ruminococcus sp. NK3A76	0	3	5	0	12	0	0	1	1	0	0	5	0	0	2	0	0	0	0	1	0	3	3	0	0	0	0	1	1	0	0	3	0	0	0	0	2	0	0	0	0	0	0	2	0	0	0	0	0
Ruminococcus sp. YE71	0	4	5	0	14	0	0	6	3	2	0	6	0	0	2	0	0	0	0	1	0	5	6	0	0	1	1	1	1	0	0	3	0	0	0	0	10	1	0	0	1	0	0	2	0	3	0	0	0
Ruminococcus sp. YE78	0	4	5	0	14	0	0	6	3	2	0	6	0	0	2	0	0	0	0	1	0	5	6	0	0	1	1	1	1	0	0	3	0	0	0	0	10	1	0	0	1	0	0	2	0	3	0	0	0
Clostridiales bacterium R-7	1	6	4	3	2	0	1	1	4	0	0	7	0	0	1	0	1	0	0	1	0	0	1	1	0	1	0	3	2	0	0	1	0	1	0	0	7	0	0	0	0	0	0	3	0	1	0	0	0
Clostridiales bacterium WTE2008	1	6	3	2	2	0	1	1	5	0	0	7	0	0	0	0	1	0	1	1	0	0	1	2	1	1	0	3	2	0	0	2	0	1	0	0	7	0	0	0	0	0	0	2	0	1	0	0	0
Ruminococcaceae bacterium NK3B98	6	11	18	1	1	0	0	0	0	0	0	9	0	0	0	0	0	0	0	1	0	2	0	1	0	0	0	0	5	0	1	3	0	0	5	1	11	0	0	0	0	0	0	0	0	1	0	0	0
Erysipelatoclostridium innocuum NLAE-zl-C197	21	0	1	3	0	0	0	0	0	0	0	5	0	0	0	0	0	0	0	1	1	2	0	0	0	0	0	0	2	0	0	0	0	2	0	0	1	0	0	0	0	0	0	0	0	0	0	0	0
Erysipelotrichaceae bacterium NK3D112	33	5	3	3	1	0	0	0	0	0	0	12	0	0	0	0	0	0	0	0	0	2	0	1	2	0	0	3	4	0	0	3	0	0	2	0	4	0	0	0	0	0	0	0	0	0	0	0	0
Kandleria vitulina DSM 20405	10	0	1	1	0	0	0	0	0	0	0	5	0	0	0	0	0	0	0	0	0	2	0	0	0	0	0	0	6	0	0	2	0	0	0	0	0	0	0	0	0	0	0	0	0	0	0	0	0
Kandleria vitulina KH4T7	8	0	1	1	0	0	0	0	0	0	0	5	0	0	0	0	0	0	0	0	0	2	0	0	0	0	0	0	5	0	0	1	0	0	0	0	0	0	0	0	0	0	0	0	0	0	0	0	0
Kandleria vitulina MC3001	8	0	1	1	0	0	0	0	0	0	0	5	0	0	0	0	0	0	0	0	0	2	0	0	0	0	0	0	5	0	0	1	0	0	0	0	0	0	0	0	0	0	0	0	0	0	0	0	0
Kandleria vitulina S3b	9	0	1	1	0	0	0	0	0	0	0	6	0	0	0	0	0	0	0	0	0	2	0	0	0	0	0	0	5	0	0	2	0	0	0	0	0	0	0	0	0	0	0	0	0	0	0	0	0
Kandleria vitulina WCC7	8	0	1	1	0	0	0	0	0	0	0	5	0	0	0	0	0	0	0	0	0	2	0	0	0	0	0	0	5	0	0	2	0	1	0	0	0	0	0	0	0	0	0	0	0	0	0	0	0
Kandleria vitulina WCE2011	8	0	1	1	0	0	0	0	0	0	0	5	0	0	0	0	0	0	0	0	0	2	0	0	0	0	0	0	5	0	0	1	0	0	0	0	0	0	0	0	0	0	0	0	0	0	0	0	0
Acidaminococcus fermentans pGA-4	0	0	1	0	0	0	0	0	0	0	0	2	0	0	0	0	2	0	0	1	0	0	0	0	0	0	0	0	0	0	0	0	0	0	0	0	0	0	0	0	0	0	0	0	0	0	0	0	0
Acidaminococcus fermentens WCC6	0	0	1	0	0	0	0	0	0	0	0	2	0	0	0	0	2	0	0	1	0	0	0	0	0	0	0	0	0	0	0	0	0	0	0	0	0	0	0	0	0	0	0	0	0	0	0	0	0
Succiniclasticum ruminis DSM 11005	0	0	1	0	0	0	0	0	0	0	0	2	0	0	0	0	2	0	0	1	0	0	0	0	0	0	0	0	0	1	0	0	0	0	0	0	0	0	0	0	0	0	0	0	0	0	0	0	0
Succiniclasticum ruminis DSM 9236	0	0	1	0	0	0	0	0	0	0	0	2	0	0	0	0	1	0	0	1	0	1	0	0	0	0	0	0	0	1	0	0	0	0	0	0	0	0	0	0	0	0	0	0	0	0	0	0	0
Anaerovibrio lipolyticus 5S	0	0	1	0	0	0	0	0	0	0	0	2	0	0	0	0	0	0	0	4	0	1	0	0	0	0	0	0	0	0	0	0	0	0	0	0	0	0	0	0	0	0	0	2	0	0	0	0	0
Anaerovibrio lipolyticus DSM 3074	0	0	1	0	0	0	0	0	0	0	0	2	0	0	0	0	0	0	0	3	0	1	0	0	0	0	0	0	0	0	0	0	0	0	0	0	0	0	0	0	0	0	0	0	0	0	0	0	0
Anaerovibrio lipolyticus LB2005	0	0	1	0	1	0	0	0	0	0	0	3	0	0	0	0	0	0	0	2	0	0	0	0	0	0	0	0	0	0	0	0	0	0	0	0	0	0	0	0	0	0	0	0	0	0	0	0	0
Anaerovibrio sp. RM50	0	0	1	0	0	0	0	0	0	0	0	2	0	0	0	0	0	0	0	3	0	0	0	0	0	0	0	0	0	0	0	0	0	0	0	0	0	0	0	0	0	0	0	0	0	0	0	0	0
Megamonas sp. Calf98-2	1	2	1	1	0	0	0	1	0	0	0	7	0	0	1	0	1	0	0	1	0	1	0	0	0	0	0	0	2	0	1	4	0	0	0	0	1	0	0	0	0	0	0	0	0	1	0	0	0
Mitsuokella jalaludinii DSM 13811	2	1	1	0	0	0	0	1	0	0	0	6	0	0	1	0	0	0	0	1	0	0	0	0	0	0	0	0	3	0	0	2	0	0	0	0	0	0	0	0	0	0	0	0	0	0	0	0	0
Schwartzia succinivorans DSM 10502	0	0	1	0	0	0	0	0	0	0	0	2	0	0	0	0	1	0	0	2	0	0	0	0	0	0	0	0	0	0	0	0	0	0	0	0	0	0	0	0	0	0	0	0	0	0	0	0	0
Selenomonas bovis 8-14-1	5	1	2	1	0	0	0	1	0	0	0	5	0	0	1	0	0	0	0	2	0	1	1	0	0	0	0	0	3	0	0	1	0	0	0	0	0	0	0	0	0	0	0	0	0	1	0	0	0
Selenomonas bovis DSM 23594	3	1	1	1	0	0	0	1	0	0	0	5	0	0	1	0	0	0	0	4	0	0	0	0	0	0	0	0	1	0	0	1	0	0	0	0	0	0	0	0	0	0	0	0	0	1	0	0	0
Selenomonas ruminantium AB3002	2	1	1	0	0	0	0	1	0	0	0	5	0	0	0	0	0	0	0	4	0	2	0	0	0	0	0	0	2	0	0	1	0	0	0	0	1	0	0	0	0	0	0	0	0	0	0	0	0
Selenomonas ruminantium AC2024	2	1	1	0	0	0	0	0	0	0	0	4	0	0	0	0	0	0	0	2	0	0	0	0	1	0	0	0	2	0	0	1	0	0	0	0	0	0	0	0	0	0	0	0	0	0	0	0	0
Selenomonas ruminantium C3	2	1	1	0	0	0	0	0	0	0	0	4	0	0	0	0	0	0	0	2	0	0	0	0	1	0	0	0	2	0	0	1	0	0	0	0	1	0	0	0	0	0	0	0	0	0	0	0	0
Selenomonas ruminantium GACV-9	6	1	1	1	0	0	0	1	0	0	0	6	0	0	1	0	0	0	0	2	0	0	0	0	0	0	0	0	2	0	0	1	0	0	0	0	1	0	0	0	0	0	0	0	0	0	0	0	0
Selenomonas ruminantium HD4	4	1	2	0	0	0	0	1	0	0	0	5	0	0	1	0	0	0	0	2	0	1	0	0	2	0	0	0	3	1	0	1	0	0	0	0	0	0	0	0	0	0	0	0	0	1	0	0	0
Selenomonas ruminantium KH1T6	2	1	1	0	0	0	0	1	0	0	0	5	0	0	1	0	0	0	0	4	0	0	0	0	0	0	0	0	2	0	0	1	0	0	0	0	2	0	0	0	0	0	0	0	0	0	0	0	0
Selenomonas ruminantium L14	2	1	1	0	0	0	0	0	0	0	0	4	0	0	0	0	0	0	0	4	0	0	0	0	2	0	0	0	4	0	0	1	0	0	0	0	1	0	0	0	0	0	0	0	0	0	0	0	0
Selenomonas ruminantium subsp. lactilytica DSM 2872	2	1	1	0	0	0	0	0	0	0	0	4	0	0	0	0	0	0	0	3	0	0	0	0	1	0	0	0	3	0	0	1	0	0	0	0	0	0	0	0	0	0	0	0	0	0	0	0	0
Selenomonas ruminantium subsp. lactilytica TAM6421	6	1	2	1	0	0	0	1	0	0	0	5	0	0	1	0	1	0	0	4	0	0	1	0	2	0	0	0	4	0	0	1	0	0	0	0	0	0	0	0	0	0	0	0	0	1	0	0	0
Selenomonas ruminantium subsp. ruminantium ATCC 12561	5	1	4	0	0	0	0	1	0	0	0	6	0	0	1	0	1	0	0	2	0	2	0	0	0	0	0	0	3	0	0	1	0	0	0	0	2	0	0	0	0	0	0	0	0	0	0	0	0
Selenomonas ruminantium WCT3	3	1	1	0	0	0	0	1	0	0	0	5	0	0	1	0	0	0	0	2	0	0	0	0	0	0	0	0	3	0	0	1	0	0	0	0	1	0	0	0	0	0	0	0	0	2	0	0	0
Selenomonas ruminantium Z108	4	1	3	1	0	0	0	1	0	0	0	5	0	0	1	0	0	0	0	3	0	0	1	0	0	0	0	0	2	0	0	1	0	0	0	0	1	0	0	0	0	0	0	0	0	0	0	0	0
Selenomonas ruminatium S137	6	1	3	1	0	0	0	1	0	0	0	5	0	0	1	0	1	0	0	2	0	2	0	0	2	0	0	0	3	0	0	1	0	0	0	0	0	0	0	0	0	0	0	0	0	1	0	0	0
Selenomonas sp. AE3005	2	1	1	0	0	0	0	0	0	0	0	5	0	0	0	0	0	0	0	2	0	1	0	0	0	0	0	0	3	0	0	1	0	0	0	0	0	0	0	0	0	0	0	0	0	0	0	0	0
Selenomonas sp. FC4001	2	1	2	0	0	0	0	0	0	0	0	4	0	0	0	0	0	0	0	3	0	0	0	0	1	0	0	0	3	0	0	1	0	0	0	0	0	0	0	0	0	0	0	0	0	0	0	0	0
Selenomonas sp. ND2010	4	1	1	0	0	0	0	1	0	0	0	5	0	0	1	0	0	0	0	2	0	0	1	0	0	0	0	0	3	0	0	1	0	0	0	0	1	0	0	0	0	0	0	0	0	2	0	0	0
Allisonella histaminiformans DSM 15230	0	0	0	0	0	0	0	0	0	0	0	0	0	0	0	0	0	0	0	1	0	1	0	0	0	0	0	0	0	0	0	0	0	0	0	0	0	0	0	0	0	0	0	0	0	0	0	0	0
Megasphaera elsdenii DSM 20460	1	0	1	0	0	0	0	0	0	0	0	3	0	0	0	0	2	0	0	3	0	1	0	0	0	0	0	0	0	0	0	0	0	0	0	0	0	0	0	0	0	0	0	0	0	0	0	0	0
Megasphaera elsdenii J1	1	0	1	0	0	0	0	0	0	0	0	3	0	0	0	0	2	0	0	2	0	1	0	0	0	0	0	0	0	0	0	0	0	0	0	0	0	0	0	0	0	0	0	0	0	0	0	0	0
Megasphaera elsdenii T81	1	0	1	0	0	0	0	0	0	0	0	3	0	0	0	0	2	0	0	3	0	1	0	0	0	0	0	0	0	0	0	0	0	0	0	0	0	0	0	0	0	0	0	0	0	0	0	0	0
Megasphaera elsdenii YE34	1	0	1	0	0	0	0	0	0	0	0	3	0	0	0	0	2	0	0	2	0	1	0	0	0	0	0	0	0	0	0	0	0	0	0	0	0	0	0	0	0	0	0	0	0	0	0	0	0
Fusobacterium necrophorum HUN048	0	0	0	0	0	0	0	0	0	0	0	2	0	0	0	0	0	0	0	0	0	0	0	0	0	0	0	0	0	0	0	0	0	0	0	0	0	0	0	0	0	0	0	0	0	0	0	0	0
Pseudochrobactrum sp. AO18b	0	0	1	0	0	0	0	0	0	0	0	0	0	0	0	0	0	0	0	7	0	1	1	0	0	0	0	0	0	0	0	0	0	0	0	0	0	0	0	0	0	0	0	0	0	0	0	0	0
Bordetella trematum HR18	0	0	1	0	0	0	1	0	0	0	0	0	0	0	0	0	0	0	0	4	0	0	0	0	0	0	0	1	1	0	0	0	0	0	0	0	0	0	0	0	0	0	0	0	0	0	0	0	0
Lampropedia hyalina DSM 16112	0	0	1	0	0	0	0	0	0	0	0	0	0	0	0	0	0	0	0	4	0	0	0	0	0	0	0	0	0	0	0	0	0	0	0	0	0	0	0	0	0	0	0	0	0	0	0	0	0
Alysiella crassa DSM 2578	0	0	1	0	0	0	0	0	0	0	0	3	0	0	0	0	0	2	0	4	0	0	0	0	0	0	0	0	0	0	0	0	1	0	0	0	0	0	0	0	0	0	0	0	0	0	0	0	0
Alysiella filiformis DSM 16848	0	0	1	0	0	0	0	0	0	0	0	2	0	0	0	0	0	1	0	3	0	0	0	0	0	0	0	0	0	0	0	0	1	0	0	0	0	0	0	0	0	0	0	0	0	0	0	0	0
Desulfovibrio desulfuricans DSM 7057	0	0	0	0	0	0	0	0	0	0	0	2	0	0	0	0	0	0	0	3	0	0	0	0	0	0	0	0	0	0	0	0	0	0	0	0	0	0	0	0	0	0	0	0	0	0	0	0	1
Desulfovibrio desulfuricans subsp. desulfuricans str. ATCC 27774	0	0	0	0	0	0	0	0	0	0	0	2	0	0	0	0	0	0	0	2	0	0	0	0	0	0	0	0	0	0	0	0	0	0	0	0	0	0	0	0	0	0	0	0	0	0	0	0	1
Desulfovibrio legallii KHC7	0	0	0	0	0	0	0	0	0	0	0	2	0	0	0	0	0	0	0	3	0	0	0	0	0	0	0	0	0	0	0	0	0	0	0	0	0	0	0	0	0	0	0	0	0	0	0	0	1
Arcobacter butzleri 7h1h	0	0	1	0	0	0	0	0	0	0	0	0	0	0	0	2	0	0	0	2	0	0	0	0	0	0	0	0	0	0	0	0	0	0	0	0	0	0	0	0	0	0	0	0	0	0	0	0	0
Wolinella succinogenes DSM 1740	0	0	0	0	0	0	0	0	0	0	0	0	0	0	0	0	1	0	0	3	0	0	0	0	0	0	0	0	0	0	0	0	0	0	0	0	0	0	0	0	0	0	0	0	0	0	0	0	0
Cellvibrio sp. BR	0	2	3	0	13	1	0	4	3	2	0	10	0	1	10	0	2	0	2	6	1	1	3	1	4	1	1	0	6	0	2	0	1	0	0	1	20	0	0	0	0	2	2	1	0	2	0	0	0
Citrobacter sp. NLAE-zl-C269	4	1	2	2	0	0	1	0	0	0	0	7	0	0	0	0	0	1	0	7	3	0	0	0	0	0	0	3	0	0	0	0	2	1	0	0	2	0	0	0	0	0	0	0	0	0	0	0	0
Enterobacter sp. KPR-6	7	1	2	8	1	0	2	0	0	0	0	12	0	1	0	0	1	1	0	6	4	0	0	0	0	0	0	3	1	0	0	1	2	4	0	0	2	0	0	0	0	0	0	0	0	0	0	0	0
Escherichia coli PA-3	4	3	2	3	0	0	1	0	0	0	0	7	0	0	0	0	0	0	0	7	2	1	0	0	0	0	0	2	1	0	0	1	2	1	1	0	0	0	0	0	0	0	0	0	0	0	0	0	0
Shigella sonnei NLAE-zl-G496	4	3	2	4	0	0	1	0	0	0	0	8	0	0	0	0	0	0	0	9	0	1	0	0	0	0	0	2	1	0	0	0	2	2	0	0	0	0	0	0	0	0	0	0	0	0	0	0	0
Acinetobacter sp. DSM 11652	0	0	1	0	0	0	0	0	0	0	0	0	0	0	0	0	0	0	0	6	0	1	0	0	0	0	0	0	0	0	0	0	0	0	0	0	0	0	0	0	0	0	0	0	0	0	0	0	0
Acinetobacter sp. HR7	0	0	1	0	0	0	0	0	0	0	0	0	0	0	0	0	0	0	0	5	0	1	0	0	0	0	0	0	0	0	0	0	0	0	0	0	0	0	0	0	0	0	0	0	0	0	0	0	0
Morganella morganii NLAE-zl-C84	0	1	2	0	0	0	0	0	0	0	0	0	0	0	0	0	0	0	0	5	3	0	0	0	0	0	0	0	1	0	0	0	0	0	0	0	0	0	0	0	0	0	0	0	0	0	0	0	0
Proteus mirabilis NLAE-zl-C285	0	0	1	1	0	0	1	0	0	0	0	0	0	0	0	0	0	0	0	5	2	0	0	0	0	0	0	0	1	1	0	0	0	0	0	0	0	0	0	0	0	0	0	0	0	0	0	0	0
Proteus mirabilis NLAE-zl-G534	0	0	1	1	0	0	1	0	0	0	0	0	0	0	0	0	0	0	0	6	1	0	0	0	0	0	0	0	1	1	0	0	0	0	0	0	0	0	0	0	0	0	0	0	0	0	0	0	0
Actinobacillus succinogenes DSM 22257	1	1	1	0	0	0	0	0	0	0	0	4	0	0	0	0	0	0	1	3	0	0	0	0	0	0	0	1	1	1	0	0	0	0	0	0	0	0	0	0	0	0	0	0	0	0	0	0	0
Basfia succiniciproducens DSM 22022	0	2	1	0	0	0	0	0	0	0	0	4	0	0	0	0	0	0	1	3	0	0	0	0	0	0	0	2	1	1	0	1	0	0	0	0	0	0	0	0	0	0	0	0	0	0	0	0	0
Basfia succiniciproducens KPR-2	0	2	1	0	0	0	0	0	0	0	0	4	0	0	0	0	0	0	1	3	0	0	0	0	0	0	0	2	1	0	0	1	0	0	0	0	0	0	0	0	0	0	0	0	0	0	0	0	0
Basfia succiniciproducens MBEL55E	0	2	1	0	0	0	0	0	0	0	0	4	0	0	0	0	0	0	1	3	0	0	0	0	0	0	0	1	1	0	0	1	0	0	0	0	0	0	0	0	0	0	0	0	0	0	0	0	0
Ruminobacter amylophilus DSM 1361	0	0	0	0	0	0	0	0	0	0	0	19	0	0	0	0	0	0	0	4	0	0	0	0	0	0	0	0	0	0	0	1	0	0	0	0	0	0	0	0	0	0	0	0	0	0	0	0	0
Ruminobacter amylophilus RM87	0	0	0	0	0	0	0	0	0	0	0	19	0	0	0	0	0	0	0	4	0	0	0	0	0	0	0	0	0	0	0	1	0	0	0	0	0	0	0	0	0	0	0	0	0	0	0	0	0
Succinimonas amylolytica DSM 2873	0	0	1	0	0	0	0	0	0	0	0	15	0	0	0	0	0	0	0	5	0	0	0	0	0	0	0	0	0	0	0	1	0	0	0	0	0	0	0	0	0	0	0	0	0	0	0	0	0
Succinivibrio dextrinosolvens 22B	1	0	0	0	1	0	1	0	0	0	0	7	0	0	0	0	0	0	0	5	1	0	0	0	0	0	0	0	0	2	0	1	0	0	0	0	0	0	0	0	0	0	0	0	0	0	0	0	0
Succinivibrio dextrinosolvens ACV-10	1	0	0	0	0	0	1	0	0	0	0	8	0	0	0	0	0	0	0	6	0	0	0	0	0	0	0	0	0	2	0	2	0	0	0	0	1	0	0	0	0	0	0	0	0	0	0	0	0
Succinivibrio dextrinosolvens DSM 3072	1	0	0	0	0	0	1	0	0	0	0	7	0	0	0	0	0	0	0	5	0	0	0	0	0	0	0	0	0	1	0	1	0	0	0	1	1	0	0	0	0	0	0	0	0	1	0	0	0
Succinivibrio dextrinosolvens H5	1	0	0	0	0	0	2	0	0	0	0	8	0	0	0	0	0	0	0	5	0	0	0	0	0	0	0	0	0	1	0	1	0	0	0	0	0	0	0	0	0	0	0	0	0	0	0	0	0
Treponema bryantii B25	1	3	4	0	6	0	1	1	6	1	0	4	0	0	2	0	5	0	1	3	0	0	1	1	0	0	1	2	0	0	1	3	0	0	1	0	8	0	0	0	0	0	0	2	0	0	0	0	2
Treponema bryantii NK4A124	1	3	4	0	5	0	1	1	5	0	0	3	0	0	3	1	1	0	1	3	0	0	0	2	0	0	1	2	0	0	1	2	0	0	1	0	6	0	0	0	0	0	0	2	0	0	0	0	2
Treponema bryantii XBD1002	1	2	4	0	7	0	1	1	4	0	0	4	0	0	3	1	4	0	1	3	0	0	1	2	0	0	2	3	2	0	1	2	0	0	1	0	7	0	0	0	0	0	0	3	0	0	0	0	2
Treponema saccharophilum DSM 2985	0	1	3	0	4	0	0	0	0	0	0	9	0	0	1	0	1	0	0	3	0	1	2	0	1	0	0	2	2	0	1	1	0	0	0	0	1	0	0	0	0	0	0	0	0	0	0	0	2
Treponema sp. C6A8	1	1	5	0	4	0	0	0	0	0	0	7	0	0	1	0	1	0	0	3	0	0	0	0	0	0	0	1	1	0	2	2	0	0	0	1	2	0	0	0	0	0	0	1	0	1	0	0	2
Treponema sp. JC4	1	1	6	0	7	0	0	0	1	0	0	6	0	0	3	0	1	0	0	3	0	0	0	0	0	0	0	0	0	0	2	2	0	0	0	1	6	0	0	0	0	0	0	3	0	2	0	0	1
Synergistes jonesii 78-1	0	0	0	0	0	0	0	0	0	0	0	1	0	0	0	0	1	0	0	2	0	0	0	0	0	0	0	0	0	0	0	0	0	0	0	0	0	0	0	0	0	0	0	0	0	0	0	0	1
Synergistetes Syn Fa1	0	0	0	0	0	0	0	0	0	0	0	2	0	0	0	0	1	0	0	2	0	0	0	0	0	0	0	0	0	0	0	0	0	0	0	0	0	0	0	0	0	0	0	0	0	0	0	0	1
[truncated: 67 more columns]

## Sheet: PL
Species name	1	3	4	5	6	8	9	10	11	12	13	14	15	17	21	22	26	27
Methanobacterium formicicum BRM9	0	0	0	0	0	0	0	0	0	0	0	0	0	0	0	0	0	0
Methanobrevibacter boviskoreani JH1	0	0	0	0	0	0	0	0	0	0	0	0	0	0	0	0	0	0
Methanobrevibacter gottschalkii DSM 11977	0	0	0	0	0	0	0	0	0	0	0	0	0	0	0	0	0	0
Methanobrevibacter gottschalkii DSM 11978	0	0	0	0	0	0	0	0	0	0	0	0	0	0	0	0	0	0
Methanobrevibacter millerae DSM 16643	0	0	0	0	0	0	0	0	0	0	0	0	0	0	0	0	0	0
Methanobrevibacter millerae SM9	0	0	0	0	0	0	0	0	0	0	0	0	0	0	0	0	0	0
Methanobrevibacter olleyae DSM 16632	0	0	0	0	0	0	0	0	0	0	0	0	0	0	0	0	0	0
Methanobrevibacter olleyae YLM1	0	0	0	0	0	0	0	0	0	0	0	0	0	0	0	0	0	0
Methanobrevibacter ruminantium M1	0	0	0	0	0	0	0	0	0	0	0	0	0	0	0	0	0	0
Methanobrevibacter ruminantium YE286	0	0	0	0	0	0	0	0	0	0	0	0	0	0	0	0	0	0
Methanobrevibacter sp. AbM4	0	0	0	0	0	0	0	0	0	0	0	0	0	0	0	0	0	0
Methanobrevibacter sp. YE315	0	0	0	0	0	0	0	0	0	0	0	0	0	0	0	0	0	0
Methanobrevibacter thaueri DSM 11995	0	0	0	0	0	0	0	0	0	0	0	0	0	0	0	0	0	0
Methanobrevibacter woesei DSM 11979	0	0	0	0	0	0	0	0	0	0	0	0	0	0	0	0	0	0
Methanobrevibacter wolinii SH	0	0	0	0	0	0	0	0	0	0	0	0	0	0	0	0	0	0
Methanomicrobium mobile DSM 1539	0	0	0	0	0	0	0	0	0	0	0	0	0	0	0	0	0	0
Methanosarcina barkeri CM1	0	0	0	0	0	0	0	0	0	0	0	0	0	0	0	0	0	0
Methanosarcina sp. DSM 11855	0	0	0	0	0	0	0	0	0	0	0	0	0	0	0	0	0	0
Methanogenic archaeon ISO4-G1	0	0	0	0	0	0	0	0	0	0	0	0	0	0	0	0	0	0
Methanogenic archaeon ISO4-H5	0	0	0	0	0	0	0	0	0	0	0	0	0	0	0	0	0	0
Thermoplasmatales archaeon BRNA1	0	0	0	0	0	0	0	0	0	0	0	0	0	0	0	0	0	0
Actinomyces denticolens PA	0	0	0	0	0	0	0	0	0	0	0	0	0	0	0	0	0	0
Actinomyces nasicola KPR-1	0	0	0	0	0	0	0	0	0	0	0	0	0	0	0	0	0	0
Actinomyces ruminicola DSM 27982	0	0	0	0	0	0	0	0	0	0	0	0	0	0	0	0	0	0
Actinomyces ruminicola KPR-7B	0	0	0	0	0	0	0	0	0	0	0	0	0	0	0	0	0	0
Bifidobacterium adolescentis DSM 20087	0	0	0	0	0	0	0	0	0	0	0	0	0	0	0	0	0	0
Bifidobacterium bifidum Calf96	0	0	0	0	0	0	0	0	0	0	0	0	0	0	0	0	0	0
Bifidobacterium boum DSM 20432	0	0	0	0	0	0	0	0	0	0	0	0	0	0	0	0	0	0
Bifidobacterium breve RP2	0	0	0	0	0	0	0	0	0	0	0	0	0	0	0	0	0	0
Bifidobacterium choerinum AGR2158	0	0	0	0	0	0	0	0	0	0	0	0	0	0	0	0	0	0
Bifidobacterium longum susp. suis AGR2137	0	0	0	0	0	0	0	0	0	0	0	0	0	0	0	0	0	0
Bifidobacterium merycicum DSM 6492	0	0	0	0	0	0	0	0	0	0	0	0	0	0	0	0	0	0
Bifidobacterium pseudolongum subsp. globosum AGR2145	0	0	0	0	0	0	0	0	0	0	0	0	0	0	0	0	0	0
Bifidobacterium pseudolongum subsp. globosum DSM 20092	0	0	0	0	0	0	0	0	0	0	0	0	0	0	0	0	0	0
Bifidobacterium ruminantium DSM 6489	0	0	0	0	0	0	0	0	0	0	0	0	0	0	0	0	0	0
Bifidobacterium thermophilum DSM 20212	0	0	0	0	0	0	0	0	0	0	0	0	0	0	0	0	0	0
Cellulomonas sp. KH9	2	1	0	0	0	0	0	0	1	0	0	0	0	0	0	0	0	0
Corynebacterium vitaeruminis DSM 20294	0	0	0	0	0	0	0	0	0	0	0	0	0	0	0	0	0	0
Corynebacterium vitaeruminis Ga6A13	0	0	0	0	0	0	0	0	0	0	0	0	0	0	0	0	0	0
Micrococcus luteus VTM4R57	0	0	0	0	0	0	0	0	0	0	0	0	0	0	0	0	0	0
Propionibacteriaceae bacterium P6A17	0	0	0	0	0	0	0	0	0	0	0	0	0	0	0	0	0	0
Propionibacterium acnes NLAE-zl-G260	0	0	0	0	0	1	0	0	0	0	0	0	0	0	0	0	0	0
Propionibacterium sp. MB3007	0	0	0	0	0	1	0	0	0	0	0	0	0	0	0	0	0	0
Prauserella rugosa DSM 43194	0	0	0	0	0	0	0	0	0	0	0	0	0	0	0	0	0	0
Ruaniaceae bacterium KH17	0	0	0	0	0	0	0	0	2	0	0	0	0	0	0	0	0	0
Micrococcineae bacterium KH10	0	0	0	0	0	0	0	0	0	0	0	0	0	0	0	0	0	0
Olsenella sp. KH1P3	0	0	0	0	0	0	0	0	0	0	0	0	0	0	0	0	0	0
Olsenella sp. KH2P3	0	0	0	0	0	0	0	0	0	0	0	0	0	0	0	0	0	0
Olsenella sp. KH3B4	0	0	0	0	0	0	0	0	0	0	0	0	0	0	0	0	0	0
Olsenella umbonata DSM 22619	0	0	0	0	0	0	0	0	0	0	0	0	0	0	0	0	0	0
Olsenella umbonata KHGC19	0	0	0	0	0	0	0	0	0	0	0	0	0	0	0	0	0	0
Olsenella umbonata WCP15	0	0	0	0	0	0	0	0	0	0	0	0	0	0	0	0	0	0
Denitrobacterium detoxificans DSM 21843	0	0	0	0	0	0	0	0	0	0	0	0	0	0	0	0	0	0
Slackia heliotrinireducens DSM 20476	0	0	0	0	0	0	0	0	0	0	0	0	0	0	0	0	0	0
Bacteroides ovatus NLAE-zl-C11	7	0	0	0	1	4	1	1	6	3	1	0	3	1	0	0	1	0
Bacteroides ovatus NLAE-zl-C34	7	0	0	0	1	4	1	1	6	3	1	0	3	1	0	0	1	0
Bacteroides ovatus NLAE-zl-C500	9	0	0	0	1	1	0	1	2	3	1	0	3	1	0	0	1	0
Bacteroides ovatus NLAE-zl-C57	7	0	0	0	1	4	1	1	6	3	1	0	3	1	0	0	1	0
Bacteroides sp. AR20	5	0	0	0	0	3	2	1	2	2	1	0	1	0	0	0	1	1
Bacteroides sp. AR29	0	0	0	0	0	2	0	0	0	0	0	0	0	0	0	0	0	0
Bacteroides sp. Ga6A1	8	0	0	0	0	0	1	1	3	0	0	0	0	0	0	0	1	0
Bacteroides sp. Ga6A2	8	0	0	0	0	0	1	1	3	0	0	0	0	0	0	0	1	0
Bacteroides thetaiotaomicron KPPR-3	5	0	0	0	0	3	2	1	2	2	1	0	1	0	0	0	1	1
Bacteroides thetaiotaomicron NLAE-zl-C523	5	0	0	0	0	4	2	1	2	2	1	0	1	0	0	0	1	1
Bacteroides thetaiotaomicron NLAE-zl-C579	5	0	0	0	0	4	2	1	2	2	1	0	1	0	0	0	1	1
Bacteroides thetaiotaomicron NLAE-zl-G288	5	0	0	0	0	3	2	1	2	2	1	0	1	0	0	0	1	1
Bacteroides vulgatus NLAE-zl-G202	2	0	0	0	0	0	0	3	3	0	0	0	0	0	0	1	1	0
Bacteroides xylanisolvens NLAE-zl-C182	6	0	0	0	1	2	1	1	4	3	1	0	3	1	0	0	1	0
Bacteroides xylanisolvens NLAE-zl-C202	6	0	0	0	1	2	1	1	4	3	1	0	3	1	0	0	1	0
Bacteroides xylanisolvens NLAE-zl-C29	7	0	0	0	0	2	1	1	3	2	1	0	3	0	0	0	1	0
Bacteroides xylanisolvens NLAE-zl-C339	6	0	0	0	1	2	1	1	4	3	1	0	3	1	0	0	1	0
Bacteroides xylanisolvens NLAE-zl-G310	6	0	0	0	1	2	1	1	4	2	1	0	3	1	0	0	1	0
Bacteroides xylanisolvens NLAE-zl-G339	6	0	0	0	1	2	1	1	4	2	1	0	3	1	0	0	1	0
Bacteroides xylanisolvens NLAE-zl-G421	6	0	0	0	1	2	1	1	4	2	1	0	3	1	0	0	1	0
Porphyromonadaceae bacterium KH3CP3RA	1	0	0	0	1	1	0	0	0	1	0	0	0	0	1	0	0	0
Porphyromonadaceae bacterium KH3R12	4	0	0	0	0	0	0	0	1	0	0	0	0	0	2	0	0	0
Porphyromonadaceae bacterium KHP3R9	4	0	0	0	0	0	0	0	1	2	0	0	0	0	0	0	0	0
Porphyromonadaceae bacterium NLAE-zl-C104	3	0	0	0	0	1	0	0	0	0	0	0	0	0	0	0	0	0
Porphyromonas levii DSM 23370	0	0	0	0	0	0	0	0	0	0	0	0	0	0	0	0	0	0
Prevotella albensis DSM 11370	0	0	0	0	0	0	0	0	0	0	0	0	0	0	0	0	0	0
Prevotella brevis ATCC 19188	0	0	0	0	0	0	0	0	5	0	0	0	0	0	0	0	1	0
Prevotella brevis P6B11	0	0	0	0	0	0	0	0	5	0	0	0	0	0	0	0	1	0
Prevotella bryantii B14	10	0	0	0	0	0	0	0	4	0	0	0	0	0	0	0	1	0
Prevotella bryantii C21a	9	0	0	0	0	0	0	0	5	0	0	0	0	0	0	0	0	0
Prevotella bryantii FB3001	9	0	0	0	0	0	0	0	4	0	0	0	0	0	0	0	0	0
Prevotella bryantii KHPX14	9	0	0	0	0	0	0	0	4	0	0	0	0	0	0	0	0	0
Prevotella ruminicola 23	1	0	0	0	0	0	0	1	1	0	0	0	0	0	0	0	0	0
Prevotella ruminicola AR32	0	0	0	0	0	0	0	0	1	0	0	0	0	0	0	0	0	0
Prevotella ruminicola ATCC 19189	1	0	0	0	0	0	0	1	1	0	0	0	0	0	0	0	0	0
Prevotella ruminicola BPI-162	1	0	0	0	0	0	0	1	1	0	0	0	0	0	0	0	1	0
Prevotella ruminicola BPI-34	1	0	0	0	0	0	0	1	1	0	0	0	0	0	0	0	1	0
Prevotella ruminicola D31d	0	0	1	0	0	0	0	1	1	0	0	0	0	0	0	0	1	0
Prevotella ruminicola Ga6B6	1	0	0	0	0	0	0	1	1	0	0	0	0	0	0	0	1	0
Prevotella ruminicola KHT3	0	0	0	0	0	0	0	1	1	0	0	0	0	0	0	0	0	1
Prevotella sp. AGR2160	2	0	0	0	0	0	0	0	0	0	0	0	0	0	0	0	0	0
Prevotella sp. BP1-145	6	0	1	0	0	0	1	0	5	0	0	0	0	0	0	0	0	0
Prevotella sp. BP1-148	6	0	1	0	0	0	1	0	5	0	0	0	0	0	0	0	0	0
Prevotella sp. FD3004	0	0	0	0	0	0	0	0	1	0	0	0	0	0	0	0	0	0
Prevotella sp. HUN102	0	0	0	0	0	0	0	0	0	0	0	0	0	0	0	0	0	0
Prevotella sp. KH1P2	0	0	0	0	0	0	0	0	0	0	0	0	0	0	0	0	0	0
Prevotella sp. KH2C16	0	0	0	0	0	0	0	0	0	0	0	0	0	0	0	0	0	0
Prevotella sp. KHP1	1	0	0	0	0	0	0	1	1	0	0	0	0	0	0	0	0	0
Prevotella sp. KHP7	0	0	0	0	0	0	0	0	1	0	0	0	0	0	0	0	0	0
Prevotella sp. LC2012	0	0	0	0	0	0	0	0	0	0	0	0	0	0	0	0	0	0
Prevotella sp. MA2016	0	0	0	0	0	0	0	1	1	0	0	0	0	0	0	0	0	0
Prevotella sp. NE3005	0	0	0	0	0	0	0	0	1	0	0	0	0	0	0	0	0	0
Prevotella sp. P6B1	0	0	0	0	0	0	0	1	1	0	0	0	0	0	0	0	0	0
Prevotella sp. P6B4	0	0	0	0	0	0	0	1	1	0	0	0	0	0	0	0	0	0
Prevotella sp. RM4	1	0	1	0	0	0	0	1	1	0	0	0	0	0	0	0	0	0
Prevotella sp. TC2-24	0	0	0	0	0	0	0	0	0	0	0	0	0	0	0	0	0	0
Prevotella sp. TC2-28	9	0	0	0	0	0	0	2	1	0	0	0	0	0	0	0	0	0
Prevotella sp. TF2-5	5	0	0	0	0	0	1	0	1	0	0	0	0	0	0	0	0	0
Prevotellaceae bacterium HUN156	0	0	0	0	0	0	0	0	0	0	0	0	0	0	0	0	0	0
Prevotellaceae bacterium KH2P17	0	0	0	0	0	0	0	0	0	0	0	0	0	0	0	0	0	0
Prevotellaceae bacterium MN60	0	0	0	0	0	0	0	0	0	0	0	0	0	0	0	0	0	0
Bacteroidales bacterium KHT7	8	0	0	0	0	0	1	1	3	0	0	0	0	0	0	0	1	0
Bacteroidales bacterium WCE2004	0	0	0	0	0	0	0	0	0	0	0	0	0	0	0	0	0	0
Bacteroidales bacterium WCE2008	0	0	0	0	0	0	0	0	0	0	0	0	0	0	0	0	0	0
Fibrobacter succinogenes subsp. elongatus HM2	7	0	0	0	0	0	1	1	2	0	0	1	0	0	0	0	0	0
Fibrobacter succinogenes subsp. succinogenes S85	5	0	0	0	0	0	1	1	1	0	0	1	0	0	0	0	0	0
Bacillus cereus KPR-7A	0	0	0	0	0	0	0	0	0	0	0	0	0	0	0	0	0	0
Bacillus licheniformis VTM3R78	3	1	0	0	0	0	1	0	3	0	0	0	0	0	0	0	1	0
Bacillus nealsonii AAU1_buffalo	0	0	0	0	0	0	0	0	0	0	0	0	0	0	0	0	0	0
Bacillus sp. MB2021	0	0	0	0	0	0	0	0	0	0	0	0	0	0	0	0	0	0
Enterococcus casseliflavus NLAE-zl-C414	0	0	0	0	0	0	0	0	0	0	0	0	0	0	0	0	1	0
Enterococcus casseliflavus NLAE-zl-G268	0	0	0	0	0	0	0	0	0	0	0	0	0	0	0	0	1	0
Enterococcus faecalis 68A	0	0	0	0	0	2	0	0	0	0	0	0	0	0	0	0	0	0
Enterococcus faecalis VTM1R91	0	0	0	0	0	2	0	0	0	0	0	0	0	0	0	0	0	0
Enterococcus gallinarum SKF1	0	0	0	0	0	0	0	0	0	0	0	0	0	0	0	0	0	0
Enterococcus mundtii C2	0	0	0	0	0	1	0	0	0	0	0	0	0	0	0	0	0	0
Enterococcus sp. KPPR-6	0	0	0	0	0	1	0	0	0	0	0	0	0	0	0	0	0	0
Lactobacillus brevis AG48	0	0	0	0	0	0	0	0	0	0	0	0	0	0	0	0	0	0
Lactobacillus mucosae AGR63	0	0	0	0	0	0	0	0	0	0	0	0	0	0	0	0	0	0
Lactobacillus mucosae KHPC15	0	0	0	0	0	0	0	0	0	0	0	0	0	0	0	0	0	0
Lactobacillus mucosae KHPX11	0	0	0	0	0	0	0	0	0	0	0	0	0	0	0	0	0	0
Lactobacillus mucosae WCC8	0	0	0	0	0	0	0	0	0	0	0	0	0	0	0	0	0	0
Lactobacillus plantarum AG30	0	0	0	0	0	0	0	0	0	0	0	0	0	0	0	0	0	0
Lactobacillus ruminis ATCC 27782	0	0	0	0	0	0	0	0	0	0	0	0	0	0	0	0	0	0
Lactobacillus ruminis DSM 20403	0	0	0	0	0	0	0	0	0	0	0	0	0	0	0	0	0	0
Lactobacillus ruminis WC1T17	0	0	0	0	0	0	0	0	0	0	0	0	0	0	0	0	0	0
Pediococcus acidilactici AGR20	0	0	0	0	0	0	0	0	0	0	0	0	0	0	0	0	0	0
Sharpea azabuensis DSM 18934	0	0	0	0	0	0	0	0	0	0	0	0	0	0	0	0	0	0
Sharpea azabuensis DSM 20406	0	0	0	0	0	0	0	0	0	0	0	0	0	0	0	0	0	0
Sharpea azabuensis KH1P5	0	0	0	0	0	0	0	0	0	0	0	0	0	0	0	0	0	0
Sharpea azabuensis KH2P10	0	0	0	0	0	0	0	0	0	0	0	0	0	0	0	0	0	0
Staphylococcus epidermidis AG42	0	0	0	0	0	0	0	0	0	0	0	0	0	0	0	0	0	0
Staphylococcus epidermidis NLAE-zl-G239	0	0	0	0	0	0	0	0	0	0	0	0	0	0	0	0	0	0
Lactococcus garvieae M79	0	0	0	0	0	1	0	0	0	0	0	0	0	0	0	0	0	0
Lactococcus lactis subsp. cremoris str. DPC6856	0	0	0	0	0	0	0	0	0	0	0	0	0	0	0	0	0	0
Lactococcus lactis subsp. lactis 511	0	0	0	0	0	1	0	0	0	0	0	0	0	0	0	0	0	0
Streptococcus equinus 2B	0	0	0	0	0	0	1	0	0	0	0	0	0	0	0	0	0	0
Streptococcus equinus AG46	0	0	0	0	0	0	1	0	0	0	0	0	0	0	0	0	0	0
Streptococcus equinus AR3	0	0	0	0	0	0	1	0	0	0	0	0	0	0	0	0	0	0
Streptococcus equinus ATCC 33317	0	0	0	0	0	0	1	0	0	0	0	0	0	0	0	0	0	0
Streptococcus equinus B315	0	0	0	0	0	0	1	0	0	0	0	0	0	0	0	0	0	0
Streptococcus equinus C277	0	0	0	0	0	0	1	0	0	0	0	0	0	0	0	0	0	0
Streptococcus equinus ES1	0	0	0	0	0	0	1	0	0	0	0	0	0	0	0	0	0	0
Streptococcus equinus GA-1	0	0	0	0	0	0	1	0	0	0	0	0	0	0	0	0	0	0
Streptococcus equinus H24	0	0	0	0	0	0	1	0	0	0	0	0	0	0	0	0	0	0
Streptococcus equinus HC5	0	0	0	0	0	0	1	0	0	0	0	0	0	0	0	0	0	0
Streptococcus equinus JB1	0	0	0	0	0	0	1	0	0	0	0	0	0	0	0	0	0	0
Streptococcus equinus MPR1	1	0	0	0	0	0	1	0	0	0	0	0	0	0	0	0	0	0
Streptococcus equinus MPR2	1	0	0	0	0	0	1	0	0	0	0	0	0	0	0	0	0	0
Streptococcus equinus MPR4	1	0	0	0	0	0	1	0	0	0	0	0	0	0	0	0	0	0
Streptococcus equinus pGA-7	0	0	0	0	0	0	1	0	0	0	0	0	0	0	0	0	0	0
Streptococcus equinus pR-5	0	0	0	0	0	0	1	0	0	0	0	0	0	0	0	0	0	0
Streptococcus equinus Sb04	0	0	0	0	0	0	1	0	0	0	0	0	0	0	0	0	0	0
Streptococcus equinus Sb05	1	0	0	0	0	0	1	0	0	0	0	0	0	0	0	0	0	0
Streptococcus equinus Sb09	1	0	0	0	0	0	1	0	0	0	0	0	0	0	0	0	0	0
Streptococcus equinus Sb10	0	0	0	0	0	0	1	0	0	0	0	0	0	0	0	0	0	0
Streptococcus equinus Sb13	0	0	0	0	0	0	1	0	0	0	0	0	0	0	0	0	0	0
Streptococcus equinus Sb17	0	0	0	0	0	0	1	0	0	0	0	0	0	0	0	0	0	0
Streptococcus equinus Sb18	1	0	0	0	0	0	1	0	0	0	0	0	0	0	0	0	0	0
Streptococcus equinus Sb20	0	0	0	0	0	0	1	0	0	0	0	0	0	0	0	0	0	0
Streptococcus equinus SI	0	0	0	0	0	0	1	0	0	0	0	0	0	0	0	0	0	0
Streptococcus equinus SN033	0	0	0	0	0	0	1	0	0	0	0	0	0	0	0	0	0	0
Streptococcus equinus Ye01	1	0	0	0	0	0	1	0	0	0	0	0	0	0	0	0	0	0
Streptococcus gallolyticus LMG 15572	0	0	0	0	0	0	2	0	0	0	0	0	0	0	0	0	0	0
Streptococcus gallolyticus VTM1R27	0	0	0	0	0	0	2	0	0	0	0	0	0	0	0	0	0	0
Streptococcus gallolyticus VTM1R29	0	0	0	0	0	0	2	0	0	0	0	0	0	0	0	0	0	0
Streptococcus gallolyticus VTM2R47	0	0	0	0	0	0	2	0	0	0	0	0	0	0	0	0	0	0
Streptococcus gallolyticus VTM3R24	0	0	0	0	0	0	2	0	0	0	0	0	0	0	0	0	0	0
Streptococcus gallolyticus VTM3R42	0	0	0	0	0	0	2	0	0	0	0	0	0	0	0	0	0	0
Streptococcus henryi A-4	0	0	0	0	0	0	0	0	0	0	0	0	0	0	0	0	0	0
Streptococcus sp. 45	0	0	0	0	0	0	1	0	0	0	0	0	0	0	0	0	0	0
Streptococcus sp. NLAE-zl-C503	0	0	0	0	0	0	0	0	0	0	0	0	0	0	0	0	0	0
Clostridium algidicarnis B3	0	0	0	0	0	0	0	0	0	0	0	0	0	0	0	0	0	0
Clostridium beijerinckii HUN142	0	0	0	0	0	0	1	0	0	0	0	0	0	0	0	0	0	0
Clostridium butyricum AGR2140	1	0	0	0	0	0	3	0	0	0	0	0	0	0	0	0	0	0
Clostridium cadaveris AGR2141	0	0	0	0	0	0	0	0	0	0	0	0	0	0	0	0	0	0
Clostridium cadaveris NLAE-zl-G419	0	0	0	0	0	0	0	0	0	0	0	0	0	0	0	0	0	0
Clostridium chartatabidum DSM 8431	8	0	0	0	0	0	6	0	1	0	0	0	0	0	0	0	0	0
Clostridium cochlearium NLAE-zl-C224	0	0	0	0	0	0	0	0	0	0	0	0	0	0	0	0	0	0
Clostridium intestinale DSM 6191	0	0	0	0	0	0	0	0	0	0	0	0	0	0	0	0	0	0
Clostridium lundense DSM 17049	0	0	0	0	0	0	0	0	0	0	0	0	0	0	0	0	0	0
Clostridium paraputrificum AGR2156	0	0	0	0	0	0	0	0	0	0	0	0	0	0	0	0	0	0
Clostridium sartagoforme AAU1	0	0	0	0	0	0	0	0	0	0	0	0	0	0	0	0	0	0
Erysipelatoclostridium innocuum NLAE-zl-C381	0	0	0	0	0	0	0	0	0	0	0	0	0	0	0	0	0	0
Oxobacter pfennigii V5.2	0	0	0	0	0	0	0	0	0	0	0	0	0	0	0	0	0	0
Peptoclostridium sp. NCR	0	0	0	0	0	0	0	0	0	0	0	0	0	0	0	0	0	0
Proteiniclasticum ruminis DSM 24773	0	0	0	0	0	0	0	0	0	0	0	0	0	0	0	0	0	0
Sarcina sp. DSM 11001	0	0	0	0	0	0	2	0	0	0	0	0	0	0	0	0	0	0
Eubacterium callanderi NLAE-zl-G225	0	0	0	0	0	0	0	0	0	0	0	0	0	0	0	0	0	0
Eubacterium cellulosolvens 6	0	0	0	0	0	0	2	0	1	0	0	0	0	0	0	0	0	0
Eubacterium cellulosolvens LD2006	0	0	0	0	0	0	2	0	1	0	0	0	0	0	0	0	0	0
Eubacterium limosum SA11	0	0	0	0	0	0	0	0	0	0	0	0	0	0	0	0	0	0
Eubacterium oxidoreducens DSM 3217	0	0	0	0	0	0	1	0	0	0	0	0	0	0	0	0	0	0
Eubacterium pyruvativorans i6	0	0	0	0	0	0	0	0	0	0	0	0	0	0	0	0	0	0
Eubacterium pyruvativorans KHGC13	0	0	0	0	0	0	0	0	0	0	0	0	0	0	0	0	0	0
Eubacterium pyruvativorans KHPC4	0	0	0	0	0	0	0	0	0	0	0	0	0	0	0	0	0	0
Eubacterium ruminantium 2388	0	0	0	0	0	0	1	0	0	0	0	0	0	0	0	0	0	0
Eubacterium ruminantium ATCC 17233	0	0	0	0	0	0	1	0	0	0	0	0	0	0	0	0	0	0
Eubacterium ruminantium FB3002	0	0	0	0	0	0	1	0	0	0	0	0	0	0	0	0	0	0
Eubacterium ruminantium HUN269	0	0	0	0	0	0	1	0	0	0	0	0	0	0	0	0	0	0
Eubacterium sp. AB3007	0	0	0	0	0	0	1	0	0	0	0	0	0	0	0	0	0	0
Eubacterium uniforme ATCC 35992	0	0	0	0	0	0	1	0	0	0	0	0	0	0	0	0	0	0
Eubacterium xylanophilum ATCC 35991	0	0	0	0	0	0	0	0	0	0	0	0	0	0	0	0	0	0
Acetitomaculum ruminis DSM 5522	0	0	0	0	0	0	0	0	0	0	0	0	0	0	0	0	0	0
Blautia schinkii DSM 10518	0	0	0	0	0	0	0	0	0	1	0	0	0	0	0	0	0	2
Blautia sp. SF-50	0	0	0	0	0	0	0	0	0	0	0	0	0	0	0	0	0	0
Blautia wexlerae AGR2146	0	0	0	0	0	0	0	0	0	0	0	0	0	0	0	0	0	0
Butyrivibrio fibrisolvens AB2020	0	0	0	0	0	0	1	0	2	0	0	0	0	0	0	0	0	0
Butyrivibrio fibrisolvens AR40	0	0	0	0	0	0	1	0	2	0	0	0	0	0	0	0	0	0
Butyrivibrio fibrisolvens DSM 3071	0	0	0	0	0	0	1	0	0	0	0	0	0	0	0	0	0	0
Butyrivibrio fibrisolvens FE2007	0	0	0	0	0	0	1	0	1	0	0	0	0	0	0	0	0	0
Butyrivibrio fibrisolvens MD2001	0	0	0	0	0	0	1	0	1	1	0	0	0	0	0	0	0	0
Butyrivibrio fibrisolvens ND3005	0	0	0	0	0	0	1	0	1	1	0	0	0	0	0	0	0	0
Butyrivibrio fibrisolvens TB	0	0	0	0	0	0	1	0	1	0	0	0	0	0	0	0	0	0
Butyrivibrio fibrisolvens WTE3004	0	0	0	0	0	0	1	0	2	1	0	0	0	0	0	0	0	0
Butyrivibrio fibrisolvens YRB2005	0	0	0	0	0	0	1	0	1	1	0	0	0	0	0	0	0	0
Butyrivibrio hungatei DSM 14810	0	0	0	0	0	0	0	0	1	0	0	0	0	0	0	0	1	0
Butyrivibrio hungatei MB2003	0	0	0	0	0	0	0	0	1	0	0	0	0	0	0	0	1	0
Butyrivibrio hungatei NK4A153	1	0	0	0	0	0	2	0	0	0	0	0	0	0	0	0	0	0
Butyrivibrio hungatei XBD2006	1	0	0	0	0	0	5	0	0	0	0	0	0	0	0	0	0	0
Butyrivibrio proteoclasticus B316	1	0	0	0	0	0	2	0	1	0	0	0	0	0	0	0	0	1
Butyrivibrio proteoclasticus FD2007	1	0	0	0	0	0	2	0	1	0	0	0	0	0	0	0	0	0
Butyrivibrio proteoclasticus P18	0	0	0	0	0	0	1	0	1	0	0	0	0	0	0	0	1	1
Butyrivibrio proteoclasticus P6B7	0	0	0	0	0	0	1	0	0	0	0	0	0	0	0	0	0	0
Butyrivibrio sp. AC2005	0	0	0	0	0	0	0	0	0	0	0	0	0	0	0	0	0	0
Butyrivibrio sp. AD3002	0	0	0	0	0	0	0	0	0	0	0	0	0	0	0	0	0	0
Butyrivibrio sp. AE2005	1	0	0	0	0	0	3	0	0	0	0	0	0	0	0	0	0	0
Butyrivibrio sp. AE2015	0	0	0	0	0	0	1	0	1	0	0	0	0	0	0	0	1	0
Butyrivibrio sp. AE2032	0	0	0	0	0	0	1	0	0	0	0	0	0	0	0	0	0	0
Butyrivibrio sp. AE3003	1	0	0	0	0	0	2	0	0	0	0	0	0	0	0	0	0	0
Butyrivibrio sp. AE3004	0	0	0	0	0	0	0	0	0	0	0	0	0	0	0	0	0	0
Butyrivibrio sp. AE3006	0	0	0	0	0	0	0	0	0	0	0	0	0	0	0	0	0	0
Butyrivibrio sp. AE3009	1	0	0	0	0	0	2	1	1	0	0	0	0	0	0	0	0	1
Butyrivibrio sp. FC2001	0	0	0	0	0	0	0	0	0	0	0	0	0	0	0	0	0	0
Butyrivibrio sp. FCS006	0	0	0	0	0	0	1	0	1	0	0	0	0	0	0	0	0	0
Butyrivibrio sp. FCS014	0	0	0	0	0	0	3	0	0	0	0	0	0	0	0	0	0	0
Butyrivibrio sp. INlla14	1	0	0	0	0	0	2	0	2	0	0	0	0	0	0	0	1	0
Butyrivibrio sp. INlla16	0	0	0	0	0	0	0	0	0	0	0	0	0	0	0	0	0	0
Butyrivibrio sp. INlla18	0	0	0	0	0	0	0	0	1	0	0	0	0	0	0	0	1	0
Butyrivibrio sp. INlla21	0	0	0	0	0	0	1	0	0	0	0	0	0	0	0	0	0	0
Butyrivibrio sp. LB2008	1	0	0	0	0	0	4	0	0	0	0	0	0	0	0	0	0	0
Butyrivibrio sp. LC3010	0	0	0	0	0	0	0	0	0	0	0	0	0	0	0	0	0	0
Butyrivibrio sp. M55	1	0	0	0	0	0	4	0	0	0	0	0	0	0	0	0	0	0
Butyrivibrio sp. MB2005	0	0	0	0	0	0	0	0	0	0	0	0	0	0	0	0	0	0
Butyrivibrio sp. MC2013	0	0	0	0	0	0	0	0	0	0	0	0	0	0	0	0	0	0
Butyrivibrio sp. MC2021	1	0	0	0	0	0	3	1	1	0	0	0	0	0	0	0	0	1
Butyrivibrio sp. NC2002	0	0	0	0	0	0	0	0	0	0	0	0	0	0	0	0	0	0
Butyrivibrio sp. NC2007	0	0	0	0	0	0	1	0	1	0	0	0	0	0	0	0	0	0
Butyrivibrio sp. NC3005	0	0	0	0	0	0	0	0	0	0	0	0	0	0	0	0	0	0
Butyrivibrio sp. OB235	0	0	0	0	0	0	0	0	0	0	0	0	0	0	0	0	0	0
Butyrivibrio sp. Su6	0	0	0	0	0	0	2	0	1	0	0	0	0	0	0	0	1	0
Butyrivibrio sp. VCB2001	0	0	0	0	0	0	1	0	1	0	0	0	0	0	0	0	0	0
Butyrivibrio sp. VCB2006	1	0	0	0	0	0	2	0	1	0	0	0	0	0	0	0	0	1
Butyrivibrio sp. VCD2006	0	0	0	0	0	0	0	0	0	0	0	0	0	0	0	0	0	0
Butyrivibrio sp. WCD2001	0	0	0	0	0	0	0	0	0	0	0	0	0	0	0	0	0	0
Butyrivibrio sp. WCD3002	0	0	0	0	0	0	0	0	0	0	0	0	0	0	0	0	0	0
Butyrivibrio sp. WCE2006	0	0	0	0	0	0	0	0	0	0	0	0	0	0	0	0	0	0
Butyrivibrio sp. XBB1001	1	0	0	0	0	0	2	0	2	0	0	0	0	0	0	0	1	0
Butyrivibrio sp. XPD2002	0	0	0	0	0	0	0	0	0	0	0	0	0	0	0	0	0	0
Butyrivibrio sp. XPD2006	0	0	0	0	0	0	1	0	0	0	0	0	0	0	0	0	0	0
Butyrivibrio sp. YAB3001	0	0	0	0	0	0	2	0	0	0	0	0	0	0	0	0	0	1
Cellulosilyticum ruminicola JCM 14822	2	0	0	0	0	0	4	0	0	0	0	0	0	0	0	0	0	0
Dorea longicatena AGR2136	0	0	0	0	0	0	0	0	0	0	0	0	0	0	0	0	0	0
Dorea sp. AGR2135	0	0	0	0	0	0	0	0	0	0	0	0	0	0	0	0	0	0
Lachnobacterium bovis AE2004	0	0	0	0	0	0	1	0	0	0	0	0	0	0	0	0	0	0
Lachnobacterium bovis C6A12	0	0	0	0	0	0	1	0	0	0	0	0	0	0	0	0	0	0
Lachnobacterium bovis DSM 14045	1	0	0	0	0	0	1	0	0	0	0	0	0	0	0	0	0	0
Lachnobacterium bovis NK4B19	0	0	0	0	0	0	1	0	0	0	0	0	0	0	0	0	0	0
Lachnobacterium bovis S1b	0	0	0	0	0	0	1	0	0	0	0	0	0	0	0	0	0	0
Lachnoclostridium aerotolerans DSM 5434	2	0	0	0	0	0	2	0	2	0	0	0	0	1	0	0	1	0
Lachnoclostridium aminophilum F	0	0	0	0	0	0	0	0	0	0	0	0	0	0	0	0	0	0
Lachnoclostridium aminophilum KH1P1	0	0	0	0	0	0	0	0	0	0	0	0	0	0	0	0	0	0
Lachnoclostridium celerecrescens 18A	0	0	0	0	0	2	0	0	0	3	0	0	0	2	0	0	0	0
Lachnoclostridium citroniae NLAE-zl-G70	0	0	0	0	0	0	0	0	0	1	0	0	0	0	0	0	0	0
Lachnoclostridium clostidiforme ATCC 25537	0	0	0	0	0	0	0	0	0	2	0	0	0	0	0	0	0	0
Lachnoclostridium clostridioforme AGR2157	0	0	0	0	0	0	0	0	0	2	0	0	0	0	0	0	0	0
Lachnoclostridium clostridioforme NLAE-zl-C196	0	0	0	0	0	0	0	0	0	2	0	0	0	0	0	0	0	0
Lachnoclostridium clostridioforme NLAE-zl-G208	0	0	0	0	0	0	0	0	0	2	0	0	0	0	0	0	0	0
Lachnoclostridium contortum NLAE-zl-C134	0	0	0	0	0	0	0	0	0	0	0	0	0	0	0	0	0	0
Lachnoclostridium lavalense NLAE-zl-G277	0	0	0	0	0	0	0	0	0	3	0	0	0	0	0	0	0	0
Lachnoclostridium oroticum NLAE-zl-C242	0	0	0	0	0	0	0	0	0	0	0	0	0	0	0	0	0	1
Lachnoclostridium polysaccharolyticum DSM 1801	2	0	0	0	0	0	1	0	1	0	0	0	0	0	0	0	0	0
Lachnospira multipara ATCC 19207	4	0	0	0	0	0	5	0	1	0	0	0	0	0	0	0	0	0
Lachnospira multipara D15d	2	0	0	0	0	0	5	0	1	0	0	0	0	0	0	0	0	0
Lachnospira multipara LB2003	4	0	0	0	0	0	5	0	1	0	0	0	0	0	0	0	0	0
Lachnospira multipara MC2003	4	0	0	0	0	0	5	0	1	0	0	0	0	0	0	0	0	0
Lachnospira pectinoschiza M83	4	0	0	0	0	0	6	0	1	0	0	0	0	0	0	0	0	0
Lachnospiraceae bacterium A10	0	0	0	0	0	0	0	0	0	0	0	0	0	0	0	0	0	0
Lachnospiraceae bacterium AB2028	0	0	0	0	0	0	0	0	0	0	0	0	0	0	0	0	0	0
Lachnospiraceae bacterium AC2012	0	0	0	0	0	0	0	0	0	0	0	0	0	0	0	0	0	0
Lachnospiraceae bacterium AC2014	0	0	0	0	0	0	1	0	0	0	0	0	0	0	0	0	0	0
Lachnospiraceae bacterium AC2028	0	0	0	0	0	0	0	0	0	0	0	0	0	0	0	0	0	0
Lachnospiraceae bacterium AC2029	0	0	0	0	0	0	0	0	0	0	0	0	0	0	0	0	0	0
Lachnospiraceae bacterium AC2031	0	0	0	0	0	0	0	0	0	0	0	0	0	0	0	0	0	0
Lachnospiraceae bacterium AC3007	0	0	0	0	0	0	0	0	0	0	0	0	0	0	0	0	0	0
Lachnospiraceae bacterium AD3010	0	0	0	0	0	0	0	0	0	0	0	0	0	0	0	0	0	0
Lachnospiraceae bacterium C7	1	0	0	0	0	0	2	0	0	0	0	0	0	0	0	0	0	0
Lachnospiraceae bacterium C10	0	0	0	0	0	0	0	0	0	0	0	0	0	0	0	0	0	0
Lachnospiraceae bacterium C6A11	0	0	0	0	0	0	0	0	0	0	0	0	0	0	0	0	0	0
Lachnospiraceae bacterium FD2005	0	0	0	0	0	0	0	0	0	0	0	0	0	0	0	0	0	0
Lachnospiraceae bacterium FE2018	0	0	0	0	0	0	0	0	0	0	0	0	0	0	0	0	0	0
Lachnospiraceae bacterium G11	0	0	0	0	0	0	0	0	0	0	0	0	0	0	0	0	0	0
Lachnospiraceae bacterium G41	0	0	0	0	0	0	0	0	0	0	0	0	0	0	0	0	0	0
Lachnospiraceae bacterium JC7	0	0	0	0	0	0	0	0	0	0	0	0	0	0	0	0	0	0
Lachnospiraceae bacterium KH1P17	0	0	0	0	0	0	0	0	0	0	0	0	0	0	0	0	0	0
Lachnospiraceae bacterium KH1T2	0	0	0	0	0	0	1	0	0	0	0	0	0	0	0	0	0	0
Lachnospiraceae bacterium KHCPX20	0	0	0	0	0	0	0	0	0	0	0	0	0	0	0	0	0	0
Lachnospiraceae bacterium LC2019	0	0	0	0	0	0	0	0	0	0	0	0	0	0	0	0	0	0
Lachnospiraceae bacterium MA2020	0	0	0	0	0	0	1	0	0	0	0	0	0	0	0	0	0	0
Lachnospiraceae bacterium MC2017	0	0	0	0	0	0	0	0	0	0	0	0	0	0	0	0	0	0
Lachnospiraceae bacterium MD2004	0	0	0	0	0	0	0	0	0	0	0	0	0	0	0	0	0	0
Lachnospiraceae bacterium NC2004	0	0	0	0	0	0	0	0	0	0	0	0	0	0	0	0	0	0
Lachnospiraceae bacterium NC2008	0	0	0	0	0	0	0	0	0	0	0	0	0	0	0	0	0	0
Lachnospiraceae bacterium ND2006	0	0	0	0	0	0	1	0	0	0	0	0	0	0	0	0	0	0
Lachnospiraceae bacterium NE2001	0	0	0	0	0	0	0	0	0	0	0	0	0	0	0	0	0	0
Lachnospiraceae bacterium NK3A20	0	0	0	0	0	0	0	0	0	0	0	0	0	0	0	0	0	0
Lachnospiraceae bacterium NK4A136	0	0	0	0	0	0	0	0	0	0	0	0	0	0	0	0	0	0
Lachnospiraceae bacterium NK4A144	0	0	0	0	0	0	0	0	0	0	0	0	0	0	0	0	0	0
Lachnospiraceae bacterium NK4A179	0	0	0	0	0	0	0	0	0	0	0	0	0	0	0	0	0	0
Lachnospiraceae bacterium NLAE-zl-G231	0	0	0	0	0	0	0	0	3	2	0	0	0	0	0	1	0	0
Lachnospiraceae bacterium P6A3	0	0	0	0	0	0	0	0	0	0	0	0	0	0	0	0	0	0
Lachnospiraceae bacterium P6B14	0	0	0	0	0	0	0	0	0	1	0	0	0	0	0	0	0	0
Lachnospiraceae bacterium RM5	0	0	0	0	0	0	0	0	0	0	0	0	0	0	0	0	0	0
Lachnospiraceae bacterium V9D3004	0	0	0	0	0	0	0	0	0	0	0	0	0	0	0	0	0	0
Lachnospiraceae bacterium XBB1006	0	0	0	0	0	0	0	0	0	0	0	0	0	0	0	0	0	0
Lachnospiraceae bacterium XBB2008	0	0	0	0	0	0	1	0	0	0	0	0	0	0	0	0	0	0
Lachnospiraceae bacterium XBD2001	0	0	0	0	0	0	0	0	0	0	0	0	0	0	0	0	0	0
Lachnospiraceae bacterium XPB1003	0	0	0	0	0	0	1	0	0	0	0	0	0	0	0	0	0	0
Lachnospiraceae bacterium YSB2008	0	0	0	0	0	0	0	0	0	0	0	0	0	0	0	0	0	0
Lachnospiraceae bacterium YSD2013	0	0	0	0	0	0	0	0	0	0	0	0	0	0	0	0	0	0
Oribacterium sp. FC2011	0	0	0	0	0	0	0	0	0	0	0	0	0	0	0	0	0	0
Oribacterium sp. KHPX15	0	0	0	0	0	0	0	0	0	0	0	0	0	0	0	0	0	0
Oribacterium sp. NK2B42	0	0	0	0	0	0	0	0	0	0	0	0	0	0	0	0	0	0
Oribacterium sp. P6A1	0	0	0	0	0	0	0	0	0	0	0	0	0	0	0	0	0	0
Oribacterium sp. WCC10	0	0	0	0	0	0	0	0	0	0	0	0	0	0	0	0	1	0
Pseudobutyrivibrio ruminis ACV-9	0	0	0	0	0	0	0	0	0	0	0	0	0	0	0	0	0	0
Pseudobutyrivibrio ruminis AD2017	0	0	0	0	0	0	0	0	0	0	0	0	0	0	0	0	0	0
Pseudobutyrivibrio ruminis CF1b	1	0	0	0	0	0	2	0	0	0	0	0	0	0	0	0	0	0
Pseudobutyrivibrio ruminis DSM 9787	0	0	0	0	0	0	0	0	0	0	0	0	0	0	0	0	0	0
Pseudobutyrivibrio ruminis HUN009	0	0	0	0	0	0	0	0	0	0	0	0	0	0	0	0	0	0
Pseudobutyrivibrio sp. 49	0	0	0	0	0	0	2	0	0	0	0	0	0	0	0	0	0	0
Pseudobutyrivibrio sp. ACV-2	0	0	0	0	0	0	0	0	0	0	0	0	0	0	0	0	0	0
Pseudobutyrivibrio sp. AR14	0	0	0	0	0	0	2	0	0	0	0	0	0	0	0	0	0	0
Pseudobutyrivibrio sp. C4	0	0	0	0	0	0	0	0	0	0	0	0	0	0	0	0	0	0
Pseudobutyrivibrio sp. JW11	0	0	0	0	0	0	0	0	0	0	0	0	0	0	0	0	0	0
Pseudobutyrivibrio sp. LB2011	0	0	0	0	0	0	0	0	0	0	0	0	0	0	0	0	0	0
Pseudobutyrivibrio sp. MD2005	0	0	0	0	0	0	0	0	0	0	0	0	0	0	0	0	0	0
Pseudobutyrivibrio sp. NOR37	0	0	0	0	0	0	2	0	0	0	0	0	0	0	0	0	0	0
Pseudobutyrivibrio sp. OR37	1	0	0	0	0	0	0	0	0	0	0	0	0	0	0	0	0	0
Pseudobutyrivibrio sp. UC12254	0	0	0	0	0	0	2	0	0	0	0	0	0	0	0	0	0	0
Pseudobutyrivibrio sp. YE44	1	0	0	0	0	0	1	0	0	0	0	0	0	0	0	0	0	0
Pseudobutyrivibrio xylanivorans DSM 10317	1	0	0	0	0	0	2	0	0	0	0	0	0	0	0	0	0	0
Pseudobutyrivibrio xylanivorans DSM 14809	1	0	0	0	0	0	2	0	0	0	0	0	0	0	0	0	0	0
Pseudobutyrivibrio xylanivorans MA3014	0	0	0	0	0	0	0	0	0	0	0	0	0	0	0	0	0	0
Ruminococcus gnavus AGR2154	0	0	0	0	0	0	0	0	0	1	0	0	0	0	0	0	0	0
Oscillibacter ruminantium GH1	0	0	0	0	0	0	0	0	0	0	0	0	0	0	0	0	0	0
Oscillibacter sp. PC13	0	0	0	0	0	0	0	0	0	0	0	0	0	0	0	0	0	0
Desulfotomaculum ruminis DSM 2154	0	0	0	0	0	0	0	0	0	0	0	0	0	0	0	0	0	0
Peptoclostridium mangenotii LM2	0	0	0	0	0	0	0	0	0	0	0	0	0	0	0	0	0	0
Peptostreptococcaceae bacterium pGA-8	0	0	0	0	0	0	0	0	0	0	0	0	0	0	0	0	0	0
Peptostreptococcaceae bacterium VA2	0	0	0	0	0	0	0	0	0	0	0	0	0	0	0	0	0	0
Peptostreptococcus anaerobius C	0	0	0	0	0	0	0	0	0	0	0	0	0	0	0	0	0	0
Peptostreptococcus russellii Calf135	0	0	0	0	0	0	0	0	0	0	0	0	0	0	0	0	0	0
Peptostreptococcus sp. D1	0	0	0	0	0	0	0	0	0	0	0	0	0	0	0	0	0	0
Terrisporobacter glycolicus KPPR-9	0	0	0	0	0	0	0	0	1	0	0	0	0	0	0	0	0	0
Ruminoclostridium cellobioparum ATCC 15832	0	0	0	0	0	2	0	0	1	0	0	0	0	0	0	0	0	0
Ruminococcaceae bacterium AB4001	0	0	0	0	0	0	0	0	0	0	0	0	0	0	0	0	0	0
Ruminococcaceae bacterium AE2021	0	0	0	0	0	0	0	0	0	0	0	0	0	0	0	0	0	0
Ruminococcaceae bacterium D5	0	0	0	0	0	0	0	0	0	0	0	0	0	0	0	0	0	0
Ruminococcaceae bacterium FB2012	0	0	0	0	0	0	0	0	0	0	0	0	0	0	0	0	0	0
Ruminococcaceae bacterium KH2T8	0	0	0	0	0	0	0	0	0	0	0	0	0	0	0	0	0	0
Ruminococcaceae bacterium KHP2	0	0	0	0	0	0	0	0	0	0	0	0	0	0	0	0	0	0
Ruminococcaceae bacterium P7	0	0	0	0	0	0	0	0	0	0	0	0	0	0	0	0	0	0
Ruminococcaceae bacterium R-25	0	0	0	0	0	0	0	0	0	0	0	0	0	0	0	0	0	0
Ruminococcaceae bacterium YAD3003	0	0	0	0	0	0	0	0	0	0	0	0	0	0	0	0	0	0
Ruminococcaceae bacterium YRB3002	0	0	0	0	0	0	0	0	0	0	0	0	0	0	0	0	0	0
Ruminococcus albus 7	3	0	0	0	0	0	1	1	2	0	0	0	0	0	0	0	0	0
Ruminococcus albus 8	2	0	0	0	0	0	1	1	2	0	0	0	0	0	0	0	0	0
Ruminococcus albus AD2013	2	0	0	0	0	0	0	1	1	0	0	0	0	0	0	0	0	0
Ruminococcus albus AR67	2	0	0	0	0	0	0	1	2	0	0	0	0	0	0	0	0	0
Ruminococcus albus KH2T6	2	0	0	0	0	0	0	1	1	0	0	0	0	0	0	0	0	0
Ruminococcus albus SY3	2	0	0	0	0	0	0	1	1	0	0	0	0	0	0	0	0	0
Ruminococcus bromii YE282	0	0	0	0	0	0	0	0	0	0	0	0	0	0	0	0	0	0
Ruminococcus flavefaciens 007c	3	0	0	0	0	0	0	0	1	0	0	0	0	0	0	0	0	0
Ruminococcus flavefaciens 17	4	0	0	0	0	0	0	0	2	0	0	0	0	0	0	0	0	0
Ruminococcus flavefaciens AE3010	3	0	0	0	0	0	1	0	1	0	0	0	0	0	0	0	0	0
Ruminococcus flavefaciens ATCC 19208	3	0	0	0	0	0	1	0	1	0	0	0	0	0	0	0	0	0
Ruminococcus flavefaciens FD-1	6	0	0	0	0	0	1	0	10	0	0	0	0	0	0	0	0	0
Ruminococcus flavefaciens MA2007	3	0	0	0	0	0	1	0	1	0	0	0	0	0	0	0	0	0
Ruminococcus flavefaciens MC2020	3	0	0	0	0	0	1	0	2	0	0	0	0	0	0	0	0	0
Ruminococcus flavefaciens ND2009	3	0	0	0	0	0	3	0	2	0	0	0	0	0	0	0	0	0
Ruminococcus flavefaciens SAb67	3	0	0	0	0	0	3	0	2	0	0	0	0	0	0	0	0	0
Ruminococcus flavefaciens XPD3002	2	0	0	0	0	0	2	0	2	0	0	0	0	0	0	0	0	0
Ruminococcus flavefaciens Y1	2	0	0	0	0	0	1	0	1	0	0	0	0	0	0	0	0	0
Ruminococcus flavefaciens YAD2003	3	0	0	0	0	0	1	0	1	0	0	0	0	0	0	0	0	0
Ruminococcus flavefaciens YL228	3	0	0	0	0	0	1	0	1	0	0	0	0	0	0	0	0	0
Ruminococcus flavefaciens YRD2003	4	0	0	0	0	0	2	0	4	0	0	0	0	0	0	0	0	0
Ruminococcus sp. FC2018	0	0	0	0	0	0	0	0	0	0	0	0	0	0	0	0	0	0
Ruminococcus sp. HUN007	4	0	0	0	0	0	1	0	1	0	0	0	0	0	0	0	0	0
Ruminococcus sp. NK3A76	0	0	0	0	0	0	0	0	0	0	0	0	0	0	0	0	0	0
Ruminococcus sp. YE71	7	0	0	0	0	0	0	1	2	0	0	0	0	0	0	0	0	0
Ruminococcus sp. YE78	7	0	0	0	0	0	0	1	2	0	0	0	0	0	0	0	0	0
Clostridiales bacterium R-7	0	0	0	0	0	0	0	0	0	0	0	0	0	0	0	0	0	0
Clostridiales bacterium WTE2008	0	0	0	0	0	0	0	0	0	0	0	0	0	0	0	0	0	0
Ruminococcaceae bacterium NK3B98	0	0	0	0	0	0	0	0	0	0	0	0	0	0	0	0	0	0
Erysipelatoclostridium innocuum NLAE-zl-C197	0	0	0	0	0	0	0	0	0	0	0	0	0	0	0	0	0	0
Erysipelotrichaceae bacterium NK3D112	0	0	0	0	0	0	0	0	0	0	0	0	0	0	0	0	0	0
Kandleria vitulina DSM 20405	0	0	0	0	0	0	0	0	0	0	0	0	0	0	0	0	0	0
Kandleria vitulina KH4T7	0	0	0	0	0	0	0	0	0	0	0	0	0	0	0	0	0	0
Kandleria vitulina MC3001	0	0	0	0	0	0	0	0	0	0	0	0	0	0	0	0	0	0
Kandleria vitulina S3b	0	0	0	0	0	0	0	0	0	0	0	0	0	0	0	0	0	0
Kandleria vitulina WCC7	0	0	0	0	0	0	0	0	0	0	0	0	0	0	0	0	0	0
Kandleria vitulina WCE2011	0	0	0	0	0	0	0	0	0	0	0	0	0	0	0	0	0	0
Acidaminococcus fermentans pGA-4	0	0	0	0	0	0	0	0	0	0	0	0	0	0	0	0	0	0
Acidaminococcus fermentens WCC6	0	0	0	0	0	0	0	0	0	0	0	0	0	0	0	0	0	0
Succiniclasticum ruminis DSM 11005	0	0	0	0	0	0	0	0	0	0	0	0	0	0	0	0	0	0
Succiniclasticum ruminis DSM 9236	0	0	0	0	0	0	0	0	0	0	0	0	0	1	0	0	0	0
Anaerovibrio lipolyticus 5S	0	0	0	0	0	0	0	0	0	0	0	0	0	0	0	0	0	0
Anaerovibrio lipolyticus DSM 3074	0	0	0	0	0	0	0	0	0	0	0	0	0	0	0	0	0	0
Anaerovibrio lipolyticus LB2005	0	0	0	0	0	0	0	0	0	0	0	0	0	0	0	0	0	0
Anaerovibrio sp. RM50	0	0	0	0	0	0	0	0	0	0	0	0	0	0	0	0	0	0
Megamonas sp. Calf98-2	0	0	0	0	0	0	0	0	0	0	0	0	0	0	0	0	0	0
Mitsuokella jalaludinii DSM 13811	0	0	0	0	0	0	0	0	0	0	0	0	0	0	0	0	0	0
Schwartzia succinivorans DSM 10502	0	0	0	0	0	0	0	0	0	0	0	0	0	0	0	0	0	0
Selenomonas bovis 8-14-1	0	0	0	0	0	0	0	0	0	0	0	0	0	0	0	0	0	0
Selenomonas bovis DSM 23594	0	0	0	0	0	0	0	0	0	0	0	0	0	0	0	0	0	0
Selenomonas ruminantium AB3002	0	0	0	0	0	0	0	0	0	0	0	0	0	0	0	0	0	0
Selenomonas ruminantium AC2024	0	0	0	0	0	0	0	0	0	0	0	0	0	0	0	0	0	0
Selenomonas ruminantium C3	0	0	0	0	0	0	0	0	0	0	0	0	0	0	0	0	0	0
Selenomonas ruminantium GACV-9	0	0	0	0	0	0	0	0	0	0	0	0	0	0	0	0	0	0
Selenomonas ruminantium HD4	0	0	0	0	0	0	0	0	0	0	0	0	0	0	0	0	0	0
Selenomonas ruminantium KH1T6	0	0	0	0	0	0	0	0	0	0	0	0	0	0	0	0	0	0
Selenomonas ruminantium L14	0	0	0	0	0	0	0	0	0	0	0	0	0	0	0	0	0	0
Selenomonas ruminantium subsp. lactilytica DSM 2872	0	0	0	0	0	0	0	0	0	0	0	0	0	0	0	0	0	0
Selenomonas ruminantium subsp. lactilytica TAM6421	0	0	0	0	0	0	0	0	0	0	0	0	0	0	0	0	0	0
Selenomonas ruminantium subsp. ruminantium ATCC 12561	0	0	0	0	0	0	0	0	0	0	0	0	0	0	0	0	0	0
Selenomonas ruminantium WCT3	0	0	0	0	0	0	0	0	0	0	0	0	0	0	0	0	0	0
Selenomonas ruminantium Z108	0	0	0	0	0	0	0	0	0	0	0	0	0	0	0	0	0	0
Selenomonas ruminatium S137	0	0	0	0	0	0	0	0	0	0	0	0	0	0	0	0	0	0
Selenomonas sp. AE3005	0	0	0	0	0	0	0	0	0	0	0	0	0	0	0	0	0	0
Selenomonas sp. FC4001	0	0	0	0	0	0	0	0	0	0	0	0	0	0	0	0	0	0
Selenomonas sp. ND2010	0	0	0	0	0	0	0	0	0	0	0	0	0	0	0	0	0	0
Allisonella histaminiformans DSM 15230	0	0	0	0	0	0	0	0	0	0	0	0	0	0	0	0	0	0
Megasphaera elsdenii DSM 20460	0	0	0	0	0	0	0	0	0	0	0	0	0	0	0	0	0	0
Megasphaera elsdenii J1	0	0	0	0	0	0	0	0	0	0	0	0	0	0	0	0	0	0
Megasphaera elsdenii T81	0	0	0	0	0	0	0	0	0	0	0	0	0	0	0	0	0	0
Megasphaera elsdenii YE34	0	0	0	0	0	0	0	0	0	0	0	0	0	0	0	0	0	0
Fusobacterium necrophorum HUN048	0	0	0	0	0	0	0	0	0	0	0	0	0	0	0	0	0	0
Pseudochrobactrum sp. AO18b	0	0	0	0	0	0	1	0	0	0	0	0	0	0	0	0	0	0
Bordetella trematum HR18	0	0	0	0	0	0	0	0	0	0	0	0	0	0	0	0	0	0
Lampropedia hyalina DSM 16112	0	0	0	0	0	0	0	0	0	0	0	0	0	0	0	0	0	0
Alysiella crassa DSM 2578	0	0	0	0	0	0	0	0	0	0	0	0	0	0	0	0	0	0
Alysiella filiformis DSM 16848	0	0	0	0	0	0	0	0	0	0	0	0	0	0	0	0	0	0
Desulfovibrio desulfuricans DSM 7057	0	0	0	0	0	0	0	0	0	0	0	0	0	0	0	0	0	0
Desulfovibrio desulfuricans subsp. desulfuricans str. ATCC 27774	0	0	0	0	0	0	0	0	0	0	0	0	0	0	0	0	0	0
Desulfovibrio legallii KHC7	0	0	0	0	0	0	0	0	0	0	0	0	0	0	0	0	0	0
Arcobacter butzleri 7h1h	0	0	0	0	0	0	0	0	0	0	0	0	0	0	0	0	0	0
Wolinella succinogenes DSM 1740	0	0	0	0	0	0	0	0	0	0	0	0	0	0	0	0	0	0
Cellvibrio sp. BR	7	1	0	0	0	0	0	3	4	0	0	0	0	0	0	1	1	0
Citrobacter sp. NLAE-zl-C269	0	0	0	0	0	0	0	0	0	0	0	0	0	0	0	0	0	0
Enterobacter sp. KPR-6	0	0	0	1	0	0	1	0	0	0	0	0	0	0	0	3	0	0
Escherichia coli PA-3	0	0	0	0	0	0	0	0	0	0	0	0	0	0	0	0	0	0
Shigella sonnei NLAE-zl-G496	0	0	0	0	0	0	0	0	0	0	0	0	0	0	0	0	0	0
Acinetobacter sp. DSM 11652	0	0	0	0	0	0	0	0	0	0	0	0	0	0	0	0	0	0
Acinetobacter sp. HR7	0	0	0	0	0	0	0	0	0	0	0	0	0	0	0	0	0	0
Morganella morganii NLAE-zl-C84	0	0	0	0	0	0	0	0	0	0	0	0	0	0	0	0	0	0
Proteus mirabilis NLAE-zl-C285	0	0	0	0	0	2	0	0	0	0	0	0	0	0	0	0	0	0
Proteus mirabilis NLAE-zl-G534	0	0	0	0	0	2	0	0	0	0	0	0	0	0	0	0	0	0
Actinobacillus succinogenes DSM 22257	0	0	0	0	0	0	1	0	0	0	0	0	0	0	0	1	0	0
Basfia succiniciproducens DSM 22022	0	0	0	0	0	0	1	0	0	0	0	0	0	0	0	1	0	0
Basfia succiniciproducens KPR-2	0	0	0	0	0	0	1	0	0	0	0	0	0	0	0	1	0	0
Basfia succiniciproducens MBEL55E	0	0	0	0	0	0	1	0	0	0	0	0	0	0	0	1	0	0
Ruminobacter amylophilus DSM 1361	0	0	0	0	0	0	0	0	0	0	0	0	0	0	0	0	0	0
Ruminobacter amylophilus RM87	0	0	0	0	0	0	0	0	0	0	0	0	0	0	0	0	0	0
Succinimonas amylolytica DSM 2873	0	0	0	0	0	0	0	0	0	0	0	0	0	0	0	0	0	0
Succinivibrio dextrinosolvens 22B	0	0	0	0	0	0	0	0	0	0	0	0	0	0	0	0	0	0
Succinivibrio dextrinosolvens ACV-10	0	0	0	0	0	0	0	0	0	0	0	0	0	0	0	0	0	0
Succinivibrio dextrinosolvens DSM 3072	0	0	0	0	0	0	0	0	0	0	0	0	0	0	0	0	0	0
Succinivibrio dextrinosolvens H5	0	0	0	0	0	0	0	0	0	0	0	0	0	0	0	0	0	0
Treponema bryantii B25	0	0	0	0	0	0	0	0	0	0	0	0	0	0	0	0	0	0
Treponema bryantii NK4A124	0	0	0	0	0	0	0	0	0	0	0	0	0	0	0	0	0	0
Treponema bryantii XBD1002	0	0	0	0	0	0	1	0	0	0	0	0	0	0	0	0	0	0
Treponema saccharophilum DSM 2985	4	0	0	0	0	0	1	0	1	0	0	0	0	0	0	0	1	0
Treponema sp. C6A8	0	0	0	0	0	0	0	0	0	0	0	0	0	0	0	0	0	0
Treponema sp. JC4	0	0	0	0	0	0	0	0	0	0	0	0	0	0	0	0	0	0
Synergistes jonesii 78-1	0	0	0	0	0	0	0	0	0	0	0	0	0	0	0	0	0	0
Synergistetes Syn Fa1	0	0	0	0	0	0	0	0	0	0	0	0	0	0	0	0	0	0

## Sheet: COH
Species name	1	2
Methanobacterium formicicum BRM9	0	0
Methanobrevibacter boviskoreani JH1	0	0
Methanobrevibacter gottschalkii DSM 11977	0	0
Methanobrevibacter gottschalkii DSM 11978	0	0
Methanobrevibacter millerae DSM 16643	0	0
Methanobrevibacter millerae SM9	0	0
Methanobrevibacter olleyae DSM 16632	0	0
Methanobrevibacter olleyae YLM1	0	0
Methanobrevibacter ruminantium M1	0	0
Methanobrevibacter ruminantium YE286	0	0
Methanobrevibacter sp. AbM4	0	0
Methanobrevibacter sp. YE315	0	0
Methanobrevibacter thaueri DSM 11995	0	0
Methanobrevibacter woesei DSM 11979	0	0
Methanobrevibacter wolinii SH	0	0
Methanomicrobium mobile DSM 1539	0	0
Methanosarcina barkeri CM1	0	0
Methanosarcina sp. DSM 11855	0	0
Methanogenic archaeon ISO4-G1	0	0
Methanogenic archaeon ISO4-H5	0	0
Thermoplasmatales archaeon BRNA1	0	0
Actinomyces denticolens PA	0	0
Actinomyces nasicola KPR-1	0	0
Actinomyces ruminicola DSM 27982	0	0
Actinomyces ruminicola KPR-7B	0	0
Bifidobacterium adolescentis DSM 20087	0	0
Bifidobacterium bifidum Calf96	0	0
Bifidobacterium boum DSM 20432	0	0
Bifidobacterium breve RP2	0	0
Bifidobacterium choerinum AGR2158	0	0
Bifidobacterium longum susp. suis AGR2137	0	0
Bifidobacterium merycicum DSM 6492	0	0
Bifidobacterium pseudolongum subsp. globosum AGR2145	0	0
Bifidobacterium pseudolongum subsp. globosum DSM 20092	0	0
Bifidobacterium ruminantium DSM 6489	0	0
Bifidobacterium thermophilum DSM 20212	0	0
Cellulomonas sp. KH9	0	0
Corynebacterium vitaeruminis DSM 20294	0	0
Corynebacterium vitaeruminis Ga6A13	0	0
Micrococcus luteus VTM4R57	0	0
Propionibacteriaceae bacterium P6A17	0	0
Propionibacterium acnes NLAE-zl-G260	0	0
Propionibacterium sp. MB3007	0	0
Prauserella rugosa DSM 43194	0	0
Ruaniaceae bacterium KH17	0	0
Micrococcineae bacterium KH10	0	0
Olsenella sp. KH1P3	0	0
Olsenella sp. KH2P3	0	0
Olsenella sp. KH3B4	0	0
Olsenella umbonata DSM 22619	0	0
Olsenella umbonata KHGC19	0	0
Olsenella umbonata WCP15	0	0
Denitrobacterium detoxificans DSM 21843	0	0
Slackia heliotrinireducens DSM 20476	0	0
Bacteroides ovatus NLAE-zl-C11	0	0
Bacteroides ovatus NLAE-zl-C34	0	0
Bacteroides ovatus NLAE-zl-C500	0	0
Bacteroides ovatus NLAE-zl-C57	0	0
Bacteroides sp. AR20	0	0
Bacteroides sp. AR29	0	0
Bacteroides sp. Ga6A1	0	0
Bacteroides sp. Ga6A2	0	0
Bacteroides thetaiotaomicron KPPR-3	0	0
Bacteroides thetaiotaomicron NLAE-zl-C523	0	0
Bacteroides thetaiotaomicron NLAE-zl-C579	0	0
Bacteroides thetaiotaomicron NLAE-zl-G288	0	0
Bacteroides vulgatus NLAE-zl-G202	0	0
Bacteroides xylanisolvens NLAE-zl-C182	0	0
Bacteroides xylanisolvens NLAE-zl-C202	0	0
Bacteroides xylanisolvens NLAE-zl-C29	0	0
Bacteroides xylanisolvens NLAE-zl-C339	0	0
Bacteroides xylanisolvens NLAE-zl-G310	0	0
Bacteroides xylanisolvens NLAE-zl-G339	0	0
Bacteroides xylanisolvens NLAE-zl-G421	0	0
Porphyromonadaceae bacterium KH3CP3RA	0	0
Porphyromonadaceae bacterium KH3R12	0	0
Porphyromonadaceae bacterium KHP3R9	0	0
Porphyromonadaceae bacterium NLAE-zl-C104	0	0
Porphyromonas levii DSM 23370	0	0
Prevotella albensis DSM 11370	0	0
Prevotella brevis ATCC 19188	0	0
Prevotella brevis P6B11	0	0
Prevotella bryantii B14	0	0
Prevotella bryantii C21a	0	0
Prevotella bryantii FB3001	0	0
Prevotella bryantii KHPX14	0	0
Prevotella ruminicola 23	0	0
Prevotella ruminicola AR32	0	0
Prevotella ruminicola ATCC 19189	0	0
Prevotella ruminicola BPI-162	0	0
Prevotella ruminicola BPI-34	0	0
Prevotella ruminicola D31d	0	0
Prevotella ruminicola Ga6B6	0	0
Prevotella ruminicola KHT3	0	0
Prevotella sp. AGR2160	0	0
Prevotella sp. BP1-145	0	0
Prevotella sp. BP1-148	0	0
Prevotella sp. FD3004	0	0
Prevotella sp. HUN102	0	0
Prevotella sp. KH1P2	0	0
Prevotella sp. KH2C16	0	0
Prevotella sp. KHP1	0	0
Prevotella sp. KHP7	0	0
Prevotella sp. LC2012	0	0
Prevotella sp. MA2016	0	0
Prevotella sp. NE3005	0	0
Prevotella sp. P6B1	0	0
Prevotella sp. P6B4	0	0
Prevotella sp. RM4	0	0
Prevotella sp. TC2-24	0	0
Prevotella sp. TC2-28	0	0
Prevotella sp. TF2-5	0	0
Prevotellaceae bacterium HUN156	0	0
Prevotellaceae bacterium KH2P17	0	0
Prevotellaceae bacterium MN60	0	0
Bacteroidales bacterium KHT7	0	0
Bacteroidales bacterium WCE2004	0	0
Bacteroidales bacterium WCE2008	0	0
Fibrobacter succinogenes subsp. elongatus HM2	0	0
Fibrobacter succinogenes subsp. succinogenes S85	0	0
Bacillus cereus KPR-7A	0	0
Bacillus licheniformis VTM3R78	0	0
Bacillus nealsonii AAU1_buffalo	0	0
Bacillus sp. MB2021	0	0
Enterococcus casseliflavus NLAE-zl-C414	0	0
Enterococcus casseliflavus NLAE-zl-G268	0	0
Enterococcus faecalis 68A	0	0
Enterococcus faecalis VTM1R91	0	0
Enterococcus gallinarum SKF1	0	0
Enterococcus mundtii C2	0	0
Enterococcus sp. KPPR-6	0	0
Lactobacillus brevis AG48	0	0
Lactobacillus mucosae AGR63	0	0
Lactobacillus mucosae KHPC15	0	0
Lactobacillus mucosae KHPX11	0	0
Lactobacillus mucosae WCC8	0	0
Lactobacillus plantarum AG30	0	0
Lactobacillus ruminis ATCC 27782	0	0
Lactobacillus ruminis DSM 20403	0	0
Lactobacillus ruminis WC1T17	0	0
Pediococcus acidilactici AGR20	0	0
Sharpea azabuensis DSM 18934	0	0
Sharpea azabuensis DSM 20406	0	0
Sharpea azabuensis KH1P5	0	0
Sharpea azabuensis KH2P10	0	0
Staphylococcus epidermidis AG42	0	0
Staphylococcus epidermidis NLAE-zl-G239	0	0
Lactococcus garvieae M79	0	0
Lactococcus lactis subsp. cremoris str. DPC6856	0	0
Lactococcus lactis subsp. lactis 511	0	0
Streptococcus equinus 2B	0	0
Streptococcus equinus AG46	0	0
Streptococcus equinus AR3	0	0
Streptococcus equinus ATCC 33317	0	0
Streptococcus equinus B315	0	0
Streptococcus equinus C277	0	0
Streptococcus equinus ES1	0	0
Streptococcus equinus GA-1	0	0
Streptococcus equinus H24	0	0
Streptococcus equinus HC5	0	0
Streptococcus equinus JB1	0	0
Streptococcus equinus MPR1	0	0
Streptococcus equinus MPR2	0	0
Streptococcus equinus MPR4	0	0
Streptococcus equinus pGA-7	0	0
Streptococcus equinus pR-5	0	0
Streptococcus equinus Sb04	0	0
Streptococcus equinus Sb05	0	0
Streptococcus equinus Sb09	0	0
Streptococcus equinus Sb10	0	0
Streptococcus equinus Sb13	0	0
Streptococcus equinus Sb17	0	0
Streptococcus equinus Sb18	0	0
Streptococcus equinus Sb20	0	0
Streptococcus equinus SI	0	0
Streptococcus equinus SN033	0	0
Streptococcus equinus Ye01	0	0
Streptococcus gallolyticus LMG 15572	0	0
Streptococcus gallolyticus VTM1R27	0	0
Streptococcus gallolyticus VTM1R29	0	0
Streptococcus gallolyticus VTM2R47	0	0
Streptococcus gallolyticus VTM3R24	0	0
Streptococcus gallolyticus VTM3R42	0	0
Streptococcus henryi A-4	0	0
Streptococcus sp. 45	0	0
Streptococcus sp. NLAE-zl-C503	0	0
Clostridium algidicarnis B3	0	0
Clostridium beijerinckii HUN142	0	0
Clostridium butyricum AGR2140	0	0
Clostridium cadaveris AGR2141	0	0
Clostridium cadaveris NLAE-zl-G419	0	0
Clostridium chartatabidum DSM 8431	6	0
Clostridium cochlearium NLAE-zl-C224	0	0
Clostridium intestinale DSM 6191	0	0
Clostridium lundense DSM 17049	0	0
Clostridium paraputrificum AGR2156	0	0
Clostridium sartagoforme AAU1	0	0
Erysipelatoclostridium innocuum NLAE-zl-C381	0	0
Oxobacter pfennigii V5.2	0	0
Peptoclostridium sp. NCR	0	0
Proteiniclasticum ruminis DSM 24773	0	0
Sarcina sp. DSM 11001	0	0
Eubacterium callanderi NLAE-zl-G225	0	0
Eubacterium cellulosolvens 6	0	0
Eubacterium cellulosolvens LD2006	0	0
Eubacterium limosum SA11	0	0
Eubacterium oxidoreducens DSM 3217	0	0
Eubacterium pyruvativorans i6	0	0
Eubacterium pyruvativorans KHGC13	0	0
Eubacterium pyruvativorans KHPC4	0	0
Eubacterium ruminantium 2388	0	0
Eubacterium ruminantium ATCC 17233	0	0
Eubacterium ruminantium FB3002	0	0
Eubacterium ruminantium HUN269	0	0
Eubacterium sp. AB3007	0	0
Eubacterium uniforme ATCC 35992	0	0
Eubacterium xylanophilum ATCC 35991	0	0
Acetitomaculum ruminis DSM 5522	0	0
Blautia schinkii DSM 10518	0	0
Blautia sp. SF-50	0	0
Blautia wexlerae AGR2146	0	0
Butyrivibrio fibrisolvens AB2020	0	0
Butyrivibrio fibrisolvens AR40	0	0
Butyrivibrio fibrisolvens DSM 3071	0	0
Butyrivibrio fibrisolvens FE2007	0	0
Butyrivibrio fibrisolvens MD2001	0	0
Butyrivibrio fibrisolvens ND3005	0	0
Butyrivibrio fibrisolvens TB	0	0
Butyrivibrio fibrisolvens WTE3004	0	0
Butyrivibrio fibrisolvens YRB2005	0	0
Butyrivibrio hungatei DSM 14810	0	0
Butyrivibrio hungatei MB2003	0	0
Butyrivibrio hungatei NK4A153	0	0
Butyrivibrio hungatei XBD2006	0	0
Butyrivibrio proteoclasticus B316	0	0
Butyrivibrio proteoclasticus FD2007	0	0
Butyrivibrio proteoclasticus P18	0	0
Butyrivibrio proteoclasticus P6B7	0	0
Butyrivibrio sp. AC2005	0	0
Butyrivibrio sp. AD3002	0	0
Butyrivibrio sp. AE2005	0	0
Butyrivibrio sp. AE2015	0	0
Butyrivibrio sp. AE2032	0	0
Butyrivibrio sp. AE3003	0	0
Butyrivibrio sp. AE3004	0	0
Butyrivibrio sp. AE3006	0	0
Butyrivibrio sp. AE3009	0	0
Butyrivibrio sp. FC2001	0	0
Butyrivibrio sp. FCS006	0	0
Butyrivibrio sp. FCS014	0	0
Butyrivibrio sp. INlla14	0	0
Butyrivibrio sp. INlla16	0	0
Butyrivibrio sp. INlla18	0	0
Butyrivibrio sp. INlla21	0	0
Butyrivibrio sp. LB2008	0	0
Butyrivibrio sp. LC3010	0	0
Butyrivibrio sp. M55	0	0
Butyrivibrio sp. MB2005	0	0
Butyrivibrio sp. MC2013	0	0
Butyrivibrio sp. MC2021	0	0
Butyrivibrio sp. NC2002	0	0
Butyrivibrio sp. NC2007	0	0
Butyrivibrio sp. NC3005	0	0
Butyrivibrio sp. OB235	0	0
Butyrivibrio sp. Su6	0	0
Butyrivibrio sp. VCB2001	0	0
Butyrivibrio sp. VCB2006	0	0
Butyrivibrio sp. VCD2006	0	0
Butyrivibrio sp. WCD2001	0	0
Butyrivibrio sp. WCD3002	0	0
Butyrivibrio sp. WCE2006	0	0
Butyrivibrio sp. XBB1001	0	0
Butyrivibrio sp. XPD2002	0	0
Butyrivibrio sp. XPD2006	0	0
Butyrivibrio sp. YAB3001	0	0
Cellulosilyticum ruminicola JCM 14822	0	0
Dorea longicatena AGR2136	0	0
Dorea sp. AGR2135	0	0
Lachnobacterium bovis AE2004	0	0
Lachnobacterium bovis C6A12	0	0
Lachnobacterium bovis DSM 14045	0	0
Lachnobacterium bovis NK4B19	0	0
Lachnobacterium bovis S1b	0	0
Lachnoclostridium aerotolerans DSM 5434	0	0
Lachnoclostridium aminophilum F	0	0
Lachnoclostridium aminophilum KH1P1	0	0
Lachnoclostridium celerecrescens 18A	0	0
Lachnoclostridium citroniae NLAE-zl-G70	0	0
Lachnoclostridium clostidiforme ATCC 25537	0	0
Lachnoclostridium clostridioforme AGR2157	0	0
Lachnoclostridium clostridioforme NLAE-zl-C196	0	0
Lachnoclostridium clostridioforme NLAE-zl-G208	0	0
Lachnoclostridium contortum NLAE-zl-C134	0	0
Lachnoclostridium lavalense NLAE-zl-G277	0	0
Lachnoclostridium oroticum NLAE-zl-C242	0	0
Lachnoclostridium polysaccharolyticum DSM 1801	0	0
Lachnospira multipara ATCC 19207	0	0
Lachnospira multipara D15d	0	0
Lachnospira multipara LB2003	0	0
Lachnospira multipara MC2003	0	0
Lachnospira pectinoschiza M83	0	0
Lachnospiraceae bacterium A10	0	0
Lachnospiraceae bacterium AB2028	0	0
Lachnospiraceae bacterium AC2012	0	0
Lachnospiraceae bacterium AC2014	0	0
Lachnospiraceae bacterium AC2028	0	0
Lachnospiraceae bacterium AC2029	0	0
Lachnospiraceae bacterium AC2031	0	0
Lachnospiraceae bacterium AC3007	0	0
Lachnospiraceae bacterium AD3010	0	0
Lachnospiraceae bacterium C7	0	0
Lachnospiraceae bacterium C10	0	0
Lachnospiraceae bacterium C6A11	0	0
Lachnospiraceae bacterium FD2005	0	0
Lachnospiraceae bacterium FE2018	0	0
Lachnospiraceae bacterium G11	0	0
Lachnospiraceae bacterium G41	0	0
Lachnospiraceae bacterium JC7	0	0
Lachnospiraceae bacterium KH1P17	0	0
Lachnospiraceae bacterium KH1T2	0	0
Lachnospiraceae bacterium KHCPX20	0	0
Lachnospiraceae bacterium LC2019	0	0
Lachnospiraceae bacterium MA2020	0	0
Lachnospiraceae bacterium MC2017	0	0
Lachnospiraceae bacterium MD2004	0	0
Lachnospiraceae bacterium NC2004	0	0
Lachnospiraceae bacterium NC2008	0	0
Lachnospiraceae bacterium ND2006	0	0
Lachnospiraceae bacterium NE2001	0	0
Lachnospiraceae bacterium NK3A20	0	0
Lachnospiraceae bacterium NK4A136	0	0
Lachnospiraceae bacterium NK4A144	0	0
Lachnospiraceae bacterium NK4A179	0	0
Lachnospiraceae bacterium NLAE-zl-G231	0	0
Lachnospiraceae bacterium P6A3	0	0
Lachnospiraceae bacterium P6B14	0	0
Lachnospiraceae bacterium RM5	0	0
Lachnospiraceae bacterium V9D3004	2	0
Lachnospiraceae bacterium XBB1006	0	0
Lachnospiraceae bacterium XBB2008	0	0
Lachnospiraceae bacterium XBD2001	0	0
Lachnospiraceae bacterium XPB1003	0	0
Lachnospiraceae bacterium YSB2008	0	0
Lachnospiraceae bacterium YSD2013	0	0
Oribacterium sp. FC2011	0	0
Oribacterium sp. KHPX15	0	0
Oribacterium sp. NK2B42	0	0
Oribacterium sp. P6A1	0	0
Oribacterium sp. WCC10	0	0
Pseudobutyrivibrio ruminis ACV-9	0	0
Pseudobutyrivibrio ruminis AD2017	0	0
Pseudobutyrivibrio ruminis CF1b	0	0
Pseudobutyrivibrio ruminis DSM 9787	0	0
Pseudobutyrivibrio ruminis HUN009	0	0
Pseudobutyrivibrio sp. 49	0	0
Pseudobutyrivibrio sp. ACV-2	0	0
Pseudobutyrivibrio sp. AR14	0	0
Pseudobutyrivibrio sp. C4	0	0
Pseudobutyrivibrio sp. JW11	0	0
Pseudobutyrivibrio sp. LB2011	0	0
Pseudobutyrivibrio sp. MD2005	0	0
Pseudobutyrivibrio sp. NOR37	0	0
Pseudobutyrivibrio sp. OR37	0	0
Pseudobutyrivibrio sp. UC12254	0	0
Pseudobutyrivibrio sp. YE44	0	0
Pseudobutyrivibrio xylanivorans DSM 10317	0	0
Pseudobutyrivibrio xylanivorans DSM 14809	0	0
Pseudobutyrivibrio xylanivorans MA3014	0	0
Ruminococcus gnavus AGR2154	0	0
Oscillibacter ruminantium GH1	0	0
Oscillibacter sp. PC13	0	0
Desulfotomaculum ruminis DSM 2154	0	0
Peptoclostridium mangenotii LM2	0	0
Peptostreptococcaceae bacterium pGA-8	0	0
Peptostreptococcaceae bacterium VA2	0	0
Peptostreptococcus anaerobius C	0	0
Peptostreptococcus russellii Calf135	0	0
Peptostreptococcus sp. D1	0	0
Terrisporobacter glycolicus KPPR-9	0	0
Ruminoclostridium cellobioparum ATCC 15832	3	0
Ruminococcaceae bacterium AB4001	0	0
Ruminococcaceae bacterium AE2021	0	0
Ruminococcaceae bacterium D5	0	0
Ruminococcaceae bacterium FB2012	0	0
Ruminococcaceae bacterium KH2T8	0	0
Ruminococcaceae bacterium KHP2	0	0
Ruminococcaceae bacterium P7	0	0
Ruminococcaceae bacterium R-25	0	0
Ruminococcaceae bacterium YAD3003	0	0
Ruminococcaceae bacterium YRB3002	0	0
Ruminococcus albus 7	0	1
Ruminococcus albus 8	0	0
Ruminococcus albus AD2013	0	1
Ruminococcus albus AR67	0	1
Ruminococcus albus KH2T6	0	1
Ruminococcus albus SY3	0	1
Ruminococcus bromii YE282	2	0
Ruminococcus flavefaciens 007c	8	6
Ruminococcus flavefaciens 17	10	4
Ruminococcus flavefaciens AE3010	6	6
Ruminococcus flavefaciens ATCC 19208	9	7
Ruminococcus flavefaciens FD-1	12	6
Ruminococcus flavefaciens MA2007	9	4
Ruminococcus flavefaciens MC2020	8	4
Ruminococcus flavefaciens ND2009	11	4
Ruminococcus flavefaciens SAb67	9	4
Ruminococcus flavefaciens XPD3002	5	6
Ruminococcus flavefaciens Y1	8	6
Ruminococcus flavefaciens YAD2003	9	6
Ruminococcus flavefaciens YL228	9	5
Ruminococcus flavefaciens YRD2003	9	6
Ruminococcus sp. FC2018	0	0
Ruminococcus sp. HUN007	2	1
Ruminococcus sp. NK3A76	1	0
Ruminococcus sp. YE71	1	0
Ruminococcus sp. YE78	1	0
Clostridiales bacterium R-7	0	0
Clostridiales bacterium WTE2008	0	0
Ruminococcaceae bacterium NK3B98	0	0
Erysipelatoclostridium innocuum NLAE-zl-C197	0	0
Erysipelotrichaceae bacterium NK3D112	0	0
Kandleria vitulina DSM 20405	0	0
Kandleria vitulina KH4T7	0	0
Kandleria vitulina MC3001	0	0
Kandleria vitulina S3b	0	0
Kandleria vitulina WCC7	0	0
Kandleria vitulina WCE2011	0	0
Acidaminococcus fermentans pGA-4	0	0
Acidaminococcus fermentens WCC6	0	0
Succiniclasticum ruminis DSM 11005	0	0
Succiniclasticum ruminis DSM 9236	0	0
Anaerovibrio lipolyticus 5S	0	0
Anaerovibrio lipolyticus DSM 3074	0	0
Anaerovibrio lipolyticus LB2005	0	0
Anaerovibrio sp. RM50	0	0
Megamonas sp. Calf98-2	0	0
Mitsuokella jalaludinii DSM 13811	0	0
Schwartzia succinivorans DSM 10502	0	0
Selenomonas bovis 8-14-1	0	0
Selenomonas bovis DSM 23594	0	0
Selenomonas ruminantium AB3002	0	0
Selenomonas ruminantium AC2024	0	0
Selenomonas ruminantium C3	0	0
Selenomonas ruminantium GACV-9	0	0
Selenomonas ruminantium HD4	0	0
Selenomonas ruminantium KH1T6	0	0
Selenomonas ruminantium L14	0	0
Selenomonas ruminantium subsp. lactilytica DSM 2872	0	0
Selenomonas ruminantium subsp. lactilytica TAM6421	0	0
Selenomonas ruminantium subsp. ruminantium ATCC 12561	0	0
Selenomonas ruminantium WCT3	0	0
Selenomonas ruminantium Z108	0	0
Selenomonas ruminatium S137	0	0
Selenomonas sp. AE3005	0	0
Selenomonas sp. FC4001	0	0
Selenomonas sp. ND2010	0	0
Allisonella histaminiformans DSM 15230	0	0
Megasphaera elsdenii DSM 20460	0	0
Megasphaera elsdenii J1	0	0
Megasphaera elsdenii T81	0	0
Megasphaera elsdenii YE34	0	0
Fusobacterium necrophorum HUN048	0	0
Pseudochrobactrum sp. AO18b	0	0
Bordetella trematum HR18	0	0
Lampropedia hyalina DSM 16112	0	0
Alysiella crassa DSM 2578	0	0
Alysiella filiformis DSM 16848	0	0
Desulfovibrio desulfuricans DSM 7057	0	0
Desulfovibrio desulfuricans subsp. desulfuricans str. ATCC 27774	0	0
Desulfovibrio legallii KHC7	0	0
Arcobacter butzleri 7h1h	0	0
Wolinella succinogenes DSM 1740	0	0
Cellvibrio sp. BR	0	0
Citrobacter sp. NLAE-zl-C269	0	0
Enterobacter sp. KPR-6	0	0
Escherichia coli PA-3	0	0
Shigella sonnei NLAE-zl-G496	0	0
Acinetobacter sp. DSM 11652	0	0
Acinetobacter sp. HR7	0	0
Morganella morganii NLAE-zl-C84	0	0
Proteus mirabilis NLAE-zl-C285	0	0
Proteus mirabilis NLAE-zl-G534	0	0
Actinobacillus succinogenes DSM 22257	0	0
Basfia succiniciproducens DSM 22022	0	0
Basfia succiniciproducens KPR-2	0	0
Basfia succiniciproducens MBEL55E	0	0
Ruminobacter amylophilus DSM 1361	0	0
Ruminobacter amylophilus RM87	0	0
Succinimonas amylolytica DSM 2873	0	0
Succinivibrio dextrinosolvens 22B	0	0
Succinivibrio dextrinosolvens ACV-10	0	0
Succinivibrio dextrinosolvens DSM 3072	0	0
Succinivibrio dextrinosolvens H5	0	0
Treponema bryantii B25	0	0
Treponema bryantii NK4A124	0	0
Treponema bryantii XBD1002	0	0
Treponema saccharophilum DSM 2985	0	0
Treponema sp. C6A8	0	0
Treponema sp. JC4	0	0
Synergistes jonesii 78-1	0	0
Synergistetes Syn Fa1	0	0

## Sheet: DOC
Species name	1	2
Methanobacterium formicicum BRM9	0	0
Methanobrevibacter boviskoreani JH1	0	0
Methanobrevibacter gottschalkii DSM 11977	0	0
Methanobrevibacter gottschalkii DSM 11978	0	0
Methanobrevibacter millerae DSM 16643	0	0
Methanobrevibacter millerae SM9	0	0
Methanobrevibacter olleyae DSM 16632	0	0
Methanobrevibacter olleyae YLM1	0	0
Methanobrevibacter ruminantium M1	0	0
Methanobrevibacter ruminantium YE286	0	0
Methanobrevibacter sp. AbM4	0	0
Methanobrevibacter sp. YE315	0	0
Methanobrevibacter thaueri DSM 11995	0	0
Methanobrevibacter woesei DSM 11979	0	0
Methanobrevibacter wolinii SH	0	0
Methanomicrobium mobile DSM 1539	0	0
Methanosarcina barkeri CM1	0	0
Methanosarcina sp. DSM 11855	0	0
Methanogenic archaeon ISO4-G1	0	0
Methanogenic archaeon ISO4-H5	0	0
Thermoplasmatales archaeon BRNA1	0	0
Actinomyces denticolens PA	0	0
Actinomyces nasicola KPR-1	0	0
Actinomyces ruminicola DSM 27982	0	0
Actinomyces ruminicola KPR-7B	0	0
Bifidobacterium adolescentis DSM 20087	0	0
Bifidobacterium bifidum Calf96	0	0
Bifidobacterium boum DSM 20432	0	0
Bifidobacterium breve RP2	0	0
Bifidobacterium choerinum AGR2158	0	0
Bifidobacterium longum susp. suis AGR2137	0	0
Bifidobacterium merycicum DSM 6492	0	0
Bifidobacterium pseudolongum subsp. globosum AGR2145	0	0
Bifidobacterium pseudolongum subsp. globosum DSM 20092	0	0
Bifidobacterium ruminantium DSM 6489	0	0
Bifidobacterium thermophilum DSM 20212	0	0
Cellulomonas sp. KH9	0	0
Corynebacterium vitaeruminis DSM 20294	0	0
Corynebacterium vitaeruminis Ga6A13	0	0
Micrococcus luteus VTM4R57	0	0
Propionibacteriaceae bacterium P6A17	0	0
Propionibacterium acnes NLAE-zl-G260	0	0
Propionibacterium sp. MB3007	0	0
Prauserella rugosa DSM 43194	0	0
Ruaniaceae bacterium KH17	0	0
Micrococcineae bacterium KH10	0	0
Olsenella sp. KH1P3	0	0
Olsenella sp. KH2P3	0	0
Olsenella sp. KH3B4	0	0
Olsenella umbonata DSM 22619	0	0
Olsenella umbonata KHGC19	0	0
Olsenella umbonata WCP15	0	0
Denitrobacterium detoxificans DSM 21843	0	0
Slackia heliotrinireducens DSM 20476	0	0
Bacteroides ovatus NLAE-zl-C11	0	0
Bacteroides ovatus NLAE-zl-C34	0	0
Bacteroides ovatus NLAE-zl-C500	0	0
Bacteroides ovatus NLAE-zl-C57	0	0
Bacteroides sp. AR20	0	0
Bacteroides sp. AR29	0	0
Bacteroides sp. Ga6A1	0	0
Bacteroides sp. Ga6A2	0	0
Bacteroides thetaiotaomicron KPPR-3	0	0
Bacteroides thetaiotaomicron NLAE-zl-C523	0	0
Bacteroides thetaiotaomicron NLAE-zl-C579	0	0
Bacteroides thetaiotaomicron NLAE-zl-G288	0	0
Bacteroides vulgatus NLAE-zl-G202	0	0
Bacteroides xylanisolvens NLAE-zl-C182	0	0
Bacteroides xylanisolvens NLAE-zl-C202	0	0
Bacteroides xylanisolvens NLAE-zl-C29	0	0
Bacteroides xylanisolvens NLAE-zl-C339	0	0
Bacteroides xylanisolvens NLAE-zl-G310	0	0
Bacteroides xylanisolvens NLAE-zl-G339	0	0
Bacteroides xylanisolvens NLAE-zl-G421	0	0
Porphyromonadaceae bacterium KH3CP3RA	0	0
Porphyromonadaceae bacterium KH3R12	0	0
Porphyromonadaceae bacterium KHP3R9	0	0
Porphyromonadaceae bacterium NLAE-zl-C104	0	0
Porphyromonas levii DSM 23370	0	0
Prevotella albensis DSM 11370	0	0
Prevotella brevis ATCC 19188	0	0
Prevotella brevis P6B11	0	0
Prevotella bryantii B14	0	0
Prevotella bryantii C21a	0	0
Prevotella bryantii FB3001	0	0
Prevotella bryantii KHPX14	0	0
Prevotella ruminicola 23	0	0
Prevotella ruminicola AR32	0	0
Prevotella ruminicola ATCC 19189	0	0
Prevotella ruminicola BPI-162	0	0
Prevotella ruminicola BPI-34	0	0
Prevotella ruminicola D31d	0	0
Prevotella ruminicola Ga6B6	0	0
Prevotella ruminicola KHT3	0	0
Prevotella sp. AGR2160	0	0
Prevotella sp. BP1-145	0	0
Prevotella sp. BP1-148	0	0
Prevotella sp. FD3004	0	0
Prevotella sp. HUN102	0	0
Prevotella sp. KH1P2	0	0
Prevotella sp. KH2C16	0	0
Prevotella sp. KHP1	0	0
Prevotella sp. KHP7	0	0
Prevotella sp. LC2012	0	0
Prevotella sp. MA2016	0	0
Prevotella sp. NE3005	0	0
Prevotella sp. P6B1	0	0
Prevotella sp. P6B4	0	0
Prevotella sp. RM4	0	0
Prevotella sp. TC2-24	0	0
Prevotella sp. TC2-28	0	0
Prevotella sp. TF2-5	0	0
Prevotellaceae bacterium HUN156	0	0
Prevotellaceae bacterium KH2P17	0	0
Prevotellaceae bacterium MN60	0	0
Bacteroidales bacterium KHT7	0	0
Bacteroidales bacterium WCE2004	0	0
Bacteroidales bacterium WCE2008	0	0
Fibrobacter succinogenes subsp. elongatus HM2	0	0
Fibrobacter succinogenes subsp. succinogenes S85	0	2
Bacillus cereus KPR-7A	0	0
Bacillus licheniformis VTM3R78	0	0
Bacillus nealsonii AAU1_buffalo	0	0
Bacillus sp. MB2021	0	0
Enterococcus casseliflavus NLAE-zl-C414	0	0
Enterococcus casseliflavus NLAE-zl-G268	0	0
Enterococcus faecalis 68A	0	0
Enterococcus faecalis VTM1R91	0	0
Enterococcus gallinarum SKF1	0	0
Enterococcus mundtii C2	0	0
Enterococcus sp. KPPR-6	0	0
Lactobacillus brevis AG48	0	0
Lactobacillus mucosae AGR63	0	0
Lactobacillus mucosae KHPC15	0	0
Lactobacillus mucosae KHPX11	0	0
Lactobacillus mucosae WCC8	0	0
Lactobacillus plantarum AG30	0	0
Lactobacillus ruminis ATCC 27782	0	0
Lactobacillus ruminis DSM 20403	0	0
Lactobacillus ruminis WC1T17	0	0
Pediococcus acidilactici AGR20	0	0
Sharpea azabuensis DSM 18934	0	0
Sharpea azabuensis DSM 20406	0	0
Sharpea azabuensis KH1P5	0	0
Sharpea azabuensis KH2P10	0	0
Staphylococcus epidermidis AG42	0	0
Staphylococcus epidermidis NLAE-zl-G239	0	0
Lactococcus garvieae M79	0	0
Lactococcus lactis subsp. cremoris str. DPC6856	0	0
Lactococcus lactis subsp. lactis 511	0	0
Streptococcus equinus 2B	0	0
Streptococcus equinus AG46	0	0
Streptococcus equinus AR3	0	0
Streptococcus equinus ATCC 33317	0	0
Streptococcus equinus B315	0	0
Streptococcus equinus C277	0	0
Streptococcus equinus ES1	0	0
Streptococcus equinus GA-1	0	0
Streptococcus equinus H24	0	0
Streptococcus equinus HC5	0	0
Streptococcus equinus JB1	0	0
Streptococcus equinus MPR1	0	0
Streptococcus equinus MPR2	0	0
Streptococcus equinus MPR4	0	0
Streptococcus equinus pGA-7	0	0
Streptococcus equinus pR-5	0	0
Streptococcus equinus Sb04	0	0
Streptococcus equinus Sb05	0	0
Streptococcus equinus Sb09	0	0
Streptococcus equinus Sb10	0	0
Streptococcus equinus Sb13	0	0
Streptococcus equinus Sb17	0	0
Streptococcus equinus Sb18	0	0
Streptococcus equinus Sb20	0	0
Streptococcus equinus SI	0	0
Streptococcus equinus SN033	0	0
Streptococcus equinus Ye01	0	0
Streptococcus gallolyticus LMG 15572	0	0
Streptococcus gallolyticus VTM1R27	0	0
Streptococcus gallolyticus VTM1R29	0	0
Streptococcus gallolyticus VTM2R47	0	0
Streptococcus gallolyticus VTM3R24	0	0
Streptococcus gallolyticus VTM3R42	0	0
Streptococcus henryi A-4	0	0
Streptococcus sp. 45	0	0
Streptococcus sp. NLAE-zl-C503	0	0
Clostridium algidicarnis B3	0	0
Clostridium beijerinckii HUN142	0	0
Clostridium butyricum AGR2140	0	0
Clostridium cadaveris AGR2141	1	0
Clostridium cadaveris NLAE-zl-G419	0	0
Clostridium chartatabidum DSM 8431	11	0
Clostridium cochlearium NLAE-zl-C224	0	0
Clostridium intestinale DSM 6191	0	0
Clostridium lundense DSM 17049	0	0
Clostridium paraputrificum AGR2156	0	0
Clostridium sartagoforme AAU1	0	0
Erysipelatoclostridium innocuum NLAE-zl-C381	1	0
Oxobacter pfennigii V5.2	0	0
Peptoclostridium sp. NCR	0	0
Proteiniclasticum ruminis DSM 24773	0	0
Sarcina sp. DSM 11001	0	0
Eubacterium callanderi NLAE-zl-G225	1	0
Eubacterium cellulosolvens 6	0	0
Eubacterium cellulosolvens LD2006	0	0
Eubacterium limosum SA11	1	0
Eubacterium oxidoreducens DSM 3217	0	0
Eubacterium pyruvativorans i6	0	0
Eubacterium pyruvativorans KHGC13	0	0
Eubacterium pyruvativorans KHPC4	0	0
Eubacterium ruminantium 2388	1	0
Eubacterium ruminantium ATCC 17233	1	0
Eubacterium ruminantium FB3002	1	0
Eubacterium ruminantium HUN269	1	0
Eubacterium sp. AB3007	0	0
Eubacterium uniforme ATCC 35992	0	0
Eubacterium xylanophilum ATCC 35991	0	0
Acetitomaculum ruminis DSM 5522	0	0
Blautia schinkii DSM 10518	0	0
Blautia sp. SF-50	0	0
Blautia wexlerae AGR2146	0	0
Butyrivibrio fibrisolvens AB2020	0	0
Butyrivibrio fibrisolvens AR40	0	0
Butyrivibrio fibrisolvens DSM 3071	0	0
Butyrivibrio fibrisolvens FE2007	0	0
Butyrivibrio fibrisolvens MD2001	0	0
Butyrivibrio fibrisolvens ND3005	0	0
Butyrivibrio fibrisolvens TB	0	0
Butyrivibrio fibrisolvens WTE3004	0	0
Butyrivibrio fibrisolvens YRB2005	0	0
Butyrivibrio hungatei DSM 14810	0	0
Butyrivibrio hungatei MB2003	0	0
Butyrivibrio hungatei NK4A153	0	0
Butyrivibrio hungatei XBD2006	0	0
Butyrivibrio proteoclasticus B316	0	0
Butyrivibrio proteoclasticus FD2007	0	0
Butyrivibrio proteoclasticus P18	0	0
Butyrivibrio proteoclasticus P6B7	0	0
Butyrivibrio sp. AC2005	0	0
Butyrivibrio sp. AD3002	0	0
Butyrivibrio sp. AE2005	0	0
Butyrivibrio sp. AE2015	0	0
Butyrivibrio sp. AE2032	0	0
Butyrivibrio sp. AE3003	0	0
Butyrivibrio sp. AE3004	0	0
Butyrivibrio sp. AE3006	0	0
Butyrivibrio sp. AE3009	0	0
Butyrivibrio sp. FC2001	0	0
Butyrivibrio sp. FCS006	0	0
Butyrivibrio sp. FCS014	0	0
Butyrivibrio sp. INlla14	0	0
Butyrivibrio sp. INlla16	0	0
Butyrivibrio sp. INlla18	0	0
Butyrivibrio sp. INlla21	0	0
Butyrivibrio sp. LB2008	0	0
Butyrivibrio sp. LC3010	0	0
Butyrivibrio sp. M55	0	0
Butyrivibrio sp. MB2005	0	0
Butyrivibrio sp. MC2013	0	0
Butyrivibrio sp. MC2021	0	0
Butyrivibrio sp. NC2002	0	0
Butyrivibrio sp. NC2007	0	0
Butyrivibrio sp. NC3005	0	0
Butyrivibrio sp. OB235	0	0
Butyrivibrio sp. Su6	0	0
Butyrivibrio sp. VCB2001	0	0
Butyrivibrio sp. VCB2006	0	0
Butyrivibrio sp. VCD2006	0	0
Butyrivibrio sp. WCD2001	0	0
Butyrivibrio sp. WCD3002	0	0
Butyrivibrio sp. WCE2006	0	0
Butyrivibrio sp. XBB1001	0	0
Butyrivibrio sp. XPD2002	0	0
Butyrivibrio sp. XPD2006	0	0
Butyrivibrio sp. YAB3001	0	0
Cellulosilyticum ruminicola JCM 14822	1	0
Dorea longicatena AGR2136	0	0
Dorea sp. AGR2135	0	0
Lachnobacterium bovis AE2004	0	0
Lachnobacterium bovis C6A12	0	0
Lachnobacterium bovis DSM 14045	0	0
Lachnobacterium bovis NK4B19	0	0
Lachnobacterium bovis S1b	0	0
Lachnoclostridium aerotolerans DSM 5434	1	0
Lachnoclostridium aminophilum F	0	0
Lachnoclostridium aminophilum KH1P1	0	0
Lachnoclostridium celerecrescens 18A	1	0
Lachnoclostridium citroniae NLAE-zl-G70	0	0
Lachnoclostridium clostidiforme ATCC 25537	0	0
Lachnoclostridium clostridioforme AGR2157	0	0
Lachnoclostridium clostridioforme NLAE-zl-C196	0	0
Lachnoclostridium clostridioforme NLAE-zl-G208	0	0
Lachnoclostridium contortum NLAE-zl-C134	0	0
Lachnoclostridium lavalense NLAE-zl-G277	0	0
Lachnoclostridium oroticum NLAE-zl-C242	0	0
Lachnoclostridium polysaccharolyticum DSM 1801	0	0
Lachnospira multipara ATCC 19207	1	0
Lachnospira multipara D15d	1	0
Lachnospira multipara LB2003	1	0
Lachnospira multipara MC2003	1	0
Lachnospira pectinoschiza M83	1	0
Lachnospiraceae bacterium A10	0	0
Lachnospiraceae bacterium AB2028	0	0
Lachnospiraceae bacterium AC2012	0	0
Lachnospiraceae bacterium AC2014	1	0
Lachnospiraceae bacterium AC2028	0	0
Lachnospiraceae bacterium AC2029	0	0
Lachnospiraceae bacterium AC2031	0	0
Lachnospiraceae bacterium AC3007	0	0
Lachnospiraceae bacterium AD3010	0	0
Lachnospiraceae bacterium C7	0	0
Lachnospiraceae bacterium C10	0	0
Lachnospiraceae bacterium C6A11	1	0
Lachnospiraceae bacterium FD2005	0	0
Lachnospiraceae bacterium FE2018	0	0
Lachnospiraceae bacterium G11	0	0
Lachnospiraceae bacterium G41	0	0
Lachnospiraceae bacterium JC7	0	0
Lachnospiraceae bacterium KH1P17	0	0
Lachnospiraceae bacterium KH1T2	0	0
Lachnospiraceae bacterium KHCPX20	0	0
Lachnospiraceae bacterium LC2019	0	0
Lachnospiraceae bacterium MA2020	0	0
Lachnospiraceae bacterium MC2017	0	0
Lachnospiraceae bacterium MD2004	0	0
Lachnospiraceae bacterium NC2004	1	0
Lachnospiraceae bacterium NC2008	0	0
Lachnospiraceae bacterium ND2006	0	0
Lachnospiraceae bacterium NE2001	0	0
Lachnospiraceae bacterium NK3A20	0	0
Lachnospiraceae bacterium NK4A136	0	0
Lachnospiraceae bacterium NK4A144	0	0
Lachnospiraceae bacterium NK4A179	0	0
Lachnospiraceae bacterium NLAE-zl-G231	0	0
Lachnospiraceae bacterium P6A3	0	0
Lachnospiraceae bacterium P6B14	0	0
Lachnospiraceae bacterium RM5	1	0
Lachnospiraceae bacterium V9D3004	2	0
Lachnospiraceae bacterium XBB1006	0	0
Lachnospiraceae bacterium XBB2008	0	0
Lachnospiraceae bacterium XBD2001	0	0
Lachnospiraceae bacterium XPB1003	0	0
Lachnospiraceae bacterium YSB2008	0	0
Lachnospiraceae bacterium YSD2013	0	0
Oribacterium sp. FC2011	0	0
Oribacterium sp. KHPX15	0	0
Oribacterium sp. NK2B42	0	0
Oribacterium sp. P6A1	0	0
Oribacterium sp. WCC10	0	0
Pseudobutyrivibrio ruminis ACV-9	0	0
Pseudobutyrivibrio ruminis AD2017	0	0
Pseudobutyrivibrio ruminis CF1b	0	0
Pseudobutyrivibrio ruminis DSM 9787	0	0
Pseudobutyrivibrio ruminis HUN009	0	0
Pseudobutyrivibrio sp. 49	0	0
Pseudobutyrivibrio sp. ACV-2	0	0
Pseudobutyrivibrio sp. AR14	0	0
Pseudobutyrivibrio sp. C4	0	0
Pseudobutyrivibrio sp. JW11	0	0
Pseudobutyrivibrio sp. LB2011	0	0
Pseudobutyrivibrio sp. MD2005	0	0
Pseudobutyrivibrio sp. NOR37	0	0
Pseudobutyrivibrio sp. OR37	0	0
Pseudobutyrivibrio sp. UC12254	0	0
Pseudobutyrivibrio sp. YE44	0	0
Pseudobutyrivibrio xylanivorans DSM 10317	0	0
Pseudobutyrivibrio xylanivorans DSM 14809	0	0
Pseudobutyrivibrio xylanivorans MA3014	0	0
Ruminococcus gnavus AGR2154	0	0
Oscillibacter ruminantium GH1	0	0
Oscillibacter sp. PC13	0	0
Desulfotomaculum ruminis DSM 2154	0	0
Peptoclostridium mangenotii LM2	0	0
Peptostreptococcaceae bacterium pGA-8	0	0
Peptostreptococcaceae bacterium VA2	0	0
Peptostreptococcus anaerobius C	0	0
Peptostreptococcus russellii Calf135	0	0
Peptostreptococcus sp. D1	0	0
Terrisporobacter glycolicus KPPR-9	0	0
Ruminoclostridium cellobioparum ATCC 15832	38	0
Ruminococcaceae bacterium AB4001	0	0
Ruminococcaceae bacterium AE2021	1	0
Ruminococcaceae bacterium D5	0	0
Ruminococcaceae bacterium FB2012	19	0
Ruminococcaceae bacterium KH2T8	0	0
Ruminococcaceae bacterium KHP2	1	0
Ruminococcaceae bacterium P7	38	0
Ruminococcaceae bacterium R-25	0	0
Ruminococcaceae bacterium YAD3003	0	0
Ruminococcaceae bacterium YRB3002	0	0
Ruminococcus albus 7	56	0
Ruminococcus albus 8	60	0
Ruminococcus albus AD2013	63	0
Ruminococcus albus AR67	71	0
Ruminococcus albus KH2T6	58	0
Ruminococcus albus SY3	62	0
Ruminococcus bromii YE282	21	0
Ruminococcus flavefaciens 007c	158	0
Ruminococcus flavefaciens 17	160	0
Ruminococcus flavefaciens AE3010	161	0
Ruminococcus flavefaciens ATCC 19208	159	0
Ruminococcus flavefaciens FD-1	216	0
Ruminococcus flavefaciens MA2007	155	0
Ruminococcus flavefaciens MC2020	131	0
Ruminococcus flavefaciens ND2009	131	0
Ruminococcus flavefaciens SAb67	53	0
Ruminococcus flavefaciens XPD3002	170	0
Ruminococcus flavefaciens Y1	161	0
Ruminococcus flavefaciens YAD2003	160	0
Ruminococcus flavefaciens YL228	153	0
Ruminococcus flavefaciens YRD2003	149	0
Ruminococcus sp. FC2018	0	0
Ruminococcus sp. HUN007	134	0
Ruminococcus sp. NK3A76	6	0
Ruminococcus sp. YE71	12	0
Ruminococcus sp. YE78	12	0
Clostridiales bacterium R-7	0	0
Clostridiales bacterium WTE2008	0	0
Ruminococcaceae bacterium NK3B98	2	0
Erysipelatoclostridium innocuum NLAE-zl-C197	1	0
Erysipelotrichaceae bacterium NK3D112	0	0
Kandleria vitulina DSM 20405	0	0
Kandleria vitulina KH4T7	0	0
Kandleria vitulina MC3001	0	0
Kandleria vitulina S3b	0	0
Kandleria vitulina WCC7	0	0
Kandleria vitulina WCE2011	0	0
Acidaminococcus fermentans pGA-4	0	0
Acidaminococcus fermentens WCC6	0	0
Succiniclasticum ruminis DSM 11005	0	0
Succiniclasticum ruminis DSM 9236	0	0
Anaerovibrio lipolyticus 5S	0	0
Anaerovibrio lipolyticus DSM 3074	0	0
Anaerovibrio lipolyticus LB2005	0	0
Anaerovibrio sp. RM50	0	0
Megamonas sp. Calf98-2	0	0
Mitsuokella jalaludinii DSM 13811	0	0
Schwartzia succinivorans DSM 10502	0	0
Selenomonas bovis 8-14-1	0	0
Selenomonas bovis DSM 23594	0	0
Selenomonas ruminantium AB3002	0	0
Selenomonas ruminantium AC2024	0	0
Selenomonas ruminantium C3	0	0
Selenomonas ruminantium GACV-9	0	0
Selenomonas ruminantium HD4	0	0
Selenomonas ruminantium KH1T6	0	0
Selenomonas ruminantium L14	0	0
Selenomonas ruminantium subsp. lactilytica DSM 2872	0	0
Selenomonas ruminantium subsp. lactilytica TAM6421	0	0
Selenomonas ruminantium subsp. ruminantium ATCC 12561	0	0
Selenomonas ruminantium WCT3	0	0
Selenomonas ruminantium Z108	0	0
Selenomonas ruminatium S137	0	0
Selenomonas sp. AE3005	0	0
Selenomonas sp. FC4001	0	0
Selenomonas sp. ND2010	0	0
Allisonella histaminiformans DSM 15230	0	0
Megasphaera elsdenii DSM 20460	0	0
Megasphaera elsdenii J1	0	0
Megasphaera elsdenii T81	0	0
Megasphaera elsdenii YE34	0	0
Fusobacterium necrophorum HUN048	0	0
Pseudochrobactrum sp. AO18b	0	0
Bordetella trematum HR18	0	0
Lampropedia hyalina DSM 16112	0	0
Alysiella crassa DSM 2578	0	0
Alysiella filiformis DSM 16848	0	0
Desulfovibrio desulfuricans DSM 7057	0	0
Desulfovibrio desulfuricans subsp. desulfuricans str. ATCC 27774	0	0
Desulfovibrio legallii KHC7	0	0
Arcobacter butzleri 7h1h	0	0
Wolinella succinogenes DSM 1740	0	0
Cellvibrio sp. BR	0	0
Citrobacter sp. NLAE-zl-C269	0	0
Enterobacter sp. KPR-6	0	0
Escherichia coli PA-3	0	0
Shigella sonnei NLAE-zl-G496	0	0
Acinetobacter sp. DSM 11652	0	0
Acinetobacter sp. HR7	0	0
Morganella morganii NLAE-zl-C84	0	0
Proteus mirabilis NLAE-zl-C285	0	0
Proteus mirabilis NLAE-zl-G534	0	0
Actinobacillus succinogenes DSM 22257	0	0
Basfia succiniciproducens DSM 22022	0	0
Basfia succiniciproducens KPR-2	0	0
Basfia succiniciproducens MBEL55E	0	0
Ruminobacter amylophilus DSM 1361	0	0
Ruminobacter amylophilus RM87	0	0
Succinimonas amylolytica DSM 2873	0	0
Succinivibrio dextrinosolvens 22B	0	0
Succinivibrio dextrinosolvens ACV-10	0	0
Succinivibrio dextrinosolvens DSM 3072	0	0
Succinivibrio dextrinosolvens H5	0	0
Treponema bryantii B25	0	0
Treponema bryantii NK4A124	0	0
Treponema bryantii XBD1002	0	0
Treponema saccharophilum DSM 2985	0	0
Treponema sp. C6A8	0	0
Treponema sp. JC4	0	0
Synergistes jonesii 78-1	0	0
Synergistetes Syn Fa1	0	0

## Sheet: AA
Species name	10 (LPMOs)
Methanobacterium formicicum BRM9	0
Methanobrevibacter boviskoreani JH1	0
Methanobrevibacter gottschalkii DSM 11977	0
Methanobrevibacter gottschalkii DSM 11978	0
Methanobrevibacter millerae DSM 16643	0
Methanobrevibacter millerae SM9	0
Methanobrevibacter olleyae DSM 16632	0
Methanobrevibacter olleyae YLM1	0
Methanobrevibacter ruminantium M1	0
Methanobrevibacter ruminantium YE286	0
Methanobrevibacter sp. AbM4	0
Methanobrevibacter sp. YE315	0
Methanobrevibacter thaueri DSM 11995	0
Methanobrevibacter woesei DSM 11979	0
Methanobrevibacter wolinii SH	0
Methanomicrobium mobile DSM 1539	0
Methanosarcina barkeri CM1	0
Methanosarcina sp. DSM 11855	0
Methanogenic archaeon ISO4-G1	0
Methanogenic archaeon ISO4-H5	0
Thermoplasmatales archaeon BRNA1	0
Actinomyces denticolens PA	0
Actinomyces nasicola KPR-1	0
Actinomyces ruminicola DSM 27982	0
Actinomyces ruminicola KPR-7B	0
Bifidobacterium adolescentis DSM 20087	0
Bifidobacterium bifidum Calf96	0
Bifidobacterium boum DSM 20432	0
Bifidobacterium breve RP2	0
Bifidobacterium choerinum AGR2158	0
Bifidobacterium longum susp. suis AGR2137	0
Bifidobacterium merycicum DSM 6492	0
Bifidobacterium pseudolongum subsp. globosum AGR2145	0
Bifidobacterium pseudolongum subsp. globosum DSM 20092	0
Bifidobacterium ruminantium DSM 6489	0
Bifidobacterium thermophilum DSM 20212	0
Cellulomonas sp. KH9	4
Corynebacterium vitaeruminis DSM 20294	0
Corynebacterium vitaeruminis Ga6A13	0
Micrococcus luteus VTM4R57	0
Propionibacteriaceae bacterium P6A17	0
Propionibacterium acnes NLAE-zl-G260	0
Propionibacterium sp. MB3007	0
Prauserella rugosa DSM 43194	1
Ruaniaceae bacterium KH17	0
Micrococcineae bacterium KH10	0
Olsenella sp. KH1P3	0
Olsenella sp. KH2P3	0
Olsenella sp. KH3B4	0
Olsenella umbonata DSM 22619	0
Olsenella umbonata KHGC19	0
Olsenella umbonata WCP15	0
Denitrobacterium detoxificans DSM 21843	0
Slackia heliotrinireducens DSM 20476	0
Bacteroides ovatus NLAE-zl-C11	0
Bacteroides ovatus NLAE-zl-C34	0
Bacteroides ovatus NLAE-zl-C500	0
Bacteroides ovatus NLAE-zl-C57	0
Bacteroides sp. AR20	0
Bacteroides sp. AR29	0
Bacteroides sp. Ga6A1	0
Bacteroides sp. Ga6A2	0
Bacteroides thetaiotaomicron KPPR-3	0
Bacteroides thetaiotaomicron NLAE-zl-C523	0
Bacteroides thetaiotaomicron NLAE-zl-C579	0
Bacteroides thetaiotaomicron NLAE-zl-G288	0
Bacteroides vulgatus NLAE-zl-G202	0
Bacteroides xylanisolvens NLAE-zl-C182	0
Bacteroides xylanisolvens NLAE-zl-C202	0
Bacteroides xylanisolvens NLAE-zl-C29	0
Bacteroides xylanisolvens NLAE-zl-C339	0
Bacteroides xylanisolvens NLAE-zl-G310	0
Bacteroides xylanisolvens NLAE-zl-G339	0
Bacteroides xylanisolvens NLAE-zl-G421	0
Porphyromonadaceae bacterium KH3CP3RA	0
Porphyromonadaceae bacterium KH3R12	0
Porphyromonadaceae bacterium KHP3R9	0
Porphyromonadaceae bacterium NLAE-zl-C104	0
Porphyromonas levii DSM 23370	0
Prevotella albensis DSM 11370	0
Prevotella brevis ATCC 19188	0
Prevotella brevis P6B11	0
Prevotella bryantii B14	0
Prevotella bryantii C21a	0
Prevotella bryantii FB3001	0
Prevotella bryantii KHPX14	0
Prevotella ruminicola 23	0
Prevotella ruminicola AR32	0
Prevotella ruminicola ATCC 19189	0
Prevotella ruminicola BPI-162	0
Prevotella ruminicola BPI-34	0
Prevotella ruminicola D31d	0
Prevotella ruminicola Ga6B6	0
Prevotella ruminicola KHT3	0
Prevotella sp. AGR2160	0
Prevotella sp. BP1-145	0
Prevotella sp. BP1-148	0
Prevotella sp. FD3004	0
Prevotella sp. HUN102	0
Prevotella sp. KH1P2	0
Prevotella sp. KH2C16	0
Prevotella sp. KHP1	0
Prevotella sp. KHP7	0
Prevotella sp. LC2012	0
Prevotella sp. MA2016	0
Prevotella sp. NE3005	0
Prevotella sp. P6B1	0
Prevotella sp. P6B4	0
Prevotella sp. RM4	0
Prevotella sp. TC2-24	0
Prevotella sp. TC2-28	0
Prevotella sp. TF2-5	0
Prevotellaceae bacterium HUN156	0
Prevotellaceae bacterium KH2P17	0
Prevotellaceae bacterium MN60	0
Bacteroidales bacterium KHT7	0
Bacteroidales bacterium WCE2004	0
Bacteroidales bacterium WCE2008	0
Fibrobacter succinogenes subsp. elongatus HM2	0
Fibrobacter succinogenes subsp. succinogenes S85	0
Bacillus cereus KPR-7A	3
Bacillus licheniformis VTM3R78	1
Bacillus nealsonii AAU1_buffalo	0
Bacillus sp. MB2021	0
Enterococcus casseliflavus NLAE-zl-C414	1
Enterococcus casseliflavus NLAE-zl-G268	1
Enterococcus faecalis 68A	2
Enterococcus faecalis VTM1R91	1
Enterococcus gallinarum SKF1	0
Enterococcus mundtii C2	6
Enterococcus sp. KPPR-6	1
Lactobacillus brevis AG48	0
Lactobacillus mucosae AGR63	0
Lactobacillus mucosae KHPC15	0
Lactobacillus mucosae KHPX11	0
Lactobacillus mucosae WCC8	0
Lactobacillus plantarum AG30	1
Lactobacillus ruminis ATCC 27782	0
Lactobacillus ruminis DSM 20403	0
Lactobacillus ruminis WC1T17	0
Pediococcus acidilactici AGR20	1
Sharpea azabuensis DSM 18934	0
Sharpea azabuensis DSM 20406	0
Sharpea azabuensis KH1P5	0
Sharpea azabuensis KH2P10	0
Staphylococcus epidermidis AG42	0
Staphylococcus epidermidis NLAE-zl-G239	0
Lactococcus garvieae M79	1
Lactococcus lactis subsp. cremoris str. DPC6856	1
Lactococcus lactis subsp. lactis 511	1
Streptococcus equinus 2B	0
Streptococcus equinus AG46	0
Streptococcus equinus AR3	0
Streptococcus equinus ATCC 33317	0
Streptococcus equinus B315	0
Streptococcus equinus C277	0
Streptococcus equinus ES1	0
Streptococcus equinus GA-1	0
Streptococcus equinus H24	0
Streptococcus equinus HC5	0
Streptococcus equinus JB1	0
Streptococcus equinus MPR1	0
Streptococcus equinus MPR2	0
Streptococcus equinus MPR4	0
Streptococcus equinus pGA-7	0
Streptococcus equinus pR-5	0
Streptococcus equinus Sb04	0
Streptococcus equinus Sb05	0
Streptococcus equinus Sb09	0
Streptococcus equinus Sb10	0
Streptococcus equinus Sb13	0
Streptococcus equinus Sb17	0
Streptococcus equinus Sb18	0
Streptococcus equinus Sb20	0
Streptococcus equinus SI	0
Streptococcus equinus SN033	0
Streptococcus equinus Ye01	0
Streptococcus gallolyticus LMG 15572	0
Streptococcus gallolyticus VTM1R27	0
Streptococcus gallolyticus VTM1R29	0
Streptococcus gallolyticus VTM2R47	0
Streptococcus gallolyticus VTM3R24	0
Streptococcus gallolyticus VTM3R42	0
Streptococcus henryi A-4	0
Streptococcus sp. 45	0
Streptococcus sp. NLAE-zl-C503	0
Clostridium algidicarnis B3	0
Clostridium beijerinckii HUN142	0
Clostridium butyricum AGR2140	0
Clostridium cadaveris AGR2141	0
Clostridium cadaveris NLAE-zl-G419	0
Clostridium chartatabidum DSM 8431	0
Clostridium cochlearium NLAE-zl-C224	0
Clostridium intestinale DSM 6191	0
Clostridium lundense DSM 17049	0
Clostridium paraputrificum AGR2156	0
Clostridium sartagoforme AAU1	0
Erysipelatoclostridium innocuum NLAE-zl-C381	0
Oxobacter pfennigii V5.2	0
Peptoclostridium sp. NCR	0
Proteiniclasticum ruminis DSM 24773	0
Sarcina sp. DSM 11001	0
Eubacterium callanderi NLAE-zl-G225	0
Eubacterium cellulosolvens 6	0
Eubacterium cellulosolvens LD2006	0
Eubacterium limosum SA11	0
Eubacterium oxidoreducens DSM 3217	0
Eubacterium pyruvativorans i6	0
Eubacterium pyruvativorans KHGC13	0
Eubacterium pyruvativorans KHPC4	0
Eubacterium ruminantium 2388	0
Eubacterium ruminantium ATCC 17233	0
Eubacterium ruminantium FB3002	0
Eubacterium ruminantium HUN269	0
Eubacterium sp. AB3007	0
Eubacterium uniforme ATCC 35992	0
Eubacterium xylanophilum ATCC 35991	0
Acetitomaculum ruminis DSM 5522	0
Blautia schinkii DSM 10518	0
Blautia sp. SF-50	0
Blautia wexlerae AGR2146	0
Butyrivibrio fibrisolvens AB2020	0
Butyrivibrio fibrisolvens AR40	0
Butyrivibrio fibrisolvens DSM 3071	0
Butyrivibrio fibrisolvens FE2007	0
Butyrivibrio fibrisolvens MD2001	0
Butyrivibrio fibrisolvens ND3005	0
Butyrivibrio fibrisolvens TB	0
Butyrivibrio fibrisolvens WTE3004	0
Butyrivibrio fibrisolvens YRB2005	0
Butyrivibrio hungatei DSM 14810	0
Butyrivibrio hungatei MB2003	0
Butyrivibrio hungatei NK4A153	0
Butyrivibrio hungatei XBD2006	0
Butyrivibrio proteoclasticus B316	0
Butyrivibrio proteoclasticus FD2007	0
Butyrivibrio proteoclasticus P18	0
Butyrivibrio proteoclasticus P6B7	0
Butyrivibrio sp. AC2005	0
Butyrivibrio sp. AD3002	0
Butyrivibrio sp. AE2005	0
Butyrivibrio sp. AE2015	0
Butyrivibrio sp. AE2032	0
Butyrivibrio sp. AE3003	0
Butyrivibrio sp. AE3004	0
Butyrivibrio sp. AE3006	0
Butyrivibrio sp. AE3009	0
Butyrivibrio sp. FC2001	0
Butyrivibrio sp. FCS006	0
Butyrivibrio sp. FCS014	0
Butyrivibrio sp. INlla14	0
Butyrivibrio sp. INlla16	0
Butyrivibrio sp. INlla18	0
Butyrivibrio sp. INlla21	0
Butyrivibrio sp. LB2008	0
Butyrivibrio sp. LC3010	0
Butyrivibrio sp. M55	0
Butyrivibrio sp. MB2005	0
Butyrivibrio sp. MC2013	0
Butyrivibrio sp. MC2021	0
Butyrivibrio sp. NC2002	0
Butyrivibrio sp. NC2007	0
Butyrivibrio sp. NC3005	0
Butyrivibrio sp. OB235	0
Butyrivibrio sp. Su6	0
Butyrivibrio sp. VCB2001	0
Butyrivibrio sp. VCB2006	0
Butyrivibrio sp. VCD2006	0
Butyrivibrio sp. WCD2001	0
Butyrivibrio sp. WCD3002	0
Butyrivibrio sp. WCE2006	0
Butyrivibrio sp. XBB1001	0
Butyrivibrio sp. XPD2002	0
Butyrivibrio sp. XPD2006	0
Butyrivibrio sp. YAB3001	0
Cellulosilyticum ruminicola JCM 14822	0
Dorea longicatena AGR2136	0
Dorea sp. AGR2135	0
Lachnobacterium bovis AE2004	0
Lachnobacterium bovis C6A12	0
Lachnobacterium bovis DSM 14045	0
Lachnobacterium bovis NK4B19	0
Lachnobacterium bovis S1b	0
Lachnoclostridium aerotolerans DSM 5434	0
Lachnoclostridium aminophilum F	0
Lachnoclostridium aminophilum KH1P1	0
Lachnoclostridium celerecrescens 18A	0
Lachnoclostridium citroniae NLAE-zl-G70	0
Lachnoclostridium clostidiforme ATCC 25537	0
Lachnoclostridium clostridioforme AGR2157	0
Lachnoclostridium clostridioforme NLAE-zl-C196	0
Lachnoclostridium clostridioforme NLAE-zl-G208	0
Lachnoclostridium contortum NLAE-zl-C134	0
Lachnoclostridium lavalense NLAE-zl-G277	0
Lachnoclostridium oroticum NLAE-zl-C242	0
Lachnoclostridium polysaccharolyticum DSM 1801	0
Lachnospira multipara ATCC 19207	0
Lachnospira multipara D15d	0
Lachnospira multipara LB2003	0
Lachnospira multipara MC2003	0
Lachnospira pectinoschiza M83	0
Lachnospiraceae bacterium A10	0
Lachnospiraceae bacterium AB2028	0
Lachnospiraceae bacterium AC2012	0
Lachnospiraceae bacterium AC2014	0
Lachnospiraceae bacterium AC2028	0
Lachnospiraceae bacterium AC2029	0
Lachnospiraceae bacterium AC2031	0
Lachnospiraceae bacterium AC3007	0
Lachnospiraceae bacterium AD3010	0
Lachnospiraceae bacterium C7	0
Lachnospiraceae bacterium C10	0
Lachnospiraceae bacterium C6A11	0
Lachnospiraceae bacterium FD2005	0
Lachnospiraceae bacterium FE2018	0
Lachnospiraceae bacterium G11	0
Lachnospiraceae bacterium G41	0
Lachnospiraceae bacterium JC7	0
Lachnospiraceae bacterium KH1P17	0
Lachnospiraceae bacterium KH1T2	0
Lachnospiraceae bacterium KHCPX20	0
Lachnospiraceae bacterium LC2019	0
Lachnospiraceae bacterium MA2020	0
Lachnospiraceae bacterium MC2017	0
Lachnospiraceae bacterium MD2004	0
Lachnospiraceae bacterium NC2004	0
Lachnospiraceae bacterium NC2008	0
Lachnospiraceae bacterium ND2006	0
Lachnospiraceae bacterium NE2001	0
Lachnospiraceae bacterium NK3A20	0
Lachnospiraceae bacterium NK4A136	0
Lachnospiraceae bacterium NK4A144	0
Lachnospiraceae bacterium NK4A179	0
Lachnospiraceae bacterium NLAE-zl-G231	0
Lachnospiraceae bacterium P6A3	0
Lachnospiraceae bacterium P6B14	0
Lachnospiraceae bacterium RM5	0
Lachnospiraceae bacterium V9D3004	0
Lachnospiraceae bacterium XBB1006	0
Lachnospiraceae bacterium XBB2008	0
Lachnospiraceae bacterium XBD2001	0
Lachnospiraceae bacterium XPB1003	0
Lachnospiraceae bacterium YSB2008	0
Lachnospiraceae bacterium YSD2013	0
Oribacterium sp. FC2011	0
Oribacterium sp. KHPX15	0
Oribacterium sp. NK2B42	0
Oribacterium sp. P6A1	0
Oribacterium sp. WCC10	0
Pseudobutyrivibrio ruminis ACV-9	0
Pseudobutyrivibrio ruminis AD2017	0
Pseudobutyrivibrio ruminis CF1b	0
Pseudobutyrivibrio ruminis DSM 9787	0
Pseudobutyrivibrio ruminis HUN009	0
Pseudobutyrivibrio sp. 49	0
Pseudobutyrivibrio sp. ACV-2	0
Pseudobutyrivibrio sp. AR14	0
Pseudobutyrivibrio sp. C4	0
Pseudobutyrivibrio sp. JW11	0
Pseudobutyrivibrio sp. LB2011	0
Pseudobutyrivibrio sp. MD2005	0
Pseudobutyrivibrio sp. NOR37	0
Pseudobutyrivibrio sp. OR37	0
Pseudobutyrivibrio sp. UC12254	0
Pseudobutyrivibrio sp. YE44	0
Pseudobutyrivibrio xylanivorans DSM 10317	0
Pseudobutyrivibrio xylanivorans DSM 14809	0
Pseudobutyrivibrio xylanivorans MA3014	0
Ruminococcus gnavus AGR2154	0
Oscillibacter ruminantium GH1	0
Oscillibacter sp. PC13	0
Desulfotomaculum ruminis DSM 2154	0
Peptoclostridium mangenotii LM2	0
Peptostreptococcaceae bacterium pGA-8	0
Peptostreptococcaceae bacterium VA2	0
Peptostreptococcus anaerobius C	0
Peptostreptococcus russellii Calf135	0
Peptostreptococcus sp. D1	0
Terrisporobacter glycolicus KPPR-9	0
Ruminoclostridium cellobioparum ATCC 15832	0
Ruminococcaceae bacterium AB4001	0
Ruminococcaceae bacterium AE2021	0
Ruminococcaceae bacterium D5	0
Ruminococcaceae bacterium FB2012	0
Ruminococcaceae bacterium KH2T8	0
Ruminococcaceae bacterium KHP2	0
Ruminococcaceae bacterium P7	0
Ruminococcaceae bacterium R-25	0
Ruminococcaceae bacterium YAD3003	0
Ruminococcaceae bacterium YRB3002	0
Ruminococcus albus 7	0
Ruminococcus albus 8	0
Ruminococcus albus AD2013	0
Ruminococcus albus AR67	0
Ruminococcus albus KH2T6	0
Ruminococcus albus SY3	0
Ruminococcus bromii YE282	0
Ruminococcus flavefaciens 007c	0
Ruminococcus flavefaciens 17	0
Ruminococcus flavefaciens AE3010	0
Ruminococcus flavefaciens ATCC 19208	0
Ruminococcus flavefaciens FD-1	0
Ruminococcus flavefaciens MA2007	0
Ruminococcus flavefaciens MC2020	0
Ruminococcus flavefaciens ND2009	0
Ruminococcus flavefaciens SAb67	0
Ruminococcus flavefaciens XPD3002	0
Ruminococcus flavefaciens Y1	0
Ruminococcus flavefaciens YAD2003	0
Ruminococcus flavefaciens YL228	0
Ruminococcus flavefaciens YRD2003	0
Ruminococcus sp. FC2018	0
Ruminococcus sp. HUN007	0
Ruminococcus sp. NK3A76	0
Ruminococcus sp. YE71	0
Ruminococcus sp. YE78	0
Clostridiales bacterium R-7	0
Clostridiales bacterium WTE2008	0
Ruminococcaceae bacterium NK3B98	0
Erysipelatoclostridium innocuum NLAE-zl-C197	0
Erysipelotrichaceae bacterium NK3D112	0
Kandleria vitulina DSM 20405	0
Kandleria vitulina KH4T7	0
Kandleria vitulina MC3001	0
Kandleria vitulina S3b	0
Kandleria vitulina WCC7	0
Kandleria vitulina WCE2011	0
Acidaminococcus fermentans pGA-4	0
Acidaminococcus fermentens WCC6	0
Succiniclasticum ruminis DSM 11005	0
Succiniclasticum ruminis DSM 9236	0
Anaerovibrio lipolyticus 5S	0
Anaerovibrio lipolyticus DSM 3074	0
Anaerovibrio lipolyticus LB2005	0
Anaerovibrio sp. RM50	0
Megamonas sp. Calf98-2	0
Mitsuokella jalaludinii DSM 13811	0
Schwartzia succinivorans DSM 10502	0
Selenomonas bovis 8-14-1	0
Selenomonas bovis DSM 23594	0
Selenomonas ruminantium AB3002	0
Selenomonas ruminantium AC2024	0
Selenomonas ruminantium C3	0
Selenomonas ruminantium GACV-9	0
Selenomonas ruminantium HD4	0
Selenomonas ruminantium KH1T6	0
Selenomonas ruminantium L14	0
Selenomonas ruminantium subsp. lactilytica DSM 2872	0
Selenomonas ruminantium subsp. lactilytica TAM6421	0
Selenomonas ruminantium subsp. ruminantium ATCC 12561	0
Selenomonas ruminantium WCT3	0
Selenomonas ruminantium Z108	0
Selenomonas ruminatium S137	0
Selenomonas sp. AE3005	0
Selenomonas sp. FC4001	0
Selenomonas sp. ND2010	0
Allisonella histaminiformans DSM 15230	0
Megasphaera elsdenii DSM 20460	0
Megasphaera elsdenii J1	0
Megasphaera elsdenii T81	0
Megasphaera elsdenii YE34	0
Fusobacterium necrophorum HUN048	0
Pseudochrobactrum sp. AO18b	0
Bordetella trematum HR18	0
Lampropedia hyalina DSM 16112	0
Alysiella crassa DSM 2578	0
Alysiella filiformis DSM 16848	0
Desulfovibrio desulfuricans DSM 7057	0
Desulfovibrio desulfuricans subsp. desulfuricans str. ATCC 27774	0
Desulfovibrio legallii KHC7	0
Arcobacter butzleri 7h1h	0
Wolinella succinogenes DSM 1740	0
Cellvibrio sp. BR	1
Citrobacter sp. NLAE-zl-C269	0
Enterobacter sp. KPR-6	0
Escherichia coli PA-3	0
Shigella sonnei NLAE-zl-G496	0
Acinetobacter sp. DSM 11652	0
Acinetobacter sp. HR7	0
Morganella morganii NLAE-zl-C84	0
Proteus mirabilis NLAE-zl-C285	1
Proteus mirabilis NLAE-zl-G534	1
Actinobacillus succinogenes DSM 22257	0
Basfia succiniciproducens DSM 22022	0
Basfia succiniciproducens KPR-2	0
Basfia succiniciproducens MBEL55E	0
Ruminobacter amylophilus DSM 1361	0
Ruminobacter amylophilus RM87	0
Succinimonas amylolytica DSM 2873	0
Succinivibrio dextrinosolvens 22B	0
Succinivibrio dextrinosolvens ACV-10	0
Succinivibrio dextrinosolvens DSM 3072	0
Succinivibrio dextrinosolvens H5	0
Treponema bryantii B25	0
Treponema bryantii NK4A124	0
Treponema bryantii XBD1002	0
Treponema saccharophilum DSM 2985	0
Treponema sp. C6A8	0
Treponema sp. JC4	0
Synergistes jonesii 78-1	0
Synergistetes Syn Fa1	0

## Sheet: GT
Species name	1	2	3	4	5	6	8	9	10	11	14	17	19	20	21	22	23	25	26	27	28	30	32	35	39	41	51	52	53	56	60	66	70	73	74	76	81	83	84	85	87	89	93	94	97	100	101	104
Methanobacterium formicicum BRM9	2	18	0	11	0	0	0	0	0	0	0	0	0	0	0	0	0	0	0	0	1	0	0	0	0	0	0	0	0	0	0	2	0	0	0	0	1	0	0	0	0	0	0	0	0	0	0	0
Methanobrevibacter boviskoreani JH1	1	19	0	5	0	0	0	0	0	0	0	0	0	0	0	0	0	0	0	0	1	0	0	0	0	0	0	0	0	0	0	1	0	0	0	0	1	0	0	0	0	0	0	0	1	0	0	0
Methanobrevibacter gottschalkii DSM 11977	1	14	0	1	0	0	0	0	0	0	0	0	0	0	0	0	0	0	0	0	1	0	0	0	0	0	0	0	0	0	0	1	0	0	0	0	1	0	0	0	0	0	0	0	0	0	0	0
Methanobrevibacter gottschalkii DSM 11978	1	16	0	1	0	0	0	0	0	0	0	0	0	0	0	0	0	0	0	0	1	0	0	0	0	0	0	0	0	0	0	1	0	0	0	0	1	0	0	0	0	0	0	0	0	0	0	0
Methanobrevibacter millerae DSM 16643	1	30	0	4	0	0	0	0	0	0	0	0	0	0	0	0	0	0	0	0	0	0	1	0	0	0	0	0	0	0	0	1	0	0	0	0	1	0	0	0	0	0	0	0	0	0	0	0
Methanobrevibacter millerae SM9	1	31	0	7	0	0	1	0	0	0	0	0	0	0	0	0	0	0	0	0	0	0	2	0	0	0	0	0	0	0	0	1	0	0	0	0	1	0	0	0	0	0	0	0	0	0	0	0
Methanobrevibacter olleyae DSM 16632	1	16	0	4	0	0	0	0	0	0	0	0	0	0	0	0	0	0	0	0	0	0	0	0	0	0	0	0	0	0	0	1	0	0	0	0	1	0	0	0	0	0	0	0	0	0	0	0
Methanobrevibacter olleyae YLM1	1	11	0	4	0	0	0	0	0	0	0	0	0	0	0	0	0	0	0	0	0	0	0	0	0	0	0	0	0	0	0	1	0	0	0	0	1	0	0	0	0	0	0	0	0	0	0	0
Methanobrevibacter ruminantium M1	2	20	0	6	0	0	0	0	1	0	0	0	0	0	0	0	0	0	0	0	0	0	1	0	0	0	0	0	0	0	0	1	0	0	0	0	1	0	0	0	0	0	0	0	1	0	0	0
Methanobrevibacter ruminantium YE286	2	19	0	5	0	0	0	0	0	0	0	0	0	0	0	0	0	0	0	0	0	0	0	0	0	0	0	0	0	0	0	1	0	0	0	0	1	0	0	0	0	0	0	0	1	0	0	0
Methanobrevibacter sp. AbM4	1	20	0	4	0	0	0	0	0	0	0	0	0	0	0	0	0	0	0	0	1	0	0	0	0	0	0	0	0	0	0	1	0	0	0	0	1	0	0	0	0	0	0	0	1	0	0	0
Methanobrevibacter sp. YE315	1	13	0	7	0	0	0	0	0	0	0	0	0	0	0	0	0	0	0	0	1	0	0	0	0	0	0	0	0	0	0	1	0	0	0	0	1	0	0	0	0	0	0	0	1	0	0	0
Methanobrevibacter thaueri DSM 11995	1	17	0	2	0	0	0	0	0	0	0	0	0	0	0	0	0	0	0	0	1	0	0	0	0	0	0	0	0	0	0	1	0	0	0	0	1	0	0	0	0	0	0	0	0	0	0	0
Methanobrevibacter woesei DSM 11979	1	26	0	8	0	0	0	0	0	0	0	0	0	0	0	0	0	0	0	0	0	0	0	0	0	0	0	0	0	0	0	1	0	0	0	0	1	0	0	0	0	0	0	0	1	0	0	0
Methanobrevibacter wolinii SH	1	18	0	5	0	0	0	0	0	0	0	0	0	0	0	0	0	0	0	0	1	0	0	0	0	0	0	0	0	0	0	1	0	0	0	0	1	0	0	0	0	0	0	0	1	0	0	0
Methanomicrobium mobile DSM 1539	1	6	0	2	0	0	0	0	0	0	0	0	0	0	0	0	0	0	0	0	0	0	0	0	0	0	0	0	0	0	0	1	0	0	0	0	0	0	0	0	0	0	0	0	0	0	0	0
Methanosarcina barkeri CM1	2	21	1	27	0	0	0	0	0	0	0	0	0	0	0	0	0	0	0	0	0	0	0	2	0	0	0	0	0	0	0	4	0	0	0	0	0	0	0	0	0	0	0	0	0	0	0	0
Methanosarcina sp. DSM 11855	1	16	1	20	0	0	0	0	0	0	0	0	0	0	0	0	0	0	0	0	0	0	0	1	0	0	0	0	0	0	0	3	0	0	0	0	0	0	0	0	0	0	0	0	0	0	0	0
Methanogenic archaeon ISO4-G1	0	0	0	2	0	0	1	0	0	0	0	0	0	0	0	0	0	0	0	0	0	0	0	0	0	0	0	0	0	0	0	1	0	0	0	0	0	0	0	0	0	0	0	0	0	0	0	0
Methanogenic archaeon ISO4-H5	0	5	0	3	0	0	2	0	0	0	0	0	0	0	0	0	0	0	0	0	0	0	0	0	0	0	0	0	0	0	0	1	0	0	0	0	0	0	0	0	0	0	0	0	0	0	0	0
Thermoplasmatales archaeon BRNA1	2	5	0	1	0	0	0	0	0	0	0	0	0	0	0	0	0	0	0	0	0	0	0	0	0	0	0	0	0	0	0	1	0	0	0	0	0	0	0	0	0	0	0	0	0	0	0	0
Actinomyces denticolens PA	0	15	0	17	0	0	0	0	0	0	0	0	0	0	0	0	0	0	0	0	1	0	0	1	1	0	2	0	0	0	0	0	0	0	0	0	0	0	0	0	1	0	0	0	0	0	0	0
Actinomyces nasicola KPR-1	0	9	0	14	0	0	0	0	0	0	0	0	0	1	0	0	0	0	0	0	1	0	0	1	1	0	2	0	0	0	0	0	0	0	0	0	0	0	0	0	0	0	0	0	0	0	0	0
Actinomyces ruminicola DSM 27982	2	15	0	19	0	0	0	0	0	0	0	0	0	0	0	0	0	0	0	0	1	0	0	1	1	0	2	0	0	0	0	0	0	0	0	0	0	0	0	0	1	0	0	0	0	0	0	0
Actinomyces ruminicola KPR-7B	2	15	0	22	0	0	0	0	0	0	0	0	0	0	0	0	0	0	0	0	1	0	0	1	1	0	2	0	0	0	0	0	0	0	0	0	0	0	0	0	1	0	0	0	0	0	0	0
Bifidobacterium adolescentis DSM 20087	0	12	0	3	0	0	2	0	0	0	0	0	0	0	0	0	0	0	0	0	1	0	0	1	0	0	2	0	0	0	0	0	0	0	0	0	0	0	0	0	0	0	0	0	0	0	0	0
Bifidobacterium bifidum Calf96	0	10	0	2	0	0	0	0	0	0	0	0	0	0	0	0	0	0	0	0	1	0	0	1	0	0	2	0	0	0	0	0	0	0	0	0	0	0	0	0	0	0	0	0	0	0	0	0
Bifidobacterium boum DSM 20432	1	13	0	3	0	0	1	0	0	0	0	0	0	0	0	0	0	0	0	0	1	0	0	1	1	0	2	0	0	0	0	0	0	0	0	0	0	0	0	0	0	0	0	0	0	0	0	0
Bifidobacterium breve RP2	0	15	0	4	0	0	0	0	0	0	0	0	0	0	0	0	0	0	0	0	1	0	0	4	0	0	2	0	0	0	0	0	0	0	0	0	0	0	0	0	0	0	0	0	0	0	0	0
Bifidobacterium choerinum AGR2158	0	15	0	3	0	0	0	0	0	0	2	0	0	0	0	0	0	0	0	0	1	0	3	1	1	0	2	0	0	0	0	0	0	0	0	0	0	0	0	0	0	0	0	0	0	0	0	0
Bifidobacterium longum susp. suis AGR2137	2	12	0	4	0	0	0	0	0	0	0	0	0	0	0	0	0	0	0	0	1	0	1	1	0	0	2	0	0	0	0	0	0	0	0	0	0	0	0	0	0	0	0	0	0	0	0	0
Bifidobacterium merycicum DSM 6492	2	14	0	7	0	0	0	0	0	0	0	0	0	0	0	0	0	0	0	0	1	0	0	1	0	0	2	0	0	0	0	0	0	0	0	0	0	0	0	0	0	0	0	0	0	0	0	0
Bifidobacterium pseudolongum subsp. globosum AGR2145	0	16	0	7	0	0	0	0	0	0	1	0	0	0	0	0	0	0	0	0	1	0	2	1	1	0	2	0	0	0	0	0	0	0	0	0	0	0	0	0	0	0	0	0	0	0	0	0
Bifidobacterium pseudolongum subsp. globosum DSM 20092	0	17	0	6	0	0	0	0	0	0	0	0	0	0	0	0	0	0	0	0	1	0	1	1	1	0	2	0	0	0	0	0	0	0	0	0	0	0	0	0	0	0	0	0	0	0	0	0
Bifidobacterium ruminantium DSM 6489	0	13	0	3	0	0	2	0	0	0	0	0	0	0	0	0	0	0	0	0	1	0	0	1	0	0	2	0	0	0	0	0	0	0	0	0	0	0	0	0	0	0	0	0	0	0	0	0
Bifidobacterium thermophilum DSM 20212	0	17	0	5	0	0	1	0	0	0	0	0	0	0	0	0	0	0	0	0	1	0	0	1	1	0	2	0	0	0	0	0	0	0	0	0	0	0	0	0	0	0	0	0	0	0	0	0
Cellulomonas sp. KH9	0	14	0	17	0	0	0	0	0	0	0	0	0	1	0	0	0	0	0	0	1	0	0	2	1	0	2	0	0	0	0	0	0	0	0	0	0	0	0	0	0	0	0	0	0	0	0	0
Corynebacterium vitaeruminis DSM 20294	0	7	0	8	0	0	0	0	0	0	0	0	0	1	0	0	0	0	0	0	1	0	0	1	1	0	2	0	1	0	0	0	0	0	0	0	1	0	0	2	2	1	0	0	0	0	0	0
Corynebacterium vitaeruminis Ga6A13	0	8	0	8	0	0	0	0	0	0	0	0	0	1	0	0	0	0	0	0	1	0	0	1	1	0	2	0	1	0	0	0	0	0	0	0	1	0	0	2	2	1	0	0	0	0	0	0
Micrococcus luteus VTM4R57	0	9	0	20	0	0	0	0	0	0	0	0	0	0	0	0	0	0	0	0	1	0	0	0	1	0	1	0	0	0	0	0	0	0	0	0	0	0	0	0	0	0	0	0	0	0	0	0
Propionibacteriaceae bacterium P6A17	0	14	0	14	0	0	0	0	0	0	0	0	0	1	0	0	0	0	0	0	1	0	0	1	1	0	2	0	0	0	0	0	0	0	0	0	0	0	0	0	0	0	0	0	0	0	0	0
Propionibacterium acnes NLAE-zl-G260	0	3	0	8	0	0	0	0	0	0	0	0	0	1	0	0	0	0	0	0	1	0	0	1	1	0	2	0	0	0	0	0	0	0	0	1	0	0	0	0	1	0	0	0	0	0	0	0
Propionibacterium sp. MB3007	0	3	0	8	0	0	0	0	0	0	0	0	0	1	0	0	0	0	0	0	1	0	0	1	1	0	2	0	0	0	0	0	0	0	0	1	0	0	0	0	1	0	0	0	0	0	0	0
Prauserella rugosa DSM 43194	5	12	0	13	0	0	0	0	0	0	0	0	0	1	0	0	0	0	0	0	1	0	0	1	1	0	2	0	2	0	0	0	0	0	0	0	1	0	0	1	1	2	0	0	0	0	0	0
Ruaniaceae bacterium KH17	0	9	0	6	0	0	0	0	0	0	0	0	0	0	0	0	0	0	0	0	1	0	0	1	1	0	2	0	0	0	0	0	0	0	0	0	0	0	0	0	0	0	0	0	0	0	0	0
Micrococcineae bacterium KH10	0	7	0	11	0	0	0	0	0	0	0	0	0	1	0	0	0	0	0	0	1	0	0	1	1	0	2	0	0	0	0	0	0	0	0	0	0	0	0	0	0	0	0	0	0	0	0	0
Olsenella sp. KH1P3	0	12	0	4	1	0	2	0	0	0	0	0	0	0	0	0	0	0	0	0	1	0	1	2	0	0	1	0	0	0	0	0	0	0	0	0	0	0	0	0	0	0	0	0	0	0	0	0
Olsenella sp. KH2P3	0	15	0	4	1	0	1	0	0	0	0	0	0	0	0	0	0	0	0	0	1	0	0	2	0	0	1	0	0	0	0	0	0	0	0	0	0	0	0	0	0	0	0	0	0	0	0	0
Olsenella sp. KH3B4	0	21	0	1	1	0	2	0	0	0	0	0	0	0	0	0	0	0	0	0	1	0	0	2	0	0	1	0	0	0	0	0	0	0	0	0	0	0	0	0	0	0	0	0	0	0	0	0
Olsenella umbonata DSM 22619	0	9	0	4	2	0	2	0	0	0	0	0	0	0	0	0	0	0	0	0	1	0	0	2	0	0	1	0	0	0	0	0	0	0	0	0	0	0	0	0	0	0	0	0	0	0	0	0
Olsenella umbonata KHGC19	0	16	0	2	1	0	2	0	0	0	0	0	0	0	0	0	0	0	0	0	1	0	0	2	0	0	1	0	0	0	0	0	0	0	0	0	0	0	0	0	0	0	0	0	0	0	0	0
Olsenella umbonata WCP15	0	12	0	3	1	0	2	0	0	0	0	0	0	0	0	0	0	0	0	0	1	0	1	2	0	0	1	0	0	0	0	0	0	0	0	0	0	0	0	0	0	0	0	0	0	0	0	0
Denitrobacterium detoxificans DSM 21843	0	26	0	3	0	0	0	0	0	0	0	0	0	0	0	0	0	0	0	0	1	0	0	0	0	0	1	0	0	0	0	0	0	0	0	0	0	0	0	0	0	0	0	0	0	0	0	0
Slackia heliotrinireducens DSM 20476	1	5	0	2	1	0	0	0	0	0	0	0	0	0	0	0	0	0	0	0	1	0	0	1	0	0	1	0	0	0	0	0	0	0	0	0	0	0	0	0	0	0	0	0	0	0	0	0
Bacteroides ovatus NLAE-zl-C11	1	31	1	18	1	0	0	2	0	1	0	0	1	2	0	0	0	0	1	0	1	1	2	1	0	0	4	0	0	0	0	0	0	0	0	0	0	1	0	0	0	0	0	0	0	0	0	0
Bacteroides ovatus NLAE-zl-C34	1	31	1	18	1	0	0	2	0	1	0	0	1	2	0	0	0	0	1	0	1	1	2	1	0	0	4	0	0	0	0	0	0	0	0	0	0	1	0	0	0	0	0	0	0	0	0	0
Bacteroides ovatus NLAE-zl-C500	1	24	1	17	1	0	0	2	0	0	0	0	1	2	0	0	0	0	1	0	1	1	1	1	0	0	4	0	0	0	0	0	0	0	0	0	0	1	0	0	0	0	0	0	0	0	0	0
Bacteroides ovatus NLAE-zl-C57	1	31	1	18	1	0	0	2	0	1	0	0	1	2	0	0	0	0	1	0	1	1	2	1	0	0	4	0	0	0	0	0	0	0	0	0	0	1	0	0	0	0	0	0	0	0	0	0
Bacteroides sp. AR20	1	38	1	25	1	0	1	1	0	0	2	0	1	0	0	0	0	0	1	0	1	1	1	1	0	0	4	0	0	0	0	0	0	0	0	0	0	0	0	0	0	0	0	0	0	0	1	0
Bacteroides sp. AR29	0	27	1	27	1	0	1	1	0	2	1	0	1	1	0	0	0	1	0	0	1	1	2	1	0	0	2	0	0	0	0	0	0	0	1	0	0	1	0	0	0	0	0	0	0	0	0	0
Bacteroides sp. Ga6A1	1	28	1	17	1	0	1	1	0	0	1	0	1	0	0	0	0	0	2	0	1	1	1	1	0	0	3	0	0	0	0	0	0	0	0	0	0	0	0	0	0	0	0	0	0	0	0	0
Bacteroides sp. Ga6A2	1	28	1	17	1	0	1	1	0	0	1	0	1	0	0	0	0	0	2	0	1	1	1	1	0	0	3	0	0	0	0	0	0	0	0	0	0	0	0	0	0	0	0	0	0	0	0	0
Bacteroides thetaiotaomicron KPPR-3	1	38	1	36	1	0	2	1	0	1	3	0	1	0	0	0	0	0	1	0	1	1	5	1	0	0	4	0	0	0	0	0	0	0	0	0	0	0	0	0	0	0	0	0	0	0	1	0
Bacteroides thetaiotaomicron NLAE-zl-C523	1	33	1	22	1	0	1	1	0	0	3	0	1	0	0	0	0	0	0	0	1	1	3	1	0	0	4	0	0	0	0	0	0	0	0	0	0	0	0	0	0	0	0	0	0	0	1	0
Bacteroides thetaiotaomicron NLAE-zl-C579	1	33	1	22	1	0	1	1	0	0	3	0	1	0	0	0	0	0	0	0	1	1	3	1	0	0	4	0	0	0	0	0	0	0	0	0	0	0	0	0	0	0	0	0	0	0	1	0
Bacteroides thetaiotaomicron NLAE-zl-G288	2	36	1	23	1	0	1	1	0	1	4	0	1	0	0	0	0	1	0	0	1	1	4	1	0	0	4	0	0	0	0	0	0	0	0	0	0	0	0	0	0	0	0	0	0	0	1	0
Bacteroides vulgatus NLAE-zl-G202	1	38	1	25	1	0	0	1	0	5	1	0	1	1	0	0	1	0	3	0	1	1	1	2	0	0	2	0	0	0	0	0	0	0	0	0	0	1	0	0	0	0	0	0	0	0	0	0
Bacteroides xylanisolvens NLAE-zl-C182	1	23	1	20	1	0	1	2	0	1	0	0	1	0	0	0	0	0	1	0	1	1	3	1	0	0	4	0	0	0	0	0	0	0	0	0	0	1	0	0	0	0	0	0	0	0	0	0
Bacteroides xylanisolvens NLAE-zl-C202	1	23	1	20	1	0	1	2	0	1	0	0	1	0	0	0	0	0	1	0	1	1	3	1	0	0	4	0	0	0	0	0	0	0	0	0	0	1	0	0	0	0	0	0	0	0	0	0
Bacteroides xylanisolvens NLAE-zl-C29	1	28	1	26	1	0	0	2	0	1	0	0	1	0	0	0	0	0	1	0	1	1	3	1	0	0	4	0	0	0	0	0	0	0	0	0	0	1	0	0	0	0	0	0	0	0	0	0
Bacteroides xylanisolvens NLAE-zl-C339	1	23	1	20	1	0	1	2	0	1	0	0	1	0	0	0	0	0	1	0	1	1	3	1	0	0	4	0	0	0	0	0	0	0	0	0	0	1	0	0	0	0	0	0	0	0	0	0
Bacteroides xylanisolvens NLAE-zl-G310	3	24	1	19	1	0	1	2	0	1	0	0	1	0	0	0	0	0	1	0	1	1	3	1	0	0	4	0	0	0	0	0	0	0	0	0	0	1	0	0	0	0	0	0	0	0	0	0
Bacteroides xylanisolvens NLAE-zl-G339	3	24	1	19	1	0	1	2	0	1	0	0	1	0	0	0	0	0	1	0	1	1	3	1	0	0	4	0	0	0	0	0	0	0	0	0	0	1	0	0	0	0	0	0	0	0	0	0
Bacteroides xylanisolvens NLAE-zl-G421	3	24	1	19	1	0	1	2	0	1	0	0	1	0	0	0	0	0	1	0	1	1	3	1	0	0	4	0	0	0	0	0	0	0	0	0	0	1	0	0	0	0	0	0	0	0	0	0
Porphyromonadaceae bacterium KH3CP3RA	0	23	1	20	1	0	0	0	0	0	0	0	1	1	0	2	0	0	1	0	1	0	3	1	0	0	3	0	0	0	0	0	0	0	0	0	0	1	0	0	0	0	0	0	0	0	0	0
Porphyromonadaceae bacterium KH3R12	0	17	1	12	1	0	0	0	0	0	1	0	1	1	0	0	0	0	1	1	1	0	0	1	0	0	2	0	0	0	0	0	0	0	0	0	0	1	0	0	0	0	0	0	0	0	0	0
Porphyromonadaceae bacterium KHP3R9	0	16	1	13	1	0	0	0	0	0	0	0	1	1	0	0	0	0	1	0	1	0	0	1	0	0	3	0	0	0	0	0	0	0	0	0	0	1	0	0	0	0	0	0	0	0	1	0
Porphyromonadaceae bacterium NLAE-zl-C104	0	15	1	11	1	0	0	0	0	0	0	0	1	1	0	0	0	0	1	0	1	0	0	1	0	0	2	0	0	0	0	0	0	0	0	0	0	1	0	0	0	0	0	0	0	0	0	0
Porphyromonas levii DSM 23370	0	9	1	8	1	0	0	1	0	0	0	0	1	0	0	0	1	0	0	0	1	0	0	1	0	0	1	0	0	0	0	0	0	0	0	0	0	0	0	0	0	0	0	0	0	0	0	0
Prevotella albensis DSM 11370	0	21	1	9	1	0	0	1	0	1	1	0	1	0	0	0	0	0	0	0	1	1	0	1	0	0	3	0	0	0	0	0	0	0	0	0	0	0	0	0	0	0	0	0	0	0	0	0
Prevotella brevis ATCC 19188	0	27	1	8	1	0	0	1	0	0	0	0	1	0	0	0	0	0	0	0	1	1	0	1	0	0	3	0	0	0	0	0	0	0	0	0	0	0	0	0	0	0	0	0	0	0	0	0
Prevotella brevis P6B11	0	25	1	8	1	0	0	1	0	0	0	0	1	0	0	0	0	0	0	0	1	1	0	1	0	0	3	0	0	0	0	0	0	0	0	0	0	0	0	0	0	0	0	0	0	0	0	0
Prevotella bryantii B14	0	25	1	14	1	0	1	1	0	0	1	0	1	0	0	0	0	1	0	0	1	1	2	1	0	0	3	0	0	0	0	0	0	0	0	0	0	0	0	0	0	0	0	0	0	0	0	0
Prevotella bryantii C21a	0	23	1	14	1	0	0	1	0	0	1	0	1	0	0	0	0	1	0	0	1	1	2	1	0	0	3	0	0	0	0	0	0	0	0	0	0	0	0	0	0	0	0	0	0	0	0	0
Prevotella bryantii FB3001	0	28	1	10	1	1	0	1	0	1	1	0	1	0	0	0	0	1	0	0	1	1	1	1	0	0	3	0	0	0	0	0	0	0	0	0	0	0	0	0	0	0	0	0	0	0	0	0
Prevotella bryantii KHPX14	0	24	1	13	1	1	0	1	0	1	1	0	1	0	0	0	0	1	0	0	1	1	2	1	0	0	3	0	0	0	0	0	0	0	0	0	0	0	0	0	0	0	0	0	0	0	0	0
Prevotella ruminicola 23	0	25	1	21	1	0	0	1	0	1	0	0	1	0	0	0	0	0	0	0	1	1	1	1	0	0	3	0	0	0	0	0	0	0	0	0	0	0	0	0	0	0	0	0	0	0	0	0
Prevotella ruminicola AR32	0	40	1	20	1	1	1	1	0	1	2	0	1	0	0	0	0	0	0	0	1	1	1	1	0	0	3	0	0	0	0	0	0	0	0	0	0	0	0	0	0	0	0	0	0	0	0	0
Prevotella ruminicola ATCC 19189	0	24	1	17	1	0	0	1	0	1	0	0	1	0	0	0	0	0	0	0	1	1	1	1	0	0	3	0	0	0	0	0	0	0	0	0	0	0	0	0	0	0	0	0	0	0	0	0
Prevotella ruminicola BPI-162	0	30	1	14	1	0	0	1	0	0	0	0	1	0	0	0	0	0	0	0	1	1	1	1	0	0	3	0	0	0	0	0	0	0	0	0	0	0	0	0	0	0	0	0	0	0	0	0
Prevotella ruminicola BPI-34	0	29	1	15	1	0	0	1	0	0	0	0	1	0	0	0	0	0	0	0	1	1	0	1	0	0	3	0	0	0	0	0	0	0	0	0	0	0	0	0	0	0	0	0	0	0	0	0
Prevotella ruminicola D31d	0	34	1	21	1	0	1	1	0	0	0	0	1	0	0	0	0	0	0	0	1	1	2	1	0	0	3	0	0	0	0	0	0	0	0	0	0	0	0	0	0	0	0	0	0	0	0	0
Prevotella ruminicola Ga6B6	0	29	1	15	1	0	0	1	0	1	0	0	1	0	0	0	0	0	1	0	1	1	1	1	0	0	3	0	0	0	0	0	0	0	0	0	0	0	0	0	0	0	0	0	0	0	0	0
Prevotella ruminicola KHT3	0	38	1	18	1	0	0	1	0	1	0	0	1	0	0	0	0	0	0	0	1	1	0	1	0	0	3	0	0	0	0	0	0	0	0	0	0	0	0	0	0	0	0	0	0	0	0	0
Prevotella sp. AGR2160	1	31	1	6	1	0	1	1	0	0	0	0	1	0	0	0	0	0	0	0	1	1	1	1	0	0	3	0	0	0	0	0	0	0	0	0	0	1	0	0	0	0	0	0	0	0	0	0
Prevotella sp. BP1-145	0	23	1	17	1	0	0	2	0	0	0	0	1	0	0	0	0	1	0	0	1	1	0	1	0	0	3	0	0	0	0	0	0	0	0	0	0	0	0	0	0	0	0	0	0	0	0	0
Prevotella sp. BP1-148	0	25	1	13	1	0	0	2	0	0	0	0	1	0	0	0	0	1	0	0	1	1	0	1	0	0	3	0	0	0	0	0	0	0	0	0	0	0	0	0	0	0	0	0	0	0	0	0
Prevotella sp. FD3004	0	36	1	16	1	0	1	1	0	1	2	0	1	0	0	0	0	0	0	0	1	1	1	1	0	0	3	0	0	0	0	0	0	0	0	0	0	0	0	0	0	0	0	0	0	0	0	0
Prevotella sp. HUN102	0	17	1	5	1	0	1	1	0	0	0	0	1	0	0	0	0	0	0	0	1	1	0	1	0	0	3	0	0	0	0	0	0	0	0	0	0	0	0	0	0	0	0	0	0	0	0	0
Prevotella sp. KH1P2	0	23	1	8	1	0	0	1	0	2	0	0	1	0	0	0	0	0	0	0	1	1	2	1	0	0	2	0	0	0	0	0	0	0	0	0	0	0	0	0	0	0	0	0	0	0	1	0
Prevotella sp. KH2C16	2	21	1	10	1	0	0	1	0	0	0	0	1	0	0	0	1	0	0	0	1	1	0	1	0	0	3	0	0	0	0	0	0	0	0	0	0	0	0	0	0	0	0	0	0	0	0	0
Prevotella sp. KHP1	0	33	1	22	1	0	0	1	0	1	0	0	1	0	0	0	0	0	1	0	1	1	0	1	0	0	3	0	0	0	0	0	0	0	0	0	0	0	0	0	0	0	0	0	0	0	0	0
Prevotella sp. KHP7	0	42	1	19	1	0	3	1	0	1	2	0	1	0	0	0	0	0	1	0	1	1	2	1	0	0	3	0	0	1	0	0	0	0	0	0	0	0	0	0	0	0	0	0	0	0	0	0
Prevotella sp. LC2012	0	29	1	17	1	0	1	2	0	0	0	0	1	0	0	0	0	0	1	0	1	1	1	1	0	0	3	0	0	0	0	0	0	0	0	0	0	0	0	0	0	0	0	0	0	0	0	0
Prevotella sp. MA2016	0	33	1	15	1	0	0	1	0	2	0	0	1	0	0	0	0	0	0	0	1	1	2	1	0	0	3	0	0	0	0	0	0	0	0	0	0	1	0	0	0	0	0	0	0	0	0	0
Prevotella sp. NE3005	0	40	1	17	1	1	0	1	0	1	0	0	1	0	0	0	0	0	1	0	1	1	0	1	0	0	3	0	0	0	0	0	0	0	0	0	0	0	0	0	0	0	0	0	0	0	0	0
Prevotella sp. P6B1	0	38	1	20	1	0	0	1	0	1	0	0	1	0	0	0	0	0	0	0	1	1	0	1	0	0	3	0	0	0	0	0	0	0	0	0	0	0	0	0	0	0	0	0	0	0	0	0
Prevotella sp. P6B4	2	41	1	17	1	0	0	1	0	2	0	0	1	0	0	0	0	0	0	0	1	1	0	1	0	0	3	0	0	0	0	0	0	0	0	0	0	0	0	0	0	0	0	0	0	0	0	0
Prevotella sp. RM4	1	30	1	16	1	0	1	1	1	1	0	0	1	0	0	0	0	0	1	0	1	1	2	1	0	0	3	0	0	0	0	0	0	0	0	0	0	0	0	0	0	0	0	0	0	0	0	0
Prevotella sp. TC2-24	0	28	1	16	1	0	1	2	0	0	0	0	1	0	0	0	0	0	1	0	1	1	1	1	0	0	3	0	0	0	0	0	0	0	0	0	0	0	0	0	0	0	0	0	0	0	0	0
Prevotella sp. TC2-28	0	37	1	21	1	1	1	1	0	1	0	0	1	0	0	0	0	0	0	0	1	1	1	1	0	0	3	0	0	0	0	0	0	0	0	0	0	0	0	0	0	0	0	0	0	0	0	0
Prevotella sp. TF2-5	0	27	1	10	1	0	0	1	0	1	0	0	1	0	0	0	0	0	0	0	1	1	0	1	0	0	3	0	0	0	0	0	0	0	0	0	0	0	0	0	0	0	0	0	0	0	0	0
Prevotellaceae bacterium HUN156	0	24	1	11	1	0	0	1	0	0	0	0	1	0	0	0	0	0	0	0	1	1	0	1	0	0	3	0	0	0	0	0	0	0	0	0	0	0	0	0	0	0	0	0	0	0	0	0
Prevotellaceae bacterium KH2P17	0	23	1	8	1	0	0	1	0	2	0	0	1	0	0	0	0	0	0	0	1	1	2	1	0	0	3	0	0	0	0	0	0	0	0	0	0	0	0	0	0	0	0	0	0	0	1	0
Prevotellaceae bacterium MN60	0	25	1	10	1	0	0	1	0	0	0	0	1	0	0	0	0	0	0	0	1	1	0	1	0	0	3	0	0	0	0	0	0	0	0	0	0	0	0	0	0	0	0	0	0	0	0	0
Bacteroidales bacterium KHT7	1	32	1	18	1	0	0	1	0	1	0	0	1	0	0	0	0	0	1	0	1	1	1	1	0	0	3	0	0	0	0	0	0	0	0	0	0	0	0	0	0	0	0	0	0	0	1	0
Bacteroidales bacterium WCE2004	0	7	0	10	1	0	1	0	0	0	5	0	1	0	0	0	0	0	0	0	1	0	0	1	0	0	2	0	0	0	0	0	0	0	0	0	0	0	0	0	0	0	0	0	0	0	0	0
Bacteroidales bacterium WCE2008	0	14	1	7	1	0	1	0	0	0	2	0	1	0	0	0	0	0	0	0	1	0	1	1	0	0	3	0	0	0	0	0	0	0	0	0	0	0	0	0	0	0	0	0	0	0	0	0
Fibrobacter succinogenes subsp. elongatus HM2	0	24	0	14	1	0	0	1	0	0	0	0	1	0	0	0	0	0	1	0	1	1	1	1	0	0	2	0	0	0	0	0	0	0	0	0	0	0	0	0	0	0	0	0	0	0	1	0
Fibrobacter succinogenes subsp. succinogenes S85	1	26	0	12	1	0	0	0	0	0	0	0	1	0	0	0	0	0	1	0	1	1	3	1	0	0	2	0	0	0	0	0	0	0	0	0	0	0	0	0	0	0	0	0	0	0	0	0
Bacillus cereus KPR-7A	3	27	0	14	1	0	0	0	0	0	0	0	0	0	0	0	0	0	2	0	4	0	0	1	0	0	6	0	0	0	0	0	0	0	0	0	0	0	0	0	0	0	0	0	0	0	0	0
Bacillus licheniformis VTM3R78	3	13	0	11	2	0	1	0	0	0	0	0	0	0	0	0	0	0	1	0	3	0	0	2	0	0	4	0	0	0	0	0	0	0	0	0	0	0	0	0	0	0	0	0	0	0	0	0
Bacillus nealsonii AAU1_buffalo	0	9	0	10	1	0	0	0	0	0	0	0	0	0	0	0	0	0	1	0	2	0	0	1	0	0	4	0	0	0	0	0	0	0	0	0	0	0	0	0	0	0	0	1	0	0	0	0
Bacillus sp. MB2021	0	8	0	14	1	0	0	0	0	0	0	0	0	0	0	0	0	0	2	0	2	0	1	1	0	0	5	0	0	0	0	0	0	0	0	0	0	0	0	0	0	0	0	0	0	0	0	0
Enterococcus casseliflavus NLAE-zl-C414	1	16	0	5	1	0	1	0	0	0	0	0	0	0	0	0	0	0	0	0	1	0	1	1	0	0	3	0	0	0	0	0	0	0	0	0	0	0	0	0	0	0	0	0	0	0	0	0
Enterococcus casseliflavus NLAE-zl-G268	1	7	0	5	1	0	1	0	0	0	0	0	0	0	0	0	0	0	2	0	1	0	1	1	0	0	3	0	0	0	0	0	0	0	0	0	0	0	0	0	0	0	0	0	0	0	0	0
Enterococcus faecalis 68A	0	15	0	2	0	0	2	0	0	0	0	0	0	0	0	0	0	0	0	0	1	0	0	0	0	0	3	0	0	0	0	0	0	0	0	0	0	0	0	0	0	0	0	0	0	0	0	0
Enterococcus faecalis VTM1R91	0	12	0	4	0	0	2	0	0	0	0	0	0	0	0	0	0	0	1	0	1	0	0	0	0	0	3	0	0	0	0	0	0	0	0	0	0	0	0	0	0	0	0	0	0	0	0	0
Enterococcus gallinarum SKF1	0	11	0	6	1	0	1	0	0	1	0	0	0	0	0	0	0	0	0	0	1	0	1	1	0	0	3	0	0	0	0	0	0	0	0	0	0	0	0	0	0	0	0	0	0	0	0	0
Enterococcus mundtii C2	0	15	0	3	0	0	2	0	0	0	0	0	0	0	0	0	0	0	0	0	1	0	0	0	0	0	3	0	0	0	0	0	0	0	0	0	0	0	0	0	0	0	0	0	0	0	0	0
Enterococcus sp. KPPR-6	2	16	0	6	1	0	2	0	0	0	0	0	0	0	0	0	0	0	0	0	1	0	0	1	0	0	4	0	0	0	0	0	0	0	0	0	0	0	0	0	0	0	0	0	0	0	0	0
Lactobacillus brevis AG48	0	11	0	7	0	0	0	0	0	0	0	0	0	0	0	0	0	0	1	0	1	0	1	0	0	0	2	0	0	0	0	0	0	0	0	0	0	0	0	0	0	0	0	0	0	0	0	0
Lactobacillus mucosae AGR63	0	9	0	8	0	0	4	0	0	0	0	0	0	0	0	0	0	0	0	0	1	0	2	0	0	0	2	0	0	0	0	0	0	0	0	0	0	0	0	0	0	0	0	0	0	0	0	0
Lactobacillus mucosae KHPC15	0	8	0	6	0	0	4	0	0	0	0	0	0	0	0	0	0	0	0	0	1	0	1	0	0	0	2	0	0	0	0	0	0	0	0	0	0	0	0	0	0	0	0	0	0	0	0	0
Lactobacillus mucosae KHPX11	0	8	0	6	0	0	4	0	0	0	0	0	0	0	0	0	0	0	0	0	1	0	1	0	0	0	2	0	0	0	0	0	0	0	0	0	0	0	0	0	0	0	0	0	0	0	0	0
Lactobacillus mucosae WCC8	0	8	0	6	0	0	4	0	0	0	0	0	0	0	0	0	0	0	0	0	1	0	1	0	0	0	2	0	0	0	0	0	0	0	0	0	0	0	0	0	0	0	0	0	0	0	0	0
Lactobacillus plantarum AG30	0	16	0	14	1	0	0	0	0	0	0	0	0	0	0	0	0	0	1	0	1	0	0	1	0	0	2	0	0	0	0	0	0	0	0	0	0	0	0	0	0	0	0	0	0	0	0	0
Lactobacillus ruminis ATCC 27782	0	11	0	2	1	0	1	0	0	0	2	0	0	0	0	0	0	0	1	0	1	0	0	0	0	0	1	0	0	0	0	0	0	0	0	0	0	0	0	0	0	0	0	0	0	0	0	0
Lactobacillus ruminis DSM 20403	0	9	0	4	1	0	1	0	0	0	2	0	0	0	0	0	0	0	1	0	1	0	0	1	0	0	2	0	0	0	0	0	0	0	0	0	0	0	0	0	0	0	0	0	0	0	0	0
Lactobacillus ruminis WC1T17	0	16	0	5	1	0	1	0	0	0	0	0	0	0	0	0	0	0	1	0	1	0	0	1	0	0	2	0	0	0	0	0	0	0	0	0	0	0	0	0	0	0	0	0	0	0	0	0
Pediococcus acidilactici AGR20	0	8	0	7	0	0	4	0	0	0	0	0	0	0	0	0	0	0	1	0	1	0	1	0	0	0	2	0	0	0	0	0	0	0	0	0	0	0	0	0	0	0	0	0	0	0	0	0
Sharpea azabuensis DSM 18934	0	12	0	5	2	0	0	0	0	0	0	0	0	0	0	0	0	0	0	0	1	0	0	3	0	0	1	0	0	0	0	0	0	0	0	0	0	0	0	0	0	0	0	0	0	0	0	0
Sharpea azabuensis DSM 20406	0	17	0	9	2	0	0	0	0	0	0	0	0	0	0	0	0	0	0	0	1	0	1	3	0	0	1	0	0	0	0	0	0	0	0	0	0	0	0	0	0	0	0	0	0	0	0	0
Sharpea azabuensis KH1P5	0	23	0	6	2	0	0	0	0	0	0	0	0	0	0	0	0	0	0	0	1	0	0	3	0	0	1	0	0	0	0	0	0	0	0	0	0	0	0	0	0	0	0	0	0	0	0	0
Sharpea azabuensis KH2P10	0	23	0	6	2	0	0	0	0	0	0	0	0	0	0	0	0	0	0	0	1	0	0	3	0	0	1	0	0	0	0	0	0	0	0	0	0	0	0	0	0	0	0	0	0	0	0	0
Staphylococcus epidermidis AG42	0	3	0	8	0	0	1	0	0	0	0	0	0	0	0	0	0	0	1	0	2	0	0	0	0	0	3	0	0	0	0	0	0	0	0	0	0	0	0	0	0	0	0	0	0	0	0	0
Staphylococcus epidermidis NLAE-zl-G239	0	3	0	8	0	0	1	0	0	0	0	0	0	0	0	0	0	0	1	0	2	0	0	0	0	0	3	0	0	0	0	0	0	0	0	0	0	0	0	0	0	0	0	0	0	0	0	0
Lactococcus garvieae M79	0	11	0	7	0	0	1	0	0	0	0	0	0	0	0	0	0	0	0	0	1	0	0	1	0	0	4	0	0	0	0	0	0	0	0	0	0	0	0	0	0	0	0	0	0	0	0	0
Lactococcus lactis subsp. cremoris str. DPC6856	0	20	0	3	1	0	0	0	0	2	0	0	0	0	0	0	0	0	0	0	1	0	0	1	0	0	3	0	0	0	0	0	0	0	0	0	0	0	0	0	0	0	0	0	0	0	0	0
Lactococcus lactis subsp. lactis 511	0	12	0	6	1	0	0	0	0	0	0	0	0	0	0	0	0	0	0	0	1	0	0	1	0	0	3	0	0	0	0	0	0	0	0	0	0	0	0	0	0	0	0	0	0	0	0	0
Streptococcus equinus 2B	1	11	0	7	0	0	0	0	0	0	0	0	0	0	0	0	0	0	0	0	1	0	1	1	0	0	3	0	0	0	0	0	0	0	0	0	0	0	0	0	0	0	0	0	0	0	0	0
Streptococcus equinus AG46	1	8	0	5	0	0	0	0	0	0	0	0	0	0	0	0	0	0	0	0	1	0	0	1	0	0	3	0	0	0	0	0	0	0	0	0	0	0	0	0	0	0	0	0	0	0	0	0
Streptococcus equinus AR3	3	9	0	6	0	0	0	0	0	1	0	0	0	0	0	0	0	0	0	0	1	0	1	1	0	0	3	0	0	0	0	0	0	0	0	0	0	0	0	0	0	0	0	0	0	0	0	0
Streptococcus equinus ATCC 33317	0	8	0	8	0	0	0	0	0	0	0	0	0	0	0	0	0	0	0	0	1	0	0	1	0	0	3	0	0	0	0	0	0	0	0	0	0	0	0	0	0	0	0	0	0	0	0	0
Streptococcus equinus B315	1	11	0	7	0	0	0	0	0	0	0	0	0	0	0	0	0	0	0	0	1	0	0	1	0	0	3	0	0	0	0	0	0	0	0	0	0	0	0	0	0	0	0	0	0	0	0	0
Streptococcus equinus C277	1	10	0	7	0	0	0	0	0	1	0	0	0	0	0	0	0	0	0	0	1	0	0	1	0	0	3	0	0	0	0	0	0	0	0	0	0	0	0	0	0	0	0	0	0	0	0	0
Streptococcus equinus ES1	1	10	0	7	0	0	0	0	0	1	0	0	0	0	0	0	0	0	0	0	1	0	0	1	0	0	3	0	0	0	0	0	0	0	0	0	0	0	0	0	0	0	0	0	0	0	0	0
Streptococcus equinus GA-1	1	6	0	4	0	0	0	0	0	1	0	0	0	0	0	0	0	0	0	0	1	0	0	1	0	0	3	0	0	0	0	0	0	0	0	0	0	0	0	0	0	0	0	0	0	0	0	0
Streptococcus equinus H24	1	8	0	7	0	0	0	0	0	0	0	0	0	0	0	0	0	0	0	0	1	0	0	1	0	0	3	0	0	0	0	0	0	0	0	0	0	0	0	0	0	0	0	0	0	0	0	0
Streptococcus equinus HC5	1	7	0	5	0	0	0	0	0	0	0	0	0	0	0	0	0	0	0	0	1	0	1	1	0	0	3	0	0	0	0	0	0	0	0	0	0	0	0	0	0	0	0	0	0	0	0	0
Streptococcus equinus JB1	1	11	0	8	0	0	0	0	0	0	0	0	0	0	0	0	0	0	0	0	1	0	0	1	0	0	3	0	0	0	0	0	0	0	0	0	0	0	0	0	0	0	0	0	0	0	0	0
Streptococcus equinus MPR1	0	7	0	6	0	0	0	0	0	0	0	0	0	0	0	0	0	0	0	0	1	0	0	1	0	0	3	0	0	0	0	0	0	0	0	0	0	0	0	0	0	0	0	0	0	0	0	0
Streptococcus equinus MPR2	0	7	0	6	0	0	0	0	0	0	0	0	0	0	0	0	0	0	0	0	1	0	0	1	0	0	3	0	0	0	0	0	0	0	0	0	0	0	0	0	0	0	0	0	0	0	0	0
Streptococcus equinus MPR4	1	8	0	5	0	0	0	0	0	0	0	0	0	0	0	0	0	0	0	0	1	0	0	1	0	0	3	0	0	0	0	0	0	0	0	0	0	0	0	0	0	0	0	0	0	0	0	0
Streptococcus equinus pGA-7	3	7	0	4	0	0	0	0	0	0	0	0	0	0	0	0	0	0	0	0	1	0	1	1	0	0	3	0	0	0	0	0	0	0	0	0	0	0	0	0	0	0	0	0	0	0	0	0
Streptococcus equinus pR-5	1	10	0	6	0	0	0	0	0	1	0	0	0	0	0	0	0	0	0	0	1	0	0	1	0	0	3	0	0	0	0	0	0	0	0	0	0	0	0	0	0	0	0	0	0	0	0	0
Streptococcus equinus Sb04	1	7	0	8	0	0	0	0	0	0	0	0	0	0	0	0	0	0	0	0	1	0	0	1	0	0	3	0	0	0	0	0	0	0	0	0	0	0	0	0	0	0	0	0	0	0	0	0
Streptococcus equinus Sb05	0	6	0	4	0	0	0	0	0	0	0	0	0	0	0	0	0	0	0	0	1	0	2	1	0	0	3	0	0	0	0	0	0	0	0	0	0	0	0	0	0	0	0	0	0	0	0	0
Streptococcus equinus Sb09	3	11	0	7	0	0	0	0	0	0	0	0	0	0	0	0	0	0	0	0	1	0	0	1	0	0	3	0	0	0	0	0	0	0	0	0	0	0	0	0	0	0	0	0	0	0	0	0
Streptococcus equinus Sb10	1	8	0	3	0	0	0	0	0	0	0	0	0	0	0	0	0	0	0	0	1	0	1	1	0	0	3	0	0	0	0	0	0	0	0	0	0	0	0	0	0	0	0	0	0	0	0	0
Streptococcus equinus Sb13	1	11	0	6	0	0	0	0	0	0	0	0	0	0	0	0	0	0	0	0	1	0	1	1	0	0	3	0	0	0	0	0	0	0	0	0	0	0	0	0	0	0	0	0	0	0	0	0
Streptococcus equinus Sb17	1	7	0	4	0	0	0	0	0	0	0	0	0	0	0	0	0	0	0	0	1	0	0	1	0	0	3	0	0	0	0	0	0	0	0	0	0	0	0	0	0	0	0	0	0	0	0	0
Streptococcus equinus Sb18	1	14	0	5	0	0	0	0	0	0	0	0	0	0	0	0	0	0	0	0	1	0	0	1	0	0	3	0	0	0	0	0	0	0	0	0	0	0	0	0	0	0	0	0	0	0	0	0
Streptococcus equinus Sb20	1	10	0	8	0	0	0	0	0	0	0	0	0	0	0	0	0	0	0	0	1	0	0	1	0	0	3	0	0	0	0	0	0	0	0	0	0	0	0	0	0	0	0	0	0	0	0	0
Streptococcus equinus SI	1	6	0	4	0	0	0	0	0	1	0	0	0	0	0	0	0	0	0	0	1	0	0	1	0	0	3	0	0	0	0	0	0	0	0	0	0	0	0	0	0	0	0	0	0	0	0	0
Streptococcus equinus SN033	1	10	0	6	0	0	0	0	0	0	0	0	0	0	0	0	0	0	0	0	1	0	0	1	0	0	3	0	0	0	0	0	0	0	0	0	0	0	0	0	0	0	0	0	0	0	0	0
Streptococcus equinus Ye01	1	7	0	4	0	0	0	0	0	1	0	0	0	0	0	0	0	0	0	0	1	0	0	1	0	0	3	0	0	0	0	0	0	0	0	0	0	0	0	0	0	0	0	0	0	0	0	0
Streptococcus gallolyticus LMG 15572	1	7	0	6	1	0	1	0	0	0	0	0	0	0	0	0	0	0	0	0	1	0	0	2	0	0	3	0	0	0	0	0	0	0	0	0	0	0	0	0	0	0	0	0	0	0	0	0
Streptococcus gallolyticus VTM1R27	1	9	0	4	1	0	1	0	0	0	0	0	0	0	0	0	0	0	0	0	1	0	0	2	0	0	3	0	0	0	0	0	0	0	0	0	0	0	0	0	0	0	0	0	0	0	0	0
Streptococcus gallolyticus VTM1R29	1	9	0	4	1	0	1	0	0	0	0	0	0	0	0	0	0	0	0	0	1	0	0	2	0	0	3	0	0	0	0	0	0	0	0	0	0	0	0	0	0	0	0	0	0	0	0	0
Streptococcus gallolyticus VTM2R47	1	7	0	6	1	0	1	0	0	0	0	0	0	0	0	0	0	0	0	0	1	0	0	2	0	0	3	0	0	0	0	0	0	0	0	0	0	0	0	0	0	0	0	0	0	0	0	0
Streptococcus gallolyticus VTM3R24	1	6	0	7	1	0	1	0	0	0	0	0	0	0	0	0	0	0	0	0	1	0	0	2	0	0	3	0	0	0	0	0	0	0	0	0	0	0	0	0	0	0	0	0	0	0	0	0
Streptococcus gallolyticus VTM3R42	1	6	0	7	1	0	1	0	0	0	0	0	0	0	0	0	0	0	0	0	1	0	0	2	0	0	3	0	0	0	0	0	0	0	0	0	0	0	0	0	0	0	0	0	0	0	0	0
Streptococcus henryi A-4	0	8	0	6	1	0	2	0	0	0	0	0	0	0	0	0	0	0	0	0	1	0	0	2	0	0	3	0	0	0	0	0	0	0	0	0	0	0	0	0	0	0	0	0	0	0	0	0
Streptococcus sp. 45	3	7	0	5	0	0	0	0	0	0	0	0	0	0	0	0	0	0	0	0	1	0	0	1	0	0	3	0	0	0	0	0	0	0	0	0	0	0	0	0	0	0	0	0	0	0	0	0
Streptococcus sp. NLAE-zl-C503	3	3	0	4	1	0	1	0	0	0	0	0	0	0	0	0	0	0	0	0	1	0	1	1	0	0	3	0	0	0	0	0	0	0	0	0	0	0	0	0	0	0	0	0	0	0	0	0
Clostridium algidicarnis B3	0	6	0	11	0	0	0	0	0	0	0	0	0	0	0	0	0	0	2	0	2	0	0	0	0	0	1	0	0	0	0	0	0	0	0	0	0	0	1	0	0	0	0	0	0	0	0	0
Clostridium beijerinckii HUN142	7	24	0	19	1	0	0	0	0	0	1	0	0	0	0	0	0	0	1	0	2	0	0	3	0	0	1	0	0	0	0	0	0	0	0	0	0	1	1	0	0	0	0	0	0	0	0	0
Clostridium butyricum AGR2140	0	15	0	13	1	0	0	0	0	1	0	0	0	0	0	0	0	0	2	0	2	0	0	2	0	0	1	0	0	0	0	0	0	0	0	0	0	0	1	0	0	0	0	0	0	0	0	0
Clostridium cadaveris AGR2141	0	6	0	8	1	0	0	0	0	0	0	0	0	0	0	0	0	0	1	0	4	0	0	1	0	0	2	0	0	0	0	0	0	0	0	0	0	0	0	0	0	0	0	0	0	0	0	0
Clostridium cadaveris NLAE-zl-G419	0	6	0	9	1	0	0	0	0	0	0	0	0	0	0	0	0	0	1	0	4	0	0	1	0	0	2	0	0	0	0	0	0	0	0	0	0	0	0	0	0	0	0	0	0	0	0	0
Clostridium chartatabidum DSM 8431	1	14	0	10	2	0	0	0	0	0	0	0	0	0	0	0	0	0	1	0	2	0	1	3	0	0	1	0	0	0	0	0	0	0	0	0	0	0	1	0	0	0	0	0	0	0	0	0
Clostridium cochlearium NLAE-zl-C224	0	6	0	9	0	0	0	0	0	0	0	0	0	0	0	0	0	0	1	0	2	0	0	0	0	0	1	0	0	0	0	0	0	0	0	0	0	0	1	0	0	0	0	0	0	0	0	0
Clostridium intestinale DSM 6191	0	12	0	8	2	0	0	0	0	0	0	0	0	0	0	0	0	0	1	0	3	0	0	1	0	0	1	0	0	1	0	0	0	0	0	0	0	1	1	0	0	0	0	0	0	0	0	0
Clostridium lundense DSM 17049	0	8	0	11	1	0	0	0	0	0	0	0	0	0	0	0	0	0	1	0	2	0	0	1	0	0	1	0	0	0	0	0	0	0	0	0	0	0	1	0	0	0	0	0	0	0	0	0
Clostridium paraputrificum AGR2156	0	5	0	10	1	0	0	0	0	0	0	0	0	0	0	0	0	0	1	0	2	0	0	2	0	0	1	0	0	0	0	0	0	0	0	0	0	0	1	0	0	0	0	0	0	0	0	0
Clostridium sartagoforme AAU1	1	16	0	12	1	0	0	0	0	0	0	0	0	0	0	0	0	0	2	0	3	0	0	2	0	0	1	0	0	0	0	0	0	0	0	0	0	0	0	0	0	0	0	0	0	0	0	0
Erysipelatoclostridium innocuum NLAE-zl-C381	0	9	0	4	1	0	0	0	0	0	0	0	0	0	0	0	0	0	0	0	1	0	0	2	0	0	4	0	0	0	0	0	0	0	0	0	0	0	0	0	0	0	0	0	0	0	0	0
Oxobacter pfennigii V5.2	0	18	0	13	0	0	1	0	0	0	0	0	0	0	0	0	0	0	1	0	3	0	0	0	0	0	2	0	0	0	0	0	0	0	0	0	0	0	1	0	0	0	0	0	0	0	0	0
Peptoclostridium sp. NCR	0	12	0	10	1	0	0	0	0	0	0	0	0	0	0	0	0	0	0	0	4	0	0	2	0	0	4	0	0	0	0	0	0	0	0	0	0	0	0	0	0	0	0	0	0	0	0	0
Proteiniclasticum ruminis DSM 24773	0	5	0	5	1	0	0	0	0	0	0	0	0	0	0	0	0	0	0	0	2	0	0	2	0	0	1	0	0	0	0	0	0	0	0	0	0	0	1	0	0	0	0	0	0	0	0	0
Sarcina sp. DSM 11001	1	26	0	6	2	0	0	0	0	0	0	0	0	0	0	0	0	0	0	0	1	0	1	2	0	0	1	0	0	0	0	0	0	0	0	0	0	0	0	0	0	0	0	0	0	0	0	0
Eubacterium callanderi NLAE-zl-G225	0	15	0	17	1	0	0	0	0	0	0	0	0	0	0	0	0	0	0	0	3	0	1	2	1	0	2	0	0	0	0	0	0	0	0	0	0	0	0	0	0	0	0	0	0	0	0	0
Eubacterium cellulosolvens 6	3	29	0	7	1	0	4	0	0	0	1	0	0	0	0	0	0	0	0	0	1	0	2	2	0	0	1	0	0	0	0	0	0	0	0	0	0	0	0	0	0	0	0	0	0	0	0	0
Eubacterium cellulosolvens LD2006	2	26	0	8	1	0	0	0	0	0	0	0	0	0	0	0	0	0	0	0	1	0	2	2	0	0	1	0	0	0	0	0	0	0	0	0	0	0	0	0	0	0	0	0	0	0	1	0
Eubacterium limosum SA11	0	18	0	8	1	0	0	0	0	0	0	0	0	0	0	0	0	0	0	0	3	0	0	2	1	0	2	0	0	1	0	0	0	0	0	0	0	0	0	0	0	0	0	0	0	0	0	0
Eubacterium oxidoreducens DSM 3217	0	21	0	8	1	0	0	0	0	0	0	0	0	0	0	0	0	0	0	0	1	0	1	1	0	0	2	0	0	0	0	0	0	0	0	0	0	0	0	0	0	0	0	0	0	0	0	0
Eubacterium pyruvativorans i6	1	4	0	1	1	0	0	0	0	0	0	0	0	0	0	0	0	0	0	0	1	0	0	1	0	0	1	0	0	0	0	0	0	0	0	0	0	0	0	0	0	0	0	0	0	0	0	0
Eubacterium pyruvativorans KHGC13	1	4	0	1	1	0	0	0	0	0	0	0	0	0	0	0	0	0	0	0	1	0	0	1	0	0	1	0	0	0	0	0	0	0	0	0	0	0	0	0	0	0	0	0	0	0	0	0
Eubacterium pyruvativorans KHPC4	1	4	0	1	1	0	0	0	0	0	0	0	0	0	0	0	0	0	0	0	1	0	0	1	0	0	1	0	0	0	0	0	0	0	0	0	0	0	0	0	0	0	0	0	0	0	0	0
Eubacterium ruminantium 2388	0	8	0	2	1	0	0	0	0	0	0	0	0	0	0	0	0	0	0	0	1	0	0	2	0	0	1	0	0	0	0	0	0	0	0	0	0	0	0	0	0	0	0	0	0	0	0	0
Eubacterium ruminantium ATCC 17233	0	8	0	2	1	0	0	0	0	0	0	0	0	0	0	0	0	0	0	0	1	0	0	2	0	0	1	0	0	0	0	0	0	0	0	0	0	0	0	0	0	0	0	0	0	0	0	0
Eubacterium ruminantium FB3002	1	10	0	4	1	0	0	0	0	0	0	0	0	0	0	0	0	0	0	0	1	0	0	2	0	0	1	0	0	0	0	0	0	0	0	0	0	0	0	0	0	0	0	0	0	0	0	0
Eubacterium ruminantium HUN269	0	8	0	2	1	0	0	0	0	0	0	0	0	0	0	0	0	0	0	0	1	0	0	2	0	0	1	0	0	0	0	0	0	0	0	0	0	0	0	0	0	0	0	0	0	0	0	0
Eubacterium sp. AB3007	1	8	0	1	1	0	0	0	0	0	0	0	0	0	0	0	0	0	0	0	1	0	0	1	0	0	1	0	0	0	0	0	0	0	0	0	0	0	0	0	0	0	0	0	0	0	0	0
Eubacterium uniforme ATCC 35992	0	12	0	3	1	0	0	0	0	0	0	0	0	0	0	0	0	0	0	0	1	0	0	2	0	0	1	0	0	0	0	0	0	0	0	0	0	0	0	0	0	0	0	0	0	0	0	0
Eubacterium xylanophilum ATCC 35991	0	19	0	0	1	0	1	0	0	0	0	0	0	0	0	0	0	0	0	0	1	0	0	2	1	0	3	0	0	0	0	0	0	0	0	0	0	0	0	0	0	0	0	0	0	0	0	0
Acetitomaculum ruminis DSM 5522	2	19	0	3	1	0	0	0	0	0	0	0	0	0	0	0	0	0	0	0	1	0	0	1	0	0	2	0	0	0	0	0	0	0	0	0	0	0	0	0	0	0	0	0	0	0	0	0
Blautia schinkii DSM 10518	0	25	0	17	1	0	0	0	0	1	1	0	0	0	0	0	0	0	0	0	1	0	0	1	0	0	2	0	0	0	0	0	0	0	0	0	0	0	0	0	0	0	0	0	0	0	0	0
Blautia sp. SF-50	0	20	0	8	1	0	0	0	0	0	0	0	0	0	0	0	0	0	1	0	1	0	0	2	0	0	1	0	0	0	0	0	0	0	0	0	0	0	0	0	0	0	0	0	0	0	0	0
Blautia wexlerae AGR2146	0	19	0	5	2	0	0	0	0	0	0	0	0	0	0	0	0	0	0	0	1	0	0	2	0	0	1	0	0	0	0	0	0	0	0	0	0	0	0	0	0	0	0	0	0	0	0	0
Butyrivibrio fibrisolvens AB2020	2	61	0	28	1	0	1	0	0	4	1	1	0	0	0	0	0	0	1	0	1	0	0	2	0	0	1	0	0	0	0	0	0	0	0	0	0	0	0	0	0	0	0	0	0	0	0	0
Butyrivibrio fibrisolvens AR40	2	66	0	28	1	0	0	0	1	4	1	1	0	0	0	0	0	0	2	0	1	0	0	2	0	0	1	0	0	0	0	0	0	0	0	0	0	0	0	0	0	0	0	0	0	0	0	0
Butyrivibrio fibrisolvens DSM 3071	2	57	0	26	1	0	1	0	0	3	1	1	0	0	0	0	0	0	1	0	1	0	1	2	0	0	1	0	0	0	0	0	0	0	0	0	0	0	0	0	0	0	0	0	0	0	0	0
Butyrivibrio fibrisolvens FE2007	0	55	0	25	1	0	6	0	1	3	0	1	0	0	0	0	0	0	1	0	1	0	1	2	0	0	1	0	0	0	0	0	0	0	0	0	0	0	0	0	0	0	0	0	0	0	0	0
Butyrivibrio fibrisolvens MD2001	3	59	0	31	1	0	1	0	0	6	1	1	0	0	0	0	0	0	1	0	1	0	1	2	0	0	1	0	0	0	0	0	0	0	0	0	0	0	0	0	0	0	0	0	0	0	0	0
Butyrivibrio fibrisolvens ND3005	1	53	0	25	1	0	3	0	1	5	0	1	0	0	0	0	0	0	1	0	1	0	0	2	0	0	1	0	0	0	0	0	0	0	0	0	0	0	0	0	0	0	0	0	0	0	0	0
Butyrivibrio fibrisolvens TB	3	60	0	22	1	0	6	0	0	3	1	1	0	0	0	0	0	0	1	0	1	0	2	2	0	0	1	0	0	0	0	0	0	0	0	0	0	0	0	0	0	0	0	0	0	0	0	0
Butyrivibrio fibrisolvens WTE3004	3	58	0	36	1	0	1	0	1	3	1	1	0	0	0	0	0	0	2	0	1	0	0	2	0	0	1	0	0	0	0	0	0	0	0	0	0	0	0	0	0	0	0	0	0	0	0	0
Butyrivibrio fibrisolvens YRB2005	3	59	0	24	1	0	0	0	1	4	1	1	0	0	0	0	0	0	2	0	1	0	0	2	0	0	1	0	0	0	0	0	0	0	0	0	0	0	0	0	0	0	0	0	0	0	1	0
Butyrivibrio hungatei DSM 14810	0	42	0	20	1	0	1	0	1	4	0	1	0	0	0	0	0	0	1	0	1	0	0	2	0	0	1	0	0	0	0	0	0	0	0	0	0	0	0	0	0	0	0	0	0	0	0	0
Butyrivibrio hungatei MB2003	1	42	0	21	1	0	1	0	1	3	0	1	0	0	0	0	0	0	1	0	1	0	0	2	0	0	1	0	0	0	0	0	0	0	0	0	0	0	0	0	0	0	0	0	0	0	0	0
Butyrivibrio hungatei NK4A153	1	35	0	17	1	0	0	0	0	3	0	1	0	0	0	0	0	0	1	0	1	0	0	2	0	0	2	0	0	0	0	0	0	0	0	0	0	0	0	0	0	0	0	0	0	0	0	0
Butyrivibrio hungatei XBD2006	1	34	0	17	1	0	0	0	0	3	1	1	0	0	0	0	0	0	1	0	1	0	2	4	0	0	2	0	0	0	0	0	0	0	0	0	0	0	0	0	0	0	0	0	0	0	0	0
Butyrivibrio proteoclasticus B316	3	56	0	29	1	0	3	0	0	7	0	1	0	0	0	0	0	0	1	0	1	0	1	2	0	0	1	0	0	0	0	0	0	0	0	0	0	0	0	0	0	0	0	0	0	0	0	0
Butyrivibrio proteoclasticus FD2007	4	48	0	21	1	0	5	0	2	5	0	1	0	0	0	0	0	0	1	0	1	0	1	2	0	0	1	0	0	0	0	0	0	0	0	0	0	1	0	0	0	0	0	0	0	0	0	0
Butyrivibrio proteoclasticus P18	1	49	0	27	1	0	0	0	0	3	0	1	0	0	0	0	0	0	1	0	1	0	1	2	0	0	1	0	0	0	0	0	0	0	0	0	0	0	0	0	0	0	0	0	0	0	0	0
Butyrivibrio proteoclasticus P6B7	0	38	0	18	1	0	0	0	0	5	0	1	0	0	0	0	0	0	1	0	1	0	1	2	0	0	1	0	0	1	0	0	0	0	0	0	0	0	0	0	0	0	0	0	0	0	0	0
Butyrivibrio sp. AC2005	1	63	0	28	1	0	0	0	0	3	0	1	0	0	0	0	0	0	1	0	1	0	1	2	0	0	1	0	0	0	0	0	0	0	0	0	0	1	0	0	0	0	0	0	0	0	0	0
Butyrivibrio sp. AD3002	1	49	0	23	1	0	1	0	0	3	1	1	0	0	0	0	0	0	1	0	1	0	1	2	0	0	1	0	0	0	0	0	0	0	0	0	0	1	0	0	0	0	0	0	0	0	0	0
Butyrivibrio sp. AE2005	1	38	0	16	1	0	0	0	0	3	0	1	0	0	0	0	0	0	1	0	1	0	2	2	0	0	2	0	0	0	0	0	0	0	0	0	0	0	0	0	0	0	0	0	0	0	0	0
Butyrivibrio sp. AE2015	2	50	0	20	1	0	1	0	1	3	0	1	0	0	0	0	0	0	2	0	1	0	1	2	0	0	1	0	0	0	0	0	0	0	0	0	0	1	0	0	0	0	0	0	0	0	0	0
Butyrivibrio sp. AE2032	0	50	0	24	1	0	0	0	1	6	1	1	0	0	0	0	0	0	1	0	1	0	1	2	0	0	1	0	0	0	0	0	0	0	0	0	0	1	0	0	0	0	0	0	0	0	0	0
Butyrivibrio sp. AE3003	1	36	0	17	1	0	0	0	0	3	0	1	0	0	0	0	0	0	1	0	1	0	1	2	0	0	2	0	0	0	0	0	0	0	0	0	0	0	0	0	0	0	0	0	0	0	0	0
Butyrivibrio sp. AE3004	2	44	0	17	1	0	0	0	0	3	0	1	0	0	0	0	0	0	1	0	1	0	2	2	0	0	1	0	0	0	0	0	0	0	0	0	0	1	0	0	0	0	0	0	0	0	0	0
Butyrivibrio sp. AE3006	0	45	0	22	1	0	0	0	1	4	1	1	0	0	0	0	0	0	1	0	1	0	2	2	0	0	1	0	0	0	0	0	0	0	0	0	0	0	0	0	0	0	0	0	0	0	0	0
Butyrivibrio sp. AE3009	1	38	0	15	1	0	2	0	1	3	0	1	0	0	0	0	0	0	1	0	1	0	2	2	0	0	1	0	0	0	0	0	0	0	0	0	0	0	0	0	0	0	0	0	0	0	0	0
Butyrivibrio sp. FC2001	3	53	0	23	1	0	1	0	0	3	1	1	0	0	0	0	0	0	1	0	1	0	0	2	0	0	1	0	0	1	0	0	0	0	0	0	0	1	0	0	0	0	0	0	0	0	0	0
Butyrivibrio sp. FCS006	1	43	0	21	1	0	1	0	0	3	1	1	0	0	0	0	0	0	1	0	1	0	3	2	0	0	1	0	0	0	0	0	0	0	0	0	0	0	0	0	0	0	0	0	0	0	0	0
Butyrivibrio sp. FCS014	0	34	0	17	1	0	1	0	0	3	0	1	0	0	0	0	0	0	2	0	1	0	2	2	0	0	1	0	0	0	0	0	0	0	0	0	0	0	0	0	0	0	0	0	0	0	0	0
Butyrivibrio sp. INlla14	3	50	0	26	1	0	2	0	1	4	0	1	0	0	0	0	0	0	1	0	1	0	2	2	0	0	1	0	0	0	0	0	0	0	0	0	0	0	0	0	0	0	0	0	0	0	1	0
Butyrivibrio sp. INlla16	1	50	0	25	1	0	0	0	0	4	2	1	0	0	0	0	0	0	1	0	1	0	2	2	0	0	1	0	0	0	0	0	0	0	0	0	0	0	0	0	0	0	0	0	0	0	0	0
Butyrivibrio sp. INlla18	0	40	0	17	1	0	2	0	0	3	0	1	0	0	0	0	0	0	1	0	1	0	2	2	0	0	1	0	0	0	0	0	0	0	0	0	0	0	0	0	0	0	0	0	0	0	0	0
Butyrivibrio sp. INlla21	0	33	0	13	1	0	0	0	0	3	0	1	0	0	0	0	0	0	1	0	1	0	1	2	0	0	1	0	0	0	0	0	0	0	0	0	0	0	0	0	0	0	0	0	0	0	0	0
Butyrivibrio sp. LB2008	1	36	0	15	1	0	0	1	0	3	0	1	0	0	0	0	0	0	1	0	1	0	1	2	0	0	2	0	0	0	0	0	0	0	0	0	0	0	0	0	0	0	0	0	0	0	0	0
Butyrivibrio sp. LC3010	3	36	0	16	1	0	0	1	0	4	0	1	0	0	0	0	0	0	1	0	1	0	2	1	0	0	0	0	0	0	0	0	0	0	0	0	0	0	0	0	0	0	0	0	0	0	0	0
Butyrivibrio sp. M55	1	38	0	16	1	0	0	0	0	3	0	1	0	0	0	0	0	0	1	0	1	0	2	3	0	0	2	0	0	0	0	0	0	0	0	0	0	0	0	0	0	0	0	0	0	0	0	0
Butyrivibrio sp. MB2005	2	24	0	16	1	0	0	0	0	0	1	0	0	0	0	0	0	0	1	0	0	0	2	1	0	0	1	0	0	0	0	0	0	0	0	0	0	0	0	0	0	0	0	0	0	0	0	0
Butyrivibrio sp. MC2013	2	39	0	24	1	0	1	0	0	3	0	1	0	0	0	0	0	0	1	0	1	0	3	2	0	0	1	0	0	0	0	0	0	0	0	0	0	0	0	0	0	0	0	0	0	0	0	0
Butyrivibrio sp. MC2021	7	38	0	21	1	0	3	0	1	4	1	1	0	0	0	0	0	0	1	0	1	0	2	2	0	0	1	0	0	0	0	0	0	0	0	0	0	0	0	0	0	0	0	0	0	0	0	0
Butyrivibrio sp. NC2002	0	30	0	17	1	0	1	0	0	4	0	1	0	0	0	0	0	0	1	0	1	0	1	2	0	0	1	0	0	0	0	0	0	0	0	0	0	1	0	0	0	0	0	0	0	0	0	0
Butyrivibrio sp. NC2007	0	38	0	23	1	0	1	0	1	4	0	1	0	0	0	0	0	0	1	0	1	0	3	2	0	0	1	0	0	0	0	0	0	0	0	0	0	0	0	0	0	0	0	0	0	0	0	0
Butyrivibrio sp. NC3005	4	55	0	29	1	0	4	0	1	3	2	1	0	0	0	0	0	0	1	0	1	0	1	2	1	0	1	0	0	0	0	0	0	0	0	0	0	0	0	0	0	0	0	0	0	0	0	0
Butyrivibrio sp. OB235	1	42	0	26	1	0	1	0	0	3	1	1	0	0	0	0	0	0	1	0	1	0	1	2	0	0	1	0	0	0	0	0	0	0	0	0	0	1	0	0	0	0	0	0	0	0	0	0
Butyrivibrio sp. Su6	4	45	0	15	1	0	2	0	1	4	0	1	0	0	0	0	0	0	1	0	1	0	2	2	0	0	1	0	0	0	0	0	0	0	0	0	0	0	0	0	0	0	0	0	0	0	0	0
Butyrivibrio sp. VCB2001	0	37	0	16	1	0	0	0	0	3	2	1	0	0	0	0	0	0	1	0	1	0	2	2	0	0	1	0	0	0	0	0	0	0	0	0	0	1	0	0	0	0	0	0	0	0	0	0
Butyrivibrio sp. VCB2006	5	47	0	25	1	0	4	0	0	5	0	1	0	0	0	0	0	0	1	0	1	0	4	2	0	0	1	0	0	1	0	0	0	0	0	0	0	0	0	0	0	0	0	0	0	0	0	0
Butyrivibrio sp. VCD2006	3	51	0	18	1	0	0	0	0	3	0	1	0	0	0	0	0	0	1	0	1	0	2	2	0	0	1	0	0	0	0	0	0	0	0	0	0	1	0	0	0	0	0	0	0	0	0	0
Butyrivibrio sp. WCD2001	1	40	0	25	1	0	0	0	0	3	1	1	0	0	0	0	0	0	1	0	1	0	2	2	0	0	1	0	0	0	0	0	0	0	0	0	0	1	0	0	0	0	0	0	0	0	0	0
Butyrivibrio sp. WCD3002	0	37	0	18	1	0	0	0	0	3	1	1	0	0	0	0	0	0	1	0	1	0	0	2	0	0	1	0	0	0	0	0	0	0	0	0	0	0	0	0	0	0	0	0	0	0	0	0
Butyrivibrio sp. WCE2006	4	41	0	21	1	0	0	0	0	3	1	1	0	0	0	0	0	0	1	0	1	0	3	2	0	0	1	0	0	0	0	0	0	0	0	0	0	1	0	0	0	0	0	0	0	0	0	0
Butyrivibrio sp. XBB1001	4	48	0	24	1	0	0	0	0	3	0	1	0	0	0	0	0	0	1	0	1	0	4	2	0	0	1	0	0	0	0	0	0	0	0	0	0	0	0	0	0	0	0	0	0	0	0	0
Butyrivibrio sp. XPD2002	2	50	0	18	1	0	1	0	0	3	1	1	0	0	0	0	0	0	1	0	1	0	0	2	0	0	1	0	0	0	0	0	0	0	0	0	0	1	0	0	0	0	0	0	0	0	0	0
Butyrivibrio sp. XPD2006	3	39	0	15	1	0	0	0	0	3	1	1	0	0	0	0	0	0	2	0	1	0	1	2	0	0	1	0	0	0	0	0	0	0	0	0	0	0	0	0	0	0	0	0	0	0	0	0
Butyrivibrio sp. YAB3001	0	57	0	28	1	0	1	0	1	6	1	1	0	0	0	0	0	0	1	0	1	0	2	2	0	0	1	0	0	0	0	0	0	0	0	0	0	0	0	0	0	0	0	0	0	0	0	0
Cellulosilyticum ruminicola JCM 14822	2	19	0	8	2	0	0	0	0	0	0	0	0	0	0	0	0	0	1	0	1	0	0	2	1	0	2	0	0	0	0	0	0	0	0	0	0	0	0	0	0	0	0	0	0	0	0	0
Dorea longicatena AGR2136	0	14	0	4	1	0	0	0	0	0	0	0	0	0	0	0	0	0	0	0	2	0	1	2	0	0	1	0	0	0	0	0	0	0	0	0	0	0	0	0	0	0	0	0	0	0	0	0
Dorea sp. AGR2135	0	12	0	13	2	0	0	0	0	0	0	0	0	0	0	0	0	0	1	0	1	0	0	1	0	0	1	0	0	0	0	0	0	0	0	0	0	0	0	0	0	0	0	0	0	0	0	0
Lachnobacterium bovis AE2004	0	21	0	5	2	0	0	0	0	0	0	0	0	0	0	0	0	0	0	0	1	0	0	2	0	0	2	0	0	0	0	0	0	0	0	0	0	0	0	0	0	0	0	0	0	0	0	0
Lachnobacterium bovis C6A12	0	21	0	5	2	0	0	0	0	0	0	0	0	0	0	0	0	0	0	0	1	0	0	2	0	0	2	0	0	0	0	0	0	0	0	0	0	0	0	0	0	0	0	0	0	0	0	0
Lachnobacterium bovis DSM 14045	0	19	0	5	2	0	0	0	0	0	0	0	0	0	0	0	0	0	0	0	1	0	0	2	0	0	2	0	0	0	0	0	0	0	0	0	0	0	0	0	0	0	0	0	0	0	0	0
Lachnobacterium bovis NK4B19	0	20	0	5	2	0	0	0	0	0	0	0	0	0	0	0	0	0	0	0	1	0	0	2	0	0	2	0	0	0	0	0	0	0	0	0	0	0	0	0	0	0	0	0	0	0	0	0
Lachnobacterium bovis S1b	0	21	0	5	2	0	0	0	0	0	0	0	0	0	0	0	0	0	0	0	1	0	0	2	0	0	2	0	0	0	0	0	0	0	0	0	0	0	0	0	0	0	0	0	0	0	0	0
Lachnoclostridium aerotolerans DSM 5434	3	25	0	2	1	0	1	0	0	0	0	0	0	0	0	0	0	0	0	0	1	0	0	1	0	0	3	0	0	0	0	0	0	0	0	0	0	0	1	0	0	0	0	0	0	0	0	0
Lachnoclostridium aminophilum F	2	18	0	4	1	0	0	0	0	0	1	0	0	0	0	0	0	0	0	0	1	0	0	1	1	0	2	0	0	0	0	1	0	0	0	0	0	0	0	0	0	0	0	0	0	0	0	0
Lachnoclostridium aminophilum KH1P1	0	23	0	5	1	0	0	0	0	0	1	0	0	0	0	0	0	0	1	0	1	0	0	1	1	0	2	0	0	0	0	1	0	0	0	0	0	0	0	0	0	0	0	0	0	0	0	0
Lachnoclostridium celerecrescens 18A	4	22	0	6	1	0	1	0	0	0	0	0	0	0	0	0	0	0	0	0	1	0	1	2	0	0	4	0	0	0	0	0	0	0	0	0	0	0	1	0	0	0	0	0	0	0	0	0
Lachnoclostridium citroniae NLAE-zl-G70	0	32	0	11	1	0	1	0	0	0	0	0	0	0	0	0	0	0	0	0	1	0	0	2	0	0	3	0	0	1	0	0	0	0	0	0	0	0	0	0	0	0	0	0	0	0	0	0
Lachnoclostridium clostidiforme ATCC 25537	0	23	0	7	1	0	1	0	0	0	0	0	0	0	0	0	0	0	0	0	1	0	0	2	0	0	3	0	0	0	0	0	0	0	0	0	0	0	0	0	0	0	0	0	0	0	0	0
Lachnoclostridium clostridioforme AGR2157	2	19	0	15	1	0	2	0	0	0	0	0	0	0	0	0	0	0	0	0	1	0	0	2	0	0	3	0	0	0	0	0	0	0	0	0	0	0	0	0	0	0	0	0	0	0	0	0
Lachnoclostridium clostridioforme NLAE-zl-C196	0	19	0	7	1	0	1	0	0	0	0	0	0	0	0	0	0	0	0	0	1	0	0	2	0	0	3	0	0	0	0	0	0	0	0	0	0	0	0	0	0	0	0	0	0	0	0	0
Lachnoclostridium clostridioforme NLAE-zl-G208	0	19	0	7	1	0	1	0	0	0	0	0	0	0	0	0	0	0	0	0	1	0	0	2	0	0	3	0	0	0	0	0	0	0	0	0	0	0	0	0	0	0	0	0	0	0	0	0
Lachnoclostridium contortum NLAE-zl-C134	4	18	0	8	1	0	0	0	0	0	0	0	0	0	0	0	0	0	0	0	1	0	0	2	0	0	1	0	0	0	0	0	0	0	0	0	0	0	1	0	0	0	0	0	0	0	0	0
Lachnoclostridium lavalense NLAE-zl-G277	2	21	0	7	1	0	1	0	0	0	0	0	0	0	0	0	0	0	0	0	1	0	0	2	0	0	3	0	0	0	0	0	0	0	0	0	0	0	0	0	0	0	0	0	0	0	0	0
Lachnoclostridium oroticum NLAE-zl-C242	0	20	0	10	1	0	0	0	0	2	0	0	0	0	0	0	0	0	0	0	1	0	0	3	0	0	2	0	0	0	0	0	0	0	0	0	0	0	0	0	0	0	0	0	0	0	0	0
Lachnoclostridium polysaccharolyticum DSM 1801	3	5	0	5	1	0	0	0	0	0	0	0	0	0	0	0	0	0	1	0	1	0	0	2	1	0	2	0	0	0	0	0	0	0	0	0	0	0	0	0	0	0	0	0	0	0	0	0
Lachnospira multipara ATCC 19207	2	19	0	5	1	0	2	1	0	0	0	0	0	0	0	0	0	0	0	0	1	0	2	1	0	0	2	0	0	0	0	0	0	0	0	0	0	0	0	0	0	0	0	0	0	0	0	0
Lachnospira multipara D15d	2	23	0	4	1	0	3	0	0	0	0	0	0	0	0	0	0	0	0	0	1	0	2	1	0	0	2	0	0	0	0	0	0	0	0	1	0	0	0	0	0	0	0	0	0	0	0	0
Lachnospira multipara LB2003	2	19	0	4	1	0	3	0	0	0	0	0	0	0	0	0	0	0	0	0	1	0	2	1	0	0	2	0	0	0	0	0	0	0	0	0	0	0	0	0	0	0	0	0	0	0	0	0
Lachnospira multipara MC2003	2	20	0	5	1	0	2	0	0	0	0	0	0	0	0	0	0	0	0	0	1	0	2	1	0	0	2	0	0	0	0	0	0	0	0	0	0	0	0	0	0	0	0	0	0	0	0	0
Lachnospira pectinoschiza M83	2	15	0	5	1	0	2	0	0	0	0	0	0	0	0	0	0	0	0	0	1	0	2	1	0	0	2	0	0	0	0	0	0	0	0	1	0	0	0	0	0	0	0	0	0	0	0	0
Lachnospiraceae bacterium A10	0	10	0	5	1	0	0	2	1	0	0	0	1	0	0	0	0	0	1	0	1	1	1	1	0	0	3	0	0	0	0	0	0	0	0	0	0	0	0	0	0	0	0	0	0	0	0	1
Lachnospiraceae bacterium AB2028	1	38	0	21	1	0	1	0	1	1	0	0	0	0	0	0	0	0	2	0	1	0	1	2	0	0	1	0	0	0	0	0	0	0	0	0	0	0	0	0	0	0	0	0	0	0	0	0
Lachnospiraceae bacterium AC2012	0	27	0	7	1	0	3	0	0	0	0	0	0	0	0	0	0	0	0	0	1	0	0	2	0	0	3	0	0	0	0	0	0	0	0	0	0	0	0	0	0	0	0	0	0	0	0	0
Lachnospiraceae bacterium AC2014	0	9	0	3	2	0	3	0	0	0	0	0	0	0	0	0	0	0	0	0	1	0	0	2	0	0	2	0	0	0	0	0	0	0	0	0	0	0	0	0	0	0	0	0	0	0	1	0
Lachnospiraceae bacterium AC2028	2	36	0	6	1	0	1	0	0	0	0	0	0	0	0	0	0	0	0	0	1	0	2	2	0	0	1	0	0	0	0	0	0	0	0	0	0	0	0	0	0	0	0	0	0	0	0	0
Lachnospiraceae bacterium AC2029	1	11	0	6	1	0	2	0	0	0	0	0	0	0	0	0	0	0	1	0	1	0	0	1	0	0	1	0	0	0	0	0	0	0	0	0	0	0	0	0	0	0	0	0	0	0	0	0
Lachnospiraceae bacterium AC2031	1	22	0	5	1	0	0	0	0	0	0	0	0	0	0	0	0	0	0	0	1	0	1	1	0	0	1	0	0	0	0	0	0	0	0	0	0	0	0	0	0	0	0	0	0	0	0	0
Lachnospiraceae bacterium AC3007	0	32	0	7	1	0	1	0	1	2	0	0	0	0	0	0	0	0	1	0	1	0	1	2	0	0	1	0	0	0	0	0	0	0	0	0	0	0	0	0	0	0	0	0	0	0	0	0
Lachnospiraceae bacterium AD3010	0	38	0	21	1	0	2	0	0	2	0	0	0	0	0	0	0	0	3	0	1	0	0	2	0	0	1	0	0	0	0	1	0	0	0	0	0	0	0	0	0	0	0	0	0	0	0	0
Lachnospiraceae bacterium C7	0	24	0	5	2	0	0	0	0	0	0	0	0	0	0	0	0	0	0	0	1	0	0	2	0	0	2	0	0	0	0	0	0	0	0	0	0	0	0	0	0	0	0	0	0	0	0	0
Lachnospiraceae bacterium C10	0	13	0	2	1	0	0	0	0	0	0	0	0	0	0	0	0	0	0	0	1	0	3	2	0	0	2	0	0	0	0	0	0	0	0	0	0	0	0	0	0	0	0	0	0	0	0	0
Lachnospiraceae bacterium C6A11	2	12	0	2	1	0	0	0	0	0	0	0	0	0	0	0	0	0	0	0	1	0	0	2	0	0	1	0	0	0	0	0	0	0	0	0	0	0	0	0	0	0	0	0	0	0	0	0
Lachnospiraceae bacterium FD2005	0	28	0	7	1	0	3	0	0	0	0	0	0	0	0	0	0	0	0	0	1	0	0	2	0	0	3	0	0	0	0	0	0	0	0	0	0	0	0	0	0	0	0	0	0	0	0	0
Lachnospiraceae bacterium FE2018	0	16	0	3	1	0	0	0	0	0	0	0	0	0	0	0	0	0	0	0	1	0	0	1	0	0	3	0	0	0	0	0	0	0	0	0	0	0	0	0	0	0	0	0	0	0	0	0
Lachnospiraceae bacterium G11	0	25	0	13	1	0	0	0	0	2	0	1	0	0	0	0	0	0	0	0	1	0	1	2	0	0	1	0	0	0	0	0	0	0	0	0	0	0	0	0	0	0	0	0	0	0	0	0
Lachnospiraceae bacterium G41	2	24	0	10	1	0	0	0	0	0	0	0	0	0	0	0	0	0	0	0	1	0	0	2	0	0	1	0	0	0	0	0	0	0	0	0	0	0	0	0	0	0	0	0	0	0	0	0
Lachnospiraceae bacterium JC7	0	24	0	5	1	0	3	0	0	0	0	0	0	0	0	0	0	0	0	0	1	0	0	1	2	0	1	0	0	0	0	0	0	0	0	0	0	0	0	0	0	0	0	0	0	0	0	0
Lachnospiraceae bacterium KH1P17	2	55	0	24	1	0	1	0	1	1	2	0	0	0	0	0	0	0	1	0	1	0	3	2	0	0	2	0	0	0	0	0	0	0	0	0	0	0	0	0	0	0	0	0	0	0	0	0
Lachnospiraceae bacterium KH1T2	2	53	0	20	1	0	1	0	0	1	3	0	0	0	0	0	0	0	1	0	1	0	5	2	0	0	2	0	0	0	0	0	0	0	0	0	0	0	0	0	0	0	0	0	0	0	0	0
Lachnospiraceae bacterium KHCPX20	0	11	0	1	1	0	0	0	0	0	0	0	0	0	0	0	0	0	0	0	1	0	1	2	0	0	3	0	0	0	0	0	0	1	0	0	0	0	0	0	0	0	0	0	0	0	0	0
Lachnospiraceae bacterium LC2019	1	20	0	1	1	0	1	0	0	0	0	0	0	0	0	0	0	0	0	0	1	0	0	1	1	0	1	0	0	1	0	0	0	0	0	0	0	0	0	0	0	0	0	0	0	0	0	0
Lachnospiraceae bacterium MA2020	2	44	0	16	1	0	1	0	0	2	2	0	0	0	0	0	0	0	1	0	1	0	0	2	0	0	2	0	0	0	0	0	0	0	0	0	0	0	0	0	0	0	0	0	0	0	0	0
Lachnospiraceae bacterium MC2017	0	45	0	23	1	0	1	0	0	1	1	0	0	0	0	0	0	0	1	0	1	0	3	2	0	0	2	0	0	0	0	1	0	0	0	0	0	0	0	0	0	0	0	0	0	0	0	0
Lachnospiraceae bacterium MD2004	0	26	0	10	1	0	3	0	0	0	0	0	0	0	0	0	0	0	0	0	1	0	0	2	0	0	3	0	0	0	0	0	0	0	0	0	0	0	0	0	0	0	0	0	0	0	0	0
Lachnospiraceae bacterium NC2004	2	13	0	3	1	0	0	0	0	0	0	0	0	0	0	0	0	0	0	0	1	0	0	1	0	0	2	0	0	0	0	0	0	0	0	0	0	0	0	0	0	0	0	0	0	0	0	0
Lachnospiraceae bacterium NC2008	0	38	0	23	1	0	0	0	2	2	0	0	0	0	0	0	0	0	2	0	1	0	1	2	1	0	1	0	0	0	0	0	0	0	0	0	0	0	0	0	0	0	0	0	0	1	0	0
Lachnospiraceae bacterium ND2006	2	52	0	16	1	1	2	0	0	2	2	0	0	0	0	0	0	0	1	0	1	0	4	2	0	0	2	0	0	0	0	0	0	0	0	0	0	0	0	0	0	0	0	0	0	0	1	0
Lachnospiraceae bacterium NE2001	1	23	0	5	1	0	0	0	0	0	0	0	0	0	0	0	0	0	0	0	1	0	0	1	0	0	1	0	0	0	0	0	0	0	0	0	0	0	0	0	0	0	0	0	0	0	0	0
Lachnospiraceae bacterium NK3A20	0	28	0	16	1	0	2	0	1	3	0	1	0	0	0	0	0	0	1	0	1	0	0	2	1	0	2	0	0	0	0	0	0	0	0	0	0	0	0	0	0	0	0	0	0	0	0	0
Lachnospiraceae bacterium NK4A136	0	42	0	19	1	0	1	0	2	2	0	0	0	0	0	0	0	0	2	0	1	0	1	2	1	0	1	0	0	0	0	0	0	0	0	0	0	0	0	0	0	0	0	0	0	1	0	0
Lachnospiraceae bacterium NK4A144	2	59	0	20	1	0	1	0	1	2	1	0	0	0	0	0	0	0	1	0	1	0	3	2	0	0	2	0	0	0	0	0	0	0	0	0	0	0	0	0	0	0	0	0	0	0	0	0
Lachnospiraceae bacterium NK4A179	1	45	0	21	1	0	1	0	1	3	0	0	0	0	0	0	0	0	2	0	1	0	0	2	0	0	1	0	0	0	0	0	0	0	0	0	0	0	0	0	0	0	0	0	0	0	0	0
Lachnospiraceae bacterium NLAE-zl-G231	1	36	0	25	1	1	2	0	1	5	0	1	0	0	0	0	0	0	2	0	1	0	1	2	0	0	2	0	0	0	0	0	0	0	0	0	0	0	0	0	0	0	0	0	0	0	0	0
Lachnospiraceae bacterium P6A3	0	41	0	4	1	0	1	0	0	0	0	0	0	0	0	0	0	0	0	0	1	0	0	2	1	0	1	0	0	0	0	0	0	0	0	0	0	0	0	0	0	0	0	0	0	0	0	0
Lachnospiraceae bacterium P6B14	0	15	0	3	1	0	1	0	0	1	0	0	0	0	0	0	0	0	0	0	1	0	0	2	1	0	2	0	0	0	0	0	0	0	0	0	0	0	0	0	0	0	0	0	0	0	0	0
Lachnospiraceae bacterium RM5	0	13	0	6	1	0	0	0	0	0	0	0	0	0	0	0	0	0	0	0	1	0	0	2	0	0	1	0	0	0	0	0	0	0	0	0	0	0	0	0	0	0	0	0	0	0	0	0
Lachnospiraceae bacterium V9D3004	0	16	0	5	1	0	0	0	0	0	0	0	0	0	0	0	0	0	1	0	1	0	0	1	1	0	2	0	0	0	0	0	0	0	0	0	0	0	0	0	0	0	0	0	0	0	0	0
Lachnospiraceae bacterium XBB1006	1	2	0	1	1	0	0	0	0	0	0	0	0	0	0	0	0	0	1	0	1	0	0	1	0	0	2	0	0	0	0	0	0	0	0	0	0	0	0	0	0	0	0	0	0	0	0	0
Lachnospiraceae bacterium XBB2008	1	46	0	17	1	0	0	0	0	3	0	1	0	0	0	0	0	0	1	0	1	0	1	2	0	0	1	0	0	0	0	0	0	0	0	0	0	0	0	0	0	0	0	0	0	0	0	0
Lachnospiraceae bacterium XBD2001	0	16	0	4	1	0	0	0	0	0	0	0	0	0	0	0	0	0	0	0	1	0	1	2	0	0	2	0	0	0	0	0	0	0	0	0	0	0	0	0	0	0	0	0	0	0	0	0
Lachnospiraceae bacterium XPB1003	1	51	0	20	1	0	0	0	1	2	0	0	0	0	0	0	0	0	2	0	1	0	1	2	0	0	1	0	0	0	0	0	0	0	0	0	0	0	0	0	0	0	0	0	0	0	0	0
Lachnospiraceae bacterium YSB2008	0	16	0	2	1	0	0	0	0	0	0	0	0	0	0	0	0	0	1	0	1	0	1	1	0	0	1	0	0	1	0	0	0	0	0	0	0	0	0	0	0	0	0	0	0	0	0	0
Lachnospiraceae bacterium YSD2013	3	27	0	7	1	0	3	0	0	0	0	0	0	0	0	0	0	0	0	0	2	0	1	2	0	0	1	0	0	0	0	0	0	0	0	0	0	0	0	0	0	0	0	0	0	0	0	0
Oribacterium sp. FC2011	0	31	0	12	1	0	1	0	0	0	0	0	0	0	0	0	0	0	0	0	1	0	0	1	0	0	2	0	0	0	0	0	0	0	0	0	0	0	0	0	0	0	0	0	0	0	0	0
Oribacterium sp. KHPX15	0	29	0	12	1	0	1	0	0	1	0	0	0	0	0	0	0	0	0	0	1	0	1	1	0	0	2	0	0	0	0	0	0	0	0	0	0	0	0	0	0	0	0	0	0	0	0	0
Oribacterium sp. NK2B42	3	30	0	4	1	0	3	0	0	0	0	0	0	0	0	0	0	0	0	0	1	0	1	1	0	0	2	0	0	0	0	0	0	0	0	0	0	0	0	0	0	0	0	0	0	0	0	0
Oribacterium sp. P6A1	0	27	0	8	1	0	2	0	0	0	0	0	0	0	0	0	0	0	0	0	1	0	0	1	0	0	1	0	0	0	0	0	0	0	0	0	0	0	0	0	0	0	0	0	0	0	0	0
Oribacterium sp. WCC10	0	26	0	7	1	0	2	0	0	0	0	0	0	0	0	0	0	0	0	0	1	0	1	1	0	0	1	0	0	0	0	0	0	0	0	0	0	0	0	0	0	0	0	0	0	0	0	0
Pseudobutyrivibrio ruminis ACV-9	0	29	0	11	1	0	1	3	1	1	0	0	0	0	0	0	0	0	0	0	1	0	0	2	0	0	2	0	0	0	0	0	0	0	0	0	0	0	0	0	0	0	0	0	0	0	0	0
Pseudobutyrivibrio ruminis AD2017	0	33	0	20	1	0	1	0	0	0	0	0	0	0	0	0	0	0	0	0	1	0	2	2	0	0	2	0	0	0	0	0	0	1	0	0	0	0	0	0	0	0	0	0	0	0	0	0
Pseudobutyrivibrio ruminis CF1b	0	28	0	13	1	0	2	2	0	0	1	0	0	0	0	0	0	0	0	0	1	0	1	2	0	0	2	0	0	0	0	0	0	0	0	0	0	0	0	0	0	0	0	0	0	0	0	0
Pseudobutyrivibrio ruminis DSM 9787	0	26	0	9	1	0	1	0	0	0	0	0	0	0	0	0	0	0	0	0	1	0	0	2	0	0	2	0	0	0	0	0	0	0	0	0	0	0	0	0	0	0	0	0	0	0	0	0
Pseudobutyrivibrio ruminis HUN009	0	26	0	7	1	0	1	0	0	0	0	0	0	0	0	0	0	0	0	0	1	0	1	2	0	0	2	0	0	0	0	0	0	0	0	0	0	0	0	0	0	0	0	0	0	0	0	0
Pseudobutyrivibrio sp. 49	0	39	0	16	1	0	1	3	0	2	1	0	0	0	0	0	0	0	0	0	1	0	1	2	0	0	2	0	0	0	0	0	0	0	0	0	0	0	0	0	0	0	0	0	0	0	0	0
Pseudobutyrivibrio sp. ACV-2	0	38	0	19	1	0	1	0	0	0	2	0	0	0	0	0	0	0	0	0	1	0	1	2	0	0	2	0	0	0	0	0	0	0	0	0	0	0	0	0	0	0	0	0	0	0	0	0
Pseudobutyrivibrio sp. AR14	0	20	0	8	1	0	1	0	0	0	0	0	0	0	0	0	0	0	0	0	1	0	0	2	0	0	2	0	0	0	0	0	0	0	0	0	0	0	0	0	0	0	0	0	0	0	0	0
Pseudobutyrivibrio sp. C4	0	26	0	13	1	0	1	0	0	0	0	0	0	0	0	0	0	0	0	0	1	0	0	2	0	0	2	0	0	0	0	0	0	0	0	0	0	0	0	0	0	0	0	0	0	0	0	0
Pseudobutyrivibrio sp. JW11	0	27	0	8	1	0	1	0	0	0	0	0	0	0	0	0	0	0	0	0	1	0	1	2	0	0	2	0	0	0	0	0	0	0	0	0	0	0	0	0	0	0	0	0	0	0	0	0
Pseudobutyrivibrio sp. LB2011	0	30	0	9	1	0	2	0	0	0	0	0	0	0	0	0	0	0	0	0	1	0	0	2	0	0	2	0	0	0	0	0	0	0	0	0	0	0	0	0	0	0	0	0	0	0	1	0
Pseudobutyrivibrio sp. MD2005	0	26	0	11	1	0	1	0	0	0	0	0	0	0	0	0	0	0	0	0	1	0	0	2	0	0	2	0	0	0	0	0	0	0	0	0	0	0	0	0	0	0	0	0	0	0	1	0
Pseudobutyrivibrio sp. NOR37	0	23	0	15	1	0	1	0	0	0	0	0	0	0	0	0	0	0	0	0	1	0	2	2	0	0	2	0	0	0	0	0	0	0	0	0	0	0	0	0	0	0	0	0	0	0	0	0
Pseudobutyrivibrio sp. OR37	0	26	0	16	1	0	1	0	0	0	0	0	0	0	0	0	0	0	0	0	1	0	4	2	0	0	2	0	0	0	0	0	0	0	0	0	0	0	0	0	0	0	0	0	0	0	0	0
Pseudobutyrivibrio sp. UC12254	0	42	0	20	1	1	1	0	1	1	1	0	0	0	0	0	0	0	0	0	1	0	1	2	0	0	2	0	0	0	0	0	0	0	0	0	0	0	0	0	0	0	0	0	0	0	0	0
Pseudobutyrivibrio sp. YE44	0	32	0	12	1	0	1	0	0	0	1	0	0	0	0	0	0	0	0	0	1	0	1	2	0	0	2	0	0	0	0	0	0	0	0	0	0	0	0	0	0	0	0	0	0	0	0	0
Pseudobutyrivibrio xylanivorans DSM 10317	0	35	0	13	1	0	1	0	0	0	1	0	0	0	0	0	0	0	0	0	1	0	1	2	0	0	2	0	0	0	0	0	0	0	0	0	0	0	0	0	0	0	0	0	0	0	1	0
Pseudobutyrivibrio xylanivorans DSM 14809	0	35	0	17	1	0	1	0	0	0	1	0	0	0	0	0	0	0	0	0	1	0	1	2	0	0	2	0	0	0	0	0	0	0	0	0	0	0	0	0	0	0	0	0	0	0	0	0
Pseudobutyrivibrio xylanivorans MA3014	0	32	0	19	1	0	2	0	0	0	2	0	0	0	0	0	0	0	0	0	1	0	1	2	0	0	2	0	0	0	0	0	0	0	0	0	0	0	0	0	0	0	0	0	0	0	0	0
Ruminococcus gnavus AGR2154	0	9	0	1	1	0	0	0	0	0	0	0	0	0	0	0	0	0	0	0	2	0	0	2	0	0	2	0	0	0	0	0	0	0	0	0	0	0	0	0	0	0	0	0	0	0	0	0
Oscillibacter ruminantium GH1	0	3	0	6	1	0	0	0	0	0	0	0	0	0	0	0	0	0	1	0	1	0	0	1	0	0	1	0	0	0	0	0	0	0	0	0	0	0	0	0	0	0	0	0	0	0	0	0
Oscillibacter sp. PC13	0	3	0	4	1	0	1	0	0	0	0	0	0	0	0	0	0	0	1	0	1	0	0	1	0	0	1	0	0	0	0	0	0	0	0	0	0	0	0	0	0	0	0	0	0	0	0	0
Desulfotomaculum ruminis DSM 2154	0	14	0	12	1	0	0	0	0	0	0	0	0	0	0	0	0	0	1	1	2	0	0	2	0	0	3	0	0	0	0	0	0	0	0	0	0	0	0	0	0	0	0	0	0	0	0	0
Peptoclostridium mangenotii LM2	1	11	0	3	0	0	0	0	0	0	0	0	0	0	0	0	0	0	0	0	4	0	0	0	0	0	2	0	0	0	0	0	0	0	0	0	0	0	0	0	0	0	0	0	0	0	0	0
Peptostreptococcaceae bacterium pGA-8	0	2	0	2	0	0	0	0	0	0	0	0	0	0	0	0	0	0	0	0	1	0	0	0	0	0	1	0	0	0	0	0	0	0	0	0	0	0	0	0	0	0	0	0	0	0	0	0
Peptostreptococcaceae bacterium VA2	0	16	0	4	1	0	0	0	0	0	0	0	0	0	0	0	0	0	0	0	4	0	1	1	0	0	2	0	0	0	0	0	0	0	0	0	0	0	0	0	0	0	0	0	0	0	0	0
Peptostreptococcus anaerobius C	0	7	0	3	0	0	0	0	0	0	0	0	0	0	0	0	0	0	0	0	3	0	0	0	0	0	2	0	0	0	0	0	0	0	0	0	0	0	0	0	0	0	0	0	0	0	0	0
Peptostreptococcus russellii Calf135	0	6	0	2	1	0	0	0	0	0	0	0	0	0	0	0	0	0	0	0	3	0	0	1	0	0	2	0	0	0	0	0	0	0	0	0	0	0	0	0	0	0	0	0	0	0	0	0
Peptostreptococcus sp. D1	0	7	0	2	1	0	0	0	0	0	0	0	0	0	0	0	0	0	0	0	3	0	0	1	0	0	2	0	0	0	0	0	0	0	0	0	0	0	0	0	0	0	0	0	0	0	0	0
Terrisporobacter glycolicus KPPR-9	2	16	0	6	1	0	0	0	0	0	0	0	0	0	0	0	0	0	0	0	4	0	1	2	0	0	2	0	0	0	0	0	0	0	0	0	0	0	0	0	0	0	0	0	0	0	0	0
Ruminoclostridium cellobioparum ATCC 15832	0	16	0	10	2	0	0	0	0	0	0	0	0	0	0	0	0	0	1	0	3	0	0	1	1	0	1	0	0	0	0	0	0	0	0	0	0	0	1	0	0	0	0	0	0	0	0	0
Ruminococcaceae bacterium AB4001	4	25	0	3	1	0	0	0	0	0	0	0	0	0	0	0	0	0	0	0	1	0	0	1	0	0	1	0	0	0	0	0	0	0	0	0	0	0	0	0	0	0	0	0	0	0	0	0
Ruminococcaceae bacterium AE2021	1	21	0	8	1	0	0	0	0	0	0	0	0	0	0	0	0	0	0	0	1	0	0	1	0	0	1	0	0	0	0	0	0	0	0	0	0	0	0	0	0	0	0	0	0	0	0	0
Ruminococcaceae bacterium D5	0	6	0	4	1	0	0	0	0	0	0	0	0	0	0	0	0	0	0	0	1	0	0	1	0	0	1	0	0	0	0	0	0	0	0	0	0	0	0	0	0	0	0	0	0	0	0	0
Ruminococcaceae bacterium FB2012	0	12	0	10	2	0	2	0	0	0	0	0	0	0	0	0	0	0	0	0	1	0	0	2	0	0	1	0	0	0	0	0	0	0	0	0	0	0	0	0	0	0	0	0	0	0	0	0
Ruminococcaceae bacterium KH2T8	1	22	0	9	1	0	0	0	0	0	0	0	0	0	0	0	0	0	0	0	1	0	0	1	0	0	1	0	0	0	0	0	0	0	0	0	0	0	0	0	0	0	0	0	0	0	0	0
Ruminococcaceae bacterium KHP2	1	22	0	7	1	0	0	0	0	0	0	0	0	0	0	0	0	0	0	0	1	0	0	1	0	0	1	0	0	0	0	0	0	0	0	0	0	0	0	0	0	0	0	0	0	0	0	0
Ruminococcaceae bacterium P7	2	16	0	6	1	0	1	0	0	0	0	0	0	0	0	0	0	0	0	0	2	0	1	1	0	0	1	0	0	0	0	0	0	0	0	0	0	0	0	0	0	0	0	0	0	0	0	0
Ruminococcaceae bacterium R-25	1	18	0	14	1	0	1	0	0	0	0	0	0	0	0	0	0	0	0	0	1	0	0	1	0	0	1	0	0	0	0	0	0	0	0	0	0	0	0	0	0	0	0	0	0	0	0	0
Ruminococcaceae bacterium YAD3003	3	20	0	5	1	0	0	0	0	1	1	0	0	0	0	0	0	0	0	0	1	0	0	1	0	0	1	0	0	0	0	0	0	0	0	0	0	0	0	0	0	0	0	0	0	0	0	0
Ruminococcaceae bacterium YRB3002	0	15	0	5	1	0	0	0	0	0	0	0	0	0	0	0	0	0	0	0	1	0	0	1	1	0	1	0	0	0	0	1	0	0	0	0	0	0	0	0	0	0	0	0	0	0	0	0
Ruminococcus albus 7	0	11	0	7	2	0	0	0	0	0	0	0	0	0	0	0	0	0	0	0	1	0	0	2	0	0	1	0	0	0	0	0	0	0	0	0	0	0	0	0	0	0	0	0	0	0	0	0
Ruminococcus albus 8	0	10	0	7	2	0	0	0	0	0	0	0	0	0	0	0	0	0	0	0	1	0	0	2	0	0	1	0	0	0	0	0	0	0	0	0	0	0	0	0	0	0	0	0	0	0	0	0
Ruminococcus albus AD2013	0	7	0	5	2	0	0	0	0	0	0	0	0	0	0	0	0	0	0	0	1	0	1	2	0	0	1	0	0	0	0	0	0	0	0	0	0	0	0	0	0	0	0	0	0	0	0	0
Ruminococcus albus AR67	0	8	0	8	2	0	0	0	0	0	0	0	0	0	0	0	0	0	0	0	1	0	0	2	0	0	1	0	0	0	0	0	0	0	0	0	0	0	0	0	0	0	0	0	0	0	0	0
Ruminococcus albus KH2T6	0	7	0	5	2	0	0	0	0	0	0	0	0	0	0	0	0	0	0	0	1	0	0	2	0	0	1	0	0	0	0	0	0	0	0	0	0	0	0	0	0	0	0	0	0	0	0	0
Ruminococcus albus SY3	0	8	0	7	3	0	0	0	0	0	0	0	0	0	0	0	0	0	0	0	1	0	0	2	0	0	1	0	0	0	0	0	0	0	0	0	0	0	0	0	0	0	0	0	0	0	0	0
Ruminococcus bromii YE282	0	14	0	3	1	0	1	0	0	0	0	0	0	0	0	0	0	0	0	0	2	0	0	1	0	0	1	0	0	0	0	0	0	0	0	0	0	0	0	0	0	0	0	0	0	0	0	0
Ruminococcus flavefaciens 007c	1	11	0	12	2	0	0	0	0	0	0	0	0	0	0	0	0	0	0	0	1	0	0	2	0	0	1	0	0	0	0	0	0	0	0	0	0	0	0	0	0	0	0	0	0	0	0	0
Ruminococcus flavefaciens 17	1	14	0	11	2	0	0	0	0	0	0	0	0	0	0	0	0	0	0	0	1	0	0	5	0	0	1	0	0	0	0	0	0	0	0	0	0	0	0	0	0	0	0	0	0	0	0	0
Ruminococcus flavefaciens AE3010	1	10	0	11	2	0	0	0	0	0	0	0	0	0	0	0	0	0	0	0	1	0	0	2	0	0	1	0	0	0	0	0	0	0	0	0	0	0	0	0	0	0	0	0	0	0	0	0
Ruminococcus flavefaciens ATCC 19208	1	14	0	11	2	0	0	0	0	0	0	0	0	0	0	0	0	0	0	0	1	0	0	2	0	0	1	0	0	0	0	0	0	0	0	0	0	0	0	0	0	0	0	0	0	0	0	0
Ruminococcus flavefaciens FD-1	1	10	0	7	2	0	0	0	0	0	1	0	0	0	0	0	0	0	0	0	1	0	0	3	0	0	1	0	0	0	0	0	0	0	0	0	0	0	0	0	0	0	0	0	0	0	0	0
Ruminococcus flavefaciens MA2007	2	7	0	9	2	0	0	0	0	0	0	0	0	0	0	0	0	0	0	0	1	0	0	2	0	0	1	0	0	0	0	0	0	0	0	0	0	0	0	0	0	0	0	0	0	0	0	0
Ruminococcus flavefaciens MC2020	2	5	0	7	2	0	0	0	0	0	0	0	0	0	0	0	0	0	0	0	1	0	0	2	0	0	1	0	0	0	0	0	0	0	0	0	0	0	0	0	0	0	0	0	0	0	0	0
Ruminococcus flavefaciens ND2009	1	13	0	11	2	0	0	0	0	0	0	0	0	0	0	0	0	0	0	0	1	0	0	2	0	0	1	0	0	0	0	0	0	0	0	0	0	0	0	0	0	0	0	0	0	0	0	0
Ruminococcus flavefaciens SAb67	1	10	0	9	2	0	0	0	0	0	1	0	0	0	0	0	0	0	0	0	1	0	0	2	0	0	1	0	0	0	0	0	0	0	0	0	0	0	0	0	0	0	0	0	0	0	0	0
Ruminococcus flavefaciens XPD3002	0	6	0	6	2	0	1	0	0	0	0	0	0	0	0	0	0	0	0	0	1	0	0	2	0	0	1	0	0	0	0	0	0	0	0	0	0	0	0	0	0	0	0	0	0	0	0	0
Ruminococcus flavefaciens Y1	2	12	0	12	2	0	0	0	0	0	0	0	0	0	0	0	0	0	1	0	1	0	0	3	0	0	1	0	0	0	0	0	0	0	0	0	0	0	0	0	0	0	0	0	0	0	0	0
Ruminococcus flavefaciens YAD2003	1	14	0	11	2	0	0	0	0	0	0	0	0	0	0	0	0	0	0	0	1	0	0	2	0	0	1	0	0	0	0	0	0	0	0	0	0	0	0	0	0	0	0	0	0	0	0	0
Ruminococcus flavefaciens YL228	1	9	0	7	2	0	0	0	0	0	0	0	0	0	0	0	0	0	0	0	1	0	0	2	0	0	1	0	0	0	0	0	0	0	0	0	0	0	0	0	0	0	0	0	0	0	0	0
Ruminococcus flavefaciens YRD2003	0	5	0	3	2	0	0	0	0	0	0	0	0	0	0	0	0	0	0	0	1	0	0	2	0	0	1	0	0	0	0	0	0	0	0	0	0	0	0	0	0	0	0	0	0	0	0	0
Ruminococcus sp. FC2018	0	4	0	3	2	0	2	0	0	0	0	0	0	0	0	0	0	0	0	0	1	0	0	2	0	0	1	0	0	0	0	0	0	0	0	0	0	0	0	0	0	0	0	0	0	0	0	0
Ruminococcus sp. HUN007	2	10	0	6	3	0	0	0	0	0	0	0	0	0	0	0	0	0	0	0	1	0	1	2	1	0	3	0	0	0	0	0	0	0	0	0	0	0	0	0	0	0	0	0	0	0	0	0
Ruminococcus sp. NK3A76	0	5	0	0	2	0	0	0	0	0	0	0	0	0	0	0	0	0	0	0	1	0	0	2	0	0	2	0	0	0	0	0	0	0	0	0	0	0	0	0	0	0	0	0	0	0	0	0
Ruminococcus sp. YE71	0	10	0	8	2	0	0	0	0	0	0	0	0	0	0	0	0	0	1	0	1	0	0	2	0	0	1	0	0	0	0	0	0	0	0	0	0	0	0	0	0	0	0	0	0	0	0	0
Ruminococcus sp. YE78	0	10	0	8	2	0	0	0	0	0	0	0	0	0	0	0	0	0	1	0	1	0	0	2	0	0	1	0	0	0	0	0	0	0	0	0	0	0	0	0	0	0	0	0	0	0	0	0
Clostridiales bacterium R-7	0	19	0	10	2	0	0	0	0	0	0	0	0	0	0	0	0	0	0	0	1	0	0	2	1	0	1	0	0	0	0	0	0	0	0	0	0	0	0	0	0	0	0	0	0	0	0	0
Clostridiales bacterium WTE2008	0	15	0	14	2	0	0	0	0	0	0	0	0	0	0	0	0	0	0	0	1	0	1	2	1	0	1	0	0	0	0	0	0	0	0	0	0	0	0	0	0	0	0	0	0	0	0	0
Ruminococcaceae bacterium NK3B98	2	21	0	4	2	0	0	0	0	0	0	0	0	0	0	0	0	0	1	0	1	0	3	3	0	0	1	0	0	0	0	0	0	0	0	0	0	0	1	0	0	0	0	0	0	0	0	0
Erysipelatoclostridium innocuum NLAE-zl-C197	0	11	0	6	1	0	0	0	0	0	0	0	0	0	0	0	0	0	0	0	1	0	0	2	0	0	4	0	0	0	0	0	0	0	0	0	0	0	0	0	0	0	0	0	0	0	0	0
Erysipelotrichaceae bacterium NK3D112	0	21	0	12	2	0	0	0	0	0	0	0	0	0	0	0	0	0	0	0	1	0	2	2	1	0	3	0	0	0	0	0	0	0	0	0	0	0	0	0	0	0	0	0	0	0	0	0
Kandleria vitulina DSM 20405	1	10	0	9	2	0	1	0	0	0	0	0	0	0	0	0	0	0	0	0	1	0	1	2	0	0	1	0	0	0	0	0	0	0	0	0	0	0	0	0	0	0	0	0	0	0	0	0
Kandleria vitulina KH4T7	1	13	0	6	2	0	1	0	0	0	0	0	0	0	0	0	0	0	0	0	1	0	1	2	0	0	1	0	0	0	0	0	0	0	0	0	0	0	0	0	0	0	0	0	0	0	0	0
Kandleria vitulina MC3001	1	12	0	8	2	0	1	0	0	0	0	0	0	0	0	0	0	0	0	0	1	0	0	2	0	0	1	0	0	0	0	0	0	0	0	0	0	0	0	0	0	0	0	0	0	0	0	0
Kandleria vitulina S3b	1	10	0	10	2	0	1	0	0	0	0	0	0	0	0	0	0	0	0	0	1	0	0	2	0	0	1	0	0	0	0	0	0	0	0	0	0	0	0	0	0	0	0	0	0	0	0	0
Kandleria vitulina WCC7	1	14	0	6	2	0	1	0	0	1	0	0	0	0	0	0	0	0	0	0	1	0	0	2	0	0	1	0	0	0	0	0	0	0	0	0	0	0	0	0	0	0	0	0	0	0	0	0
Kandleria vitulina WCE2011	1	8	0	7	2	0	1	0	0	0	0	0	0	0	0	0	0	0	0	0	1	0	0	2	0	0	1	0	0	0	0	0	0	0	0	0	0	0	0	0	0	0	0	0	0	0	0	0
Acidaminococcus fermentans pGA-4	0	9	0	0	1	0	3	3	0	0	0	0	1	0	0	0	0	1	1	0	1	1	0	1	0	0	2	0	0	0	0	0	0	0	0	0	0	2	0	0	0	0	0	0	0	0	0	0
Acidaminococcus fermentens WCC6	0	7	0	3	1	0	3	3	0	0	0	0	1	0	0	0	0	1	1	0	1	1	0	1	0	0	2	0	0	0	0	0	0	0	0	0	0	2	0	0	0	0	0	0	0	0	0	0
Succiniclasticum ruminis DSM 11005	0	11	0	5	1	0	0	2	0	0	0	0	1	0	0	0	0	0	1	0	2	2	0	1	0	0	2	0	0	0	0	0	0	0	0	0	0	1	0	0	0	0	0	0	0	0	0	0
Succiniclasticum ruminis DSM 9236	0	12	0	4	1	0	0	3	0	0	0	0	1	0	0	0	0	0	1	0	2	2	2	1	0	0	2	0	0	0	0	0	0	0	0	0	0	1	0	0	0	0	0	0	0	0	0	0
Anaerovibrio lipolyticus 5S	0	12	0	5	1	0	0	2	0	0	0	0	1	0	0	0	0	0	1	0	2	1	1	1	0	4	3	0	0	0	0	0	0	0	0	0	0	1	0	0	0	0	0	0	0	0	0	0
Anaerovibrio lipolyticus DSM 3074	0	15	0	5	1	0	2	4	0	0	0	0	1	0	0	0	0	0	1	0	2	1	0	1	0	5	3	0	0	0	0	0	0	0	0	0	0	1	0	0	0	0	0	0	0	0	0	0
Anaerovibrio lipolyticus LB2005	0	11	0	7	1	0	0	2	0	0	0	0	1	0	0	0	0	0	2	0	2	1	0	1	0	4	3	0	0	1	0	0	0	0	0	0	0	1	0	0	0	0	0	0	0	0	1	0
Anaerovibrio sp. RM50	0	15	0	3	1	0	1	2	0	2	0	0	1	0	0	0	0	0	2	0	2	1	0	1	0	4	2	0	0	0	0	0	0	0	0	0	0	1	0	0	0	0	0	0	0	0	0	0
Megamonas sp. Calf98-2	0	6	0	3	1	0	2	2	0	0	0	0	1	0	0	0	0	0	1	0	2	1	0	2	0	0	1	0	0	0	0	0	0	0	0	0	0	2	0	0	0	0	0	0	0	0	0	0
Mitsuokella jalaludinii DSM 13811	0	6	0	0	1	0	0	3	0	0	0	0	1	0	0	0	0	0	1	0	2	1	0	1	0	0	2	0	0	0	0	0	0	0	0	0	0	1	0	0	0	0	0	0	0	0	0	0
Schwartzia succinivorans DSM 10502	0	19	0	6	1	0	2	3	0	2	0	1	1	0	0	0	0	0	1	0	2	1	0	1	0	7	2	0	0	0	0	0	0	0	0	0	0	1	0	0	0	0	0	0	0	0	0	0
Selenomonas bovis 8-14-1	0	10	0	6	1	0	0	4	0	0	0	0	1	0	0	0	0	0	1	0	2	1	0	1	0	7	2	0	0	0	0	0	0	0	0	0	0	1	0	0	0	0	0	0	0	0	0	0
Selenomonas bovis DSM 23594	0	10	0	2	1	0	2	3	0	0	0	0	1	0	0	0	0	0	1	0	2	1	0	1	0	7	2	0	0	0	0	0	0	0	0	0	0	1	0	0	0	0	0	0	0	0	0	0
Selenomonas ruminantium AB3002	0	31	0	15	1	0	7	8	0	0	0	0	1	0	0	0	0	0	1	0	2	1	0	1	0	4	2	0	0	0	0	0	0	0	0	0	0	0	0	0	0	0	0	0	0	1	0	0
Selenomonas ruminantium AC2024	0	23	0	9	1	0	3	7	0	0	0	0	1	0	0	0	0	0	1	0	2	1	0	1	0	7	2	0	0	0	0	0	0	0	0	0	0	1	0	0	0	0	0	0	0	0	0	0
Selenomonas ruminantium C3	0	15	0	4	1	0	1	3	0	0	0	0	1	0	0	0	0	0	1	0	2	1	1	1	0	4	2	0	0	0	0	0	0	0	0	0	0	1	0	0	0	0	0	0	0	0	0	0
Selenomonas ruminantium GACV-9	0	25	0	7	1	1	2	3	0	1	0	0	1	0	0	0	0	0	1	0	2	1	1	1	0	6	2	0	0	0	0	0	0	0	0	0	0	1	0	0	0	0	0	0	0	0	0	0
Selenomonas ruminantium HD4	0	18	0	2	1	0	2	3	0	0	0	0	1	0	0	0	0	0	1	0	2	1	1	1	0	5	2	0	0	0	0	0	0	0	0	0	0	1	0	0	0	0	0	0	0	0	0	0
Selenomonas ruminantium KH1T6	0	37	0	12	1	0	3	7	0	0	0	0	1	0	0	0	0	0	1	0	2	1	0	1	0	5	2	0	0	0	0	0	0	0	0	0	0	0	0	0	0	0	0	0	0	0	0	0
Selenomonas ruminantium L14	0	20	0	7	1	0	0	3	0	2	0	0	1	0	0	0	0	0	1	0	2	1	0	1	0	6	2	0	0	0	0	0	0	0	0	0	0	1	0	0	0	0	0	0	0	0	0	0
Selenomonas ruminantium subsp. lactilytica DSM 2872	0	12	0	4	1	0	2	5	0	0	0	0	1	0	0	0	0	0	1	0	2	1	0	1	0	4	2	0	0	0	0	0	0	0	0	0	0	1	0	0	0	0	0	0	0	0	0	0
Selenomonas ruminantium subsp. lactilytica TAM6421	0	17	0	6	1	0	3	3	0	0	0	1	1	0	0	0	0	0	1	0	2	1	0	1	0	4	2	0	0	0	0	0	0	0	0	0	0	0	0	0	0	0	0	0	0	0	0	0
Selenomonas ruminantium subsp. ruminantium ATCC 12561	0	29	0	13	1	0	0	6	0	1	0	1	1	0	0	0	0	0	1	0	2	1	0	1	0	6	2	0	0	0	0	0	0	0	0	0	0	1	0	0	0	0	0	0	0	0	0	0
Selenomonas ruminantium WCT3	0	13	0	5	1	0	1	3	0	0	0	0	1	0	0	0	0	0	1	0	2	1	1	1	0	5	2	0	0	0	0	0	0	0	0	0	0	0	0	0	0	0	0	0	0	0	0	0
Selenomonas ruminantium Z108	0	20	0	14	1	0	4	7	0	0	0	0	1	0	0	0	0	0	1	0	2	1	0	1	0	6	2	0	0	1	0	0	0	0	0	0	0	1	0	0	0	0	0	0	0	0	0	0
Selenomonas ruminatium S137	0	19	0	10	1	0	3	4	0	0	0	0	1	0	0	0	0	0	2	0	2	1	0	1	0	4	2	0	0	0	0	0	0	0	0	0	0	0	0	0	0	0	0	0	0	0	0	0
Selenomonas sp. AE3005	0	18	0	8	1	0	1	3	0	0	0	0	1	0	0	0	0	0	1	0	2	1	1	1	0	8	2	0	0	0	0	0	0	0	0	0	0	1	0	0	0	0	0	0	0	0	0	0
Selenomonas sp. FC4001	0	8	0	6	1	0	0	4	0	1	0	0	1	0	0	0	0	0	1	0	2	1	1	1	0	2	2	0	0	0	0	0	0	0	0	0	0	1	0	0	0	0	0	0	0	0	0	0
Selenomonas sp. ND2010	0	18	0	6	1	0	2	6	0	0	0	0	1	0	0	0	0	0	1	0	2	1	1	1	0	6	2	0	0	0	0	0	0	0	0	0	0	0	0	0	0	0	0	0	0	0	0	0
Allisonella histaminiformans DSM 15230	0	6	0	4	0	0	1	2	0	0	0	0	1	0	0	0	0	0	1	0	2	1	0	0	0	0	2	0	0	0	0	0	0	0	0	0	0	2	0	0	0	0	0	0	0	0	0	0
Megasphaera elsdenii DSM 20460	0	7	0	2	1	0	1	2	0	0	0	0	1	0	0	0	0	0	1	0	2	1	0	1	0	0	2	0	0	0	0	0	0	0	0	0	0	4	0	0	0	0	0	0	0	0	0	0
Megasphaera elsdenii J1	0	9	0	3	1	0	1	2	0	0	0	0	1	0	0	0	0	0	1	0	2	1	0	1	0	0	2	0	0	0	0	0	0	0	0	0	0	4	0	0	0	0	0	0	0	0	0	0
Megasphaera elsdenii T81	0	8	0	3	1	0	1	2	0	0	0	0	1	0	0	0	0	0	1	0	2	1	0	1	0	0	2	0	0	0	0	0	0	0	0	0	0	4	0	0	0	0	0	0	0	0	0	0
Megasphaera elsdenii YE34	0	6	0	2	1	0	0	3	0	0	0	0	1	0	0	0	0	0	1	0	2	1	0	1	0	0	2	0	0	0	0	0	0	0	0	0	0	4	0	0	0	0	0	0	0	0	0	0
Fusobacterium necrophorum HUN048	0	3	0	2	1	0	0	5	0	0	0	0	1	0	0	0	0	0	0	0	1	1	0	1	0	0	1	0	0	0	0	0	0	0	0	0	0	0	0	0	0	0	0	0	0	1	0	1
Pseudochrobactrum sp. AO18b	0	11	0	4	0	0	1	0	0	0	0	0	1	1	0	0	0	7	0	0	1	1	2	0	0	0	5	0	0	0	0	0	0	0	0	0	0	0	1	0	0	0	0	0	0	0	0	0
Bordetella trematum HR18	1	6	0	11	0	0	0	2	0	0	0	0	1	0	0	0	0	0	1	0	1	1	0	0	0	0	4	0	0	0	0	0	0	0	0	0	0	1	0	0	0	0	0	0	0	0	0	1
Lampropedia hyalina DSM 16112	1	9	0	15	0	0	0	0	0	0	0	0	1	0	0	0	0	0	0	0	2	1	0	0	0	0	3	0	0	0	0	0	0	0	0	0	0	0	0	0	0	1	0	0	0	0	0	1
Alysiella crassa DSM 2578	0	5	0	4	1	0	0	4	0	0	0	0	1	0	0	0	0	0	0	0	1	1	0	1	0	3	1	1	0	0	0	0	0	0	0	0	0	0	0	0	0	0	0	0	0	0	0	1
Alysiella filiformis DSM 16848	0	8	0	1	1	0	1	2	0	0	0	0	1	0	0	0	0	1	0	0	1	1	1	1	0	1	1	1	0	0	0	0	0	0	0	0	0	0	0	0	0	0	0	0	0	0	0	1
Desulfovibrio desulfuricans DSM 7057	1	10	1	10	0	0	0	4	0	0	0	0	0	0	1	0	0	0	0	0	1	0	0	1	0	0	2	0	0	0	0	1	0	0	0	0	0	0	0	0	0	0	1	0	0	0	0	0
Desulfovibrio desulfuricans subsp. desulfuricans str. ATCC 27774	1	13	1	11	0	0	0	4	0	0	0	0	0	0	1	0	0	0	0	0	1	0	0	1	0	0	2	0	0	0	0	1	0	0	0	0	0	0	0	0	0	0	0	0	0	0	0	0
Desulfovibrio legallii KHC7	1	14	1	12	0	0	1	5	0	0	0	0	0	0	1	0	0	0	0	0	1	0	0	1	0	0	1	0	0	0	0	1	0	0	0	0	0	0	0	0	0	0	0	0	0	0	0	0
Arcobacter butzleri 7h1h	0	6	0	3	0	0	0	4	0	0	0	0	1	0	0	0	0	0	0	0	1	1	0	0	0	0	1	0	0	1	0	0	0	0	0	0	0	0	0	0	0	0	0	0	0	0	0	0
Wolinella succinogenes DSM 1740	0	3	0	9	0	0	0	6	0	0	0	0	1	0	0	0	0	0	0	0	1	1	0	0	0	0	1	0	0	0	0	1	0	0	0	0	0	0	0	0	0	0	0	0	0	0	0	0
Cellvibrio sp. BR	1	10	0	13	1	0	0	2	0	0	0	0	1	0	0	0	0	0	1	0	2	1	0	1	1	0	4	0	0	0	0	0	1	0	0	0	0	0	1	0	0	0	0	1	0	0	0	1
Citrobacter sp. NLAE-zl-C269	0	8	0	7	1	0	2	4	0	0	0	0	1	1	0	0	0	0	1	0	1	1	0	2	0	0	4	1	0	1	0	0	0	1	0	0	0	1	1	0	0	0	0	0	0	0	0	0
Enterobacter sp. KPR-6	1	14	0	9	1	0	0	3	0	0	0	0	1	1	0	0	0	1	1	0	1	1	2	3	0	1	4	0	0	1	0	0	0	0	0	0	0	0	0	0	0	0	0	0	0	0	0	0
Escherichia coli PA-3	1	10	0	9	1	0	3	3	0	0	0	0	1	1	0	0	0	0	1	0	1	1	0	2	0	0	4	0	0	1	0	0	0	0	0	0	0	1	0	0	0	0	0	0	0	0	0	0
Shigella sonnei NLAE-zl-G496	0	14	0	6	1	0	3	3	0	0	0	0	1	1	0	0	0	0	1	0	1	1	0	2	0	0	4	0	0	1	0	0	0	0	0	0	0	1	0	0	0	0	0	0	0	0	0	0
Acinetobacter sp. DSM 11652	0	2	0	5	0	0	0	0	0	0	0	0	1	0	0	0	0	2	0	0	1	1	0	0	0	0	3	0	0	0	0	0	0	0	0	0	0	0	0	0	0	0	0	0	0	0	0	0
Acinetobacter sp. HR7	0	6	0	8	0	0	0	0	0	0	0	0	1	1	0	0	0	1	0	0	1	1	0	0	0	0	3	0	0	0	0	0	0	0	0	0	0	0	0	0	0	0	0	0	0	0	0	0
Morganella morganii NLAE-zl-C84	0	6	0	4	0	0	0	4	0	0	0	0	1	0	0	0	0	1	1	0	1	1	0	0	0	0	5	0	0	1	1	0	0	0	0	0	0	2	0	0	0	0	0	0	0	0	0	0
Proteus mirabilis NLAE-zl-C285	0	9	0	7	0	0	0	5	0	0	0	0	1	0	0	0	0	0	1	0	1	1	0	0	0	0	4	0	0	1	0	0	0	0	0	0	0	2	0	0	0	0	0	0	0	0	0	0
Proteus mirabilis NLAE-zl-G534	0	7	0	8	0	0	0	4	0	0	0	0	1	0	0	0	0	0	1	0	1	1	0	0	0	0	4	0	0	1	0	0	0	0	0	0	0	2	0	0	0	0	0	0	0	0	0	0
Actinobacillus succinogenes DSM 22257	1	6	0	6	1	0	0	2	0	0	0	0	1	0	0	0	0	3	0	0	1	1	0	2	0	1	4	0	0	0	0	0	0	0	0	0	0	0	0	0	0	0	0	0	0	0	0	0
Basfia succiniciproducens DSM 22022	0	8	0	3	1	0	1	5	0	0	0	0	1	0	0	0	0	2	0	0	1	1	1	2	0	1	3	0	0	0	0	0	0	0	0	0	0	0	0	0	0	0	0	0	0	0	0	0
Basfia succiniciproducens KPR-2	0	8	0	3	1	0	1	5	0	0	0	0	1	0	0	0	0	2	0	0	1	1	1	2	0	1	3	0	0	0	0	0	0	0	0	0	0	0	0	0	0	0	0	0	0	0	0	0
Basfia succiniciproducens MBEL55E	0	6	0	3	1	0	1	5	0	0	0	0	1	0	0	0	0	2	0	0	1	1	1	2	0	1	3	0	0	0	0	0	0	0	0	0	0	0	0	0	0	0	0	0	0	0	0	0
Ruminobacter amylophilus DSM 1361	0	14	0	5	1	0	1	3	0	0	0	0	1	0	0	0	0	0	0	0	1	1	0	1	0	0	3	0	0	0	0	0	0	0	0	0	0	0	0	0	0	0	0	0	0	0	0	1
Ruminobacter amylophilus RM87	0	14	0	5	1	0	2	3	0	0	0	0	1	0	0	0	0	0	0	0	1	1	0	1	0	0	3	0	0	0	0	0	0	0	0	0	0	0	0	0	0	0	0	0	0	0	0	1
Succinimonas amylolytica DSM 2873	0	6	0	2	1	0	0	5	0	0	0	0	1	0	0	0	0	0	0	0	1	1	0	1	0	0	3	0	0	0	0	0	0	0	0	0	0	0	0	0	0	0	0	0	0	0	0	1
Succinivibrio dextrinosolvens 22B	0	7	0	1	1	0	2	3	0	0	0	0	1	0	0	0	0	0	0	0	1	1	0	1	0	0	3	0	0	0	0	0	0	0	0	0	0	0	0	0	0	0	0	0	0	0	0	1
Succinivibrio dextrinosolvens ACV-10	0	10	0	5	1	0	0	2	1	0	0	0	1	0	0	0	0	0	1	0	1	1	1	1	0	0	3	0	0	0	0	0	0	0	0	0	0	0	0	0	0	0	0	0	0	0	0	1
Succinivibrio dextrinosolvens DSM 3072	0	9	0	4	1	0	0	2	0	0	0	0	1	0	0	0	0	0	1	0	1	1	0	1	0	0	3	0	0	0	0	0	0	0	0	0	0	0	0	0	0	0	0	0	0	0	0	1
Succinivibrio dextrinosolvens H5	0	8	0	2	1	0	0	4	0	0	0	0	1	0	0	0	0	1	0	0	1	1	0	1	0	0	3	0	0	0	0	0	0	0	0	0	0	0	0	0	0	0	0	0	0	0	0	1
Treponema bryantii B25	0	8	0	4	2	0	1	0	0	0	0	0	0	0	0	0	0	0	2	0	1	0	0	1	0	0	3	0	0	0	0	0	0	0	0	0	0	0	0	0	0	0	0	0	0	0	0	1
Treponema bryantii NK4A124	0	4	0	4	2	0	2	0	0	1	0	0	0	0	0	0	0	0	1	0	1	0	1	1	0	0	2	0	0	0	0	0	0	0	0	0	0	0	0	0	0	0	0	0	0	0	0	1
Treponema bryantii XBD1002	0	7	0	7	2	0	2	0	1	1	0	0	0	0	0	0	0	0	1	0	1	0	0	1	0	0	2	0	0	0	0	0	0	0	0	0	0	0	0	0	0	0	0	0	0	0	0	1
Treponema saccharophilum DSM 2985	0	10	0	7	1	0	1	0	0	0	0	0	0	0	0	0	0	0	1	0	1	0	1	1	0	0	3	0	0	0	0	0	0	0	0	0	0	0	0	0	0	0	0	0	0	0	0	2
Treponema sp. C6A8	0	12	0	8	2	0	2	0	0	0	0	0	0	0	0	0	0	0	1	0	1	0	0	1	0	0	2	0	0	0	0	0	0	0	0	0	0	0	0	0	0	0	0	0	0	0	0	1
Treponema sp. JC4	0	5	0	10	1	0	2	0	0	0	0	0	0	0	0	0	0	0	1	0	1	0	0	1	0	0	1	0	0	0	0	0	0	0	0	0	0	0	0	0	0	0	0	0	0	0	0	1
Synergistes jonesii 78-1	0	8	0	3	1	0	1	0	0	0	0	0	1	0	0	0	0	0	1	0	2	1	0	1	0	0	2	0	0	1	0	0	0	0	0	0	0	1	0	0	0	0	0	0	0	0	0	0
Synergistetes Syn Fa1	0	6	0	5	1	0	2	0	0	0	0	0	1	0	0	0	0	0	1	0	1	1	1	1	0	0	1	0	0	0	0	0	0	0	0	0	0	1	0	0	0	0	0	0	0	0	0	0

## Sheet: CE
Species name	1	2	3	4	5	6	7	8	9	11	12	14	15
Methanobacterium formicicum BRM9	0	0	0	0	0	0	0	0	0	0	0	0	0
Methanobrevibacter boviskoreani JH1	0	0	0	0	0	0	0	0	0	0	0	0	0
Methanobrevibacter gottschalkii DSM 11977	0	0	0	0	0	0	0	0	0	0	0	0	0
Methanobrevibacter gottschalkii DSM 11978	0	0	0	0	0	0	0	0	0	0	0	0	0
Methanobrevibacter millerae DSM 16643	0	0	0	0	0	0	0	0	0	0	0	0	0
Methanobrevibacter millerae SM9	0	0	0	0	0	0	0	0	0	0	0	0	0
Methanobrevibacter olleyae DSM 16632	0	0	0	0	0	0	0	0	0	0	0	0	0
Methanobrevibacter olleyae YLM1	0	0	0	0	0	0	0	0	0	0	0	0	0
Methanobrevibacter ruminantium M1	0	0	0	0	0	0	0	0	0	0	0	0	0
Methanobrevibacter ruminantium YE286	0	0	0	0	0	0	0	0	0	0	0	0	0
Methanobrevibacter sp. AbM4	0	0	0	0	0	0	0	0	0	0	0	0	0
Methanobrevibacter sp. YE315	0	0	0	0	0	0	0	0	0	0	0	0	0
Methanobrevibacter thaueri DSM 11995	0	0	0	0	0	0	0	0	0	0	0	0	0
Methanobrevibacter woesei DSM 11979	0	0	0	0	0	0	0	0	0	0	0	0	0
Methanobrevibacter wolinii SH	0	0	0	0	0	0	0	0	0	0	0	0	0
Methanomicrobium mobile DSM 1539	0	0	0	0	0	0	0	0	0	0	0	1	0
Methanosarcina barkeri CM1	0	0	0	1	0	0	0	0	0	0	0	1	0
Methanosarcina sp. DSM 11855	0	0	0	0	0	0	0	0	0	0	0	0	0
Methanogenic archaeon ISO4-G1	0	0	0	0	0	0	0	0	0	0	0	0	0
Methanogenic archaeon ISO4-H5	0	0	0	0	0	0	0	0	0	0	0	0	0
Thermoplasmatales archaeon BRNA1	0	0	0	0	0	0	0	0	0	0	0	0	0
Actinomyces denticolens PA	0	0	0	1	0	0	0	0	1	0	0	0	0
Actinomyces nasicola KPR-1	0	0	0	1	0	0	0	0	1	0	0	3	0
Actinomyces ruminicola DSM 27982	0	0	0	0	0	0	1	0	1	0	0	0	0
Actinomyces ruminicola KPR-7B	0	0	0	0	0	0	2	0	1	0	0	0	0
Bifidobacterium adolescentis DSM 20087	0	0	0	0	0	0	0	0	0	0	0	0	0
Bifidobacterium bifidum Calf96	0	0	0	1	0	0	0	0	2	0	0	0	0
Bifidobacterium boum DSM 20432	0	0	0	2	0	0	0	0	0	0	0	0	0
Bifidobacterium breve RP2	0	0	0	0	0	0	0	0	2	0	0	0	0
Bifidobacterium choerinum AGR2158	0	1	0	2	1	0	0	0	0	0	0	0	0
Bifidobacterium longum susp. suis AGR2137	0	0	0	0	0	0	0	0	1	0	0	0	0
Bifidobacterium merycicum DSM 6492	0	0	0	1	0	0	0	0	0	0	0	0	0
Bifidobacterium pseudolongum subsp. globosum AGR2145	0	1	0	2	1	0	0	0	1	0	0	0	0
Bifidobacterium pseudolongum subsp. globosum DSM 20092	0	0	0	2	1	1	0	0	0	0	0	0	0
Bifidobacterium ruminantium DSM 6489	0	0	0	0	0	0	0	0	0	0	0	0	0
Bifidobacterium thermophilum DSM 20212	0	0	0	2	0	0	0	0	0	0	0	0	0
Cellulomonas sp. KH9	4	1	2	4	0	0	1	0	1	0	0	5	0
Corynebacterium vitaeruminis DSM 20294	7	0	0	0	0	0	0	0	0	0	0	2	0
Corynebacterium vitaeruminis Ga6A13	8	0	0	0	0	0	0	0	0	0	0	2	0
Micrococcus luteus VTM4R57	0	0	0	0	0	0	0	0	1	0	0	2	0
Propionibacteriaceae bacterium P6A17	0	0	0	3	0	0	0	0	1	0	0	2	0
Propionibacterium acnes NLAE-zl-G260	0	0	0	3	0	0	1	0	1	0	0	0	0
Propionibacterium sp. MB3007	0	0	0	3	0	0	1	0	1	0	0	0	0
Prauserella rugosa DSM 43194	0	0	0	0	0	0	0	0	1	0	0	4	0
Ruaniaceae bacterium KH17	0	0	0	0	0	0	1	0	1	0	2	1	0
Micrococcineae bacterium KH10	0	0	0	0	0	0	0	0	1	0	0	2	0
Olsenella sp. KH1P3	0	0	0	1	0	0	0	0	2	0	0	0	0
Olsenella sp. KH2P3	0	0	0	1	0	0	0	0	1	0	0	1	0
Olsenella sp. KH3B4	2	0	0	2	0	0	0	0	1	0	0	0	0
Olsenella umbonata DSM 22619	0	0	0	1	0	0	1	0	1	0	0	0	0
Olsenella umbonata KHGC19	0	0	0	1	0	0	0	0	2	0	0	0	0
Olsenella umbonata WCP15	0	0	0	1	0	0	0	0	2	0	0	0	0
Denitrobacterium detoxificans DSM 21843	0	0	0	2	0	0	0	0	0	0	0	0	0
Slackia heliotrinireducens DSM 20476	0	0	0	2	0	0	0	0	0	0	0	0	0
Bacteroides ovatus NLAE-zl-C11	4	0	0	1	0	1	2	5	3	1	4	0	1
Bacteroides ovatus NLAE-zl-C34	4	0	0	1	0	1	2	5	3	1	4	0	1
Bacteroides ovatus NLAE-zl-C500	2	0	0	1	0	1	3	6	3	1	4	0	0
Bacteroides ovatus NLAE-zl-C57	4	0	0	1	0	1	2	5	3	1	4	0	1
Bacteroides sp. AR20	1	1	0	5	0	1	1	2	3	1	4	0	0
Bacteroides sp. AR29	8	2	0	2	0	1	3	0	0	1	0	0	1
Bacteroides sp. Ga6A1	6	1	0	1	0	2	2	4	0	1	5	1	1
Bacteroides sp. Ga6A2	6	1	0	1	0	2	2	4	0	1	5	1	1
Bacteroides thetaiotaomicron KPPR-3	0	1	0	4	0	1	1	2	3	1	4	1	0
Bacteroides thetaiotaomicron NLAE-zl-C523	1	1	0	3	0	1	1	2	3	1	4	0	0
Bacteroides thetaiotaomicron NLAE-zl-C579	1	1	0	3	0	1	1	2	3	1	4	0	0
Bacteroides thetaiotaomicron NLAE-zl-G288	1	1	0	2	0	1	1	2	3	1	4	0	0
Bacteroides vulgatus NLAE-zl-G202	1	0	0	2	0	0	1	5	2	1	5	0	0
Bacteroides xylanisolvens NLAE-zl-C182	3	0	0	1	0	2	2	3	3	1	4	1	0
Bacteroides xylanisolvens NLAE-zl-C202	3	0	0	1	0	2	2	3	3	1	4	1	0
Bacteroides xylanisolvens NLAE-zl-C29	1	0	0	1	0	2	2	3	3	1	4	0	0
Bacteroides xylanisolvens NLAE-zl-C339	3	0	0	1	0	2	2	3	3	1	4	1	0
Bacteroides xylanisolvens NLAE-zl-G310	3	0	0	1	0	2	2	3	3	1	4	0	1
Bacteroides xylanisolvens NLAE-zl-G339	3	0	0	1	0	2	2	3	3	1	4	0	1
Bacteroides xylanisolvens NLAE-zl-G421	3	0	0	1	0	2	2	3	3	1	4	0	1
Porphyromonadaceae bacterium KH3CP3RA	1	0	0	3	0	0	2	0	2	3	0	0	2
Porphyromonadaceae bacterium KH3R12	1	0	0	3	0	0	2	1	2	1	4	0	1
Porphyromonadaceae bacterium KHP3R9	0	0	0	1	0	0	1	2	1	1	1	0	1
Porphyromonadaceae bacterium NLAE-zl-C104	2	0	0	3	0	0	1	1	2	1	0	1	1
Porphyromonas levii DSM 23370	0	0	0	1	0	0	0	0	0	1	0	0	0
Prevotella albensis DSM 11370	4	1	0	1	0	1	0	0	0	1	0	0	0
Prevotella brevis ATCC 19188	1	0	0	2	0	0	0	0	0	1	3	0	0
Prevotella brevis P6B11	1	0	0	1	0	0	0	0	0	1	3	0	0
Prevotella bryantii B14	1	1	0	1	0	2	2	5	0	1	5	0	0
Prevotella bryantii C21a	1	1	0	1	0	2	2	5	0	1	5	0	0
Prevotella bryantii FB3001	1	1	0	1	0	2	2	5	0	1	5	0	0
Prevotella bryantii KHPX14	1	1	0	1	0	2	2	5	0	1	5	0	0
Prevotella ruminicola 23	6	1	0	1	0	1	2	2	0	1	4	0	1
Prevotella ruminicola AR32	7	1	0	1	0	1	1	1	0	1	4	0	1
Prevotella ruminicola ATCC 19189	7	1	0	1	0	1	2	2	0	1	4	0	1
Prevotella ruminicola BPI-162	7	1	0	1	0	1	2	2	0	1	4	0	1
Prevotella ruminicola BPI-34	8	1	0	1	0	1	2	2	0	1	4	0	1
Prevotella ruminicola D31d	9	1	0	1	0	1	3	4	0	1	4	0	1
Prevotella ruminicola Ga6B6	10	1	0	1	0	1	2	2	0	1	4	0	1
Prevotella ruminicola KHT3	10	1	0	1	0	1	2	2	0	1	4	0	1
Prevotella sp. AGR2160	1	1	0	2	0	0	0	3	0	1	3	0	0
Prevotella sp. BP1-145	9	0	0	1	0	2	0	4	0	1	5	0	1
Prevotella sp. BP1-148	9	0	0	1	0	2	0	4	0	1	5	1	1
Prevotella sp. FD3004	7	1	0	1	0	1	1	1	0	1	4	0	1
Prevotella sp. HUN102	1	0	0	1	0	0	0	0	0	1	0	0	0
Prevotella sp. KH1P2	4	1	0	1	0	0	1	0	0	1	0	0	0
Prevotella sp. KH2C16	2	1	1	1	0	1	1	0	0	1	0	0	0
Prevotella sp. KHP1	7	1	0	1	0	1	2	2	0	1	4	0	1
Prevotella sp. KHP7	7	1	0	1	0	1	1	1	0	1	4	0	1
Prevotella sp. LC2012	7	1	0	1	0	1	1	0	0	1	3	0	2
Prevotella sp. MA2016	7	1	0	1	0	1	1	1	0	1	4	0	1
Prevotella sp. NE3005	4	1	0	1	0	1	1	1	0	1	4	0	1
Prevotella sp. P6B1	6	1	1	1	0	2	2	2	0	1	4	0	1
Prevotella sp. P6B4	6	1	1	1	0	2	2	2	0	1	4	0	1
Prevotella sp. RM4	8	1	0	2	0	1	2	3	0	1	4	0	1
Prevotella sp. TC2-24	7	1	0	1	0	1	1	0	0	1	3	0	2
Prevotella sp. TC2-28	4	1	0	1	0	2	2	6	0	1	1	0	1
Prevotella sp. TF2-5	5	1	0	1	0	1	2	4	0	1	2	0	1
Prevotellaceae bacterium HUN156	8	0	0	1	0	2	0	0	0	1	0	0	1
Prevotellaceae bacterium KH2P17	4	1	0	1	0	0	1	0	0	1	0	0	0
Prevotellaceae bacterium MN60	8	0	0	1	0	2	0	0	0	1	0	0	1
Bacteroidales bacterium KHT7	6	1	0	1	0	2	2	4	0	1	5	0	1
Bacteroidales bacterium WCE2004	7	1	0	0	0	1	1	0	0	1	0	0	1
Bacteroidales bacterium WCE2008	6	0	0	0	0	0	1	0	0	1	0	0	1
Fibrobacter succinogenes subsp. elongatus HM2	5	1	0	0	0	5	0	1	0	0	3	0	1
Fibrobacter succinogenes subsp. succinogenes S85	4	1	0	0	0	5	0	1	0	0	3	0	1
Bacillus cereus KPR-7A	0	0	0	12	0	0	0	0	1	0	0	3	0
Bacillus licheniformis VTM3R78	0	0	0	7	0	1	1	1	1	0	4	2	0
Bacillus nealsonii AAU1_buffalo	0	0	0	8	0	1	1	1	1	0	1	2	0
Bacillus sp. MB2021	0	0	0	7	0	1	0	0	1	0	0	4	0
Enterococcus casseliflavus NLAE-zl-C414	0	0	0	3	0	0	2	1	1	0	2	1	0
Enterococcus casseliflavus NLAE-zl-G268	0	0	0	3	0	0	1	1	1	0	2	0	0
Enterococcus faecalis 68A	0	0	0	1	0	0	1	0	1	0	0	0	0
Enterococcus faecalis VTM1R91	0	0	0	1	0	0	1	0	2	0	0	0	0
Enterococcus gallinarum SKF1	0	0	0	2	0	1	2	0	1	0	1	0	0
Enterococcus mundtii C2	0	0	0	0	0	0	0	1	1	0	1	0	0
Enterococcus sp. KPPR-6	0	0	0	0	0	1	0	0	1	0	0	0	0
Lactobacillus brevis AG48	0	0	0	2	0	0	0	0	1	0	0	0	0
Lactobacillus mucosae AGR63	0	0	0	1	0	0	0	1	0	0	0	0	0
Lactobacillus mucosae KHPC15	0	0	0	1	0	0	0	0	0	0	0	0	0
Lactobacillus mucosae KHPX11	0	0	0	1	0	0	0	0	0	0	0	0	0
Lactobacillus mucosae WCC8	0	0	0	1	0	0	0	0	0	0	0	0	0
Lactobacillus plantarum AG30	0	0	0	1	0	0	0	0	1	0	0	0	0
Lactobacillus ruminis ATCC 27782	0	0	0	0	0	0	0	0	1	0	0	0	0
Lactobacillus ruminis DSM 20403	0	0	0	0	0	0	0	0	1	0	0	0	0
Lactobacillus ruminis WC1T17	0	0	0	0	0	0	0	0	1	0	0	0	0
Pediococcus acidilactici AGR20	0	0	0	0	0	0	0	0	2	0	0	0	0
Sharpea azabuensis DSM 18934	0	0	0	2	0	0	0	0	1	0	0	0	0
Sharpea azabuensis DSM 20406	0	0	0	2	0	0	0	0	1	0	0	0	0
Sharpea azabuensis KH1P5	0	0	0	2	0	0	0	0	1	0	0	0	0
Sharpea azabuensis KH2P10	0	0	0	2	0	0	0	0	1	0	0	0	0
Staphylococcus epidermidis AG42	0	0	0	0	0	0	0	0	1	0	0	1	0
Staphylococcus epidermidis NLAE-zl-G239	0	0	0	0	0	0	0	0	1	0	0	1	0
Lactococcus garvieae M79	0	0	0	1	0	0	0	0	2	0	0	0	0
Lactococcus lactis subsp. cremoris str. DPC6856	0	0	0	4	0	0	0	0	1	0	0	0	0
Lactococcus lactis subsp. lactis 511	0	0	0	4	0	0	1	0	1	0	0	0	0
Streptococcus equinus 2B	0	0	0	1	0	0	1	0	1	0	0	0	0
Streptococcus equinus AG46	0	0	0	1	0	0	1	0	1	0	0	0	0
Streptococcus equinus AR3	0	0	0	1	0	0	0	0	1	0	0	0	0
Streptococcus equinus ATCC 33317	0	0	0	1	0	0	0	0	1	0	0	0	0
Streptococcus equinus B315	0	0	0	1	0	0	1	0	1	0	0	0	0
Streptococcus equinus C277	0	0	0	1	0	0	0	0	1	0	0	0	0
Streptococcus equinus ES1	0	0	0	1	0	0	0	0	1	0	0	0	0
Streptococcus equinus GA-1	0	0	0	1	0	0	0	0	1	0	0	0	0
Streptococcus equinus H24	0	0	0	1	0	0	0	0	1	0	0	0	0
Streptococcus equinus HC5	0	0	0	1	0	0	0	0	1	0	0	0	0
Streptococcus equinus JB1	0	0	0	1	0	0	0	0	1	0	0	0	0
Streptococcus equinus MPR1	0	0	0	1	0	0	1	0	1	0	0	0	0
Streptococcus equinus MPR2	0	0	0	1	0	0	1	0	1	0	0	0	0
Streptococcus equinus MPR4	0	0	0	1	0	0	1	0	1	0	0	0	0
Streptococcus equinus pGA-7	0	0	0	1	0	0	0	0	1	0	0	0	0
Streptococcus equinus pR-5	0	0	0	1	0	0	0	0	1	0	0	0	0
Streptococcus equinus Sb04	0	0	0	1	0	0	0	0	1	0	0	0	0
Streptococcus equinus Sb05	0	0	0	1	0	0	0	0	1	0	0	0	0
Streptococcus equinus Sb09	0	0	0	1	0	0	1	0	1	0	0	0	0
Streptococcus equinus Sb10	0	0	0	1	0	0	1	0	1	0	0	0	0
Streptococcus equinus Sb13	0	0	0	1	0	0	0	0	1	0	0	0	0
Streptococcus equinus Sb17	0	0	0	1	0	0	0	0	1	0	0	0	0
Streptococcus equinus Sb18	0	0	0	1	0	0	0	0	1	0	0	0	0
Streptococcus equinus Sb20	0	0	0	1	0	0	0	0	1	0	0	0	0
Streptococcus equinus SI	0	0	0	1	0	0	1	0	1	0	0	0	0
Streptococcus equinus SN033	0	0	0	1	0	0	1	0	1	0	0	0	0
Streptococcus equinus Ye01	0	0	0	1	0	0	1	0	1	0	0	0	0
Streptococcus gallolyticus LMG 15572	0	0	0	1	0	0	1	0	1	0	0	0	0
Streptococcus gallolyticus VTM1R27	0	0	0	1	0	0	1	0	1	0	0	0	0
Streptococcus gallolyticus VTM1R29	0	0	0	1	0	0	1	0	1	0	0	0	0
Streptococcus gallolyticus VTM2R47	0	0	0	1	0	0	1	0	1	0	0	0	0
Streptococcus gallolyticus VTM3R24	0	0	0	1	0	0	1	0	1	0	0	0	0
Streptococcus gallolyticus VTM3R42	0	0	0	1	0	0	1	0	1	0	0	0	0
Streptococcus henryi A-4	0	0	0	1	0	0	0	0	1	0	0	0	0
Streptococcus sp. 45	0	0	0	1	0	0	0	0	1	0	0	0	0
Streptococcus sp. NLAE-zl-C503	0	0	0	1	0	0	1	0	1	0	0	0	0
Clostridium algidicarnis B3	0	0	0	7	0	0	1	0	1	0	0	1	0
Clostridium beijerinckii HUN142	1	1	0	14	0	1	0	0	1	0	1	1	0
Clostridium butyricum AGR2140	0	1	0	11	0	0	2	1	2	0	0	1	0
Clostridium cadaveris AGR2141	0	0	0	11	0	0	0	0	1	0	0	0	0
Clostridium cadaveris NLAE-zl-G419	0	0	0	11	0	0	0	0	1	0	0	0	0
Clostridium chartatabidum DSM 8431	0	5	0	8	0	0	0	2	0	0	2	0	0
Clostridium cochlearium NLAE-zl-C224	0	0	0	7	0	0	0	0	0	0	0	0	0
Clostridium intestinale DSM 6191	0	0	0	6	0	1	0	0	1	0	0	0	0
Clostridium lundense DSM 17049	0	0	0	11	0	0	0	0	1	1	0	2	0
Clostridium paraputrificum AGR2156	0	0	0	7	0	0	0	0	2	0	0	0	0
Clostridium sartagoforme AAU1	0	1	0	5	0	1	0	0	1	0	0	0	0
Erysipelatoclostridium innocuum NLAE-zl-C381	0	0	0	5	0	1	0	0	4	0	0	0	0
Oxobacter pfennigii V5.2	0	0	0	6	0	0	0	0	1	0	0	0	0
Peptoclostridium sp. NCR	0	0	0	8	0	1	0	0	1	0	0	0	0
Proteiniclasticum ruminis DSM 24773	0	0	0	4	0	0	0	0	2	0	0	0	0
Sarcina sp. DSM 11001	0	0	0	1	0	0	0	0	1	0	0	1	0
Eubacterium callanderi NLAE-zl-G225	0	0	0	2	0	1	0	0	1	0	0	1	0
Eubacterium cellulosolvens 6	2	0	1	1	0	0	0	0	0	0	1	0	0
Eubacterium cellulosolvens LD2006	2	0	1	1	0	0	0	0	0	0	1	0	0
Eubacterium limosum SA11	0	0	0	2	0	0	0	0	1	0	0	0	0
Eubacterium oxidoreducens DSM 3217	0	0	0	2	0	0	0	0	0	0	0	0	0
Eubacterium pyruvativorans i6	0	0	0	1	0	0	0	0	0	0	0	0	0
Eubacterium pyruvativorans KHGC13	0	0	0	1	0	0	0	0	0	0	0	0	0
Eubacterium pyruvativorans KHPC4	0	0	0	1	0	0	0	0	0	0	0	0	0
Eubacterium ruminantium 2388	0	0	0	1	0	0	0	0	0	0	0	1	0
Eubacterium ruminantium ATCC 17233	0	0	0	1	0	0	0	0	0	0	0	1	0
Eubacterium ruminantium FB3002	0	1	0	1	0	0	0	1	0	0	0	0	0
Eubacterium ruminantium HUN269	0	0	0	1	0	0	0	0	0	0	0	1	0
Eubacterium sp. AB3007	0	0	0	3	0	0	0	0	0	0	0	1	0
Eubacterium uniforme ATCC 35992	0	0	0	1	0	0	0	0	0	0	0	0	0
Eubacterium xylanophilum ATCC 35991	4	0	0	4	0	0	0	0	0	0	0	0	1
Acetitomaculum ruminis DSM 5522	0	0	0	2	0	0	0	0	0	0	0	0	0
Blautia schinkii DSM 10518	2	0	0	5	0	0	1	0	2	0	0	0	0
Blautia sp. SF-50	0	1	0	3	0	0	0	0	1	0	0	0	0
Blautia wexlerae AGR2146	0	0	0	4	0	0	0	0	1	0	0	0	0
Butyrivibrio fibrisolvens AB2020	3	2	0	1	0	0	0	3	1	0	4	0	0
Butyrivibrio fibrisolvens AR40	3	2	0	1	0	0	0	3	1	0	4	0	1
Butyrivibrio fibrisolvens DSM 3071	3	3	0	1	0	0	0	3	1	0	2	0	1
Butyrivibrio fibrisolvens FE2007	3	2	0	1	0	0	0	3	1	0	3	0	0
Butyrivibrio fibrisolvens MD2001	3	2	0	1	0	0	0	3	1	0	3	0	1
Butyrivibrio fibrisolvens ND3005	3	2	0	1	0	0	0	3	1	0	3	0	0
Butyrivibrio fibrisolvens TB	3	2	0	1	0	0	0	3	1	0	3	0	0
Butyrivibrio fibrisolvens WTE3004	3	3	0	1	0	0	0	3	1	0	4	0	0
Butyrivibrio fibrisolvens YRB2005	2	2	0	1	0	0	0	3	1	0	3	0	0
Butyrivibrio hungatei DSM 14810	1	1	0	2	0	0	0	0	1	0	2	0	0
Butyrivibrio hungatei MB2003	1	1	0	2	0	0	0	0	1	0	2	0	0
Butyrivibrio hungatei NK4A153	1	1	0	3	0	0	0	0	1	0	0	0	0
Butyrivibrio hungatei XBD2006	1	1	0	3	0	0	0	0	0	0	0	0	0
Butyrivibrio proteoclasticus B316	4	1	0	1	0	0	0	2	1	0	3	0	0
Butyrivibrio proteoclasticus FD2007	4	1	0	1	0	0	0	2	1	0	3	0	0
Butyrivibrio proteoclasticus P18	1	1	0	1	0	0	0	1	1	0	3	0	0
Butyrivibrio proteoclasticus P6B7	2	1	0	1	0	0	0	2	1	0	1	0	0
Butyrivibrio sp. AC2005	1	1	0	1	0	0	0	1	1	0	1	0	0
Butyrivibrio sp. AD3002	2	1	0	2	0	0	0	0	1	0	0	0	0
Butyrivibrio sp. AE2005	1	1	0	3	0	0	0	0	1	0	0	0	0
Butyrivibrio sp. AE2015	1	1	0	1	0	0	0	1	1	0	3	1	0
Butyrivibrio sp. AE2032	1	0	0	1	0	0	0	2	2	0	2	0	0
Butyrivibrio sp. AE3003	1	1	0	3	0	0	0	0	1	0	0	0	0
Butyrivibrio sp. AE3004	2	1	0	1	0	0	0	1	1	0	1	0	0
Butyrivibrio sp. AE3006	2	1	0	1	0	0	0	1	1	0	1	0	0
Butyrivibrio sp. AE3009	4	1	0	2	0	0	0	3	1	0	3	0	0
Butyrivibrio sp. FC2001	2	2	0	1	0	0	0	1	1	0	1	0	0
Butyrivibrio sp. FCS006	0	0	0	1	0	0	0	2	1	0	3	0	0
Butyrivibrio sp. FCS014	2	0	0	1	0	0	0	4	1	0	1	0	0
Butyrivibrio sp. INlla14	4	1	0	1	0	0	0	2	1	0	4	0	0
Butyrivibrio sp. INlla16	2	1	0	2	0	0	0	0	1	0	0	0	0
Butyrivibrio sp. INlla18	1	1	0	2	0	0	0	0	1	0	2	0	0
Butyrivibrio sp. INlla21	1	1	0	2	0	0	0	0	1	0	0	0	0
Butyrivibrio sp. LB2008	1	1	0	3	0	0	0	0	1	0	0	0	0
Butyrivibrio sp. LC3010	1	0	0	0	0	0	0	0	0	0	0	0	0
Butyrivibrio sp. M55	1	1	0	3	0	0	0	0	1	0	0	0	0
Butyrivibrio sp. MB2005	1	1	0	0	0	0	0	0	0	0	0	1	0
Butyrivibrio sp. MC2013	0	0	0	1	0	0	0	0	1	0	0	0	0
Butyrivibrio sp. MC2021	4	1	0	2	0	0	0	4	1	0	4	0	0
Butyrivibrio sp. NC2002	2	0	0	1	0	0	0	0	2	0	0	0	0
Butyrivibrio sp. NC2007	0	0	1	1	0	0	0	2	1	0	3	0	0
Butyrivibrio sp. NC3005	3	1	0	3	0	0	0	1	1	0	0	0	0
Butyrivibrio sp. OB235	2	1	0	2	0	0	0	1	1	0	1	0	0
Butyrivibrio sp. Su6	2	1	0	1	0	0	0	2	1	0	3	0	0
Butyrivibrio sp. VCB2001	0	1	0	1	0	0	0	2	1	0	3	0	0
Butyrivibrio sp. VCB2006	4	1	0	1	0	0	0	2	1	0	3	0	0
Butyrivibrio sp. VCD2006	4	1	0	2	0	0	0	1	1	0	1	0	0
Butyrivibrio sp. WCD2001	2	1	0	2	0	0	0	0	1	0	0	1	0
Butyrivibrio sp. WCD3002	3	1	0	1	0	0	0	0	1	0	0	0	0
Butyrivibrio sp. WCE2006	3	1	0	1	0	0	0	0	1	0	0	0	0
Butyrivibrio sp. XBB1001	4	1	0	1	0	0	0	2	1	0	4	0	0
Butyrivibrio sp. XPD2002	2	1	0	1	0	0	0	1	1	0	1	0	0
Butyrivibrio sp. XPD2006	0	0	0	2	0	0	0	2	1	0	2	0	0
Butyrivibrio sp. YAB3001	5	1	0	1	0	0	0	1	1	0	1	0	0
Cellulosilyticum ruminicola JCM 14822	1	5	3	6	0	0	0	2	1	0	0	0	0
Dorea longicatena AGR2136	0	0	0	5	0	0	0	0	1	0	0	0	0
Dorea sp. AGR2135	0	0	0	4	0	0	0	0	1	0	0	0	0
Lachnobacterium bovis AE2004	1	0	0	2	0	0	0	1	2	0	0	0	0
Lachnobacterium bovis C6A12	1	0	0	2	0	0	0	1	2	0	0	0	0
Lachnobacterium bovis DSM 14045	2	0	0	1	0	0	0	1	2	0	0	0	0
Lachnobacterium bovis NK4B19	1	0	0	2	0	0	0	1	2	0	0	0	0
Lachnobacterium bovis S1b	1	0	0	2	0	0	0	1	2	0	0	0	0
Lachnoclostridium aerotolerans DSM 5434	3	1	0	4	0	2	0	2	2	0	3	1	1
Lachnoclostridium aminophilum F	0	0	0	2	0	0	0	0	1	0	0	1	0
Lachnoclostridium aminophilum KH1P1	0	0	0	2	0	0	0	0	1	0	0	1	0
Lachnoclostridium celerecrescens 18A	0	0	0	3	0	1	0	1	3	0	0	1	0
Lachnoclostridium citroniae NLAE-zl-G70	0	0	0	4	0	0	0	0	3	0	0	1	1
Lachnoclostridium clostidiforme ATCC 25537	0	0	0	4	0	0	0	1	3	0	0	0	0
Lachnoclostridium clostridioforme AGR2157	0	0	0	4	0	0	0	0	3	0	0	0	0
Lachnoclostridium clostridioforme NLAE-zl-C196	0	0	0	4	0	0	0	1	1	0	0	0	0
Lachnoclostridium clostridioforme NLAE-zl-G208	0	0	0	4	0	0	0	1	1	0	0	0	0
Lachnoclostridium contortum NLAE-zl-C134	0	0	0	2	0	0	0	0	2	0	0	0	0
Lachnoclostridium lavalense NLAE-zl-G277	0	0	0	3	0	1	1	0	6	0	0	1	0
Lachnoclostridium oroticum NLAE-zl-C242	1	0	0	3	0	0	0	0	1	0	0	0	0
Lachnoclostridium polysaccharolyticum DSM 1801	6	3	1	8	0	0	0	0	1	0	2	0	0
Lachnospira multipara ATCC 19207	0	0	0	1	0	0	0	4	0	0	3	0	0
Lachnospira multipara D15d	0	0	0	1	0	0	0	4	0	0	4	0	0
Lachnospira multipara LB2003	0	0	0	1	0	0	0	4	0	0	3	0	0
Lachnospira multipara MC2003	0	0	0	1	0	0	0	4	0	0	3	0	0
Lachnospira pectinoschiza M83	0	0	0	1	0	0	0	4	0	0	4	0	0
Lachnospiraceae bacterium A10	0	0	0	0	0	0	0	0	2	1	0	0	0
Lachnospiraceae bacterium AB2028	0	0	0	1	0	0	0	1	0	0	0	0	0
Lachnospiraceae bacterium AC2012	0	0	0	1	0	0	0	0	0	0	0	0	0
Lachnospiraceae bacterium AC2014	1	0	0	2	0	0	0	0	0	0	0	0	0
Lachnospiraceae bacterium AC2028	0	1	0	2	0	0	0	0	0	0	0	0	1
Lachnospiraceae bacterium AC2029	0	0	0	2	0	0	0	0	0	0	0	0	0
Lachnospiraceae bacterium AC2031	0	0	0	1	0	0	0	0	0	0	1	1	0
Lachnospiraceae bacterium AC3007	0	0	0	1	0	0	0	0	0	0	0	1	0
Lachnospiraceae bacterium AD3010	1	0	0	2	0	0	0	0	1	0	0	0	0
Lachnospiraceae bacterium C7	1	0	0	2	0	0	0	1	2	0	0	0	0
Lachnospiraceae bacterium C10	0	1	0	1	0	0	0	0	1	0	0	0	0
Lachnospiraceae bacterium C6A11	0	1	0	1	0	0	0	1	0	0	0	0	0
Lachnospiraceae bacterium FD2005	0	0	0	1	0	0	0	0	0	0	0	0	0
Lachnospiraceae bacterium FE2018	0	0	0	3	0	0	0	0	0	0	0	0	0
Lachnospiraceae bacterium G11	1	1	0	1	0	0	0	0	1	0	0	1	1
Lachnospiraceae bacterium G41	0	0	0	1	0	0	0	0	0	0	0	0	0
Lachnospiraceae bacterium JC7	0	0	0	3	0	0	0	1	0	0	0	0	0
Lachnospiraceae bacterium KH1P17	1	0	0	1	0	0	0	1	0	0	0	0	0
Lachnospiraceae bacterium KH1T2	0	1	0	0	0	0	0	1	1	0	0	0	0
Lachnospiraceae bacterium KHCPX20	0	1	0	1	0	0	0	0	1	0	0	0	0
Lachnospiraceae bacterium LC2019	0	0	0	1	0	0	0	0	0	0	0	0	0
Lachnospiraceae bacterium MA2020	0	0	0	0	0	0	0	1	0	0	0	0	0
Lachnospiraceae bacterium MC2017	1	1	0	1	0	0	0	1	1	0	0	0	0
Lachnospiraceae bacterium MD2004	0	0	0	1	0	0	0	0	0	0	0	1	0
Lachnospiraceae bacterium NC2004	0	0	0	3	0	0	0	0	0	0	0	0	0
Lachnospiraceae bacterium NC2008	0	0	0	1	0	0	0	0	0	0	0	0	0
Lachnospiraceae bacterium ND2006	0	1	0	0	0	0	0	1	1	0	0	0	0
Lachnospiraceae bacterium NE2001	0	0	0	2	0	0	0	0	0	0	0	1	0
Lachnospiraceae bacterium NK3A20	0	3	0	1	0	0	0	1	1	0	0	0	0
Lachnospiraceae bacterium NK4A136	0	0	0	1	0	0	0	0	0	0	0	0	0
Lachnospiraceae bacterium NK4A144	1	1	0	1	0	0	0	1	1	0	0	0	0
Lachnospiraceae bacterium NK4A179	1	0	0	1	0	0	0	0	1	0	0	0	0
Lachnospiraceae bacterium NLAE-zl-G231	3	0	0	3	0	0	0	0	2	0	1	0	1
Lachnospiraceae bacterium P6A3	1	1	0	2	0	0	0	0	0	0	0	0	0
Lachnospiraceae bacterium P6B14	0	0	0	4	0	0	0	0	0	0	0	0	0
Lachnospiraceae bacterium RM5	0	0	0	2	0	0	0	0	0	0	0	0	0
Lachnospiraceae bacterium V9D3004	9	0	0	4	0	1	0	0	0	0	0	0	1
Lachnospiraceae bacterium XBB1006	1	0	0	3	0	0	0	0	0	0	0	0	0
Lachnospiraceae bacterium XBB2008	0	1	0	1	0	0	0	0	0	0	0	0	0
Lachnospiraceae bacterium XBD2001	1	0	0	1	0	0	0	0	0	0	0	1	0
Lachnospiraceae bacterium XPB1003	0	0	0	1	0	0	0	0	0	0	0	1	0
Lachnospiraceae bacterium YSB2008	0	0	0	3	0	0	0	0	0	0	0	0	0
Lachnospiraceae bacterium YSD2013	2	2	0	3	0	0	0	0	0	0	0	1	4
Oribacterium sp. FC2011	0	0	0	3	0	0	0	1	1	0	0	0	0
Oribacterium sp. KHPX15	1	0	0	3	0	0	0	1	1	0	0	0	0
Oribacterium sp. NK2B42	0	0	0	2	0	0	0	1	1	0	0	1	0
Oribacterium sp. P6A1	1	0	0	3	0	0	0	1	1	0	0	0	0
Oribacterium sp. WCC10	0	0	0	3	0	0	0	1	1	0	0	1	0
Pseudobutyrivibrio ruminis ACV-9	0	0	0	1	0	0	0	0	1	0	0	0	0
Pseudobutyrivibrio ruminis AD2017	1	0	0	1	0	0	0	0	0	0	0	1	0
Pseudobutyrivibrio ruminis CF1b	1	0	0	2	0	0	0	0	1	0	0	1	0
Pseudobutyrivibrio ruminis DSM 9787	0	0	0	1	0	0	0	0	1	0	0	0	0
Pseudobutyrivibrio ruminis HUN009	0	0	0	1	0	0	0	0	1	0	0	0	0
Pseudobutyrivibrio sp. 49	2	0	0	2	0	0	0	0	1	0	0	1	0
Pseudobutyrivibrio sp. ACV-2	0	1	0	1	0	0	0	0	0	0	0	1	0
Pseudobutyrivibrio sp. AR14	0	0	0	2	0	0	0	0	1	0	0	2	0
Pseudobutyrivibrio sp. C4	0	0	0	1	0	0	0	0	1	0	0	0	0
Pseudobutyrivibrio sp. JW11	0	0	0	1	0	0	0	0	1	0	0	0	0
Pseudobutyrivibrio sp. LB2011	0	0	0	1	0	0	0	0	1	0	0	0	0
Pseudobutyrivibrio sp. MD2005	0	1	0	1	0	0	0	0	1	0	0	0	0
Pseudobutyrivibrio sp. NOR37	0	0	0	2	0	0	0	0	1	0	0	1	0
Pseudobutyrivibrio sp. OR37	2	0	0	1	0	0	0	0	0	0	0	1	0
Pseudobutyrivibrio sp. UC12254	1	0	0	2	0	0	0	0	1	0	0	1	0
Pseudobutyrivibrio sp. YE44	1	0	0	2	0	0	0	0	1	0	0	0	0
Pseudobutyrivibrio xylanivorans DSM 10317	1	1	0	2	0	0	0	0	1	0	0	1	0
Pseudobutyrivibrio xylanivorans DSM 14809	1	1	0	2	0	0	0	0	1	0	0	1	0
Pseudobutyrivibrio xylanivorans MA3014	2	0	0	1	0	0	0	0	1	0	0	2	0
Ruminococcus gnavus AGR2154	1	0	0	2	0	1	0	0	1	0	0	0	0
Oscillibacter ruminantium GH1	0	0	0	4	0	0	0	0	0	0	0	0	0
Oscillibacter sp. PC13	0	0	0	2	0	0	0	0	0	0	0	0	0
Desulfotomaculum ruminis DSM 2154	0	0	0	7	0	0	0	0	0	0	0	2	0
Peptoclostridium mangenotii LM2	0	0	0	7	0	2	0	0	0	0	0	0	0
Peptostreptococcaceae bacterium pGA-8	0	0	0	0	0	0	0	0	0	0	0	0	0
Peptostreptococcaceae bacterium VA2	0	0	0	8	0	1	0	0	1	0	0	0	0
Peptostreptococcus anaerobius C	0	0	0	2	0	0	0	0	1	0	0	0	0
Peptostreptococcus russellii Calf135	0	0	0	2	0	0	0	0	1	0	0	0	0
Peptostreptococcus sp. D1	0	0	0	2	0	0	0	0	1	0	0	0	0
Terrisporobacter glycolicus KPPR-9	0	0	0	11	0	0	0	0	2	0	0	1	0
Ruminoclostridium cellobioparum ATCC 15832	3	0	0	9	0	2	2	0	1	0	0	1	1
Ruminococcaceae bacterium AB4001	1	0	0	1	0	0	0	0	0	0	0	0	0
Ruminococcaceae bacterium AE2021	0	0	0	1	0	0	0	0	1	0	0	0	0
Ruminococcaceae bacterium D5	0	0	0	1	0	0	0	0	0	0	0	0	0
Ruminococcaceae bacterium FB2012	0	2	1	2	0	0	0	0	1	0	0	1	0
Ruminococcaceae bacterium KH2T8	0	0	0	1	0	0	0	0	1	0	0	0	0
Ruminococcaceae bacterium KHP2	1	0	0	1	0	0	0	0	1	0	0	0	0
Ruminococcaceae bacterium P7	0	0	0	2	0	0	0	0	0	0	0	0	0
Ruminococcaceae bacterium R-25	0	0	0	2	0	0	0	0	0	0	0	0	0
Ruminococcaceae bacterium YAD3003	0	0	0	2	0	0	0	0	0	0	0	0	0
Ruminococcaceae bacterium YRB3002	0	0	0	0	0	0	0	0	1	0	0	1	0
Ruminococcus albus 7	3	3	1	5	0	0	0	2	1	0	4	0	0
Ruminococcus albus 8	1	3	1	5	0	0	0	3	1	0	4	0	0
Ruminococcus albus AD2013	4	3	0	3	0	0	0	1	1	0	3	0	0
Ruminococcus albus AR67	5	3	1	4	0	0	0	1	1	0	4	0	0
Ruminococcus albus KH2T6	5	3	0	3	0	0	0	1	1	0	3	0	0
Ruminococcus albus SY3	4	3	0	3	0	0	0	1	1	0	3	0	0
Ruminococcus bromii YE282	2	0	0	2	0	0	0	0	0	0	0	0	0
Ruminococcus flavefaciens 007c	6	1	3	3	0	0	0	1	0	0	2	0	2
Ruminococcus flavefaciens 17	8	1	4	4	0	0	0	1	0	0	2	0	3
Ruminococcus flavefaciens AE3010	13	0	5	5	0	0	0	1	0	0	2	0	1
Ruminococcus flavefaciens ATCC 19208	11	1	3	4	0	0	0	1	0	0	2	0	1
Ruminococcus flavefaciens FD-1	7	3	6	5	0	0	0	1	0	0	5	0	1
Ruminococcus flavefaciens MA2007	12	2	5	5	0	0	0	1	0	0	2	0	1
Ruminococcus flavefaciens MC2020	10	2	3	4	0	0	0	1	0	0	2	0	0
Ruminococcus flavefaciens ND2009	5	2	3	2	0	0	0	1	0	0	2	0	1
Ruminococcus flavefaciens SAb67	5	1	2	2	0	0	0	1	0	0	2	0	1
Ruminococcus flavefaciens XPD3002	4	2	4	2	0	0	0	1	0	0	3	0	1
Ruminococcus flavefaciens Y1	12	1	4	7	0	0	0	1	0	0	2	0	1
Ruminococcus flavefaciens YAD2003	14	1	4	5	0	0	0	1	0	0	2	0	1
Ruminococcus flavefaciens YL228	11	0	5	5	0	0	0	1	0	0	2	0	1
Ruminococcus flavefaciens YRD2003	8	2	4	2	0	0	0	1	0	0	2	0	0
Ruminococcus sp. FC2018	0	1	0	1	0	0	0	0	1	0	0	0	0
Ruminococcus sp. HUN007	6	1	2	4	0	0	0	1	0	0	2	0	0
Ruminococcus sp. NK3A76	0	3	1	2	0	0	0	0	0	0	0	0	0
Ruminococcus sp. YE71	3	3	0	4	0	0	0	1	1	0	4	0	0
Ruminococcus sp. YE78	3	3	0	4	0	0	0	1	1	0	4	0	0
Clostridiales bacterium R-7	2	2	0	3	0	0	0	0	1	0	0	1	1
Clostridiales bacterium WTE2008	2	2	0	2	0	0	0	0	1	0	0	0	1
Ruminococcaceae bacterium NK3B98	2	0	0	4	0	0	0	0	1	0	0	0	0
Erysipelatoclostridium innocuum NLAE-zl-C197	0	0	0	5	0	1	0	0	4	0	0	0	0
Erysipelotrichaceae bacterium NK3D112	1	0	0	2	0	0	0	1	1	0	0	1	0
Kandleria vitulina DSM 20405	0	0	0	2	0	0	0	0	1	0	0	0	0
Kandleria vitulina KH4T7	0	0	0	2	0	0	0	0	1	0	0	0	0
Kandleria vitulina MC3001	0	0	0	2	0	0	0	0	1	0	0	0	0
Kandleria vitulina S3b	0	0	0	2	0	0	0	0	1	0	0	0	0
Kandleria vitulina WCC7	0	0	0	2	0	0	0	0	1	0	0	0	0
Kandleria vitulina WCE2011	0	0	0	2	0	0	0	0	1	0	0	0	0
Acidaminococcus fermentans pGA-4	0	0	0	1	0	0	0	0	1	1	0	0	0
Acidaminococcus fermentens WCC6	0	0	0	1	0	0	0	0	1	1	0	0	0
Succiniclasticum ruminis DSM 11005	0	0	0	2	0	0	0	0	1	1	0	1	0
Succiniclasticum ruminis DSM 9236	0	0	0	1	0	0	0	0	1	1	0	0	0
Anaerovibrio lipolyticus 5S	0	1	0	3	0	0	0	0	1	1	0	1	0
Anaerovibrio lipolyticus DSM 3074	0	1	0	3	0	0	0	0	1	1	0	0	0
Anaerovibrio lipolyticus LB2005	0	1	0	3	0	0	0	0	1	1	0	0	0
Anaerovibrio sp. RM50	0	1	0	3	0	0	0	0	1	1	0	0	0
Megamonas sp. Calf98-2	0	0	0	2	0	0	0	0	1	1	0	0	0
Mitsuokella jalaludinii DSM 13811	0	1	0	4	0	0	0	0	1	1	0	0	0
Schwartzia succinivorans DSM 10502	0	0	0	5	0	0	0	0	1	1	0	0	0
Selenomonas bovis 8-14-1	0	0	0	4	0	0	0	0	1	1	0	0	0
Selenomonas bovis DSM 23594	0	0	0	4	0	0	0	0	1	1	0	0	0
Selenomonas ruminantium AB3002	0	0	0	4	0	0	0	0	1	1	0	0	0
Selenomonas ruminantium AC2024	0	0	0	5	0	0	0	0	1	1	0	0	0
Selenomonas ruminantium C3	0	0	0	5	0	0	0	0	1	1	0	0	0
Selenomonas ruminantium GACV-9	0	0	1	4	0	0	0	0	1	1	0	1	0
Selenomonas ruminantium HD4	0	1	0	5	0	0	0	0	1	1	0	0	0
Selenomonas ruminantium KH1T6	0	0	0	4	0	0	0	0	1	1	0	0	0
Selenomonas ruminantium L14	0	0	0	5	0	0	0	0	1	1	0	0	0
Selenomonas ruminantium subsp. lactilytica DSM 2872	0	0	0	5	0	0	0	0	1	1	0	0	0
Selenomonas ruminantium subsp. lactilytica TAM6421	0	1	1	6	0	0	0	0	1	1	0	0	0
Selenomonas ruminantium subsp. ruminantium ATCC 12561	0	0	0	7	0	0	0	0	1	1	0	0	0
Selenomonas ruminantium WCT3	0	1	0	4	0	0	0	0	1	1	0	0	0
Selenomonas ruminantium Z108	0	1	0	4	0	0	0	0	1	1	0	0	0
Selenomonas ruminatium S137	0	0	0	5	0	0	0	0	1	1	0	0	0
Selenomonas sp. AE3005	0	0	0	6	0	0	0	0	1	1	0	0	0
Selenomonas sp. FC4001	0	0	0	5	0	0	0	0	1	1	0	1	0
Selenomonas sp. ND2010	0	2	0	4	0	0	0	0	1	1	0	0	0
Allisonella histaminiformans DSM 15230	0	0	0	1	0	0	0	0	0	1	0	0	0
Megasphaera elsdenii DSM 20460	0	0	0	3	0	0	0	0	1	1	0	0	0
Megasphaera elsdenii J1	0	0	0	3	0	0	0	0	1	1	0	0	0
Megasphaera elsdenii T81	0	0	0	3	0	0	0	0	1	1	0	0	0
Megasphaera elsdenii YE34	0	0	0	3	0	0	0	0	1	1	0	0	0
Fusobacterium necrophorum HUN048	0	0	0	1	0	0	0	0	1	1	0	0	0
Pseudochrobactrum sp. AO18b	0	0	0	5	0	0	0	0	2	1	0	0	0
Bordetella trematum HR18	0	0	0	1	0	0	0	0	0	1	0	1	0
Lampropedia hyalina DSM 16112	0	0	0	1	0	0	0	0	0	1	0	0	0
Alysiella crassa DSM 2578	0	0	0	0	0	0	0	0	0	1	0	0	0
Alysiella filiformis DSM 16848	0	0	0	0	0	0	0	0	0	1	0	0	0
Desulfovibrio desulfuricans DSM 7057	0	0	0	1	0	0	0	0	0	0	0	0	0
Desulfovibrio desulfuricans subsp. desulfuricans str. ATCC 27774	0	0	0	1	0	0	0	0	0	0	0	0	0
Desulfovibrio legallii KHC7	0	0	0	1	0	0	0	0	0	0	0	0	0
Arcobacter butzleri 7h1h	0	0	0	0	0	0	0	0	0	1	0	0	0
Wolinella succinogenes DSM 1740	0	0	0	1	0	0	0	0	0	1	0	0	0
Cellvibrio sp. BR	1	3	0	3	0	0	0	3	1	1	5	0	0
Citrobacter sp. NLAE-zl-C269	0	0	0	0	0	0	0	1	3	1	0	0	0
Enterobacter sp. KPR-6	0	0	0	1	0	0	0	2	1	1	0	0	0
Escherichia coli PA-3	1	0	0	1	0	0	0	1	2	1	0	0	0
Shigella sonnei NLAE-zl-G496	1	0	0	1	0	0	0	1	2	1	0	0	0
Acinetobacter sp. DSM 11652	0	0	0	1	0	0	0	0	0	1	0	0	0
Acinetobacter sp. HR7	0	0	0	3	0	0	0	0	0	1	0	1	0
Morganella morganii NLAE-zl-C84	0	0	0	0	0	0	0	0	3	1	0	0	0
Proteus mirabilis NLAE-zl-C285	0	0	0	0	0	0	0	0	2	1	0	0	0
Proteus mirabilis NLAE-zl-G534	0	0	0	0	0	0	0	0	2	1	0	0	0
Actinobacillus succinogenes DSM 22257	0	0	0	1	0	0	0	0	1	1	0	0	0
Basfia succiniciproducens DSM 22022	0	0	0	1	0	0	0	0	1	1	0	0	0
Basfia succiniciproducens KPR-2	0	0	0	1	0	0	0	0	1	1	0	0	0
Basfia succiniciproducens MBEL55E	0	0	0	1	0	0	0	0	1	1	0	0	0
Ruminobacter amylophilus DSM 1361	0	0	0	0	0	0	0	0	1	1	0	0	0
Ruminobacter amylophilus RM87	0	0	0	0	0	0	0	0	1	1	0	0	0
Succinimonas amylolytica DSM 2873	0	0	0	0	0	0	0	0	1	1	0	0	0
Succinivibrio dextrinosolvens 22B	0	0	0	0	0	0	0	0	2	1	0	0	0
Succinivibrio dextrinosolvens ACV-10	0	0	0	0	0	0	0	0	2	1	0	0	0
Succinivibrio dextrinosolvens DSM 3072	0	0	0	0	0	0	0	0	2	1	0	0	0
Succinivibrio dextrinosolvens H5	0	0	0	0	0	0	0	0	2	1	0	0	0
Treponema bryantii B25	2	2	0	1	0	0	0	0	1	0	0	0	0
Treponema bryantii NK4A124	0	2	0	1	0	0	0	0	1	0	0	0	0
Treponema bryantii XBD1002	1	2	0	1	0	0	0	0	1	0	0	0	0
Treponema saccharophilum DSM 2985	0	0	0	0	0	0	0	3	0	0	4	0	0
Treponema sp. C6A8	0	0	0	1	0	0	0	0	0	0	0	0	0
Treponema sp. JC4	0	0	0	2	0	0	0	0	0	0	0	1	0
Synergistes jonesii 78-1	0	0	0	0	0	0	0	0	0	1	0	0	0
Synergistetes Syn Fa1	0	0	0	0	0	0	0	0	0	1	0	0	0

## Sheet: CBM
Species name	2	3	4	5	6	9	10	11	12	13	15	16	17	20	21	22	23	25	26	27	28	30	32	34	35	36	37	38	40	41	42	44	46	47	48	50	51	54	56	57	58	59	60	61	62	63	65	66	67
Methanobacterium formicicum BRM9	0	0	0	0	0	0	0	0	0	0	0	0	0	0	0	0	0	0	0	0	0	0	0	0	0	0	0	0	0	0	0	0	0	0	0	0	0	0	0	0	0	0	0	0	0	0	0	0	0
Methanobrevibacter boviskoreani JH1	0	0	0	0	0	0	0	0	0	0	0	0	0	0	0	0	0	0	0	0	0	0	0	0	0	0	0	0	0	0	0	0	0	0	0	0	0	0	0	0	0	0	0	0	0	0	0	0	0
Methanobrevibacter gottschalkii DSM 11977	0	0	0	0	0	0	0	0	0	0	0	0	0	0	0	0	0	0	0	0	0	0	0	0	0	0	0	0	0	0	0	0	0	0	0	0	0	0	0	0	0	0	0	0	0	0	0	0	0
Methanobrevibacter gottschalkii DSM 11978	0	0	0	0	0	0	0	0	0	0	0	0	0	0	0	0	0	0	0	0	0	0	0	0	0	0	0	0	0	0	0	0	0	0	0	0	0	0	0	0	0	0	0	0	0	0	0	0	0
Methanobrevibacter millerae DSM 16643	0	0	0	0	0	0	0	0	0	0	0	0	0	0	0	0	0	0	0	0	0	0	0	0	0	0	0	0	0	0	0	0	0	0	0	0	0	0	0	0	0	0	0	0	0	0	0	0	0
Methanobrevibacter millerae SM9	0	0	0	0	0	0	0	0	0	0	0	0	0	0	0	0	0	0	0	0	0	0	0	0	0	0	0	0	0	0	0	0	0	0	0	0	0	0	0	0	0	0	0	0	0	0	0	0	0
Methanobrevibacter olleyae DSM 16632	0	0	0	0	0	0	0	0	0	0	0	0	0	0	0	0	0	0	0	0	0	0	0	0	0	0	0	0	0	0	0	0	0	0	0	0	0	0	0	0	0	0	0	0	0	0	0	0	0
Methanobrevibacter olleyae YLM1	0	0	0	0	0	0	0	0	0	0	0	0	0	0	0	0	0	0	0	0	0	0	0	0	0	0	0	0	0	0	0	0	0	0	0	0	0	0	0	0	0	0	0	0	0	0	0	0	0
Methanobrevibacter ruminantium M1	0	0	0	0	0	0	0	0	0	0	0	0	0	0	0	0	0	0	0	0	0	0	0	0	0	0	0	0	0	0	0	0	0	0	0	0	0	0	0	0	0	0	0	0	0	0	0	0	0
Methanobrevibacter ruminantium YE286	0	0	0	0	0	0	0	0	0	0	0	0	0	0	0	0	0	0	0	0	0	0	0	0	0	0	0	0	0	0	0	0	0	0	0	0	0	0	0	0	0	0	0	0	0	0	0	0	0
Methanobrevibacter sp. AbM4	0	0	0	0	0	0	0	0	0	0	0	0	0	0	0	0	0	0	0	0	0	0	0	0	0	0	0	0	0	0	0	0	0	0	0	0	0	0	0	0	0	0	0	0	0	0	0	0	0
Methanobrevibacter sp. YE315	0	0	0	0	0	0	0	0	0	0	0	0	0	0	0	0	0	0	0	0	0	0	0	0	0	0	0	0	0	0	0	0	0	0	0	0	0	0	0	0	0	0	0	0	0	0	0	0	0
Methanobrevibacter thaueri DSM 11995	0	0	0	0	0	0	0	0	0	0	0	0	0	0	0	0	0	0	0	0	0	0	0	0	0	0	0	0	0	0	0	0	0	0	0	0	0	0	0	0	0	0	0	0	0	0	0	0	0
Methanobrevibacter woesei DSM 11979	0	0	0	0	0	0	0	0	0	0	0	0	0	0	0	0	0	0	0	0	0	0	0	0	0	0	0	0	0	0	0	0	0	0	0	0	0	0	0	0	0	0	0	0	0	0	0	0	0
Methanobrevibacter wolinii SH	0	0	0	0	0	0	0	0	0	0	0	0	0	0	0	0	0	0	0	0	0	0	0	0	0	0	0	0	0	0	0	0	0	0	0	0	0	0	0	0	0	0	0	0	0	0	0	0	0
Methanomicrobium mobile DSM 1539	0	0	0	0	0	0	0	0	0	0	0	0	0	0	0	0	0	0	0	0	0	0	0	0	0	0	0	0	0	0	0	0	0	0	0	0	0	0	0	0	0	0	0	0	0	0	0	0	0
Methanosarcina barkeri CM1	0	0	0	0	0	0	0	0	0	0	0	0	0	0	0	0	0	0	0	0	0	0	0	0	0	0	0	0	0	0	0	0	0	0	0	0	0	0	0	0	0	0	0	0	0	0	0	0	0
Methanosarcina sp. DSM 11855	0	0	0	0	0	0	0	0	0	0	0	0	0	0	0	0	0	0	0	0	0	0	0	0	0	0	0	0	0	0	0	0	0	0	0	0	0	0	0	0	0	0	0	0	0	0	0	0	0
Methanogenic archaeon ISO4-G1	0	0	0	0	0	0	0	0	0	0	0	0	0	0	0	0	0	0	0	0	0	0	0	0	0	0	0	0	0	0	0	0	0	0	0	0	0	0	0	0	0	0	0	0	0	0	0	0	0
Methanogenic archaeon ISO4-H5	0	0	0	0	0	0	0	0	0	0	0	0	0	0	0	0	0	0	0	0	0	0	0	0	0	0	0	0	0	0	0	0	0	0	0	0	0	0	0	0	0	0	0	0	0	0	0	0	0
Thermoplasmatales archaeon BRNA1	0	0	0	0	0	0	0	0	0	0	0	0	0	0	0	0	0	0	0	0	0	0	0	0	0	0	0	0	0	0	0	0	0	0	0	0	0	0	0	0	0	0	0	0	0	0	0	0	0
Actinomyces denticolens PA	0	0	0	0	0	0	0	0	0	0	0	0	0	0	0	0	0	0	0	0	0	0	0	0	0	0	0	1	0	0	0	0	0	0	7	1	1	0	0	0	0	0	0	0	0	0	0	0	0
Actinomyces nasicola KPR-1	0	0	0	0	0	0	0	0	0	0	0	0	0	0	0	0	0	0	0	0	0	0	0	0	0	0	0	0	0	0	0	0	0	0	5	4	1	0	0	0	0	0	0	0	0	0	0	0	0
Actinomyces ruminicola DSM 27982	0	0	0	0	0	0	0	0	0	0	0	0	0	0	0	1	0	0	0	0	0	0	0	0	0	0	0	0	0	0	0	0	0	0	4	1	0	0	0	0	0	0	0	0	0	0	0	0	0
Actinomyces ruminicola KPR-7B	0	0	0	0	0	0	0	0	0	0	0	0	0	0	0	1	0	0	0	0	0	0	0	0	0	0	0	2	0	0	0	0	0	0	4	0	0	0	0	0	0	0	0	0	0	0	0	0	0
Bifidobacterium adolescentis DSM 20087	0	0	0	0	0	0	0	0	0	1	0	0	0	0	0	0	2	1	3	0	0	0	0	0	0	0	0	0	0	2	0	0	0	0	4	1	0	0	0	0	0	0	0	0	0	0	0	0	0
Bifidobacterium bifidum Calf96	0	0	0	0	0	0	0	0	0	3	0	0	0	0	0	0	0	0	0	0	0	0	12	0	0	0	0	0	0	0	0	0	0	0	3	1	1	0	0	0	0	0	0	0	0	0	0	0	0
Bifidobacterium boum DSM 20432	0	0	0	1	0	0	0	0	0	1	0	0	0	0	0	0	0	0	2	0	0	0	0	0	0	0	0	0	0	0	0	0	0	0	4	2	0	0	0	0	0	0	0	0	0	0	0	0	0
Bifidobacterium breve RP2	0	0	0	1	0	0	0	0	0	0	0	0	0	0	0	0	0	1	0	0	0	0	0	0	0	0	0	0	0	2	0	0	0	0	4	1	0	0	0	0	0	0	0	1	0	0	0	0	0
Bifidobacterium choerinum AGR2158	0	0	0	0	0	0	0	0	0	0	0	0	0	0	0	0	0	3	1	0	0	0	0	0	0	0	0	0	0	2	0	0	0	0	4	1	0	0	0	0	0	0	0	0	0	0	0	0	0
Bifidobacterium longum susp. suis AGR2137	0	0	0	0	0	0	0	0	0	1	0	0	0	0	0	0	0	0	0	0	0	0	1	0	0	0	0	0	0	0	0	0	0	0	4	1	0	0	0	0	0	0	0	1	0	0	0	0	0
Bifidobacterium merycicum DSM 6492	0	0	0	1	0	0	0	0	0	0	0	0	0	0	0	0	0	2	4	0	0	0	0	0	0	0	0	0	0	2	0	0	0	0	4	3	0	0	0	0	0	0	0	0	0	0	0	0	0
Bifidobacterium pseudolongum subsp. globosum AGR2145	0	0	0	0	0	0	0	0	0	0	0	0	0	0	0	0	0	4	1	0	0	0	0	0	0	0	0	0	0	2	0	0	0	0	5	1	0	0	0	0	0	0	0	0	0	0	0	0	0
Bifidobacterium pseudolongum subsp. globosum DSM 20092	0	0	0	0	0	0	0	0	0	0	0	0	0	0	0	0	0	5	1	0	0	0	0	0	0	0	0	0	0	2	0	0	0	0	5	1	0	0	0	0	0	0	0	0	0	0	0	0	0
Bifidobacterium ruminantium DSM 6489	0	0	0	0	0	0	0	0	0	0	0	0	0	0	0	0	0	0	2	0	0	0	0	0	0	0	0	0	0	2	0	0	0	0	4	3	0	0	0	0	0	0	0	0	0	0	0	0	0
Bifidobacterium thermophilum DSM 20212	3	0	0	1	0	0	0	0	0	0	0	0	0	0	0	0	0	0	3	0	0	0	0	0	0	0	0	0	0	2	0	0	0	0	5	1	0	0	0	0	0	0	0	0	0	0	0	0	0
Cellulomonas sp. KH9	30	1	2	0	1	3	0	0	0	9	0	0	0	0	0	9	0	0	0	0	0	0	0	0	0	0	0	0	0	0	0	0	0	0	6	7	0	0	0	0	0	0	0	0	0	0	0	0	0
Corynebacterium vitaeruminis DSM 20294	0	0	0	0	0	0	0	0	0	0	0	0	0	0	0	0	0	0	0	0	0	0	0	0	0	0	0	0	0	0	0	0	0	0	2	0	0	0	0	0	0	0	0	0	0	0	0	0	0
Corynebacterium vitaeruminis Ga6A13	0	0	0	0	0	0	0	0	0	0	0	0	0	0	0	0	0	0	0	0	0	0	0	0	0	0	0	0	0	0	0	0	0	0	3	0	0	0	0	0	0	0	0	0	0	0	0	0	0
Micrococcus luteus VTM4R57	0	0	0	0	0	0	0	0	0	0	0	0	0	0	0	0	0	0	0	0	0	0	0	0	0	0	0	0	0	0	0	0	0	0	3	11	0	0	0	0	0	0	0	0	0	0	0	0	0
Propionibacteriaceae bacterium P6A17	0	0	0	0	0	0	0	0	0	0	0	0	0	0	0	0	0	0	0	0	0	0	4	0	0	0	0	0	0	0	0	0	0	0	5	2	0	0	0	0	0	0	0	0	0	0	0	0	0
Propionibacterium acnes NLAE-zl-G260	0	0	0	0	0	0	0	0	0	0	0	0	0	0	0	0	0	0	0	0	0	0	2	0	0	0	0	0	0	0	0	0	0	0	2	2	0	0	0	0	0	0	0	0	0	0	0	0	0
Propionibacterium sp. MB3007	0	0	0	0	0	0	0	0	0	0	0	0	0	0	0	0	0	0	0	0	0	0	2	0	0	0	0	0	0	0	0	0	0	0	2	2	0	0	0	0	0	0	0	0	0	0	0	0	0
Prauserella rugosa DSM 43194	0	0	0	0	0	0	0	0	0	0	0	0	0	0	0	0	0	0	0	0	0	0	0	0	0	0	0	0	0	0	0	0	0	0	0	1	1	0	0	0	0	0	0	0	0	0	0	0	0
Ruaniaceae bacterium KH17	0	0	0	0	0	0	0	0	0	0	0	0	0	0	0	0	0	0	0	0	0	0	0	0	0	0	0	0	0	0	0	0	0	0	4	3	0	0	0	0	0	0	0	0	0	0	0	0	0
Micrococcineae bacterium KH10	1	0	0	5	7	0	0	1	0	9	0	0	0	0	0	0	0	0	0	0	0	0	0	0	0	0	0	0	0	0	0	0	0	0	3	1	1	0	0	0	0	0	0	0	0	0	0	0	0
Olsenella sp. KH1P3	2	0	0	0	0	0	0	0	0	0	0	0	0	0	0	0	0	0	0	0	0	0	0	1	0	0	0	0	0	0	0	0	0	0	1	0	0	0	0	0	0	0	0	0	0	0	0	0	0
Olsenella sp. KH2P3	0	0	0	0	0	0	0	0	0	0	0	0	0	0	0	0	0	0	0	0	0	0	0	1	0	0	0	0	0	0	0	0	0	0	1	0	0	0	0	0	0	0	0	0	0	0	0	0	1
Olsenella sp. KH3B4	0	0	0	0	0	0	0	0	0	0	0	0	0	0	0	0	0	0	0	0	0	0	0	1	0	0	0	0	0	0	0	0	0	0	1	0	0	0	0	0	0	0	0	0	0	0	0	0	1
Olsenella umbonata DSM 22619	0	0	0	0	0	0	0	0	0	0	0	0	0	0	0	0	0	0	0	0	0	0	0	1	0	0	0	0	0	0	0	0	0	0	2	0	0	0	0	0	0	0	0	0	0	0	0	0	0
Olsenella umbonata KHGC19	2	0	0	0	0	0	0	0	0	0	0	0	0	0	0	0	0	0	0	0	0	0	0	1	0	0	0	0	0	0	0	0	0	0	1	0	0	0	0	0	0	0	0	0	0	0	0	0	0
Olsenella umbonata WCP15	2	0	0	0	0	0	0	0	0	0	0	0	0	0	0	0	0	0	0	0	0	0	0	1	0	0	0	0	0	0	0	0	0	0	1	0	0	0	0	0	0	0	0	0	0	0	0	0	0
Denitrobacterium detoxificans DSM 21843	0	0	0	0	0	0	0	0	0	1	0	0	0	0	0	0	0	0	0	0	0	0	0	0	0	0	0	0	0	0	0	0	0	0	0	0	0	0	0	0	0	0	0	0	0	0	0	0	0
Slackia heliotrinireducens DSM 20476	0	0	0	0	0	0	0	0	0	0	0	0	0	0	0	0	0	0	0	0	0	0	0	0	0	0	0	0	0	0	0	0	0	0	1	0	0	0	0	0	0	0	0	0	0	0	0	0	0
Bacteroides ovatus NLAE-zl-C11	0	0	2	0	13	0	0	0	0	0	0	0	0	2	0	0	0	0	0	0	0	0	9	0	2	0	0	0	0	0	0	0	0	0	0	6	0	0	0	1	0	0	0	0	0	0	0	0	2
Bacteroides ovatus NLAE-zl-C34	0	0	2	0	13	0	0	0	0	0	0	0	0	2	0	0	0	0	0	0	0	0	9	0	2	0	0	0	0	0	0	0	0	0	0	6	0	0	0	1	0	0	0	0	0	0	0	0	2
Bacteroides ovatus NLAE-zl-C500	0	0	2	0	5	0	0	0	0	0	0	0	0	2	0	0	0	0	0	0	0	0	3	0	2	0	0	0	0	0	0	0	0	0	0	6	0	0	0	1	0	0	0	0	2	0	0	0	1
Bacteroides ovatus NLAE-zl-C57	0	0	2	0	13	0	0	0	0	0	0	0	0	2	0	0	0	0	0	0	0	0	9	0	2	0	0	0	0	0	0	0	0	0	0	6	0	0	0	1	0	0	0	0	0	0	0	0	2
Bacteroides sp. AR20	0	0	0	0	1	0	0	0	0	0	0	0	0	2	0	0	0	0	0	0	0	0	10	0	2	0	0	0	0	0	0	0	0	0	0	6	1	0	0	1	1	0	0	0	4	0	0	0	0
Bacteroides sp. AR29	0	0	0	0	2	0	0	0	0	1	0	0	0	2	0	0	0	0	0	0	0	0	1	0	0	0	0	1	0	0	0	0	0	0	0	6	0	0	0	1	0	0	0	0	2	0	0	0	1
Bacteroides sp. Ga6A1	0	0	2	0	2	0	0	0	0	2	0	0	0	2	0	0	0	0	0	0	0	0	0	0	0	0	0	0	0	0	0	0	0	0	2	4	0	0	0	1	0	0	0	0	0	0	0	0	0
Bacteroides sp. Ga6A2	0	0	2	0	2	0	0	0	0	2	0	0	0	2	0	0	0	0	0	0	0	0	0	0	0	0	0	0	0	0	0	0	0	0	2	4	0	0	0	1	0	0	0	0	0	0	0	0	0
Bacteroides thetaiotaomicron KPPR-3	0	0	0	0	2	0	0	0	0	0	0	0	0	2	0	0	0	0	0	0	0	0	10	0	2	0	0	0	0	0	0	0	0	0	0	6	1	0	0	1	1	0	0	0	2	0	0	0	1
Bacteroides thetaiotaomicron NLAE-zl-C523	0	0	0	0	1	0	0	0	0	0	0	0	0	2	0	0	0	0	0	0	0	0	10	0	2	0	0	0	0	0	0	0	0	0	0	6	1	0	0	1	1	0	0	0	2	0	0	0	0
Bacteroides thetaiotaomicron NLAE-zl-C579	0	0	0	0	1	0	0	0	0	0	0	0	0	2	0	0	0	0	0	0	0	0	10	0	2	0	0	0	0	0	0	0	0	0	0	6	1	0	0	1	1	0	0	0	2	0	0	0	0
Bacteroides thetaiotaomicron NLAE-zl-G288	0	0	0	0	1	0	0	0	0	0	0	0	0	2	0	0	0	0	0	0	0	0	9	0	2	0	0	0	0	0	0	0	0	0	0	6	1	0	0	1	1	0	0	0	2	0	0	0	0
Bacteroides vulgatus NLAE-zl-G202	0	0	0	0	1	0	0	0	0	0	0	0	0	1	0	0	0	0	0	0	0	0	2	0	1	0	0	0	0	0	0	0	0	0	0	7	0	0	0	1	0	0	0	0	1	0	0	0	0
Bacteroides xylanisolvens NLAE-zl-C182	0	0	2	0	3	0	0	0	0	0	0	0	0	2	0	0	0	0	0	0	0	0	3	0	2	0	0	0	0	0	0	0	0	0	0	6	0	0	0	3	0	0	0	0	2	0	0	0	0
Bacteroides xylanisolvens NLAE-zl-C202	0	0	2	0	3	0	0	0	0	0	0	0	0	2	0	0	0	0	0	0	0	0	3	0	2	0	0	0	0	0	0	0	0	0	0	6	0	0	0	3	0	0	0	0	2	0	0	0	0
Bacteroides xylanisolvens NLAE-zl-C29	0	0	1	0	3	0	0	0	0	0	0	0	0	2	0	0	0	0	0	0	0	0	3	0	2	0	0	0	0	0	0	0	0	0	0	6	0	0	0	3	0	0	0	0	2	0	0	0	0
Bacteroides xylanisolvens NLAE-zl-C339	0	0	2	0	3	0	0	0	0	0	0	0	0	2	0	0	0	0	0	0	0	0	3	0	2	0	0	0	0	0	0	0	0	0	0	6	0	0	0	3	0	0	0	0	2	0	0	0	0
Bacteroides xylanisolvens NLAE-zl-G310	0	0	2	0	3	0	0	0	0	0	0	0	0	2	0	0	0	0	0	0	0	0	3	0	2	0	0	0	0	0	0	0	0	0	0	6	0	0	0	3	0	0	0	0	2	0	0	0	1
Bacteroides xylanisolvens NLAE-zl-G339	0	0	2	0	3	0	0	0	0	0	0	0	0	2	0	0	0	0	0	0	0	0	3	0	2	0	0	0	0	0	0	0	0	0	0	6	0	0	0	3	0	0	0	0	2	0	0	0	1
Bacteroides xylanisolvens NLAE-zl-G421	0	0	2	0	3	0	0	0	0	0	0	0	0	2	0	0	0	0	0	0	0	0	3	0	2	0	0	0	0	0	0	0	0	0	0	6	0	0	0	3	0	0	0	0	2	0	0	0	1
Porphyromonadaceae bacterium KH3CP3RA	0	0	1	0	1	0	0	0	0	0	0	0	0	2	0	0	0	0	0	0	0	0	6	0	0	0	0	1	0	0	0	0	0	0	0	10	0	0	0	0	0	0	0	0	3	0	0	0	0
Porphyromonadaceae bacterium KH3R12	0	0	0	0	0	0	0	0	0	0	0	0	0	2	0	0	0	0	0	0	0	0	2	0	1	0	0	1	0	0	0	0	0	0	0	9	1	0	0	1	0	0	0	0	1	0	0	0	0
Porphyromonadaceae bacterium KHP3R9	0	0	0	0	1	0	0	0	0	0	0	0	0	2	0	0	0	0	0	0	0	0	1	0	0	0	0	1	0	0	0	0	0	0	1	7	0	0	0	1	0	0	0	0	0	0	0	0	1
Porphyromonadaceae bacterium NLAE-zl-C104	0	0	0	0	0	0	0	0	0	0	0	0	0	2	0	0	0	0	0	0	0	0	2	0	1	0	0	1	0	0	0	0	0	0	0	9	0	0	0	1	0	0	0	0	1	0	0	0	1
Porphyromonas levii DSM 23370	0	0	0	0	0	0	0	0	0	0	0	0	0	0	0	0	0	0	0	0	0	0	1	0	0	0	0	0	0	0	0	0	0	0	1	10	0	0	0	0	0	0	0	0	0	0	0	0	0
Prevotella albensis DSM 11370	0	0	1	0	2	0	0	0	0	1	0	0	0	1	0	0	0	0	0	0	0	0	1	0	0	0	0	0	0	0	0	0	0	0	1	3	0	0	0	0	0	0	0	0	0	0	0	0	0
Prevotella brevis ATCC 19188	0	0	0	0	0	0	0	0	0	2	0	0	0	1	0	0	0	0	0	0	0	0	1	0	2	0	0	0	0	0	0	0	0	0	1	5	1	0	0	0	0	0	0	0	1	0	0	1	0
Prevotella brevis P6B11	0	0	0	0	0	0	0	0	0	2	0	0	0	1	0	0	0	0	0	0	0	0	1	0	2	0	0	0	0	0	0	0	0	0	1	5	0	0	0	0	0	0	0	0	1	0	0	1	0
Prevotella bryantii B14	0	0	1	0	2	0	0	0	0	1	0	0	0	1	0	0	0	0	0	0	0	0	1	0	0	0	0	0	0	0	0	0	0	0	0	4	0	0	0	1	0	0	0	0	0	0	0	0	0
Prevotella bryantii C21a	0	0	1	0	2	0	0	0	0	1	0	0	0	1	0	0	0	0	0	0	0	0	1	0	0	0	0	0	0	0	0	0	0	0	0	5	0	0	0	1	0	0	0	0	0	0	0	0	0
Prevotella bryantii FB3001	0	0	1	0	2	0	0	0	0	1	0	0	0	1	0	0	0	0	0	0	0	0	1	0	0	0	0	0	0	0	0	0	0	0	0	6	0	0	0	1	0	0	0	0	0	0	0	0	0
Prevotella bryantii KHPX14	0	0	1	0	2	0	0	0	0	1	0	0	0	1	0	0	0	0	0	0	0	0	1	0	0	0	0	0	0	0	0	0	0	0	0	6	0	0	0	1	0	0	0	0	1	0	0	0	0
Prevotella ruminicola 23	0	0	0	0	3	0	0	0	0	1	0	0	0	3	0	0	0	0	0	0	0	0	2	0	1	0	0	0	0	0	0	0	0	0	0	5	0	0	0	0	0	0	0	0	0	0	0	0	0
Prevotella ruminicola AR32	0	0	0	0	2	0	0	0	0	1	0	0	0	3	0	0	0	0	0	0	0	0	1	0	0	0	0	0	0	0	0	0	0	0	1	5	0	0	0	0	0	0	0	0	0	0	0	0	0
Prevotella ruminicola ATCC 19189	0	0	0	0	3	0	0	0	0	1	0	0	0	3	0	0	0	0	0	0	0	0	2	0	1	0	0	0	0	0	0	0	0	0	0	5	0	0	0	0	0	0	0	0	0	0	0	0	0
Prevotella ruminicola BPI-162	0	0	0	0	3	0	0	0	0	1	0	0	0	3	0	0	0	0	0	0	0	0	2	0	0	0	0	0	0	0	0	0	0	0	0	5	0	0	0	0	0	0	0	0	0	0	0	0	0
Prevotella ruminicola BPI-34	0	0	0	0	3	0	0	0	0	1	0	0	0	3	0	0	0	0	0	0	0	0	2	0	0	0	0	0	0	0	0	0	0	0	0	5	0	0	0	0	0	0	0	0	0	0	0	0	0
Prevotella ruminicola D31d	0	0	0	0	3	0	0	0	0	2	0	0	0	3	0	0	0	0	0	0	0	0	2	0	1	0	0	0	0	0	0	0	0	0	0	5	0	0	0	1	0	0	0	0	0	0	0	0	0
Prevotella ruminicola Ga6B6	0	0	0	0	3	0	0	0	0	1	0	0	0	3	0	0	0	0	0	0	0	0	2	0	1	0	0	0	0	0	0	0	0	0	0	5	0	0	0	1	0	0	0	0	0	0	0	0	0
Prevotella ruminicola KHT3	0	0	0	0	3	0	0	0	0	1	0	0	0	3	0	0	0	0	0	0	0	0	2	0	0	0	0	0	0	0	0	0	0	0	1	3	0	0	0	1	0	0	0	0	0	0	0	0	0
Prevotella sp. AGR2160	0	1	0	0	0	0	0	0	0	0	0	0	0	2	0	0	0	0	4	0	0	0	0	0	0	0	0	0	0	0	0	0	0	0	1	3	0	0	0	0	0	0	0	0	0	0	0	0	0
Prevotella sp. BP1-145	0	0	0	0	7	0	0	0	0	2	0	0	0	2	0	0	0	0	0	0	0	0	3	0	1	0	0	0	0	0	0	0	0	0	1	5	2	0	0	0	0	0	0	0	0	0	0	0	0
Prevotella sp. BP1-148	0	0	0	0	7	0	0	0	0	2	0	0	0	2	0	0	0	0	0	0	0	0	3	0	1	0	0	0	0	0	0	0	0	0	1	5	2	0	0	0	0	0	0	0	1	0	0	0	0
Prevotella sp. FD3004	0	0	0	0	2	0	0	0	0	1	0	0	0	3	0	0	0	0	0	0	0	0	1	0	0	0	0	0	0	0	0	0	0	0	1	5	0	0	0	0	0	0	0	0	1	0	0	0	0
Prevotella sp. HUN102	0	0	0	0	0	0	0	0	0	0	0	0	0	1	0	0	0	0	0	0	0	0	0	0	0	0	0	0	0	0	0	0	0	0	0	6	0	0	0	0	0	0	0	0	0	0	0	0	0
Prevotella sp. KH1P2	0	0	0	0	0	0	0	0	0	0	0	0	0	3	0	0	0	0	0	0	0	0	1	0	0	0	0	0	0	0	0	0	0	0	1	4	0	0	0	0	0	0	0	0	0	0	0	0	0
Prevotella sp. KH2C16	0	0	0	0	0	0	0	0	0	0	0	0	0	1	0	0	0	0	0	0	0	0	0	0	0	0	0	0	0	0	0	0	0	0	0	4	0	0	0	0	0	0	0	0	0	0	0	0	0
Prevotella sp. KHP1	0	0	0	0	3	0	0	0	0	1	0	0	0	3	0	0	0	0	0	0	0	0	2	0	0	0	0	0	0	0	0	0	0	0	0	5	0	0	0	0	0	0	0	0	0	0	0	0	0
Prevotella sp. KHP7	0	0	0	0	2	0	0	0	0	1	0	0	0	3	0	0	0	0	0	0	0	0	1	0	0	0	0	0	0	0	0	0	0	0	1	4	0	0	0	1	0	0	0	0	0	0	0	0	0
Prevotella sp. LC2012	0	0	0	0	2	0	0	0	0	1	0	0	0	3	0	0	0	0	0	0	0	0	1	0	0	0	0	0	0	0	0	0	0	0	1	4	0	0	0	0	0	0	0	0	2	0	0	0	0
Prevotella sp. MA2016	0	0	0	0	3	0	0	0	0	1	0	0	0	3	0	0	0	0	0	0	0	0	2	0	0	0	0	0	0	0	0	0	0	0	1	4	0	0	0	1	0	0	0	0	0	0	0	0	0
Prevotella sp. NE3005	0	0	0	0	2	0	0	0	0	1	0	0	0	3	0	0	0	0	0	0	0	0	1	0	1	0	0	0	0	0	0	0	0	0	2	5	0	0	0	1	0	0	0	0	0	0	0	0	0
Prevotella sp. P6B1	0	0	2	0	3	0	0	0	0	2	0	0	0	3	0	0	0	0	0	0	0	0	2	0	1	0	0	0	0	0	0	0	0	0	2	4	0	0	0	1	0	0	0	0	1	0	0	0	0
Prevotella sp. P6B4	0	0	1	0	3	0	0	0	0	2	0	0	0	3	0	0	0	0	0	0	0	0	2	0	1	0	0	0	0	0	0	0	0	0	2	3	0	0	0	1	0	0	0	0	1	0	0	0	0
Prevotella sp. RM4	0	0	0	0	3	0	0	0	0	1	0	0	0	3	0	0	0	0	0	0	0	0	2	0	0	0	0	0	0	0	0	0	0	0	0	5	0	0	0	0	0	0	0	0	0	0	0	0	0
Prevotella sp. TC2-24	0	0	0	0	2	0	0	0	0	1	0	0	0	3	0	0	0	0	0	0	0	0	1	0	0	0	0	0	0	0	0	0	0	0	1	4	0	0	0	0	0	0	0	0	2	0	0	0	0
Prevotella sp. TC2-28	0	0	0	0	2	0	0	0	0	1	0	0	0	4	0	0	0	0	0	0	0	0	0	0	0	0	0	0	0	0	0	0	0	0	1	4	0	0	0	1	0	0	0	0	0	0	0	0	0
Prevotella sp. TF2-5	0	0	0	0	3	0	0	0	0	1	0	0	0	4	0	0	0	0	0	0	0	0	1	0	1	0	0	0	0	0	0	0	0	0	1	3	0	0	0	1	0	0	0	0	0	0	0	0	0
Prevotellaceae bacterium HUN156	0	0	0	0	5	0	0	0	0	1	0	0	0	2	0	0	0	0	0	0	0	0	1	0	0	0	0	0	0	0	0	0	0	0	2	3	0	0	0	0	0	0	0	0	1	0	0	0	0
Prevotellaceae bacterium KH2P17	0	0	0	0	0	0	0	0	0	0	0	0	0	3	0	0	0	0	0	0	0	0	1	0	0	0	0	0	0	0	0	0	0	0	1	4	0	0	0	0	0	0	0	0	0	0	0	0	0
Prevotellaceae bacterium MN60	0	0	0	0	5	0	0	0	0	1	0	0	0	2	0	0	0	0	0	0	0	0	0	0	0	0	0	0	0	0	0	0	0	0	2	3	0	0	0	0	0	0	0	0	1	0	0	0	0
Bacteroidales bacterium KHT7	0	0	2	0	2	0	0	0	0	2	0	0	0	2	0	0	0	0	0	0	0	0	0	0	0	0	0	0	0	0	0	0	0	0	2	5	0	0	0	1	0	0	0	0	0	0	0	0	0
Bacteroidales bacterium WCE2004	0	0	0	0	3	1	0	0	0	1	0	0	0	0	0	0	0	0	0	0	0	0	0	0	0	0	0	0	0	0	0	0	0	0	0	4	0	0	0	0	0	0	0	0	1	0	0	0	0
Bacteroidales bacterium WCE2008	0	0	0	0	1	0	0	0	0	1	0	0	0	2	0	0	0	0	0	0	0	0	0	0	0	0	0	0	0	0	0	0	0	0	0	2	0	0	0	0	1	0	0	0	0	0	0	0	0
Fibrobacter succinogenes subsp. elongatus HM2	0	0	4	0	25	0	0	1	0	0	0	0	0	0	0	0	0	0	0	0	0	3	0	0	14	0	0	0	0	0	0	0	0	0	1	7	3	0	0	0	0	0	0	1	0	0	0	0	0
Fibrobacter succinogenes subsp. succinogenes S85	0	0	3	0	23	0	0	1	0	0	0	0	0	0	0	0	0	0	0	0	0	3	0	0	13	0	0	0	0	0	0	0	0	0	1	7	3	0	0	0	0	0	0	1	0	0	0	0	0
Bacillus cereus KPR-7A	1	0	0	2	0	0	0	0	0	0	0	0	0	0	0	0	0	0	0	0	0	0	1	1	0	0	0	0	0	1	0	0	0	0	3	10	0	0	0	0	0	0	0	0	0	0	0	0	0
Bacillus licheniformis VTM3R78	0	2	0	1	1	0	0	0	0	0	0	0	0	0	0	0	0	0	0	0	0	0	0	1	0	0	0	0	0	0	0	0	0	0	2	22	0	0	0	0	0	0	0	0	0	1	0	1	0
Bacillus nealsonii AAU1_buffalo	0	0	0	0	0	0	0	0	0	0	0	0	0	0	0	0	0	0	0	0	0	0	0	2	0	0	0	0	0	3	0	0	0	0	3	28	0	0	0	0	0	0	0	0	0	0	0	0	0
Bacillus sp. MB2021	0	0	0	0	0	0	0	0	0	0	0	0	0	0	0	0	1	0	0	1	0	0	0	2	2	0	0	0	0	4	0	0	0	0	4	24	0	0	0	0	0	1	0	1	0	0	0	0	0
Enterococcus casseliflavus NLAE-zl-C414	0	0	0	0	0	0	0	0	1	0	0	0	0	0	0	0	0	0	0	0	0	0	1	1	0	0	0	0	0	0	0	0	0	0	2	10	0	0	0	0	0	0	0	0	0	0	0	0	0
Enterococcus casseliflavus NLAE-zl-G268	0	0	0	0	0	0	0	0	1	0	0	0	0	0	0	0	0	0	0	0	0	0	1	1	0	0	0	0	0	0	0	0	0	0	2	10	0	0	0	0	0	0	0	0	0	0	0	0	0
Enterococcus faecalis 68A	0	0	0	0	0	0	0	0	0	0	0	0	0	0	0	0	0	0	0	0	0	0	1	1	0	0	0	0	0	0	0	0	0	0	0	14	0	0	0	0	0	0	0	0	0	0	0	0	0
Enterococcus faecalis VTM1R91	0	0	0	0	0	0	0	0	0	0	0	0	0	0	0	0	0	0	0	0	0	0	1	1	0	0	0	0	0	0	0	0	0	0	0	14	0	0	0	0	0	0	0	0	0	0	0	0	0
Enterococcus gallinarum SKF1	0	0	0	0	0	1	0	0	0	0	0	0	0	0	0	1	0	0	3	0	0	0	0	3	0	0	0	0	0	0	0	0	0	0	2	11	0	0	0	0	0	0	0	0	0	0	0	0	0
Enterococcus mundtii C2	0	0	0	8	0	0	0	0	4	0	0	0	0	0	0	0	0	0	0	0	0	0	1	1	0	0	0	0	0	0	0	0	0	0	0	13	0	0	0	0	0	0	0	1	0	0	0	0	0
Enterococcus sp. KPPR-6	0	0	0	0	0	0	0	0	0	0	0	0	0	0	0	0	0	0	0	0	0	0	0	4	0	0	0	0	0	0	0	0	0	0	1	4	0	0	0	0	0	0	0	0	0	0	0	0	0
Lactobacillus brevis AG48	0	0	0	0	0	0	0	0	0	0	0	0	0	0	0	0	0	0	0	0	0	0	0	0	0	0	0	0	0	0	0	0	0	0	0	6	0	0	0	0	0	0	0	0	0	0	0	0	0
Lactobacillus mucosae AGR63	0	0	0	0	0	0	0	0	0	0	0	0	0	0	0	0	0	0	0	0	0	0	0	1	0	0	0	0	0	0	0	0	0	0	0	12	0	0	0	0	0	0	0	0	0	0	0	0	0
Lactobacillus mucosae KHPC15	0	0	0	0	0	0	0	0	0	0	0	0	0	0	0	0	0	0	0	0	0	0	0	2	0	0	0	0	0	0	0	0	0	0	1	12	0	0	0	0	0	0	0	0	0	0	0	0	0
Lactobacillus mucosae KHPX11	0	0	0	0	0	0	0	0	0	0	0	0	0	0	0	0	0	0	0	0	0	0	0	2	0	0	0	0	0	0	0	0	0	0	1	12	0	0	0	0	0	0	0	0	0	0	0	0	0
Lactobacillus mucosae WCC8	0	0	0	0	0	0	0	0	0	0	0	0	0	0	0	0	0	0	0	0	0	0	0	2	0	0	0	0	0	0	0	0	0	0	1	12	0	0	0	0	0	0	0	0	0	0	0	0	0
Lactobacillus plantarum AG30	0	0	0	0	0	0	0	0	0	0	0	0	0	0	0	0	0	0	0	0	0	0	1	1	0	0	0	0	0	0	0	0	0	0	1	12	0	0	0	0	0	0	0	0	0	0	0	0	0
Lactobacillus ruminis ATCC 27782	0	0	0	0	0	0	0	0	0	0	0	0	0	0	0	0	0	0	0	0	0	0	0	2	0	0	0	0	0	0	0	0	0	0	1	13	0	0	0	0	0	0	0	0	0	0	0	0	0
Lactobacillus ruminis DSM 20403	0	0	0	0	0	0	0	0	0	0	0	0	0	0	0	0	0	0	0	0	0	0	0	2	0	0	0	0	0	1	0	0	0	0	2	16	0	0	0	0	0	0	0	0	0	0	0	0	0
Lactobacillus ruminis WC1T17	0	0	0	0	0	0	0	0	0	0	0	0	0	0	0	0	0	0	0	0	0	0	0	2	0	0	0	0	0	0	0	0	0	0	1	15	0	0	0	0	0	0	0	1	0	0	0	1	0
Pediococcus acidilactici AGR20	0	0	0	0	0	0	0	0	0	0	0	0	0	0	0	0	0	0	0	0	0	0	0	0	0	0	0	0	0	0	0	0	0	0	0	5	0	0	0	0	0	0	0	0	0	0	0	0	0
Sharpea azabuensis DSM 18934	0	0	0	0	0	0	0	0	0	0	0	0	0	0	0	0	0	0	0	0	0	0	0	0	0	0	0	0	0	0	0	0	0	0	3	0	0	0	0	0	0	0	0	0	0	0	0	0	0
Sharpea azabuensis DSM 20406	0	0	0	0	0	0	0	0	0	0	0	0	0	0	0	0	0	0	0	0	0	0	0	0	0	0	0	0	0	0	0	0	0	0	3	0	0	0	0	0	0	0	0	0	0	0	0	0	0
Sharpea azabuensis KH1P5	0	0	0	0	0	0	0	0	0	0	0	0	0	0	0	0	0	0	0	0	0	0	0	0	0	0	0	0	0	0	0	0	0	0	3	0	0	0	0	0	0	0	0	0	0	0	0	0	0
Sharpea azabuensis KH2P10	0	0	0	0	0	0	0	0	0	0	0	0	0	0	0	0	0	0	0	0	0	0	0	0	0	0	0	0	0	0	0	0	0	0	3	0	0	0	0	0	0	0	0	0	0	0	0	0	0
Staphylococcus epidermidis AG42	0	0	0	0	0	0	0	0	0	0	0	0	0	0	0	0	0	0	0	0	0	0	0	0	0	0	0	0	0	0	0	0	0	0	0	7	0	0	0	0	0	0	0	0	0	0	0	0	0
Staphylococcus epidermidis NLAE-zl-G239	0	0	0	0	0	0	0	0	0	0	0	0	0	0	0	0	0	0	0	0	0	0	0	0	0	0	0	0	0	0	0	0	0	0	0	7	0	0	0	0	0	0	0	0	0	0	0	0	0
Lactococcus garvieae M79	0	0	0	2	0	0	0	0	0	0	0	0	0	0	0	0	0	0	0	0	0	0	0	2	0	0	0	0	0	0	0	0	0	0	1	3	0	0	0	0	0	0	0	0	0	0	0	0	0
Lactococcus lactis subsp. cremoris str. DPC6856	0	0	0	1	0	0	0	0	0	0	0	0	0	0	0	0	0	0	0	0	0	0	1	1	0	0	0	0	0	0	0	0	0	0	1	9	0	0	0	0	0	0	0	0	0	0	0	0	0
Lactococcus lactis subsp. lactis 511	0	0	0	1	0	0	0	0	0	0	0	0	0	0	0	0	0	0	0	0	0	0	1	2	0	0	0	0	0	0	0	0	0	0	1	7	0	0	0	0	0	0	0	0	0	0	0	0	0
Streptococcus equinus 2B	0	0	0	0	0	0	0	0	0	1	0	0	0	0	0	0	0	0	2	0	0	0	0	0	0	0	0	0	0	4	0	0	0	0	1	2	0	0	0	0	0	0	0	1	0	0	0	2	0
Streptococcus equinus AG46	0	0	0	0	0	0	0	0	0	1	0	0	0	0	0	0	0	0	2	0	0	0	0	0	0	0	0	0	0	4	0	0	0	0	1	2	0	0	0	0	0	0	0	1	0	0	0	2	1
Streptococcus equinus AR3	0	0	0	0	0	0	0	0	0	1	0	0	0	0	0	0	0	0	2	0	0	0	0	0	0	0	0	0	0	4	0	0	0	0	1	6	0	0	0	0	0	0	0	1	0	0	0	2	0
Streptococcus equinus ATCC 33317	0	0	0	0	0	0	0	0	0	1	0	0	0	0	0	0	0	0	2	0	0	0	0	0	0	0	0	0	0	4	0	0	0	0	1	2	0	0	0	0	0	0	0	1	0	0	0	2	0
Streptococcus equinus B315	0	0	0	0	0	0	0	0	0	1	0	0	0	0	0	0	0	0	2	0	0	0	0	0	0	0	0	0	0	4	0	0	0	0	1	2	0	0	0	0	0	0	0	1	0	0	0	2	0
Streptococcus equinus C277	0	0	0	0	0	0	0	0	0	1	0	0	0	0	0	0	0	0	2	0	0	0	0	0	0	0	0	0	0	4	0	0	0	0	1	2	0	0	0	0	0	0	0	1	0	0	0	2	0
Streptococcus equinus ES1	0	0	0	0	0	0	0	0	0	1	0	0	0	0	0	0	0	0	2	0	0	0	0	0	0	0	0	0	0	4	0	0	0	0	1	2	0	0	0	0	0	0	0	1	0	0	0	2	0
Streptococcus equinus GA-1	0	0	0	0	0	0	0	0	0	1	0	0	0	0	0	0	0	0	2	0	0	0	0	0	0	0	0	0	0	4	0	0	0	0	1	2	0	0	0	0	0	0	0	1	0	0	0	2	0
Streptococcus equinus H24	0	0	0	0	0	0	0	0	0	1	0	0	0	0	0	0	0	0	2	0	0	0	0	0	0	0	0	0	0	4	0	0	0	0	1	2	0	0	0	0	0	0	0	1	0	0	0	2	0
Streptococcus equinus HC5	0	0	0	0	0	0	0	0	0	1	0	0	0	0	0	0	0	0	2	0	0	0	0	0	0	0	0	0	0	0	0	0	0	0	0	2	0	0	0	0	0	0	0	1	0	0	0	2	0
Streptococcus equinus JB1	0	0	0	0	0	0	0	0	0	1	0	0	0	0	0	0	0	0	2	0	0	0	0	0	0	0	0	0	0	4	0	0	0	0	1	2	0	0	0	0	0	0	0	1	0	0	0	2	0
Streptococcus equinus MPR1	0	0	0	0	0	0	0	0	0	2	0	0	0	0	0	0	0	0	2	0	0	0	0	0	0	0	0	0	0	4	0	0	0	0	1	2	0	0	0	0	0	0	0	1	0	0	0	1	0
Streptococcus equinus MPR2	0	0	0	0	0	0	0	0	0	2	0	0	0	0	0	0	0	0	2	0	0	0	0	0	0	0	0	0	0	4	0	0	0	0	1	2	0	0	0	0	0	0	0	1	0	0	0	1	0
Streptococcus equinus MPR4	0	0	0	0	0	0	0	0	0	2	0	0	0	0	0	0	0	0	2	0	0	0	0	0	0	0	0	0	0	4	0	0	0	0	1	2	0	0	0	0	0	0	0	1	0	0	0	2	0
Streptococcus equinus pGA-7	0	0	0	0	0	0	0	0	0	1	0	0	0	0	0	0	0	0	2	0	0	0	0	0	0	0	0	0	0	4	0	0	0	0	1	2	0	0	0	0	0	0	0	1	0	0	0	2	0
Streptococcus equinus pR-5	0	0	0	0	0	0	0	0	0	1	0	0	0	0	0	0	0	0	2	0	0	0	0	0	0	0	0	0	0	4	0	0	0	0	1	2	0	0	0	0	0	0	0	1	0	0	0	2	0
Streptococcus equinus Sb04	0	0	0	0	0	0	0	0	0	0	0	0	0	0	0	0	0	0	2	0	0	0	0	0	0	0	0	0	0	4	0	0	0	0	1	2	0	0	0	0	0	0	0	0	0	0	0	2	0
Streptococcus equinus Sb05	0	0	0	0	0	0	0	0	0	2	0	0	0	0	0	0	0	0	2	0	0	0	0	0	0	0	0	0	0	4	0	0	0	0	1	4	0	0	0	0	0	0	0	1	0	0	0	1	0
Streptococcus equinus Sb09	0	0	0	0	0	0	0	0	0	2	0	0	0	0	0	0	0	0	2	0	0	0	0	0	0	0	0	0	0	4	0	0	0	0	1	2	0	0	0	0	0	0	0	1	0	0	0	2	0
Streptococcus equinus Sb10	0	0	0	0	0	0	0	0	0	1	0	0	0	0	0	0	0	0	2	0	0	0	0	0	0	0	0	0	0	4	0	0	0	0	1	2	0	0	0	0	0	0	0	1	0	0	0	1	0
Streptococcus equinus Sb13	0	0	0	0	0	0	0	0	0	1	0	0	0	0	0	0	0	0	2	0	0	0	0	0	0	0	0	0	0	4	0	0	0	0	1	2	0	0	0	0	0	0	0	1	0	0	0	1	0
Streptococcus equinus Sb17	0	0	0	0	0	0	0	0	0	1	0	0	0	0	0	0	0	0	2	0	0	0	0	0	0	0	0	0	0	4	0	0	0	0	1	2	0	0	0	0	0	0	0	1	0	0	0	2	0
Streptococcus equinus Sb18	0	0	0	0	0	0	0	0	0	2	0	0	0	0	0	0	0	0	2	0	0	0	0	0	0	0	0	0	0	4	0	0	0	0	1	2	0	0	0	0	0	0	0	1	0	0	0	2	0
Streptococcus equinus Sb20	0	0	0	0	0	0	0	0	0	1	0	0	0	0	0	0	0	0	2	0	0	0	0	0	0	0	0	0	0	4	0	0	0	0	1	4	0	0	0	0	0	0	0	1	0	0	0	1	0
Streptococcus equinus SI	0	0	0	0	0	0	0	0	0	1	0	0	0	0	0	0	0	0	2	0	0	0	0	0	0	0	0	0	0	4	0	0	0	0	1	2	0	0	0	0	0	0	0	1	0	0	0	2	0
Streptococcus equinus SN033	0	0	0	0	0	0	0	0	0	1	0	0	0	0	0	0	0	0	2	0	0	0	0	0	0	0	0	0	0	4	0	0	0	0	1	2	0	0	0	0	0	0	0	1	0	0	0	2	0
Streptococcus equinus Ye01	0	0	0	0	0	0	0	0	0	2	0	0	0	0	0	0	0	0	2	0	0	0	0	0	0	0	0	0	0	4	0	0	0	0	1	4	0	0	0	0	0	0	0	1	0	0	0	2	0
Streptococcus gallolyticus LMG 15572	0	0	0	0	0	0	0	0	0	4	0	0	0	0	0	0	0	0	2	0	0	0	0	1	0	0	0	0	0	5	0	0	0	0	3	2	0	0	0	0	0	0	0	1	0	0	1	0	0
Streptococcus gallolyticus VTM1R27	0	0	0	0	0	0	0	0	0	2	0	0	0	0	0	0	0	0	2	0	0	0	0	1	0	0	0	0	0	5	0	0	0	0	3	2	0	0	0	0	0	0	0	1	0	0	0	2	0
Streptococcus gallolyticus VTM1R29	0	0	0	0	0	0	0	0	0	2	0	0	0	0	0	0	0	0	2	0	0	0	0	1	0	0	0	0	0	5	0	0	0	0	3	2	0	0	0	0	0	0	0	1	0	0	0	2	0
Streptococcus gallolyticus VTM2R47	0	0	0	0	0	0	0	0	0	1	0	0	0	0	0	0	0	0	2	0	0	0	0	1	0	0	0	0	0	5	0	0	0	0	3	2	0	0	0	0	0	0	0	1	0	0	0	0	0
Streptococcus gallolyticus VTM3R24	0	0	0	0	0	0	0	0	0	2	0	0	0	1	0	0	0	0	2	0	0	0	0	1	0	0	0	0	0	5	0	0	0	0	3	2	0	0	0	0	0	0	0	1	0	0	0	2	0
Streptococcus gallolyticus VTM3R42	0	0	0	0	0	0	0	0	0	2	0	0	0	1	0	0	0	0	2	0	0	0	0	1	0	0	0	0	0	5	0	0	0	0	3	2	0	0	0	0	0	0	0	1	0	0	0	2	0
Streptococcus henryi A-4	0	0	0	0	0	0	0	0	0	1	0	0	0	0	0	0	0	0	3	0	0	0	0	0	0	0	0	0	0	5	0	0	0	0	3	3	0	0	0	0	0	0	0	1	0	0	0	2	0
Streptococcus sp. 45	0	0	0	0	0	0	0	0	0	1	0	0	0	0	0	0	0	0	2	0	0	0	0	0	0	0	0	0	0	4	0	0	0	0	1	2	0	0	0	0	0	0	0	1	0	0	0	1	0
Streptococcus sp. NLAE-zl-C503	0	0	0	0	0	0	0	0	0	0	0	0	0	0	0	0	0	0	0	0	0	0	4	1	0	0	0	0	1	3	0	0	0	0	3	2	0	0	0	0	0	0	0	0	0	0	0	0	0
Clostridium algidicarnis B3	0	0	0	0	0	0	0	0	0	0	0	0	0	0	0	0	0	0	0	0	0	0	0	0	0	0	0	0	0	0	0	0	0	0	0	6	0	0	0	0	0	0	0	0	0	0	0	0	0
Clostridium beijerinckii HUN142	0	0	0	4	0	2	0	0	2	0	0	0	0	0	0	0	1	2	0	1	0	0	1	2	1	0	0	0	0	0	0	0	0	0	3	1	0	0	1	0	0	0	0	0	0	0	0	2	0
Clostridium butyricum AGR2140	0	0	4	0	0	0	0	0	0	0	0	0	0	0	0	0	1	3	9	1	0	0	1	3	1	0	0	0	0	2	0	0	0	0	5	2	0	0	0	0	0	0	0	3	0	0	0	0	0
Clostridium cadaveris AGR2141	0	0	0	0	0	0	0	0	0	0	0	0	0	0	0	0	0	0	0	0	0	0	4	1	0	0	0	0	0	0	0	0	0	0	1	4	0	0	0	0	0	0	0	0	0	0	0	0	0
Clostridium cadaveris NLAE-zl-G419	0	0	0	0	0	0	0	0	0	0	0	0	0	0	0	0	0	0	0	0	0	0	1	1	0	0	0	0	0	0	0	0	0	0	1	4	0	0	0	0	0	0	0	0	0	0	0	0	0
Clostridium chartatabidum DSM 8431	3	5	4	0	0	0	0	0	0	6	0	0	0	0	1	0	1	0	0	3	0	0	1	2	0	0	0	0	0	0	0	0	1	0	2	1	0	0	0	0	0	0	0	0	0	0	3	1	0
Clostridium cochlearium NLAE-zl-C224	0	0	0	0	0	0	0	0	0	0	0	0	0	0	0	0	0	0	0	0	0	0	0	0	0	0	0	0	0	0	0	0	0	0	0	7	0	0	0	0	0	0	0	0	0	0	0	0	0
Clostridium intestinale DSM 6191	0	0	0	0	3	0	0	0	1	0	0	0	0	0	0	0	0	0	0	0	0	0	0	0	0	0	0	0	0	0	0	0	0	0	1	4	0	0	0	0	0	0	0	0	0	0	0	0	0
Clostridium lundense DSM 17049	0	0	0	0	0	0	0	0	0	0	0	0	0	0	0	0	0	0	0	0	0	0	0	0	0	0	0	0	0	0	0	0	0	0	0	19	0	0	0	0	0	0	0	0	0	0	0	0	0
Clostridium paraputrificum AGR2156	1	0	0	3	0	0	0	0	4	0	0	0	0	0	0	0	0	0	0	0	0	0	8	1	0	0	0	0	0	3	0	0	0	1	2	4	4	0	0	0	0	0	0	0	0	0	0	0	0
Clostridium sartagoforme AAU1	0	0	4	2	1	0	0	0	1	0	0	0	0	1	0	0	0	0	0	0	0	0	2	2	0	0	0	0	0	2	0	0	0	0	2	2	0	0	0	0	0	0	0	0	0	0	0	0	0
Erysipelatoclostridium innocuum NLAE-zl-C381	0	0	0	0	0	0	0	0	0	0	0	0	0	0	0	0	0	0	0	0	0	0	0	0	0	0	0	0	0	0	0	0	0	0	2	1	0	0	0	0	0	0	0	0	0	0	0	2	0
Oxobacter pfennigii V5.2	1	0	0	0	0	0	0	0	0	0	0	0	0	0	0	0	0	0	0	0	0	0	0	0	0	0	0	0	0	0	0	0	0	0	0	29	0	1	0	0	0	0	0	0	0	0	0	0	0
Peptoclostridium sp. NCR	0	0	0	3	0	0	0	0	0	0	0	0	0	0	0	0	0	0	0	0	0	0	1	0	0	0	0	0	0	0	0	0	0	0	1	2	0	0	0	0	0	0	0	0	0	0	0	0	0
Proteiniclasticum ruminis DSM 24773	0	0	0	0	0	0	0	0	0	0	0	0	0	0	0	0	0	0	0	0	0	0	0	1	0	0	0	0	0	2	0	0	0	0	2	0	0	0	0	0	0	0	0	0	0	0	0	0	0
Sarcina sp. DSM 11001	0	0	0	0	0	0	0	0	0	0	0	0	0	0	0	0	0	0	0	0	0	0	0	1	0	0	0	0	0	0	0	0	0	0	4	1	0	0	0	0	0	0	0	0	0	0	0	0	0
Eubacterium callanderi NLAE-zl-G225	0	0	0	0	0	0	0	0	0	1	0	0	0	0	0	0	0	0	0	0	0	0	0	0	0	0	0	0	0	0	0	0	0	0	3	0	0	1	0	0	0	0	0	0	0	0	0	0	0
Eubacterium cellulosolvens 6	6	2	6	0	3	0	0	0	0	14	0	0	0	0	0	1	0	0	0	0	0	0	0	1	4	0	0	0	0	0	0	0	1	0	5	0	0	0	0	0	0	0	0	0	0	0	2	0	0
Eubacterium cellulosolvens LD2006	8	2	7	0	3	0	0	0	0	17	0	0	0	0	0	1	0	0	0	0	0	0	0	1	4	0	0	0	0	0	0	0	1	0	5	0	0	0	0	0	0	0	0	0	0	0	2	0	0
Eubacterium limosum SA11	0	0	0	0	0	0	0	0	0	1	0	0	0	0	0	0	0	0	0	0	0	0	0	0	0	0	0	0	0	0	0	0	0	0	3	0	0	1	0	0	0	0	0	0	0	0	0	0	0
Eubacterium oxidoreducens DSM 3217	0	0	0	0	0	0	0	0	0	0	0	0	0	0	0	0	0	0	0	0	0	0	0	1	0	0	0	0	0	0	0	0	0	0	1	1	0	0	0	0	0	0	0	0	0	0	0	0	0
Eubacterium pyruvativorans i6	0	0	0	0	0	0	0	0	0	0	0	0	0	0	0	0	0	0	0	0	0	0	0	0	0	0	0	0	0	0	0	0	0	0	1	0	0	0	0	0	0	0	0	0	0	0	0	0	0
Eubacterium pyruvativorans KHGC13	0	0	0	0	0	0	0	0	0	0	0	0	0	0	0	0	0	0	0	0	0	0	0	0	0	0	0	0	0	0	0	0	0	0	1	0	0	0	0	0	0	0	0	0	0	0	0	0	0
Eubacterium pyruvativorans KHPC4	0	0	0	0	0	0	0	0	0	0	0	0	0	0	0	0	0	0	0	0	0	0	0	0	0	0	0	0	0	0	0	0	0	0	1	0	0	0	0	0	0	0	0	0	0	0	0	0	0
Eubacterium ruminantium 2388	1	1	2	0	0	1	0	0	0	0	0	0	0	0	0	0	0	0	0	0	0	0	0	2	0	1	0	0	0	0	0	0	0	0	3	0	0	0	0	0	0	0	0	2	0	0	0	0	0
Eubacterium ruminantium ATCC 17233	1	1	2	0	0	1	0	0	0	0	0	0	0	0	0	0	0	0	0	0	0	0	0	2	0	1	0	0	0	0	0	0	0	0	3	0	0	0	0	0	0	0	0	2	0	0	0	0	0
Eubacterium ruminantium FB3002	1	1	2	0	0	0	0	0	0	1	0	0	0	0	0	0	0	0	0	0	0	0	0	2	1	0	0	0	0	0	0	0	0	0	3	0	0	0	0	0	0	0	0	3	0	0	0	0	0
Eubacterium ruminantium HUN269	1	1	2	0	0	1	0	0	0	0	0	0	0	0	0	0	0	0	0	0	0	0	0	2	0	1	0	0	0	0	0	0	0	0	3	0	0	0	0	0	0	0	0	2	0	0	0	0	0
Eubacterium sp. AB3007	0	0	0	0	0	0	0	0	0	0	0	0	0	0	0	0	0	0	0	0	0	0	0	0	0	0	0	0	0	0	0	0	0	0	2	1	0	0	0	0	0	0	0	0	0	0	0	0	0
Eubacterium uniforme ATCC 35992	3	0	5	0	0	1	0	0	0	0	0	0	0	0	0	0	0	0	0	0	0	0	0	1	0	2	0	0	0	0	0	0	0	0	2	0	0	0	0	0	0	0	0	2	0	1	0	0	0
Eubacterium xylanophilum ATCC 35991	5	0	0	0	0	0	0	0	0	1	0	0	0	0	0	5	0	0	0	0	0	0	0	1	0	1	0	0	0	0	0	0	0	0	2	0	0	0	0	0	0	0	0	0	0	1	0	0	0
Acetitomaculum ruminis DSM 5522	0	0	0	0	0	0	0	0	0	0	0	0	0	0	0	0	0	0	0	0	0	0	0	0	0	0	0	0	0	0	0	0	0	0	1	2	0	0	0	0	0	0	0	0	0	0	0	0	0
Blautia schinkii DSM 10518	0	0	0	0	0	0	0	0	0	0	0	0	0	0	0	0	0	0	0	0	0	0	1	1	1	0	0	0	0	0	0	0	0	0	4	5	0	0	0	0	0	0	0	0	0	0	0	0	1
Blautia sp. SF-50	0	0	0	0	0	0	0	0	0	0	0	0	0	0	0	0	0	0	0	0	0	0	0	1	0	0	0	0	0	0	0	0	0	0	4	1	0	0	0	0	0	0	0	0	0	0	0	0	0
Blautia wexlerae AGR2146	0	0	0	0	0	0	0	0	0	0	0	0	0	0	0	0	0	0	0	0	0	0	0	1	0	0	0	0	0	0	0	0	0	0	3	1	0	0	0	0	0	0	0	0	0	0	0	0	0
Butyrivibrio fibrisolvens AB2020	3	1	2	0	5	0	0	0	0	2	0	0	0	0	0	0	0	0	0	0	0	0	0	4	0	0	0	0	0	0	0	0	0	0	5	1	0	0	0	0	0	0	0	1	0	0	0	0	0
Butyrivibrio fibrisolvens AR40	6	1	2	0	4	0	0	0	0	3	0	0	0	0	0	0	0	0	0	0	0	0	0	4	0	0	0	0	0	0	0	0	0	0	5	1	0	0	0	0	0	0	0	1	0	0	0	0	0
Butyrivibrio fibrisolvens DSM 3071	9	1	1	0	5	0	0	0	0	2	0	0	0	0	0	0	0	0	0	0	0	0	0	4	0	0	0	0	0	0	0	0	0	0	4	1	0	0	0	0	0	0	0	1	0	0	0	0	0
Butyrivibrio fibrisolvens FE2007	4	1	0	0	2	0	0	0	0	1	0	0	0	0	0	0	0	0	0	0	0	0	0	4	0	0	0	0	0	0	0	0	0	0	5	1	0	0	0	0	0	0	0	1	0	0	0	0	0
Butyrivibrio fibrisolvens MD2001	6	1	1	0	5	0	0	0	0	3	0	0	0	0	0	0	0	0	0	0	0	0	0	5	0	0	0	0	0	0	0	0	0	0	5	1	0	0	0	0	0	0	0	1	0	0	0	0	0
Butyrivibrio fibrisolvens ND3005	3	1	0	0	2	0	0	0	0	1	0	0	0	0	0	0	0	0	0	0	0	0	0	3	0	0	0	0	0	0	0	0	0	0	5	1	0	0	0	0	0	0	0	1	0	0	0	0	0
Butyrivibrio fibrisolvens TB	4	1	1	0	5	0	0	0	0	2	0	0	0	0	0	0	0	0	0	0	0	0	0	4	0	0	0	0	0	0	0	0	0	0	4	1	0	0	0	0	0	0	0	1	0	0	0	0	0
Butyrivibrio fibrisolvens WTE3004	3	0	1	0	5	0	0	0	0	2	0	0	0	0	0	0	0	0	0	0	0	0	0	5	0	0	0	0	0	0	0	0	0	0	6	1	0	0	0	0	0	0	0	1	0	0	0	0	0
Butyrivibrio fibrisolvens YRB2005	3	0	0	0	5	0	0	0	0	2	0	0	0	0	0	0	0	0	0	0	0	0	0	5	0	0	0	0	0	0	0	0	0	0	6	1	0	0	0	0	0	0	0	1	0	0	0	0	0
Butyrivibrio hungatei DSM 14810	2	0	0	0	6	0	0	0	0	0	0	0	0	0	0	0	0	0	0	0	0	0	0	1	0	0	0	0	0	0	0	0	0	0	3	1	0	0	0	0	0	0	0	0	0	0	0	0	1
Butyrivibrio hungatei MB2003	2	0	0	0	7	0	0	0	0	0	0	0	0	0	0	0	0	0	0	0	0	0	0	1	0	0	0	0	0	0	0	0	0	0	3	1	0	0	0	0	0	0	0	0	0	0	0	0	0
Butyrivibrio hungatei NK4A153	3	0	0	0	17	0	0	0	0	4	0	0	0	1	0	0	0	0	0	0	0	0	0	1	0	1	0	0	0	0	0	0	0	0	3	1	0	0	0	0	0	0	0	0	0	0	0	0	0
Butyrivibrio hungatei XBD2006	3	0	0	0	18	0	0	0	0	4	0	0	0	0	0	0	0	0	0	0	0	0	0	1	0	1	0	0	0	0	0	0	0	0	3	1	0	0	0	0	0	0	0	0	0	0	0	0	0
Butyrivibrio proteoclasticus B316	9	1	0	0	5	1	0	0	0	3	0	0	0	0	0	0	0	0	2	0	0	0	0	2	0	1	0	0	0	1	0	0	0	0	4	1	0	0	0	0	0	0	0	2	0	0	0	0	1
Butyrivibrio proteoclasticus FD2007	9	1	0	0	5	1	0	0	0	3	0	0	0	0	0	0	0	0	2	0	0	0	0	3	0	1	0	0	0	1	0	0	0	0	4	1	0	0	0	0	0	0	0	2	0	0	0	0	1
Butyrivibrio proteoclasticus P18	2	0	0	0	1	0	0	0	0	0	0	0	0	0	0	0	0	0	0	0	0	0	0	2	0	0	0	0	0	0	0	0	0	0	3	1	0	0	0	0	0	0	0	0	0	0	0	0	2
Butyrivibrio proteoclasticus P6B7	2	0	0	0	1	0	0	0	0	0	0	0	0	0	0	0	0	0	0	0	0	0	0	2	0	0	0	0	0	0	0	0	0	0	3	1	0	0	0	0	0	0	0	0	0	0	0	0	0
Butyrivibrio sp. AC2005	0	0	2	0	1	0	0	0	0	0	0	0	0	0	0	0	0	0	3	0	0	0	0	2	0	0	0	0	0	0	0	0	0	0	3	1	0	0	0	0	0	0	0	1	0	0	0	0	2
Butyrivibrio sp. AD3002	1	0	2	0	2	1	0	0	0	5	0	0	0	0	0	0	0	0	0	0	0	0	0	2	0	3	0	0	0	0	0	0	0	0	4	1	0	0	0	0	0	0	0	1	0	0	0	0	0
Butyrivibrio sp. AE2005	3	0	0	0	17	0	0	0	0	4	0	0	0	0	0	0	0	0	0	0	0	0	0	1	0	1	0	0	0	0	0	0	0	0	3	1	0	0	0	0	0	0	0	0	0	0	0	0	0
Butyrivibrio sp. AE2015	2	0	0	0	1	0	0	0	0	0	0	0	0	0	0	0	0	0	0	0	0	0	0	1	0	0	0	0	0	0	0	0	0	0	3	1	0	0	0	0	0	0	0	0	0	0	0	0	1
Butyrivibrio sp. AE2032	0	0	4	0	1	0	0	0	0	0	0	0	0	0	0	0	0	0	0	0	0	0	0	2	0	0	0	0	0	0	0	0	0	0	4	1	0	0	0	0	0	0	0	0	0	0	0	0	0
Butyrivibrio sp. AE3003	3	0	0	0	19	0	0	0	0	4	0	0	0	1	0	0	0	0	0	0	0	0	0	1	0	1	0	0	0	0	0	0	0	0	3	1	0	0	0	0	0	0	0	0	0	0	0	0	0
Butyrivibrio sp. AE3004	1	0	2	0	2	1	0	0	0	2	0	0	0	0	0	0	0	0	3	0	0	0	0	2	0	1	0	0	0	0	0	0	0	0	4	3	0	0	0	0	0	0	0	1	0	0	0	0	0
Butyrivibrio sp. AE3006	0	0	0	0	1	0	0	0	0	0	0	0	0	0	0	0	1	0	3	0	0	0	0	3	0	0	0	0	0	1	0	0	0	0	4	1	0	0	0	0	0	0	0	1	0	0	0	0	1
Butyrivibrio sp. AE3009	9	1	2	0	4	1	0	0	0	6	0	0	0	0	0	0	0	0	2	0	0	0	0	2	0	4	0	0	0	0	0	0	0	0	5	1	0	0	0	0	0	0	0	2	0	0	0	0	1
Butyrivibrio sp. FC2001	1	0	2	0	2	1	0	0	0	1	0	0	0	0	0	0	0	0	2	0	0	0	0	3	0	1	0	0	0	1	0	0	0	0	4	3	0	0	0	0	0	0	0	2	0	0	0	0	0
Butyrivibrio sp. FCS006	1	0	4	0	1	0	0	0	0	1	0	0	0	0	0	0	1	0	3	0	0	0	0	3	3	0	0	0	0	1	0	0	0	0	4	1	0	0	0	0	0	0	0	2	0	0	0	0	0
Butyrivibrio sp. FCS014	0	0	10	0	1	0	0	0	0	0	0	0	0	0	0	0	0	0	3	0	0	0	0	2	5	0	0	0	0	1	0	0	0	0	4	1	0	0	0	0	0	0	0	2	0	0	0	1	0
Butyrivibrio sp. INlla14	8	1	0	0	6	1	0	0	0	4	0	0	0	0	0	0	0	0	2	0	0	0	0	2	0	1	0	0	0	1	0	0	0	0	4	1	0	0	0	0	0	0	0	1	0	0	0	0	1
Butyrivibrio sp. INlla16	1	0	2	0	2	1	0	0	0	4	0	0	0	0	0	0	0	0	0	0	0	0	0	2	0	3	0	0	0	0	0	0	0	0	4	1	0	0	0	0	0	0	0	1	0	0	0	0	1
Butyrivibrio sp. INlla18	3	0	0	0	7	0	0	0	0	1	0	0	0	0	0	0	0	0	0	0	0	0	0	2	0	0	0	0	0	0	0	0	0	0	3	1	0	0	0	0	0	0	0	0	0	0	0	0	1
Butyrivibrio sp. INlla21	4	0	0	0	12	0	0	0	0	0	0	0	0	0	0	0	0	0	0	0	0	0	0	1	0	0	0	0	0	0	0	0	0	0	3	2	0	0	0	0	0	0	0	0	0	0	0	0	0
Butyrivibrio sp. LB2008	3	0	0	0	17	0	0	0	0	4	0	0	0	1	0	0	0	0	0	0	0	0	0	1	0	1	0	0	0	0	0	0	0	0	3	1	0	0	0	0	0	0	0	0	0	0	0	0	0
Butyrivibrio sp. LC3010	1	0	2	0	2	1	0	0	0	3	0	0	0	0	0	0	0	0	0	0	0	0	0	2	2	0	0	0	0	0	0	0	0	0	2	1	0	0	0	0	0	0	0	0	0	0	0	1	0
Butyrivibrio sp. M55	4	0	0	0	19	0	0	0	0	4	0	0	0	0	0	0	0	0	0	0	0	0	0	1	0	1	0	0	0	0	0	0	0	0	3	1	0	0	0	0	0	0	0	0	0	0	0	0	0
Butyrivibrio sp. MB2005	0	0	0	0	1	0	0	0	0	0	0	0	0	0	0	0	0	0	0	0	0	0	0	0	0	0	0	0	0	0	0	0	0	0	2	0	0	0	0	0	0	0	0	0	0	0	0	0	0
Butyrivibrio sp. MC2013	0	0	4	3	7	0	0	0	0	4	0	0	0	0	0	0	1	0	7	0	0	0	9	2	8	0	0	0	0	0	0	0	0	0	4	1	0	0	1	0	0	0	0	0	0	0	0	1	0
Butyrivibrio sp. MC2021	9	1	3	0	6	1	0	0	0	6	0	0	0	0	0	0	0	0	3	0	0	0	0	2	0	2	0	0	0	1	0	0	0	0	5	1	0	0	0	0	0	0	0	2	0	0	0	0	1
Butyrivibrio sp. NC2002	0	0	0	0	1	0	0	0	0	0	0	0	0	0	0	0	0	0	3	0	0	0	0	1	0	0	0	0	0	1	0	0	0	0	4	0	0	0	0	0	0	0	0	1	0	0	0	0	0
Butyrivibrio sp. NC2007	1	0	4	0	1	0	0	0	0	1	0	0	0	0	0	0	1	0	3	0	0	0	0	3	3	0	0	0	0	1	0	0	0	0	4	1	0	0	0	0	0	0	0	2	0	0	0	0	0
Butyrivibrio sp. NC3005	4	0	0	0	5	1	0	0	0	2	0	0	0	0	0	0	0	0	0	0	0	0	0	4	0	0	0	0	0	1	0	0	0	0	5	1	0	0	0	0	0	0	0	0	0	0	0	0	0
Butyrivibrio sp. OB235	1	0	2	0	2	1	0	0	0	4	0	0	0	0	0	0	0	0	0	0	0	0	0	3	0	3	0	0	0	0	0	0	0	0	4	1	0	0	0	0	0	0	0	1	0	0	0	0	0
Butyrivibrio sp. Su6	2	0	0	0	1	0	0	0	0	0	0	0	0	0	0	0	0	0	0	0	0	0	0	1	0	0	0	0	0	0	0	0	0	0	3	1	0	0	0	0	0	0	0	1	0	0	0	0	0
Butyrivibrio sp. VCB2001	1	0	4	0	1	0	0	0	0	1	0	0	0	0	0	0	1	0	3	0	0	0	0	3	3	0	0	0	0	1	0	0	0	0	5	1	0	0	0	0	0	0	0	2	0	0	0	0	0
Butyrivibrio sp. VCB2006	5	1	0	0	2	1	0	0	0	3	0	0	0	0	0	0	0	0	2	0	0	0	0	2	0	1	0	0	0	1	0	0	0	0	4	1	0	0	0	0	0	0	0	2	0	0	0	0	1
Butyrivibrio sp. VCD2006	3	0	3	0	2	1	0	0	0	6	0	0	0	0	0	0	0	0	3	0	0	0	0	2	0	2	0	0	0	1	0	0	0	0	5	1	0	0	0	0	0	0	0	0	0	0	0	0	0
Butyrivibrio sp. WCD2001	1	0	2	0	2	1	0	0	0	2	0	0	0	0	0	0	0	0	0	0	0	0	0	2	0	3	0	0	0	0	0	0	0	0	4	1	0	0	0	0	0	0	0	1	0	0	0	0	0
Butyrivibrio sp. WCD3002	0	0	0	0	1	0	0	0	0	0	0	0	0	0	0	0	0	0	0	0	0	0	0	2	0	0	0	0	0	1	0	0	0	0	4	1	0	0	0	0	0	0	0	1	0	0	0	0	0
Butyrivibrio sp. WCE2006	1	0	2	0	2	1	0	0	0	1	0	0	0	0	0	0	1	0	2	0	0	0	0	5	0	0	0	0	0	0	0	0	0	0	5	1	0	0	0	0	0	0	0	1	0	0	0	0	0
Butyrivibrio sp. XBB1001	10	1	0	0	6	1	0	0	0	4	0	0	0	0	0	0	0	0	2	0	0	0	0	2	0	1	0	0	0	1	0	0	0	0	4	1	0	0	0	0	0	0	0	1	0	0	0	0	1
Butyrivibrio sp. XPD2002	1	0	2	0	2	1	0	0	0	1	0	0	0	0	0	0	0	0	3	0	0	0	0	3	0	1	0	0	0	1	0	0	0	0	4	3	0	0	0	0	0	0	0	2	0	0	0	0	0
Butyrivibrio sp. XPD2006	1	0	4	0	3	0	0	0	0	0	0	0	0	0	0	0	2	0	3	0	0	0	0	3	0	2	0	0	0	1	0	0	0	0	4	1	0	0	0	0	0	0	0	2	0	0	0	0	0
Butyrivibrio sp. YAB3001	8	1	0	0	4	1	0	0	0	3	0	0	0	0	0	0	0	0	3	0	0	0	0	5	0	1	0	0	0	1	0	0	0	0	5	1	0	0	0	0	0	0	0	1	0	0	0	0	1
Cellulosilyticum ruminicola JCM 14822	9	9	1	0	1	0	0	0	0	4	0	0	0	1	1	1	0	0	0	0	0	0	1	0	0	0	0	0	0	0	0	0	1	0	1	2	0	0	0	0	0	0	0	2	0	0	3	0	0
Dorea longicatena AGR2136	0	0	0	0	0	0	0	0	0	1	0	0	0	0	0	0	0	0	0	0	0	0	0	0	0	0	0	0	1	0	0	0	0	0	3	1	0	0	0	0	0	0	0	0	0	0	0	0	0
Dorea sp. AGR2135	0	0	0	0	0	0	0	0	0	0	0	0	0	0	0	0	0	0	0	0	0	0	0	1	0	0	0	0	0	0	0	0	0	0	2	1	0	0	0	0	0	0	0	0	0	0	0	0	0
Lachnobacterium bovis AE2004	1	0	2	0	1	0	0	0	0	2	0	0	0	1	0	0	0	0	0	0	0	0	0	2	0	0	0	0	0	0	0	0	0	0	4	0	0	0	0	0	0	0	0	0	0	0	1	0	0
Lachnobacterium bovis C6A12	1	0	2	0	1	0	0	0	0	4	0	0	0	1	0	0	0	0	0	0	0	0	0	3	0	0	0	0	0	0	0	0	0	0	4	0	0	0	0	0	0	0	0	0	0	0	1	0	0
Lachnobacterium bovis DSM 14045	1	0	2	0	1	0	0	0	0	5	0	0	0	1	0	0	0	0	2	0	0	0	0	3	0	0	0	0	0	0	0	0	0	0	4	0	0	0	0	0	0	0	0	0	0	0	1	0	0
Lachnobacterium bovis NK4B19	1	0	2	0	1	0	0	0	0	4	0	0	0	1	0	0	0	0	0	0	0	0	0	3	0	0	0	0	0	0	0	0	0	0	4	0	0	0	0	0	0	0	0	0	0	0	1	0	0
Lachnobacterium bovis S1b	1	0	2	0	1	0	0	0	0	2	0	0	0	1	0	0	0	0	0	0	0	0	0	3	0	0	0	0	0	0	0	0	0	0	4	0	0	0	0	0	0	0	0	0	0	0	1	0	0
Lachnoclostridium aerotolerans DSM 5434	0	2	0	0	6	0	0	0	0	2	0	1	0	1	0	0	0	0	0	0	0	0	0	2	0	0	0	0	0	0	1	0	0	0	2	8	0	0	0	0	0	0	0	0	0	0	1	0	0
Lachnoclostridium aminophilum F	0	0	0	0	0	0	0	0	0	0	0	0	0	0	0	0	0	0	0	0	0	0	0	1	0	0	0	0	0	0	0	0	0	0	1	1	0	0	0	0	0	0	0	0	0	0	0	0	0
Lachnoclostridium aminophilum KH1P1	0	0	0	0	0	0	0	0	0	0	0	0	0	0	0	0	0	0	0	0	0	0	0	1	0	0	0	0	0	0	0	0	0	0	1	2	0	0	0	0	0	0	0	0	0	0	0	0	0
Lachnoclostridium celerecrescens 18A	0	0	0	0	0	0	0	0	0	0	0	0	0	0	0	0	0	0	0	0	0	0	0	1	3	0	0	0	0	0	0	0	0	0	3	22	0	0	0	0	0	0	0	1	0	0	0	0	0
Lachnoclostridium citroniae NLAE-zl-G70	0	0	0	0	0	0	0	0	0	0	0	0	0	0	0	0	0	0	0	0	0	0	0	1	0	0	0	0	0	0	0	0	0	0	4	6	0	0	0	0	0	0	0	0	0	0	0	1	0
Lachnoclostridium clostidiforme ATCC 25537	0	0	0	0	0	0	0	0	0	0	0	0	0	0	0	0	0	0	0	0	0	0	0	1	0	0	0	0	0	0	0	0	0	0	4	4	0	0	0	0	0	0	0	0	0	0	0	0	0
Lachnoclostridium clostridioforme AGR2157	0	0	0	0	0	0	0	0	0	0	0	0	0	0	0	0	0	0	0	0	0	0	0	1	0	0	0	0	0	0	0	0	0	0	4	5	0	0	0	0	0	0	0	0	0	0	0	0	0
Lachnoclostridium clostridioforme NLAE-zl-C196	0	0	0	0	0	0	0	0	0	0	0	0	0	0	0	0	0	0	0	0	0	0	0	1	0	0	0	0	0	0	0	0	0	0	4	6	0	0	0	0	0	0	0	0	0	0	0	0	0
Lachnoclostridium clostridioforme NLAE-zl-G208	0	0	0	0	0	0	0	0	0	0	0	0	0	0	0	0	0	0	0	0	0	0	0	1	0	0	0	0	0	0	0	0	0	0	4	6	0	0	0	0	0	0	0	0	0	0	0	0	0
Lachnoclostridium contortum NLAE-zl-C134	0	0	0	0	1	0	0	0	0	0	0	0	0	0	0	0	0	0	0	0	0	0	0	1	0	0	0	0	0	0	0	0	0	0	2	5	0	0	0	0	0	0	0	0	0	0	0	0	0
Lachnoclostridium lavalense NLAE-zl-G277	0	0	0	0	0	0	0	0	0	0	0	0	0	0	0	0	0	0	0	0	0	0	0	1	0	0	0	0	0	0	0	0	0	0	4	11	0	0	0	0	0	0	0	0	0	0	0	0	0
Lachnoclostridium oroticum NLAE-zl-C242	0	0	0	0	0	0	0	0	1	1	0	0	0	0	0	0	0	0	0	0	0	0	0	2	1	0	0	0	0	0	0	0	0	0	5	8	0	0	0	0	0	0	0	0	0	0	0	0	0
Lachnoclostridium polysaccharolyticum DSM 1801	24	26	8	2	2	2	0	0	0	21	0	0	0	0	0	2	1	0	0	3	0	0	1	1	1	3	0	0	0	0	0	0	2	0	2	5	0	0	0	0	0	0	0	2	0	0	4	0	0
Lachnospira multipara ATCC 19207	1	0	0	0	0	0	0	0	0	4	0	0	0	0	0	0	0	0	0	0	0	0	0	1	0	0	0	0	0	0	0	0	0	0	2	1	0	0	0	0	0	0	0	0	0	0	0	0	0
Lachnospira multipara D15d	1	0	0	0	0	0	0	0	0	4	0	0	0	0	0	0	0	0	0	0	0	0	0	1	0	0	0	0	0	0	0	0	0	0	2	1	0	0	0	0	0	0	0	0	0	0	0	0	0
Lachnospira multipara LB2003	1	0	0	0	0	0	0	0	0	3	0	0	0	0	0	0	0	0	0	0	0	0	0	1	0	0	0	0	0	0	0	0	0	0	3	1	0	0	0	0	0	0	0	0	0	0	0	0	0
Lachnospira multipara MC2003	1	0	0	0	0	0	0	0	0	3	0	0	0	0	0	0	0	0	0	0	0	0	0	1	0	0	0	0	0	0	0	0	0	0	2	1	0	0	0	0	0	0	0	0	0	0	0	0	0
Lachnospira pectinoschiza M83	1	0	0	0	0	0	0	0	0	4	0	0	0	0	0	0	0	0	0	0	0	0	0	1	0	0	0	0	0	0	0	0	0	0	2	1	0	0	0	0	0	0	0	0	0	0	0	0	0
Lachnospiraceae bacterium A10	0	0	0	0	0	0	0	0	0	0	0	0	0	0	0	0	0	0	0	0	0	0	0	3	0	0	0	0	0	0	0	0	0	0	4	4	0	0	0	0	0	0	0	0	0	0	0	0	0
Lachnospiraceae bacterium AB2028	2	0	3	0	0	0	0	0	0	0	0	0	0	0	0	0	0	0	0	0	0	0	0	1	0	0	0	0	0	0	0	0	0	0	5	0	0	0	0	0	0	0	0	0	0	0	0	0	0
Lachnospiraceae bacterium AC2012	0	0	0	0	0	0	0	0	0	0	0	0	0	0	0	0	0	0	0	0	0	0	0	3	0	0	0	0	0	0	0	0	0	0	2	0	0	0	0	0	0	0	0	0	0	0	0	0	0
Lachnospiraceae bacterium AC2014	0	0	1	0	0	0	0	0	0	0	0	0	0	1	0	0	0	0	4	0	0	0	0	3	0	0	0	0	0	0	0	0	0	0	3	1	0	0	0	0	0	0	0	3	0	0	0	0	0
Lachnospiraceae bacterium AC2028	0	0	1	0	1	0	0	0	0	0	0	0	0	0	0	0	0	0	0	0	0	0	0	1	0	0	0	0	0	0	0	0	0	0	3	1	0	0	0	0	0	0	0	0	0	0	0	0	0
Lachnospiraceae bacterium AC2029	0	0	7	0	1	0	0	0	0	4	0	0	0	0	0	0	0	0	0	0	0	0	0	1	0	0	0	0	0	0	0	0	0	0	3	0	0	0	0	0	0	0	0	0	0	0	0	0	0
Lachnospiraceae bacterium AC2031	1	0	2	0	0	1	0	0	0	0	0	0	0	0	0	0	0	0	0	0	0	0	0	1	0	0	0	0	0	0	0	0	0	0	2	0	0	0	0	0	0	0	0	0	0	0	0	0	0
Lachnospiraceae bacterium AC3007	0	0	0	0	0	0	0	0	0	0	0	0	0	0	0	0	0	0	0	0	0	0	0	1	0	0	0	0	0	0	0	0	0	0	4	1	0	0	0	0	0	0	0	0	0	0	0	0	0
Lachnospiraceae bacterium AD3010	0	0	0	0	0	0	0	0	0	0	0	0	0	0	0	0	0	0	0	0	0	0	0	1	0	0	0	0	0	0	0	0	0	0	3	0	0	0	0	0	0	0	0	0	0	0	0	0	0
Lachnospiraceae bacterium C7	1	0	0	0	0	0	0	0	0	4	0	0	0	0	0	0	0	0	2	0	0	0	0	1	0	0	0	0	0	0	0	0	0	0	4	0	0	0	0	0	0	0	0	1	0	0	0	0	0
Lachnospiraceae bacterium C10	1	0	5	0	0	0	0	0	0	0	0	0	0	0	0	0	1	0	0	1	0	0	0	4	0	0	0	0	0	0	0	0	0	0	3	0	0	0	0	0	0	0	0	0	0	0	0	0	0
Lachnospiraceae bacterium C6A11	0	1	2	0	0	0	0	0	0	0	0	0	0	0	0	0	0	0	0	0	0	0	0	2	1	0	0	0	0	0	0	0	0	0	2	0	0	0	0	0	0	0	0	2	0	0	0	0	0
Lachnospiraceae bacterium FD2005	0	0	0	0	0	0	0	0	0	0	0	0	0	0	0	0	0	0	0	0	0	0	0	3	0	0	0	0	0	0	0	0	0	0	2	0	0	0	0	0	0	0	0	0	0	0	0	0	0
Lachnospiraceae bacterium FE2018	0	0	0	0	0	0	0	0	0	6	0	0	0	0	0	0	0	0	0	0	0	0	0	1	0	0	1	0	0	0	0	0	0	0	3	2	0	0	0	0	0	0	0	0	0	0	0	0	0
Lachnospiraceae bacterium G11	0	0	0	0	0	0	0	0	0	0	0	0	0	0	0	0	0	0	0	0	0	0	2	2	0	0	0	0	0	1	0	0	0	0	4	2	0	0	0	0	0	0	0	1	0	0	0	0	0
Lachnospiraceae bacterium G41	0	1	2	0	1	1	0	0	0	0	0	0	0	0	0	1	0	0	0	0	0	0	0	1	0	0	0	0	0	0	0	0	0	0	2	7	0	0	0	0	0	0	0	0	0	0	0	0	0
Lachnospiraceae bacterium JC7	0	0	0	0	0	0	0	0	0	0	0	0	0	0	0	0	0	0	0	0	0	0	0	1	0	0	0	0	0	0	0	0	0	0	3	1	0	0	0	0	0	0	0	0	0	0	0	0	0
Lachnospiraceae bacterium KH1P17	0	0	0	0	2	0	0	0	0	1	0	0	0	0	0	4	0	0	0	0	0	0	0	2	1	0	0	0	0	0	0	0	0	0	3	2	0	0	0	0	0	0	0	0	1	0	0	2	0
Lachnospiraceae bacterium KH1T2	0	0	0	0	1	1	0	0	0	2	0	0	0	1	0	2	1	0	0	0	0	0	0	3	0	0	0	0	0	0	0	0	0	0	3	1	0	0	0	0	0	0	0	0	0	0	0	1	0
Lachnospiraceae bacterium KHCPX20	1	0	5	0	0	0	0	0	0	0	0	0	0	0	0	0	1	0	0	1	0	0	0	4	0	0	0	0	0	0	0	0	0	0	3	0	0	0	0	0	0	0	0	0	0	0	0	0	0
Lachnospiraceae bacterium LC2019	1	0	5	0	0	1	0	0	0	0	0	0	0	0	0	1	0	0	0	0	0	0	0	1	0	0	0	0	0	0	0	0	0	0	3	0	0	0	0	0	0	0	0	0	0	1	0	0	0
Lachnospiraceae bacterium MA2020	0	0	3	0	1	0	0	0	0	1	0	0	0	0	0	2	0	0	0	0	0	0	0	1	0	0	0	0	0	0	0	0	0	0	4	4	0	0	0	0	0	0	0	0	0	0	0	2	0
Lachnospiraceae bacterium MC2017	0	0	0	0	2	0	0	0	0	0	0	0	0	0	0	4	0	0	0	0	0	0	0	1	0	0	0	0	0	0	0	0	0	0	3	2	0	0	0	0	0	0	0	0	0	0	0	2	0
Lachnospiraceae bacterium MD2004	0	0	0	0	0	0	0	0	0	0	0	0	0	0	0	0	0	0	0	0	0	0	0	3	0	0	0	0	0	0	0	0	0	0	2	0	0	0	0	0	0	0	0	0	0	0	0	0	0
Lachnospiraceae bacterium NC2004	1	0	4	0	0	0	0	0	0	0	0	0	0	0	0	0	0	0	0	0	0	0	0	1	0	0	0	0	0	0	0	0	0	0	3	0	0	0	0	0	0	0	0	1	0	1	0	0	0
Lachnospiraceae bacterium NC2008	1	1	2	0	0	0	0	0	0	0	0	0	0	0	0	0	0	0	0	0	0	0	0	1	0	0	0	0	0	0	0	0	0	0	2	2	0	0	0	0	0	0	0	0	0	0	0	0	0
Lachnospiraceae bacterium ND2006	0	0	0	0	1	1	0	0	0	2	0	0	0	1	0	2	1	0	0	0	0	0	0	3	0	0	0	0	0	0	0	0	0	0	3	1	0	0	0	0	0	0	0	0	0	0	0	1	0
Lachnospiraceae bacterium NE2001	1	0	2	0	0	1	0	0	0	0	0	0	0	0	0	0	0	0	0	0	0	0	0	1	0	0	0	0	0	0	0	0	0	0	2	0	0	0	0	0	0	0	0	0	0	0	0	0	0
Lachnospiraceae bacterium NK3A20	2	0	0	0	0	0	0	0	0	0	0	0	0	0	0	0	0	0	0	0	0	0	0	2	1	2	0	0	0	0	0	0	0	0	2	1	0	0	0	0	0	0	0	2	0	0	0	0	1
Lachnospiraceae bacterium NK4A136	2	1	2	0	0	0	0	0	0	0	0	0	0	0	0	0	0	0	0	0	0	0	0	1	0	0	0	0	0	0	0	0	0	0	2	2	0	0	0	0	0	0	0	0	0	0	0	0	0
Lachnospiraceae bacterium NK4A144	0	0	0	0	2	0	0	0	0	0	0	0	0	0	0	4	0	0	0	0	0	0	0	2	3	0	0	0	0	0	0	0	0	0	3	2	0	0	0	0	0	0	0	0	1	0	0	2	0
Lachnospiraceae bacterium NK4A179	2	0	2	0	0	0	0	0	0	0	0	0	0	0	0	0	0	0	0	0	0	0	0	1	0	0	0	0	0	0	0	0	0	0	4	1	0	0	0	0	0	0	0	0	0	0	0	0	0
Lachnospiraceae bacterium NLAE-zl-G231	0	0	0	0	1	0	0	0	0	0	0	0	0	0	0	0	0	0	0	0	0	0	1	5	2	0	0	0	0	0	0	0	0	0	4	3	0	0	0	0	0	0	0	0	0	0	0	0	1
Lachnospiraceae bacterium P6A3	0	0	0	0	1	0	0	0	0	0	0	0	0	0	0	0	0	0	0	0	0	0	0	2	0	0	0	0	0	0	0	0	0	0	3	1	0	0	0	0	0	0	0	1	0	0	0	0	0
Lachnospiraceae bacterium P6B14	1	0	5	0	0	0	0	0	0	0	0	0	0	0	0	0	0	0	0	0	0	0	0	1	0	0	0	0	0	0	0	0	0	0	2	0	0	0	0	0	0	0	0	0	0	0	0	0	0
Lachnospiraceae bacterium RM5	0	0	0	0	0	0	0	0	0	0	0	0	0	0	2	0	0	7	2	0	0	0	0	2	0	0	0	0	0	0	0	0	0	0	6	0	0	0	0	0	0	0	0	0	0	0	0	0	0
Lachnospiraceae bacterium V9D3004	0	0	0	0	6	7	0	0	0	2	0	0	0	0	0	0	0	0	0	0	0	0	0	1	1	0	0	0	0	0	0	0	0	0	1	0	0	0	0	0	0	0	0	0	0	0	0	0	0
Lachnospiraceae bacterium XBB1006	4	0	0	0	0	0	0	0	0	0	0	0	0	0	0	0	0	0	0	0	0	0	0	1	0	0	0	0	0	0	0	0	0	0	1	0	0	0	0	0	0	0	0	0	0	0	0	0	0
Lachnospiraceae bacterium XBB2008	0	0	0	0	1	0	0	0	0	0	0	0	0	0	0	0	0	0	0	0	0	0	0	1	0	0	0	0	0	0	0	0	0	0	2	0	0	0	0	0	0	0	0	1	0	0	0	0	0
Lachnospiraceae bacterium XBD2001	0	0	4	0	0	0	0	0	0	0	0	0	0	0	0	0	0	0	0	0	0	0	0	3	0	0	0	0	0	0	0	0	0	0	3	0	0	0	0	0	0	0	0	0	0	0	0	0	0
Lachnospiraceae bacterium XPB1003	6	0	2	0	0	0	0	0	0	0	0	0	0	0	0	0	0	0	0	0	0	0	0	1	0	0	0	0	0	0	0	0	0	0	4	1	0	0	0	0	0	0	0	0	0	0	0	0	0
Lachnospiraceae bacterium YSB2008	1	0	2	0	0	0	0	0	0	0	0	0	0	0	0	0	0	0	0	0	0	0	0	1	0	0	0	0	0	0	0	0	0	0	2	0	0	0	0	0	0	0	0	0	0	0	0	0	0
Lachnospiraceae bacterium YSD2013	1	0	1	0	5	4	0	0	0	0	0	0	0	0	0	1	0	0	0	0	0	0	0	1	0	1	0	0	0	0	0	0	0	0	3	1	0	0	0	0	0	0	0	0	0	0	0	0	0
Oribacterium sp. FC2011	0	0	0	0	0	0	0	0	0	0	0	0	0	0	0	0	0	0	0	0	0	0	0	1	0	0	0	0	0	0	0	0	0	0	4	0	0	0	0	0	0	0	0	0	0	0	0	0	0
Oribacterium sp. KHPX15	0	0	0	0	0	0	0	0	0	0	0	0	0	0	0	0	0	0	0	0	0	0	0	1	0	0	0	0	0	0	0	0	0	0	4	0	0	0	0	0	0	0	0	0	0	0	0	0	0
Oribacterium sp. NK2B42	0	0	0	0	0	0	0	0	0	0	0	0	0	0	0	0	0	0	0	0	0	0	0	1	0	0	0	0	0	0	0	0	0	0	3	0	0	0	0	0	0	0	0	0	0	0	0	0	0
Oribacterium sp. P6A1	0	0	0	0	0	0	0	0	0	0	0	0	0	0	0	0	0	0	0	0	0	0	0	1	0	0	0	0	0	0	0	0	0	0	2	1	0	0	0	0	0	0	0	0	0	0	0	0	0
Oribacterium sp. WCC10	0	0	0	0	0	0	0	0	0	0	0	0	0	0	0	0	0	0	0	0	0	0	0	1	0	0	0	0	0	0	0	0	0	0	2	0	0	0	0	0	0	0	0	0	0	0	0	0	0
Pseudobutyrivibrio ruminis ACV-9	0	0	0	0	0	0	0	0	0	0	0	0	0	0	0	0	0	0	0	0	0	0	0	2	0	0	0	0	0	0	0	0	0	0	2	1	0	0	0	0	0	0	0	0	0	0	0	0	0
Pseudobutyrivibrio ruminis AD2017	8	1	3	0	4	1	0	0	0	4	0	0	0	0	0	0	0	0	3	0	0	0	0	3	0	0	0	0	0	0	0	0	0	0	2	0	0	0	0	0	0	0	0	1	0	0	0	0	0
Pseudobutyrivibrio ruminis CF1b	10	1	2	0	3	1	0	0	0	9	0	0	0	0	0	0	0	0	4	0	0	0	0	2	0	2	0	0	0	0	0	0	0	0	2	0	0	0	0	0	0	0	0	1	0	0	0	1	0
Pseudobutyrivibrio ruminis DSM 9787	0	0	0	0	0	0	0	0	0	0	0	0	0	0	0	0	0	0	0	0	0	0	0	2	0	0	0	0	0	0	0	0	0	0	2	1	0	0	0	0	0	0	0	0	0	0	0	0	0
Pseudobutyrivibrio ruminis HUN009	0	0	0	0	0	0	0	0	0	0	0	0	0	0	0	0	0	0	4	0	0	0	0	2	0	0	0	0	0	0	0	0	0	0	2	1	0	0	0	0	0	0	0	0	0	0	0	0	0
Pseudobutyrivibrio sp. 49	13	1	3	0	5	1	0	0	0	7	0	0	0	0	0	0	0	0	4	0	0	0	0	2	2	1	0	0	0	0	0	0	0	0	2	1	0	0	0	0	0	0	0	1	1	0	0	0	0
Pseudobutyrivibrio sp. ACV-2	2	0	3	0	1	1	0	0	0	2	0	0	0	0	0	0	1	0	3	0	0	0	1	3	0	0	0	2	0	0	0	0	0	0	1	1	0	0	0	0	0	0	0	2	0	0	0	2	0
Pseudobutyrivibrio sp. AR14	3	0	0	0	11	0	0	0	0	0	0	0	0	0	0	0	0	0	0	0	0	0	0	2	0	1	0	0	0	0	0	0	0	0	2	1	0	0	0	0	0	0	0	0	0	0	0	0	0
Pseudobutyrivibrio sp. C4	0	0	0	0	0	0	0	0	0	0	0	0	0	0	0	0	0	0	3	0	0	0	0	2	0	0	0	0	0	0	0	0	0	0	2	1	0	0	0	0	0	0	0	0	0	0	0	0	0
Pseudobutyrivibrio sp. JW11	0	0	0	0	0	0	0	0	0	0	0	0	0	0	0	0	0	0	3	0	0	0	0	2	0	0	0	0	0	0	0	0	0	0	2	1	0	0	0	0	0	0	0	0	0	0	0	0	0
Pseudobutyrivibrio sp. LB2011	0	0	0	0	0	0	0	0	0	0	0	0	0	0	0	0	0	0	3	0	0	0	0	2	0	0	0	0	0	0	0	0	0	0	2	1	0	0	0	0	0	0	0	0	0	0	0	0	0
Pseudobutyrivibrio sp. MD2005	0	0	0	0	0	0	0	0	0	0	0	0	0	0	0	0	0	0	0	0	0	0	0	1	0	0	0	0	0	0	0	0	0	0	3	2	0	0	0	0	0	0	0	0	0	0	0	0	0
Pseudobutyrivibrio sp. NOR37	3	0	0	0	12	0	0	0	0	0	0	0	0	0	0	0	0	0	0	0	0	0	0	2	0	1	0	0	0	0	0	0	0	0	2	1	0	0	0	0	0	0	0	0	0	0	0	0	0
Pseudobutyrivibrio sp. OR37	10	1	3	0	4	1	0	0	0	7	0	0	0	1	0	0	0	0	3	0	0	0	0	4	2	0	0	0	0	0	1	0	0	0	2	0	0	0	0	0	0	0	0	4	1	0	0	0	0
Pseudobutyrivibrio sp. UC12254	12	1	2	0	5	1	0	0	0	7	0	0	0	0	0	0	0	0	4	0	0	0	0	2	2	1	0	0	0	0	0	0	0	0	2	0	0	0	0	0	0	0	0	1	1	0	0	0	0
Pseudobutyrivibrio sp. YE44	5	0	2	0	4	1	0	0	0	5	0	0	0	0	0	0	0	0	2	0	0	0	0	3	0	1	0	0	0	0	0	0	0	0	3	1	0	0	0	0	0	0	0	0	0	0	0	0	0
Pseudobutyrivibrio xylanivorans DSM 10317	10	1	3	0	3	1	0	0	0	8	0	0	0	0	0	0	1	0	4	0	0	0	0	2	0	2	0	0	0	0	0	0	0	0	2	0	0	0	0	0	0	0	0	1	0	0	0	0	1
Pseudobutyrivibrio xylanivorans DSM 14809	11	1	3	0	4	1	0	0	0	8	0	0	0	0	0	0	1	0	4	0	0	0	0	2	2	2	0	0	0	0	0	0	0	0	2	0	0	0	0	0	0	0	0	1	0	0	0	2	1
Pseudobutyrivibrio xylanivorans MA3014	5	1	3	0	1	1	0	0	0	2	0	0	0	0	0	0	0	0	5	0	0	0	1	2	0	0	0	0	0	0	0	0	0	0	2	0	0	0	0	0	0	0	0	4	0	0	0	0	1
Ruminococcus gnavus AGR2154	0	0	0	0	0	0	0	0	0	2	0	0	0	0	0	0	0	0	0	0	0	0	0	2	0	0	0	0	1	0	0	0	0	0	4	6	0	0	0	0	0	0	0	0	0	0	0	0	0
Oscillibacter ruminantium GH1	0	0	0	0	0	0	0	0	0	0	0	0	0	0	0	0	0	0	0	0	0	0	0	0	0	0	0	0	0	0	0	0	0	0	1	9	0	1	0	0	0	0	0	0	0	0	0	0	0
Oscillibacter sp. PC13	0	0	0	0	0	0	0	0	0	0	0	0	0	0	0	0	0	0	0	0	0	0	0	0	0	0	0	0	0	0	0	0	0	0	1	6	0	0	0	0	0	0	0	0	0	0	0	0	0
Desulfotomaculum ruminis DSM 2154	0	0	0	0	0	0	0	0	0	0	0	0	0	0	0	0	0	1	0	0	0	0	0	1	0	0	0	0	0	0	0	0	0	0	1	15	0	0	0	0	0	0	0	0	0	0	0	0	0
Peptoclostridium mangenotii LM2	0	0	0	0	0	0	0	0	0	0	0	0	0	0	0	0	0	0	0	0	0	0	0	0	0	0	0	0	0	0	0	0	0	0	0	3	0	0	0	0	0	0	0	0	0	0	0	0	0
Peptostreptococcaceae bacterium pGA-8	0	0	0	0	0	0	0	0	0	0	0	0	0	0	0	0	0	0	0	0	0	0	0	0	0	0	0	0	0	0	0	0	0	0	0	2	0	0	0	0	0	0	0	0	0	0	0	0	0
Peptostreptococcaceae bacterium VA2	0	0	0	0	0	0	0	0	0	0	0	0	0	0	0	0	0	0	0	0	0	0	0	0	0	0	0	0	0	0	0	0	0	0	1	1	0	0	0	0	0	0	0	0	0	0	0	0	0
Peptostreptococcus anaerobius C	0	0	0	0	0	0	0	0	0	0	0	0	0	0	0	0	0	0	0	0	0	0	0	0	0	0	0	0	0	0	0	0	0	0	0	0	0	0	0	0	0	0	0	0	0	0	0	0	0
Peptostreptococcus russellii Calf135	0	0	0	0	0	0	0	0	0	0	0	0	0	0	0	0	0	0	0	0	0	0	0	0	0	0	0	0	0	0	0	0	0	0	1	0	0	0	0	0	0	0	0	0	0	0	0	0	0
Peptostreptococcus sp. D1	0	0	0	0	0	0	0	0	0	0	0	0	0	0	0	0	0	0	0	0	0	0	0	0	0	0	0	0	0	0	0	0	0	0	1	3	0	0	0	0	0	0	0	0	0	0	0	0	0
Terrisporobacter glycolicus KPPR-9	0	0	0	0	0	0	0	0	0	1	0	0	0	0	0	0	0	0	0	0	0	0	0	0	0	0	0	0	0	0	0	0	0	0	1	1	3	0	0	0	0	0	0	0	0	0	0	0	0
Ruminoclostridium cellobioparum ATCC 15832	0	10	1	1	11	2	0	0	7	0	0	0	1	0	0	3	0	2	0	0	1	0	10	2	7	1	0	0	0	0	0	1	0	0	1	10	0	2	0	0	0	0	0	2	0	0	0	4	0
Ruminococcaceae bacterium AB4001	0	2	2	0	0	0	0	0	0	0	0	0	0	0	0	1	0	0	0	0	0	0	0	0	0	0	0	0	0	0	0	0	0	0	1	0	0	0	0	0	0	0	0	0	0	0	0	0	0
Ruminococcaceae bacterium AE2021	1	2	2	0	0	0	0	0	0	0	0	0	0	0	0	1	0	0	0	0	0	0	0	0	0	0	0	0	0	0	0	0	0	0	1	0	0	0	0	0	0	0	0	0	0	0	0	0	0
Ruminococcaceae bacterium D5	0	0	0	0	0	0	0	0	0	0	0	0	0	0	0	0	0	0	0	0	0	0	0	0	0	0	0	0	0	0	0	0	0	0	1	1	0	0	0	0	0	0	0	0	0	0	0	0	0
Ruminococcaceae bacterium FB2012	1	0	1	0	1	0	0	0	0	1	0	0	0	0	0	0	0	0	0	0	0	0	0	0	2	0	0	0	0	0	0	0	0	0	5	0	0	0	0	0	0	0	0	2	0	0	0	0	0
Ruminococcaceae bacterium KH2T8	0	2	2	0	0	0	0	0	0	0	0	0	0	0	0	1	0	0	0	0	0	0	0	0	0	0	0	0	0	0	0	0	0	0	1	0	0	0	0	0	0	0	0	0	0	0	0	0	0
Ruminococcaceae bacterium KHP2	1	2	2	0	0	0	0	0	0	0	0	0	0	0	0	1	0	0	0	0	0	0	0	0	0	0	0	0	0	0	0	0	0	0	1	0	0	0	0	0	0	0	0	0	0	0	0	0	0
Ruminococcaceae bacterium P7	0	0	0	0	0	0	0	0	0	0	0	0	0	0	2	0	0	0	6	0	0	0	0	1	0	0	0	0	0	0	0	0	0	0	5	0	0	0	0	0	0	0	0	0	0	0	0	0	0
Ruminococcaceae bacterium R-25	0	2	2	0	0	0	0	0	0	0	0	0	0	0	0	0	0	0	0	0	0	0	0	0	0	0	0	0	0	0	0	0	0	0	0	0	0	0	0	0	0	0	0	0	0	0	0	0	0
Ruminococcaceae bacterium YAD3003	0	2	2	0	0	0	0	0	0	0	0	0	0	0	0	0	0	0	0	0	0	0	0	0	0	0	0	0	0	0	0	0	0	0	1	0	0	0	0	0	0	0	0	0	0	0	0	0	0
Ruminococcaceae bacterium YRB3002	0	2	1	0	0	0	0	0	0	0	0	0	0	0	0	0	0	0	0	0	0	0	0	0	0	0	0	0	0	0	0	0	0	0	1	0	0	0	0	0	0	0	0	0	0	1	0	0	0
Ruminococcus albus 7	2	3	6	0	2	0	0	0	0	11	0	0	0	0	0	12	0	0	0	0	0	0	0	0	9	0	77	0	0	0	0	0	0	0	4	0	0	0	0	0	0	0	0	0	2	0	1	0	0
Ruminococcus albus 8	1	3	5	0	2	0	0	0	0	9	0	0	0	0	0	7	0	0	0	0	0	0	0	0	7	0	50	0	0	0	0	0	0	0	4	0	0	0	0	0	0	0	0	0	0	0	1	0	0
Ruminococcus albus AD2013	1	3	6	0	4	0	0	0	0	4	0	0	0	0	0	16	0	0	0	0	0	0	0	0	6	0	102	0	0	0	0	0	0	0	4	0	0	0	0	0	0	0	0	0	2	0	0	0	0
Ruminococcus albus AR67	1	3	6	0	4	0	0	0	0	6	0	0	0	0	0	17	0	0	0	0	0	0	0	0	6	0	105	0	0	0	0	0	0	0	4	0	0	0	0	0	0	0	0	0	0	0	0	0	0
Ruminococcus albus KH2T6	1	3	6	0	4	0	0	0	0	4	0	0	0	0	0	18	0	0	0	0	0	0	0	0	6	0	104	0	0	0	0	0	0	0	4	0	0	0	0	0	0	0	0	0	2	0	0	0	0
Ruminococcus albus SY3	1	4	8	0	4	0	0	0	0	4	0	0	0	0	0	15	0	0	0	0	0	0	0	0	6	0	99	0	0	0	0	0	0	0	5	0	0	0	0	0	0	0	0	0	4	0	0	0	0
Ruminococcus bromii YE282	0	0	0	0	0	0	0	0	0	0	0	0	0	0	1	0	0	0	12	0	0	0	0	0	0	0	0	0	0	0	0	0	0	0	5	2	0	0	0	0	0	0	0	0	0	0	0	0	0
Ruminococcus flavefaciens 007c	0	5	7	0	6	0	0	0	0	4	0	0	0	0	0	16	0	0	0	0	0	0	2	0	6	0	0	0	0	0	0	0	0	0	2	1	0	0	0	0	0	0	0	0	2	1	0	0	0
Ruminococcus flavefaciens 17	0	6	9	0	6	0	0	0	0	4	0	0	0	0	0	13	0	0	0	0	0	0	2	0	5	0	0	0	0	0	0	0	0	0	2	0	0	0	0	0	0	0	0	0	2	1	0	0	0
Ruminococcus flavefaciens AE3010	0	5	8	0	9	0	0	0	0	3	0	0	0	0	0	21	0	0	0	0	0	0	2	0	6	0	0	0	0	0	0	0	0	0	2	1	0	0	0	0	0	0	0	0	2	1	0	0	0
Ruminococcus flavefaciens ATCC 19208	0	5	7	0	7	0	0	0	0	3	0	0	0	0	0	19	0	0	0	0	0	0	2	0	6	0	0	0	0	0	0	0	0	0	2	1	0	0	0	0	0	0	0	0	2	1	0	0	0
Ruminococcus flavefaciens FD-1	0	5	7	0	3	0	0	0	0	10	0	0	0	0	0	19	0	0	0	0	0	0	0	0	12	0	0	0	0	0	0	0	0	0	2	0	0	0	0	0	0	0	0	0	3	1	0	0	0
Ruminococcus flavefaciens MA2007	0	5	8	0	8	0	0	0	0	5	0	0	0	0	0	22	0	0	0	0	0	0	2	0	6	0	0	0	0	0	0	0	0	0	2	1	0	0	0	0	0	0	0	0	2	1	0	0	0
Ruminococcus flavefaciens MC2020	0	5	5	0	6	0	0	0	0	5	0	0	0	0	0	20	0	0	0	0	0	0	2	0	7	0	0	0	0	0	0	0	0	0	3	1	0	0	0	0	0	0	0	0	1	1	0	0	0
Ruminococcus flavefaciens ND2009	4	5	6	0	5	0	0	0	0	5	0	0	0	0	0	17	0	0	0	0	0	0	1	0	7	0	0	0	0	0	0	0	0	0	2	0	0	0	0	0	0	0	0	0	2	2	0	0	0
Ruminococcus flavefaciens SAb67	2	7	6	0	5	0	0	0	0	7	0	0	0	0	0	18	0	0	0	0	0	0	1	0	7	0	0	0	0	0	0	0	0	0	2	0	0	0	0	0	0	0	0	0	2	1	0	0	0
Ruminococcus flavefaciens XPD3002	0	5	5	0	4	0	0	0	0	8	0	0	0	0	0	15	0	0	0	0	0	0	0	0	6	0	0	0	0	0	0	0	0	0	2	1	0	0	0	0	0	0	0	0	3	1	0	0	0
Ruminococcus flavefaciens Y1	0	5	7	0	6	0	0	0	0	5	0	0	0	0	0	20	0	0	0	0	0	0	2	0	6	0	0	0	0	0	0	0	0	0	2	1	0	0	0	0	0	0	0	0	2	1	0	0	0
Ruminococcus flavefaciens YAD2003	0	5	10	0	6	0	0	0	0	6	0	0	0	0	0	21	0	0	0	0	0	0	2	0	6	0	0	0	0	0	0	0	0	0	2	1	0	0	0	0	0	0	0	0	2	1	0	0	0
Ruminococcus flavefaciens YL228	0	5	8	0	8	0	0	0	0	4	0	0	0	0	0	20	0	0	0	0	0	0	2	0	6	0	0	0	0	0	0	0	0	0	2	1	0	0	0	0	0	0	0	0	2	1	0	0	0
Ruminococcus flavefaciens YRD2003	0	5	4	0	7	0	0	0	0	9	0	0	0	0	0	17	0	0	0	0	0	0	2	0	8	0	0	0	0	0	0	0	0	0	4	1	0	0	0	0	0	0	0	0	1	1	0	0	0
Ruminococcus sp. FC2018	1	0	1	0	0	0	0	0	0	0	0	0	0	0	0	0	0	0	0	0	0	0	0	0	1	0	0	0	0	0	0	0	0	0	4	0	0	0	0	0	0	0	0	0	0	0	0	0	0
Ruminococcus sp. HUN007	0	10	8	0	6	0	0	0	0	4	0	0	0	0	0	22	0	0	0	0	0	0	1	0	7	0	1	0	0	0	1	0	0	0	3	1	0	0	0	0	0	0	0	0	1	1	0	0	0
Ruminococcus sp. NK3A76	1	0	1	0	0	0	0	0	0	1	0	0	0	0	0	0	0	0	0	0	0	0	0	0	2	0	0	0	0	0	0	0	0	0	4	1	0	0	0	0	0	0	0	0	0	0	1	0	0
Ruminococcus sp. YE71	1	3	4	0	3	0	0	0	0	6	0	0	0	0	0	11	0	0	0	0	0	0	0	0	7	0	69	0	0	0	0	0	0	0	4	0	0	0	0	0	0	0	0	3	0	0	0	0	0
Ruminococcus sp. YE78	1	3	4	0	3	0	0	0	0	6	0	0	0	0	0	11	0	0	0	0	0	0	0	0	7	0	69	0	0	0	0	0	0	0	4	0	0	0	0	0	0	0	0	3	0	0	0	0	0
Clostridiales bacterium R-7	0	0	1	0	2	0	0	0	0	0	0	0	0	0	0	1	0	0	0	0	0	0	0	0	1	0	0	0	0	0	0	0	0	0	3	0	0	0	0	0	0	0	0	1	0	0	0	0	0
Clostridiales bacterium WTE2008	0	0	1	0	2	0	0	0	0	0	0	0	0	0	0	1	0	0	0	0	0	0	0	0	1	0	0	0	0	0	0	0	0	0	3	0	0	0	0	0	0	0	0	1	0	0	0	0	0
Ruminococcaceae bacterium NK3B98	0	0	0	0	0	0	0	0	0	2	0	0	0	0	0	0	0	0	0	0	0	0	0	0	0	0	0	0	0	0	0	0	0	0	3	0	0	0	0	0	0	0	0	0	0	0	0	0	4
Erysipelatoclostridium innocuum NLAE-zl-C197	0	0	0	0	0	0	0	0	0	0	0	0	0	0	0	0	0	0	0	0	0	0	0	0	0	0	0	0	0	0	0	0	0	0	2	0	0	0	0	0	0	0	0	0	0	0	0	2	0
Erysipelotrichaceae bacterium NK3D112	0	0	0	0	0	0	0	0	0	0	0	0	0	0	0	0	0	0	0	0	0	0	0	0	0	0	0	0	0	0	0	0	0	0	3	1	0	0	0	0	0	0	0	0	0	0	0	0	0
Kandleria vitulina DSM 20405	0	0	0	0	0	0	0	0	0	0	0	0	0	0	0	0	0	0	0	0	0	0	0	0	0	0	0	0	0	0	0	0	0	0	3	0	0	0	0	0	0	0	0	0	0	0	0	1	0
Kandleria vitulina KH4T7	0	0	0	0	0	0	0	0	0	0	0	0	0	0	0	0	0	0	0	0	0	0	0	0	0	0	0	0	0	0	0	0	0	0	3	0	0	0	0	0	0	0	0	0	0	0	0	1	0
Kandleria vitulina MC3001	0	0	0	0	0	0	0	0	0	0	0	0	0	0	0	0	0	0	0	0	0	0	0	0	0	0	0	0	0	0	0	0	0	0	3	0	0	0	0	0	0	0	0	0	0	0	0	1	0
Kandleria vitulina S3b	0	0	0	0	0	0	0	0	0	0	0	0	0	0	0	0	0	0	0	0	0	0	0	0	0	0	0	0	0	0	0	0	0	0	3	0	0	0	0	0	0	0	0	0	0	0	0	1	0
Kandleria vitulina WCC7	0	0	0	0	0	0	0	0	0	0	0	0	0	0	0	0	0	0	0	0	0	0	0	0	0	0	0	0	0	0	0	0	0	0	3	0	0	0	0	0	0	0	0	0	0	0	0	1	0
Kandleria vitulina WCE2011	0	0	0	0	0	0	0	0	0	0	0	0	0	0	0	0	0	0	0	0	0	0	0	0	0	0	0	0	0	0	0	0	0	0	3	0	0	0	0	0	0	0	0	0	0	0	0	1	0
Acidaminococcus fermentans pGA-4	0	0	0	0	0	0	0	0	0	0	0	0	0	0	0	0	0	0	0	0	0	0	0	1	0	0	0	0	0	0	0	0	0	0	1	0	0	0	0	0	0	0	0	0	0	0	0	0	0
Acidaminococcus fermentens WCC6	0	0	0	0	0	0	0	0	0	0	0	0	0	0	0	0	0	0	0	0	0	0	0	1	0	0	0	0	0	0	0	0	0	0	1	0	0	0	0	0	0	0	0	0	0	0	0	0	0
Succiniclasticum ruminis DSM 11005	0	0	0	0	0	0	0	0	0	0	0	0	0	0	0	0	0	0	0	0	0	0	0	1	0	0	0	0	0	0	0	0	0	0	1	0	0	0	0	0	0	0	0	0	0	0	0	0	0
Succiniclasticum ruminis DSM 9236	0	0	0	0	0	0	0	0	0	0	0	0	0	0	0	0	0	0	0	0	0	0	0	1	0	0	0	0	0	0	0	0	0	0	1	0	0	0	0	0	0	0	0	0	0	0	0	0	0
Anaerovibrio lipolyticus 5S	0	0	0	0	0	0	0	0	0	0	0	0	0	0	0	0	0	0	0	0	0	0	0	1	0	0	0	0	0	0	0	0	0	0	1	0	0	0	0	0	0	0	0	0	0	0	0	0	0
Anaerovibrio lipolyticus DSM 3074	0	0	0	0	0	0	0	0	0	0	0	0	0	0	0	0	0	0	0	0	0	0	0	1	0	0	0	0	0	0	0	0	0	0	1	0	0	0	0	0	0	0	0	0	0	0	0	0	0
Anaerovibrio lipolyticus LB2005	1	0	0	0	0	0	0	0	0	0	0	0	0	0	0	0	0	0	0	0	0	0	0	1	0	0	0	0	0	0	0	0	0	0	1	0	0	0	0	0	0	0	0	0	0	0	0	0	0
Anaerovibrio sp. RM50	0	0	0	0	0	0	0	0	0	0	0	0	0	0	0	0	0	0	0	0	0	0	0	1	0	0	0	0	0	0	0	0	0	0	1	1	0	0	0	0	0	0	0	0	0	0	0	0	0
Megamonas sp. Calf98-2	0	0	0	0	0	0	0	0	0	0	0	0	0	0	0	0	0	0	0	0	0	0	0	1	0	0	0	0	0	0	0	0	0	0	2	0	0	0	0	0	0	0	0	1	0	0	0	0	0
Mitsuokella jalaludinii DSM 13811	0	0	0	0	0	0	0	0	0	0	0	0	0	0	0	0	0	0	0	0	0	0	0	2	0	0	0	0	0	0	0	0	0	0	1	0	0	0	0	0	0	0	0	0	0	0	0	0	0
Schwartzia succinivorans DSM 10502	0	0	0	0	0	0	0	0	0	0	0	0	0	0	0	0	0	0	0	0	0	0	0	1	0	0	0	0	0	0	0	0	0	0	1	0	0	0	0	0	0	0	0	0	0	0	0	0	0
Selenomonas bovis 8-14-1	0	0	0	0	0	0	0	0	0	0	0	0	0	0	0	0	1	0	0	1	0	0	0	2	0	0	0	0	0	0	0	0	0	0	1	0	0	0	0	0	0	0	0	1	0	0	0	0	0
Selenomonas bovis DSM 23594	0	0	0	0	0	0	0	0	0	0	0	0	0	0	0	0	1	0	0	0	0	0	0	2	0	0	0	0	0	0	0	0	0	0	1	0	0	0	0	0	0	0	0	1	0	0	0	0	0
Selenomonas ruminantium AB3002	0	0	0	0	0	0	0	0	0	0	0	0	0	0	0	0	0	0	0	0	0	0	0	1	0	0	0	0	0	0	0	0	0	0	2	0	0	0	0	0	0	0	0	0	0	0	0	0	0
Selenomonas ruminantium AC2024	0	0	0	0	0	0	0	0	0	0	0	0	0	0	0	0	0	0	0	0	0	0	0	1	0	0	0	0	0	0	0	0	0	0	1	0	0	0	0	0	0	0	0	0	0	0	0	0	0
Selenomonas ruminantium C3	0	0	0	0	0	0	0	0	0	0	0	0	0	0	0	0	0	0	0	0	0	0	0	1	0	0	0	0	0	0	0	0	0	0	1	0	0	0	0	0	0	0	0	0	0	0	0	0	0
Selenomonas ruminantium GACV-9	0	0	0	0	0	0	0	0	0	0	0	0	0	0	0	0	0	0	0	0	0	0	0	2	0	0	0	0	0	0	0	0	0	0	1	0	0	0	0	0	0	0	0	0	0	0	0	0	0
Selenomonas ruminantium HD4	0	0	0	0	0	0	0	0	0	0	0	0	0	0	0	0	0	0	0	0	0	0	0	2	0	0	0	0	0	0	0	0	0	0	1	0	0	0	0	0	0	0	0	1	0	0	0	0	0
Selenomonas ruminantium KH1T6	0	0	0	0	0	0	0	0	0	0	0	0	0	0	0	0	0	0	0	0	0	0	0	1	0	0	0	0	0	0	0	0	0	0	1	0	0	0	0	0	0	0	0	0	0	0	0	0	0
Selenomonas ruminantium L14	0	0	0	0	0	0	0	0	0	0	0	0	0	0	0	0	0	0	0	0	0	0	0	1	0	0	0	0	0	0	0	0	0	0	1	0	0	0	0	0	0	0	0	0	0	0	0	0	0
Selenomonas ruminantium subsp. lactilytica DSM 2872	0	0	0	0	0	0	0	0	0	0	0	0	0	0	0	0	0	0	0	0	0	0	0	1	0	0	0	0	0	0	0	0	0	0	1	0	0	0	0	0	0	0	0	0	0	0	0	0	0
Selenomonas ruminantium subsp. lactilytica TAM6421	0	0	0	0	0	0	0	0	0	0	0	0	0	0	0	0	0	0	0	1	0	0	0	2	0	0	0	0	0	0	0	0	0	0	1	0	0	0	0	0	0	0	0	1	0	0	0	0	0
Selenomonas ruminantium subsp. ruminantium ATCC 12561	0	0	0	0	0	0	0	0	0	0	0	0	0	0	0	0	0	0	0	0	0	0	0	2	0	0	0	0	0	0	0	0	0	0	1	0	0	0	0	0	0	0	0	0	0	0	0	0	0
Selenomonas ruminantium WCT3	0	0	0	0	0	0	0	0	0	0	0	0	0	0	0	0	0	0	0	0	0	0	0	1	0	0	0	0	0	0	0	0	0	0	1	0	0	0	0	0	0	0	0	2	0	0	0	0	0
Selenomonas ruminantium Z108	0	0	0	0	0	0	0	0	0	0	0	0	0	0	0	0	0	0	0	0	0	0	0	2	0	0	0	0	0	0	0	0	0	0	1	0	0	0	0	0	0	0	0	0	0	0	0	0	0
Selenomonas ruminatium S137	0	0	0	0	0	0	0	0	0	0	0	0	0	0	0	0	0	0	0	0	0	0	0	2	0	0	0	0	0	0	0	0	0	0	1	0	0	0	0	0	0	0	0	1	0	0	0	0	0
Selenomonas sp. AE3005	0	0	0	0	0	0	0	0	0	0	0	0	0	0	0	0	0	0	0	0	0	0	0	1	0	0	0	0	0	0	0	0	0	0	2	0	0	0	0	0	0	0	0	0	0	0	0	0	0
Selenomonas sp. FC4001	0	0	0	0	0	0	0	0	0	0	0	0	0	0	0	0	0	0	0	0	0	0	0	1	0	0	0	0	0	0	0	0	0	0	1	0	0	0	0	0	0	0	0	0	0	0	0	0	0
Selenomonas sp. ND2010	0	0	0	0	0	0	0	0	0	0	0	0	0	0	0	0	0	0	0	0	0	0	0	2	0	0	0	0	0	0	0	0	0	0	1	0	0	0	0	0	0	0	0	2	0	0	0	0	0
Allisonella histaminiformans DSM 15230	0	0	0	0	0	0	0	0	0	0	0	0	0	0	0	0	0	0	0	0	0	0	0	0	0	0	0	0	0	0	0	0	0	0	0	1	0	0	0	0	0	0	0	0	0	0	0	0	0
Megasphaera elsdenii DSM 20460	0	0	0	0	0	0	0	0	0	0	0	0	0	0	0	0	0	0	0	0	0	0	0	1	0	0	0	0	0	0	0	0	0	0	1	0	0	0	0	0	0	0	0	0	0	0	0	0	0
Megasphaera elsdenii J1	0	0	0	0	0	0	0	0	0	0	0	0	0	0	0	0	0	0	0	0	0	0	0	1	0	0	0	0	0	0	0	0	0	0	1	0	0	0	0	0	0	0	0	0	0	0	0	0	0
Megasphaera elsdenii T81	0	0	0	0	0	0	0	0	0	0	0	0	0	0	0	0	0	0	0	0	0	0	0	1	0	0	0	0	0	0	0	0	0	0	1	0	0	0	0	0	0	0	0	0	0	0	0	0	0
Megasphaera elsdenii YE34	0	0	0	0	0	0	0	0	0	0	0	0	0	0	0	0	0	0	0	0	0	0	0	1	0	0	0	0	0	0	0	0	0	0	1	0	0	0	0	0	0	0	0	0	0	0	0	0	0
Fusobacterium necrophorum HUN048	0	0	0	0	0	0	0	0	0	0	0	0	0	0	0	0	0	0	0	0	0	0	0	0	0	0	0	0	0	0	0	0	0	0	2	2	0	0	0	0	0	0	0	0	0	0	0	0	0
Pseudochrobactrum sp. AO18b	0	0	0	0	0	0	0	0	0	0	0	0	0	0	0	0	0	0	0	0	0	0	0	0	0	0	0	0	0	0	0	0	0	0	0	4	0	0	0	0	0	0	0	0	0	0	0	0	0
Bordetella trematum HR18	0	0	0	0	0	0	0	0	0	0	0	0	0	0	0	0	0	0	0	0	0	0	0	0	0	0	0	0	0	0	0	0	0	0	0	5	0	0	0	0	0	0	0	0	0	0	0	0	0
Lampropedia hyalina DSM 16112	0	0	0	0	0	0	0	0	0	0	0	0	0	0	0	0	0	0	0	0	0	0	0	0	0	0	0	0	0	0	0	0	0	0	0	4	0	0	0	0	0	0	0	0	0	0	0	0	0
Alysiella crassa DSM 2578	0	0	0	0	0	0	0	0	0	0	0	0	0	0	0	0	0	0	0	0	0	0	0	0	0	0	0	0	0	0	0	0	0	0	2	6	0	0	0	0	0	0	0	0	0	0	0	0	0
Alysiella filiformis DSM 16848	0	0	0	0	0	0	0	0	0	0	0	0	0	0	0	0	0	0	0	0	0	0	0	0	0	0	0	0	0	0	0	0	0	0	1	9	0	0	0	0	0	0	0	0	0	0	0	0	0
Desulfovibrio desulfuricans DSM 7057	0	0	0	0	0	0	0	0	0	1	0	0	0	0	0	0	0	0	0	0	0	0	0	0	0	0	0	0	0	0	0	0	0	0	0	3	0	0	0	0	0	0	0	0	0	0	0	0	0
Desulfovibrio desulfuricans subsp. desulfuricans str. ATCC 27774	0	0	0	0	0	0	0	0	0	0	0	0	0	0	0	0	0	0	0	0	0	0	0	0	0	0	0	0	0	0	0	0	0	0	0	3	0	0	0	0	0	0	0	0	0	0	0	0	0
Desulfovibrio legallii KHC7	0	0	0	0	0	0	0	0	0	0	0	0	0	0	0	0	0	0	0	0	0	0	0	0	0	0	0	0	0	0	0	0	0	0	0	3	0	0	0	0	0	0	0	0	0	0	0	0	0
Arcobacter butzleri 7h1h	0	0	0	0	0	0	0	0	0	0	0	0	0	0	0	0	0	0	0	0	0	0	0	0	0	0	0	0	0	0	0	0	0	0	0	1	0	0	0	0	0	0	0	0	0	0	0	0	0
Wolinella succinogenes DSM 1740	0	0	0	0	0	0	0	0	0	0	0	0	0	0	0	0	0	0	0	0	0	0	0	0	0	0	0	0	0	0	0	0	0	0	0	2	0	0	0	0	0	0	0	0	0	0	0	0	0
Cellvibrio sp. BR	14	0	1	3	18	0	8	0	0	4	3	0	0	0	0	2	0	0	4	0	0	0	3	0	3	0	0	10	0	1	0	0	0	0	2	8	1	0	4	0	0	0	3	0	0	0	0	0	0
Citrobacter sp. NLAE-zl-C269	0	0	0	0	0	0	0	0	0	0	0	0	0	0	0	0	0	0	0	0	0	0	0	1	0	0	0	0	0	0	0	0	0	0	2	7	0	0	0	0	0	0	0	0	0	0	0	0	0
Enterobacter sp. KPR-6	0	0	0	1	0	0	0	0	0	0	0	0	0	0	0	0	0	0	0	0	0	0	0	1	0	0	0	0	0	0	0	0	0	0	4	7	0	0	0	0	0	0	0	0	0	0	0	0	0
Escherichia coli PA-3	0	0	0	0	0	0	0	0	0	0	0	0	0	0	0	0	0	0	0	0	0	0	0	1	0	0	0	0	0	0	0	0	0	0	2	7	0	0	0	0	0	0	0	0	0	0	0	0	0
Shigella sonnei NLAE-zl-G496	0	0	0	0	0	0	0	0	0	0	0	0	0	0	0	0	0	0	0	0	0	0	0	2	0	0	0	0	0	0	0	0	0	0	3	7	0	0	0	0	0	0	0	0	0	0	0	0	0
Acinetobacter sp. DSM 11652	0	0	0	0	0	0	0	0	0	0	0	0	0	0	0	0	0	0	0	0	0	0	0	0	0	0	0	0	0	0	0	0	0	0	0	11	0	0	0	0	0	0	0	0	0	0	0	0	0
Acinetobacter sp. HR7	0	0	0	0	0	0	0	0	0	0	0	0	0	0	0	0	0	0	0	0	0	0	0	0	0	0	0	0	0	0	0	0	0	0	0	11	0	0	0	0	0	0	0	0	0	0	0	0	0
Morganella morganii NLAE-zl-C84	0	0	0	0	0	0	0	0	0	0	0	0	0	0	0	0	0	0	0	0	0	0	0	0	0	0	0	0	0	0	0	0	0	0	0	5	0	0	0	0	0	0	0	0	0	0	0	0	0
Proteus mirabilis NLAE-zl-C285	0	0	0	0	0	0	0	0	0	0	0	0	0	0	0	0	0	0	0	0	0	0	0	0	0	0	0	0	0	0	0	0	0	0	0	5	0	0	0	0	0	0	0	0	0	0	0	0	0
Proteus mirabilis NLAE-zl-G534	0	0	0	0	0	0	0	0	0	0	0	0	0	0	0	0	0	0	0	0	0	0	0	0	0	0	0	0	0	0	0	0	0	0	0	5	0	0	0	0	0	0	0	0	0	0	0	0	0
Actinobacillus succinogenes DSM 22257	0	0	0	0	0	0	0	0	0	0	0	0	0	0	0	0	0	0	0	0	0	0	0	0	0	0	0	0	0	0	0	0	0	0	2	6	0	0	0	0	0	0	0	0	0	0	0	0	0
Basfia succiniciproducens DSM 22022	0	0	0	0	0	0	0	0	0	0	0	0	0	0	0	0	0	0	0	0	0	0	0	0	0	0	0	0	0	0	0	0	0	0	2	6	0	0	0	0	0	0	0	0	0	0	0	0	0
Basfia succiniciproducens KPR-2	0	0	0	0	0	0	0	0	0	0	0	0	0	0	0	0	0	0	0	0	0	0	0	0	0	0	0	0	0	0	0	0	0	0	2	5	0	0	0	0	0	0	0	0	0	0	0	0	0
Basfia succiniciproducens MBEL55E	0	0	0	0	0	0	0	0	0	0	0	0	0	0	0	0	0	0	0	0	0	0	0	0	0	0	0	0	0	0	0	0	0	0	2	6	0	0	0	0	0	0	0	0	0	0	0	0	0
Ruminobacter amylophilus DSM 1361	0	0	0	0	0	0	0	0	0	0	0	0	0	0	0	0	0	0	0	0	0	0	0	1	0	0	0	0	0	0	0	0	0	0	4	5	0	0	0	0	0	0	0	0	0	0	0	0	0
Ruminobacter amylophilus RM87	0	0	0	0	0	0	0	0	0	0	0	0	0	0	0	0	0	0	0	0	0	0	0	1	0	0	0	0	0	0	0	0	0	0	4	5	0	0	0	0	0	0	0	0	0	0	0	0	0
Succinimonas amylolytica DSM 2873	0	0	0	0	0	0	0	0	0	0	0	0	0	0	0	0	0	0	0	0	0	0	0	0	0	0	0	0	0	0	0	0	0	0	5	6	0	0	0	0	0	0	0	0	0	0	0	0	0
Succinivibrio dextrinosolvens 22B	0	0	0	0	0	0	0	0	0	0	0	0	0	0	0	0	0	0	0	1	0	0	0	2	0	0	0	0	0	0	0	0	0	0	4	4	0	0	0	0	0	0	0	0	0	0	0	0	0
Succinivibrio dextrinosolvens ACV-10	0	0	0	0	0	0	0	0	0	0	0	0	0	0	0	0	0	0	0	0	0	0	0	3	0	0	0	0	0	0	0	0	0	0	4	4	0	0	0	0	0	0	0	0	0	0	0	0	0
Succinivibrio dextrinosolvens DSM 3072	0	0	0	0	0	0	0	0	0	0	0	0	0	0	0	0	0	0	0	0	0	0	0	2	0	0	0	0	0	0	0	0	0	0	4	4	0	0	0	0	0	0	0	0	0	0	0	0	0
Succinivibrio dextrinosolvens H5	0	0	0	0	0	0	0	0	0	0	0	0	0	0	0	0	0	0	0	0	0	0	0	2	0	0	0	0	0	0	0	0	0	0	4	3	0	0	0	0	0	0	0	0	0	0	0	0	0
Treponema bryantii B25	0	0	1	0	1	1	0	0	2	1	0	0	0	0	0	0	0	0	0	0	0	0	0	0	0	0	0	0	0	0	0	0	0	0	3	9	0	0	0	0	0	0	0	0	0	0	0	0	0
Treponema bryantii NK4A124	0	0	1	0	0	1	0	0	0	1	0	0	0	0	0	0	0	0	0	0	0	0	0	0	0	0	0	0	0	0	0	0	0	0	2	9	0	0	0	0	0	0	0	0	0	0	0	0	0
Treponema bryantii XBD1002	0	0	2	0	0	1	0	0	2	1	0	0	0	0	0	0	0	0	0	0	0	0	1	1	0	0	0	0	0	0	0	0	0	0	1	9	0	0	0	0	0	0	0	0	0	0	0	0	0
Treponema saccharophilum DSM 2985	0	0	3	0	0	0	0	0	0	0	0	0	0	0	0	0	0	0	0	0	0	0	0	2	0	0	0	0	0	1	0	0	0	0	5	10	0	0	0	0	0	0	0	0	0	0	0	0	0
Treponema sp. C6A8	0	0	0	0	0	0	0	0	0	0	0	0	0	0	0	0	0	0	0	0	0	0	0	1	0	0	0	0	0	0	0	0	0	0	2	8	0	0	0	0	0	0	0	0	0	0	0	0	0
Treponema sp. JC4	0	0	3	0	0	0	0	0	0	1	0	0	0	0	0	0	0	0	0	0	0	0	0	1	0	0	0	0	0	0	0	0	0	0	3	9	0	0	0	0	0	0	0	1	0	0	0	0	0
Synergistes jonesii 78-1	0	0	0	0	0	0	0	0	0	0	0	0	0	0	0	0	0	0	0	0	0	0	0	0	0	0	0	0	0	0	0	0	0	0	1	2	0	0	0	0	0	0	0	0	0	0	0	0	0
Synergistetes Syn Fa1	0	0	0	0	0	0	0	0	0	0	0	0	0	0	0	0	0	0	0	0	0	0	0	0	0	0	0	0	0	0	0	0	0	0	0	2	0	0	0	0	0	0	0	0	0	0	0	0	0
[truncated: 12 more columns]

## Sheet: Frag
Species name	Percent of fragmented CAZy proteins
Methanobacterium formicicum BRM9	0
Methanobrevibacter boviskoreani JH1	0.034
Methanobrevibacter gottschalkii DSM 11977	0.158
Methanobrevibacter gottschalkii DSM 11978	0.05
Methanobrevibacter millerae DSM 16643	0
Methanobrevibacter millerae SM9	0.05
Methanobrevibacter olleyae DSM 16632	0.048
Methanobrevibacter olleyae YLM1	0.059
Methanobrevibacter ruminantium M1	0.063
Methanobrevibacter ruminantium YE286	0.036
Methanobrevibacter sp. AbM4	0.034
Methanobrevibacter sp. YE315	0.12
Methanobrevibacter thaueri DSM 11995	0
Methanobrevibacter woesei DSM 11979	0.029
Methanobrevibacter wolinii SH	0.036
Methanomicrobium mobile DSM 1539	0
Methanosarcina barkeri CM1	0.092
Methanosarcina sp. DSM 11855	0.095
Methanogenic archaeon ISO4-G1	0
Methanogenic archaeon ISO4-H5	0.182
Thermoplasmatales archaeon BRNA1	0.444
Actinomyces denticolens PA	0.059
Actinomyces nasicola KPR-1	0.087
Actinomyces ruminicola DSM 27982	0.009
Actinomyces ruminicola KPR-7B	0.008
Bifidobacterium adolescentis DSM 20087	0.055
Bifidobacterium bifidum Calf96	0.169
Bifidobacterium boum DSM 20432	0.035
Bifidobacterium breve RP2	0.169
Bifidobacterium choerinum AGR2158	0.041
Bifidobacterium longum susp. suis AGR2137	0.113
Bifidobacterium merycicum DSM 6492	0.041
Bifidobacterium pseudolongum subsp. globosum AGR2145	0.06
Bifidobacterium pseudolongum subsp. globosum DSM 20092	0.042
Bifidobacterium ruminantium DSM 6489	0.143
Bifidobacterium thermophilum DSM 20212	0.033
Cellulomonas sp. KH9	0.005
Corynebacterium vitaeruminis DSM 20294	0
Corynebacterium vitaeruminis Ga6A13	0.032
Micrococcus luteus VTM4R57	0.02
Propionibacteriaceae bacterium P6A17	0.066
Propionibacterium acnes NLAE-zl-G260	0.113
Propionibacterium sp. MB3007	0.088
Prauserella rugosa DSM 43194	0.024
Ruaniaceae bacterium KH17	0.037
Micrococcineae bacterium KH10	0.034
Olsenella sp. KH1P3	0.016
Olsenella sp. KH2P3	0.016
Olsenella sp. KH3B4	0.075
Olsenella umbonata DSM 22619	0.055
Olsenella umbonata KHGC19	0.096
Olsenella umbonata WCP15	0.039
Denitrobacterium detoxificans DSM 21843	0.057
Slackia heliotrinireducens DSM 20476	0.037
Bacteroides ovatus NLAE-zl-C11	0.03
Bacteroides ovatus NLAE-zl-C34	0.03
Bacteroides ovatus NLAE-zl-C500	0.034
Bacteroides ovatus NLAE-zl-C57	0.032
Bacteroides sp. AR20	0.015
Bacteroides sp. AR29	0.037
Bacteroides sp. Ga6A1	0.004
Bacteroides sp. Ga6A2	0.004
Bacteroides thetaiotaomicron KPPR-3	0.016
Bacteroides thetaiotaomicron NLAE-zl-C523	0.027
Bacteroides thetaiotaomicron NLAE-zl-C579	0.018
Bacteroides thetaiotaomicron NLAE-zl-G288	0.021
Bacteroides vulgatus NLAE-zl-G202	0.05
Bacteroides xylanisolvens NLAE-zl-C182	0.023
Bacteroides xylanisolvens NLAE-zl-C202	0.02
Bacteroides xylanisolvens NLAE-zl-C29	0.027
Bacteroides xylanisolvens NLAE-zl-C339	0.023
Bacteroides xylanisolvens NLAE-zl-G310	0.026
Bacteroides xylanisolvens NLAE-zl-G339	0.028
Bacteroides xylanisolvens NLAE-zl-G421	0.026
Porphyromonadaceae bacterium KH3CP3RA	0.035
Porphyromonadaceae bacterium KH3R12	0.028
Porphyromonadaceae bacterium KHP3R9	0.069
Porphyromonadaceae bacterium NLAE-zl-C104	0.039
Porphyromonas levii DSM 23370	0.063
Prevotella albensis DSM 11370	0.022
Prevotella brevis ATCC 19188	0.054
Prevotella brevis P6B11	0.048
Prevotella bryantii B14	0.036
Prevotella bryantii C21a	0.026
Prevotella bryantii FB3001	0.026
Prevotella bryantii KHPX14	0.021
Prevotella ruminicola 23	0.028
Prevotella ruminicola AR32	0.024
Prevotella ruminicola ATCC 19189	0.032
Prevotella ruminicola BPI-162	0.014
Prevotella ruminicola BPI-34	0.009
Prevotella ruminicola D31d	0.012
Prevotella ruminicola Ga6B6	0.017
Prevotella ruminicola KHT3	0.038
Prevotella sp. AGR2160	0.032
Prevotella sp. BP1-145	0.021
Prevotella sp. BP1-148	0.016
Prevotella sp. FD3004	0.015
Prevotella sp. HUN102	0.015
Prevotella sp. KH1P2	0.025
Prevotella sp. KH2C16	0.035
Prevotella sp. KHP1	0.009
Prevotella sp. KHP7	0.009
Prevotella sp. LC2012	0.011
Prevotella sp. MA2016	0.009
Prevotella sp. NE3005	0.019
Prevotella sp. P6B1	0.016
Prevotella sp. P6B4	0.024
Prevotella sp. RM4	0.009
Prevotella sp. TC2-24	0.011
Prevotella sp. TC2-28	0.014
Prevotella sp. TF2-5	0.011
Prevotellaceae bacterium HUN156	0.016
Prevotellaceae bacterium KH2P17	0.037
Prevotellaceae bacterium MN60	0.015
Bacteroidales bacterium KHT7	0.013
Bacteroidales bacterium WCE2004	0.035
Bacteroidales bacterium WCE2008	0.056
Fibrobacter succinogenes subsp. elongatus HM2	0.015
Fibrobacter succinogenes subsp. succinogenes S85	0.028
Bacillus cereus KPR-7A	0.017
Bacillus licheniformis VTM3R78	0.077
Bacillus nealsonii AAU1_buffalo	0.23
Bacillus sp. MB2021	0.088
Enterococcus casseliflavus NLAE-zl-C414	0.013
Enterococcus casseliflavus NLAE-zl-G268	0.022
Enterococcus faecalis 68A	0.013
Enterococcus faecalis VTM1R91	0
Enterococcus gallinarum SKF1	0.067
Enterococcus mundtii C2	0.038
Enterococcus sp. KPPR-6	0.037
Lactobacillus brevis AG48	0.066
Lactobacillus mucosae AGR63	0.053
Lactobacillus mucosae KHPC15	0.107
Lactobacillus mucosae KHPX11	0.107
Lactobacillus mucosae WCC8	0.107
Lactobacillus plantarum AG30	0.094
Lactobacillus ruminis ATCC 27782	0.047
Lactobacillus ruminis DSM 20403	0.094
Lactobacillus ruminis WC1T17	0.032
Pediococcus acidilactici AGR20	0.039
Sharpea azabuensis DSM 18934	0.029
Sharpea azabuensis DSM 20406	0.037
Sharpea azabuensis KH1P5	0.024
Sharpea azabuensis KH2P10	0.012
Staphylococcus epidermidis AG42	0
Staphylococcus epidermidis NLAE-zl-G239	0.026
Lactococcus garvieae M79	0.077
Lactococcus lactis subsp. cremoris str. DPC6856	0.245
Lactococcus lactis subsp. lactis 511	0.024
Streptococcus equinus 2B	0.016
Streptococcus equinus AG46	0
Streptococcus equinus AR3	0.028
Streptococcus equinus ATCC 33317	0
Streptococcus equinus B315	0
Streptococcus equinus C277	0
Streptococcus equinus ES1	0
Streptococcus equinus GA-1	0
Streptococcus equinus H24	0.03
Streptococcus equinus HC5	0
Streptococcus equinus JB1	0.033
Streptococcus equinus MPR1	0.03
Streptococcus equinus MPR2	0.03
Streptococcus equinus MPR4	0
Streptococcus equinus pGA-7	0.032
Streptococcus equinus pR-5	0
Streptococcus equinus Sb04	0
Streptococcus equinus Sb05	0
Streptococcus equinus Sb09	0.025
Streptococcus equinus Sb10	0
Streptococcus equinus Sb13	0.017
Streptococcus equinus Sb17	0
Streptococcus equinus Sb18	0
Streptococcus equinus Sb20	0.015
Streptococcus equinus SI	0
Streptococcus equinus SN033	0
Streptococcus equinus Ye01	0
Streptococcus gallolyticus LMG 15572	0
Streptococcus gallolyticus VTM1R27	0.013
Streptococcus gallolyticus VTM1R29	0.013
Streptococcus gallolyticus VTM2R47	0.106
Streptococcus gallolyticus VTM3R24	0.014
Streptococcus gallolyticus VTM3R42	0.014
Streptococcus henryi A-4	0.027
Streptococcus sp. 45	0.036
Streptococcus sp. NLAE-zl-C503	0.036
Clostridium algidicarnis B3	0
Clostridium beijerinckii HUN142	0.066
Clostridium butyricum AGR2140	0.007
Clostridium cadaveris AGR2141	0.017
Clostridium cadaveris NLAE-zl-G419	0.017
Clostridium chartatabidum DSM 8431	0.072
Clostridium cochlearium NLAE-zl-C224	0
Clostridium intestinale DSM 6191	0.009
Clostridium lundense DSM 17049	0
Clostridium paraputrificum AGR2156	0.08
Clostridium sartagoforme AAU1	0.178
Erysipelatoclostridium innocuum NLAE-zl-C381	0.086
Oxobacter pfennigii V5.2	0.013
Peptoclostridium sp. NCR	0.051
Proteiniclasticum ruminis DSM 24773	0.068
Sarcina sp. DSM 11001	0.023
Eubacterium callanderi NLAE-zl-G225	0.041
Eubacterium cellulosolvens 6	0.042
Eubacterium cellulosolvens LD2006	0.042
Eubacterium limosum SA11	0.082
Eubacterium oxidoreducens DSM 3217	0
Eubacterium pyruvativorans i6	0
Eubacterium pyruvativorans KHGC13	0
Eubacterium pyruvativorans KHPC4	0
Eubacterium ruminantium 2388	0.015
Eubacterium ruminantium ATCC 17233	0.015
Eubacterium ruminantium FB3002	0.012
Eubacterium ruminantium HUN269	0.015
Eubacterium sp. AB3007	0.03
Eubacterium uniforme ATCC 35992	0
Eubacterium xylanophilum ATCC 35991	0.035
Acetitomaculum ruminis DSM 5522	0.04
Blautia schinkii DSM 10518	0.033
Blautia sp. SF-50	0
Blautia wexlerae AGR2146	0.049
Butyrivibrio fibrisolvens AB2020	0.056
Butyrivibrio fibrisolvens AR40	0.03
Butyrivibrio fibrisolvens DSM 3071	0.037
Butyrivibrio fibrisolvens FE2007	0.049
Butyrivibrio fibrisolvens MD2001	0.04
Butyrivibrio fibrisolvens ND3005	0.046
Butyrivibrio fibrisolvens TB	0.067
Butyrivibrio fibrisolvens WTE3004	0.035
Butyrivibrio fibrisolvens YRB2005	0.038
Butyrivibrio hungatei DSM 14810	0.012
Butyrivibrio hungatei MB2003	0.006
Butyrivibrio hungatei NK4A153	0.031
Butyrivibrio hungatei XBD2006	0.075
Butyrivibrio proteoclasticus B316	0.008
Butyrivibrio proteoclasticus FD2007	0.022
Butyrivibrio proteoclasticus P18	0.03
Butyrivibrio proteoclasticus P6B7	0.016
Butyrivibrio sp. AC2005	0.009
Butyrivibrio sp. AD3002	0.005
Butyrivibrio sp. AE2005	0.046
Butyrivibrio sp. AE2015	0.02
Butyrivibrio sp. AE2032	0.016
Butyrivibrio sp. AE3003	0.023
Butyrivibrio sp. AE3004	0.047
Butyrivibrio sp. AE3006	0.023
Butyrivibrio sp. AE3009	0.036
Butyrivibrio sp. FC2001	0.014
Butyrivibrio sp. FCS006	0.02
Butyrivibrio sp. FCS014	0.053
Butyrivibrio sp. INlla14	0.033
Butyrivibrio sp. INlla16	0.046
Butyrivibrio sp. INlla18	0.017
Butyrivibrio sp. INlla21	0.008
Butyrivibrio sp. LB2008	0.015
Butyrivibrio sp. LC3010	0.037
Butyrivibrio sp. M55	0.023
Butyrivibrio sp. MB2005	0.025
Butyrivibrio sp. MC2013	0.027
Butyrivibrio sp. MC2021	0.033
Butyrivibrio sp. NC2002	0.039
Butyrivibrio sp. NC2007	0.015
Butyrivibrio sp. NC3005	0.029
Butyrivibrio sp. OB235	0.021
Butyrivibrio sp. Su6	0.026
Butyrivibrio sp. VCB2001	0.026
Butyrivibrio sp. VCB2006	0.022
Butyrivibrio sp. VCD2006	0.029
Butyrivibrio sp. WCD2001	0.011
Butyrivibrio sp. WCD3002	0.056
Butyrivibrio sp. WCE2006	0.045
Butyrivibrio sp. XBB1001	0.019
Butyrivibrio sp. XPD2002	0.02
Butyrivibrio sp. XPD2006	0.027
Butyrivibrio sp. YAB3001	0.021
Cellulosilyticum ruminicola JCM 14822	0.317
Dorea longicatena AGR2136	0.045
Dorea sp. AGR2135	0.018
Lachnobacterium bovis AE2004	0.047
Lachnobacterium bovis C6A12	0.048
Lachnobacterium bovis DSM 14045	0.012
Lachnobacterium bovis NK4B19	0.07
Lachnobacterium bovis S1b	0.012
Lachnoclostridium aerotolerans DSM 5434	0.011
Lachnoclostridium aminophilum F	0.041
Lachnoclostridium aminophilum KH1P1	0.019
Lachnoclostridium celerecrescens 18A	0.07
Lachnoclostridium citroniae NLAE-zl-G70	0.036
Lachnoclostridium clostidiforme ATCC 25537	0.126
Lachnoclostridium clostridioforme AGR2157	0.109
Lachnoclostridium clostridioforme NLAE-zl-C196	0.155
Lachnoclostridium clostridioforme NLAE-zl-G208	0.145
Lachnoclostridium contortum NLAE-zl-C134	0.022
Lachnoclostridium lavalense NLAE-zl-G277	0.018
Lachnoclostridium oroticum NLAE-zl-C242	0.013
Lachnoclostridium polysaccharolyticum DSM 1801	0.036
Lachnospira multipara ATCC 19207	0.022
Lachnospira multipara D15d	0.022
Lachnospira multipara LB2003	0.024
Lachnospira multipara MC2003	0.024
Lachnospira pectinoschiza M83	0.023
Lachnospiraceae bacterium A10	0.016
Lachnospiraceae bacterium AB2028	0.009
Lachnospiraceae bacterium AC2012	0.024
Lachnospiraceae bacterium AC2014	0.011
Lachnospiraceae bacterium AC2028	0.028
Lachnospiraceae bacterium AC2029	0
Lachnospiraceae bacterium AC2031	0.026
Lachnospiraceae bacterium AC3007	0.012
Lachnospiraceae bacterium AD3010	0.019
Lachnospiraceae bacterium C7	0.029
Lachnospiraceae bacterium C10	0.026
Lachnospiraceae bacterium C6A11	0.04
Lachnospiraceae bacterium FD2005	0.012
Lachnospiraceae bacterium FE2018	0.036
Lachnospiraceae bacterium G11	0.016
Lachnospiraceae bacterium G41	0.024
Lachnospiraceae bacterium JC7	0.111
Lachnospiraceae bacterium KH1P17	0.024
Lachnospiraceae bacterium KH1T2	0.028
Lachnospiraceae bacterium KHCPX20	0.027
Lachnospiraceae bacterium LC2019	0.013
Lachnospiraceae bacterium MA2020	0.035
Lachnospiraceae bacterium MC2017	0.033
Lachnospiraceae bacterium MD2004	0.011
Lachnospiraceae bacterium NC2004	0.029
Lachnospiraceae bacterium NC2008	0
Lachnospiraceae bacterium ND2006	0.035
Lachnospiraceae bacterium NE2001	0.026
Lachnospiraceae bacterium NK3A20	0.019
Lachnospiraceae bacterium NK4A136	0.009
Lachnospiraceae bacterium NK4A144	0.006
Lachnospiraceae bacterium NK4A179	0.015
Lachnospiraceae bacterium NLAE-zl-G231	0.017
Lachnospiraceae bacterium P6A3	0.009
Lachnospiraceae bacterium P6B14	0
Lachnospiraceae bacterium RM5	0.015
Lachnospiraceae bacterium V9D3004	0.031
Lachnospiraceae bacterium XBB1006	0
Lachnospiraceae bacterium XBB2008	0.014
Lachnospiraceae bacterium XBD2001	0.025
Lachnospiraceae bacterium XPB1003	0.015
Lachnospiraceae bacterium YSB2008	0
Lachnospiraceae bacterium YSD2013	0.015
Oribacterium sp. FC2011	0.045
Oribacterium sp. KHPX15	0.011
Oribacterium sp. NK2B42	0.013
Oribacterium sp. P6A1	0.022
Oribacterium sp. WCC10	0.024
Pseudobutyrivibrio ruminis ACV-9	0.036
Pseudobutyrivibrio ruminis AD2017	0.007
Pseudobutyrivibrio ruminis CF1b	0.015
Pseudobutyrivibrio ruminis DSM 9787	0.02
Pseudobutyrivibrio ruminis HUN009	0.039
Pseudobutyrivibrio sp. 49	0.037
Pseudobutyrivibrio sp. ACV-2	0.04
Pseudobutyrivibrio sp. AR14	0.022
Pseudobutyrivibrio sp. C4	0.019
Pseudobutyrivibrio sp. JW11	0.019
Pseudobutyrivibrio sp. LB2011	0.019
Pseudobutyrivibrio sp. MD2005	0.018
Pseudobutyrivibrio sp. NOR37	0.029
Pseudobutyrivibrio sp. OR37	0.007
Pseudobutyrivibrio sp. UC12254	0.026
Pseudobutyrivibrio sp. YE44	0.008
Pseudobutyrivibrio xylanivorans DSM 10317	0.027
Pseudobutyrivibrio xylanivorans DSM 14809	0.006
Pseudobutyrivibrio xylanivorans MA3014	0.035
Ruminococcus gnavus AGR2154	0.085
Oscillibacter ruminantium GH1	0.093
Oscillibacter sp. PC13	0.074
Desulfotomaculum ruminis DSM 2154	0.014
Peptoclostridium mangenotii LM2	0.114
Peptostreptococcaceae bacterium pGA-8	0
Peptostreptococcaceae bacterium VA2	0.034
Peptostreptococcus anaerobius C	0
Peptostreptococcus russellii Calf135	0
Peptostreptococcus sp. D1	0
Terrisporobacter glycolicus KPPR-9	0.014
Ruminoclostridium cellobioparum ATCC 15832	0.047
Ruminococcaceae bacterium AB4001	0.049
Ruminococcaceae bacterium AE2021	0.012
Ruminococcaceae bacterium D5	0
Ruminococcaceae bacterium FB2012	0.043
Ruminococcaceae bacterium KH2T8	0.024
Ruminococcaceae bacterium KHP2	0.012
Ruminococcaceae bacterium P7	0
Ruminococcaceae bacterium R-25	0.012
Ruminococcaceae bacterium YAD3003	0.026
Ruminococcaceae bacterium YRB3002	0.081
Ruminococcus albus 7	0.005
Ruminococcus albus 8	0.015
Ruminococcus albus AD2013	0.018
Ruminococcus albus AR67	0.008
Ruminococcus albus KH2T6	0.041
Ruminococcus albus SY3	0.009
Ruminococcus bromii YE282	0
Ruminococcus flavefaciens 007c	0.03
Ruminococcus flavefaciens 17	0.369
Ruminococcus flavefaciens AE3010	0.012
Ruminococcus flavefaciens ATCC 19208	0.024
Ruminococcus flavefaciens FD-1	0.057
Ruminococcus flavefaciens MA2007	0.026
Ruminococcus flavefaciens MC2020	0.064
Ruminococcus flavefaciens ND2009	0.004
Ruminococcus flavefaciens SAb67	0.02
Ruminococcus flavefaciens XPD3002	0.013
Ruminococcus flavefaciens Y1	0.012
Ruminococcus flavefaciens YAD2003	0.038
Ruminococcus flavefaciens YL228	0.005
Ruminococcus flavefaciens YRD2003	0.014
Ruminococcus sp. FC2018	0.024
Ruminococcus sp. HUN007	0.016
Ruminococcus sp. NK3A76	0
Ruminococcus sp. YE71	0.025
Ruminococcus sp. YE78	0.018
Clostridiales bacterium R-7	0.018
Clostridiales bacterium WTE2008	0.026
Ruminococcaceae bacterium NK3B98	0.079
Erysipelatoclostridium innocuum NLAE-zl-C197	0.037
Erysipelotrichaceae bacterium NK3D112	0.036
Kandleria vitulina DSM 20405	0.016
Kandleria vitulina KH4T7	0
Kandleria vitulina MC3001	0.018
Kandleria vitulina S3b	0.016
Kandleria vitulina WCC7	0
Kandleria vitulina WCE2011	0
Acidaminococcus fermentans pGA-4	0
Acidaminococcus fermentens WCC6	0.027
Succiniclasticum ruminis DSM 11005	0.024
Succiniclasticum ruminis DSM 9236	0.047
Anaerovibrio lipolyticus 5S	0.088
Anaerovibrio lipolyticus DSM 3074	0.036
Anaerovibrio lipolyticus LB2005	0.037
Anaerovibrio sp. RM50	0
Megamonas sp. Calf98-2	0.034
Mitsuokella jalaludinii DSM 13811	0
Schwartzia succinivorans DSM 10502	0.015
Selenomonas bovis 8-14-1	0.097
Selenomonas bovis DSM 23594	0.062
Selenomonas ruminantium AB3002	0.02
Selenomonas ruminantium AC2024	0
Selenomonas ruminantium C3	0.015
Selenomonas ruminantium GACV-9	0.034
Selenomonas ruminantium HD4	0.013
Selenomonas ruminantium KH1T6	0.029
Selenomonas ruminantium L14	0.026
Selenomonas ruminantium subsp. lactilytica DSM 2872	0
Selenomonas ruminantium subsp. lactilytica TAM6421	0.033
Selenomonas ruminantium subsp. ruminantium ATCC 12561	0.019
Selenomonas ruminantium WCT3	0
Selenomonas ruminantium Z108	0.011
Selenomonas ruminatium S137	0.032
Selenomonas sp. AE3005	0.08
Selenomonas sp. FC4001	0.031
Selenomonas sp. ND2010	0
Allisonella histaminiformans DSM 15230	0
Megasphaera elsdenii DSM 20460	0.048
Megasphaera elsdenii J1	0.023
Megasphaera elsdenii T81	0.023
Megasphaera elsdenii YE34	0.025
Fusobacterium necrophorum HUN048	0.04
Pseudochrobactrum sp. AO18b	0.143
Bordetella trematum HR18	0.02
Lampropedia hyalina DSM 16112	0.044
Alysiella crassa DSM 2578	0.07
Alysiella filiformis DSM 16848	0
Desulfovibrio desulfuricans DSM 7057	0.043
Desulfovibrio desulfuricans subsp. desulfuricans str. ATCC 27774	0
Desulfovibrio legallii KHC7	0.039
Arcobacter butzleri 7h1h	0.042
Wolinella succinogenes DSM 1740	0
Cellvibrio sp. BR	0.034
Citrobacter sp. NLAE-zl-C269	0
Enterobacter sp. KPR-6	0.015
Escherichia coli PA-3	0.039
Shigella sonnei NLAE-zl-G496	0.056
Acinetobacter sp. DSM 11652	0
Acinetobacter sp. HR7	0.047
Morganella morganii NLAE-zl-C84	0
Proteus mirabilis NLAE-zl-C285	0
Proteus mirabilis NLAE-zl-G534	0.033
Actinobacillus succinogenes DSM 22257	0
Basfia succiniciproducens DSM 22022	0
Basfia succiniciproducens KPR-2	0
Basfia succiniciproducens MBEL55E	0
Ruminobacter amylophilus DSM 1361	0.032
Ruminobacter amylophilus RM87	0
Succinimonas amylolytica DSM 2873	0.052
Succinivibrio dextrinosolvens 22B	0
Succinivibrio dextrinosolvens ACV-10	0.016
Succinivibrio dextrinosolvens DSM 3072	0
Succinivibrio dextrinosolvens H5	0.038
Treponema bryantii B25	0.009
Treponema bryantii NK4A124	0.041
Treponema bryantii XBD1002	0.008
Treponema saccharophilum DSM 2985	0
Treponema sp. C6A8	0.013
Treponema sp. JC4	0.092
Synergistes jonesii 78-1	0.091
Synergistetes Syn Fa1	0.091

[truncated: 1 more sheets: Phyla color-code]
