# Supplementary material for: Cultivation and sequencing of rumen microbiome members from the Hungate1000 Collection
Source: Nat Biotechnol. 2018 Mar 19;36(4):359–67. doi: 10.1038/nbt.4110 (PMC6118326; doi:10.1038/nbt.4110)
Supplement: Supplementary Table 5 — Metabolic strategies and metabolic pathways encoded by the Hungate catalogue genomes. (XLSX 42 kb) [file 41587_2018_BFnbt4110_MOESM12_ESM.xlsx]

## Sheet: Suppl. Table5
				Substrate utilization-Functional Groups											Fermentation end-products						Pathways		BMC
Strain	Culture collection #	Genus/Species	Family/Order	Cellulose	Xylan	Pectin	Starch	Lactate	Succinate	Lipids	Protein	Hyper ammonia producers	Acetogens	Methanogens	Acetate	Butyrate	Propionate	Formate	Lactate	Succinate	Enolase -ive	Entner–Doudoroff pathway
Bacteria: Phylum Actinobacteria
PA		Actinomyces denticolens	Actinomycetaceae
KPR-1		Actinomyces nasicola	Actinomycetaceae
KPR-7B		Actinomyces ruminicola	Actinomycetaceae
B71	DSM 27982	Actinomyces ruminicola	Actinomycetaceae
KH1P3		Olsenella sp.	Atopobiaceae
KH2P3		Olsenella sp.	Atopobiaceae
KH3B4		Olsenella sp.	Atopobiaceae
A2	DSM 22619	Olsenella umbonata	Atopobiaceae
WCP15		Olsenella umbonata	Atopobiaceae
KHGC19		Olsenella umbonata	Atopobiaceae
RU424	DSM 20087	Bifidobacterium adolescentis	Bifidobacteriaceae
Calf96		Bifidobacterium bifidum	Bifidobacteriaceae
RU917	DSM 20432	Bifidobacterium boum	Bifidobacteriaceae
RP2		Bifidobacterium breve	Bifidobacteriaceae
AGR2158		Bifidobacterium choerinum	Bifidobacteriaceae
AGR2137		Bifidobacterium longum subsp. suis	Bifidobacteriaceae
RU915B	DSM 6492	Bifidobacterium merycicum	Bifidobacteriaceae
AGR2145		Bifidobacterium pseudolongum subsp. globosum	Bifidobacteriaceae
RU224	DSM 20092	Bifidobacterium pseudolongum subsp. globosum	Bifidobacteriaceae
RU687	DSM 6489	Bifidobacterium ruminantium	Bifidobacteriaceae
RU326	DSM 20212	Bifidobacterium thermophilum	Bifidobacteriaceae
KH9		Cellulomonas sp.	Cellulomonadaceae
	DSM 20294	Corynebacterium vitaeruminis	Corynebacteriaceae
Ga6A13		Corynebacterium vitaeruminis	Corynebacteriaceae
NPOH1	DSM 21843	Denitrobacterium detoxificans	Eggerthellaceae
RHS 1	DSM 20476	Slackia heliotrinireducens	Eggerthellaceae
VTM4R57		Micrococcus luteus	Micrococcaceae
KH10		Micrococcineae bacterium	Micrococcineae
P6A17		Propionibacteriaceae bacterium	Propionibacteriaceae
NLAE-zl-G260		Propionibacterium acnes	Propionibacteriaceae
MB3007		Propionibacterium sp.	Propionibacteriaceae
	DSM 43194	Prauserella rugosa	Pseudonocardiaceae
KH17		Ruaniaceae bacterium	Ruaniaceae
Bacteria: Phylum Bacteroidetes
Ga6A2		Bacteroidales bacterium	Bacteroidales
Ga6A1		Bacteroidales bacterium	Bacteroidales
WCE2008		Bacteroidales bacterium	Bacteroidales
WCE2004		Bacteroidales bacterium	Bacteroidales
KHT7		Bacteroidales bacterium	Bacteroidales
AR29		Bacteroides sp.	Bacteroidaceae
AR20		Bacteroides sp.	Bacteroidaceae
NLAE-zl-C57		Bacteroides ovatus	Bacteroidaceae
NLAE-zl-C500		Bacteroides ovatus	Bacteroidaceae
NLAE-zl-C11		Bacteroides ovatus	Bacteroidaceae
NLAE-zl-C34		Bacteroides ovatus	Bacteroidaceae
KPPR-3		Bacteroides thetaiotaomicron	Bacteroidaceae
NLAE-zl-C579		Bacteroides thetaiotaomicron	Bacteroidaceae
NLAE-zl-C523		Bacteroides thetaiotaomicron	Bacteroidaceae
NLAE-zl-G288		Bacteroides thetaiotaomicron	Bacteroidaceae
NLAE-zl-G202		Bacteroides vulgatus	Bacteroidaceae
NLAE-zl-G339		Bacteroides xylanisolvens	Bacteroidaceae
NLAE-zl-C202		Bacteroides xylanisolvens	Bacteroidaceae
NLAE-zl-C29		Bacteroides xylanisolvens	Bacteroidaceae
NLAE-zl-C182		Bacteroides xylanisolvens	Bacteroidaceae
NLAE-zl-C339		Bacteroides xylanisolvens	Bacteroidaceae
NLAE-zl-G310		Bacteroides xylanisolvens	Bacteroidaceae
NLAE-zl-G421		Bacteroides xylanisolvens	Bacteroidaceae
KH3CP3RA		Porphyromonadaceae bacterium	Porphyromonadaceae			X
KH3R12		Porphyromonadaceae bacterium	Porphyromonadaceae			X
KHP3R9		Porphyromonadaceae bacterium	Porphyromonadaceae			X
NLAE-zl-C104		Porphyromonadaceae bacterium	Porphyromonadaceae			X
LEV	DSM 23370	Porphyromonas levii	Porphyromonadaceae
M384	DSM 11370	Prevotella albensis	Prevotellaceae
GA 33	ATCC 19188	Prevotella brevis	Prevotellaceae
P6B11		Prevotella brevis	Prevotellaceae
B14	DSM 11371	Prevotella bryantii	Prevotellaceae
C21a		Prevotella bryantii	Prevotellaceae
FB3001		Prevotella bryantii	Prevotellaceae
KHPX14		Prevotella bryantii	Prevotellaceae
23	ATCC 19189	Prevotella ruminicola	Prevotellaceae
	ATCC 19189	Prevotella ruminicola	Prevotellaceae
Ga6B6		Prevotella ruminicola	Prevotellaceae
BPI-34		Prevotella ruminicola	Prevotellaceae
BPI-162		Prevotella ruminicola	Prevotellaceae
RM4		Prevotella ruminicola	Prevotellaceae
KHP1		Prevotella ruminicola	Prevotellaceae
KHT3		Prevotella ruminicola	Prevotellaceae
D31d		Prevotella ruminicola	Prevotellaceae
AR32		Prevotella ruminicola	Prevotellaceae
FD3004		Prevotella sp.	Prevotellaceae
LC2012		Prevotella sp.	Prevotellaceae
MA2016		Prevotella sp.	Prevotellaceae
P6B1		Prevotella sp.	Prevotellaceae
P6B4		Prevotella sp.	Prevotellaceae
KHP7		Prevotella sp.	Prevotellaceae
NE3005		Prevotella sp.	Prevotellaceae
TC2-28		Prevotella sp.	Prevotellaceae
TC2-24		Prevotella sp.	Prevotellaceae
TF2-5		Prevotella sp.	Prevotellaceae
BPI-145		Prevotella sp.	Prevotellaceae
BPI-148		Prevotella sp.	Prevotellaceae
AGR2160		Prevotella sp.	Prevotellaceae
HUN102		Prevotella sp.	Prevotellaceae
KH1P2		Prevotella sp.	Prevotellaceae
KH2C16		Prevotella sp.	Prevotellaceae
HUN156		Prevotellaceae bacterium	Prevotellaceae
KH2P17		Prevotellaceae bacterium	Prevotellaceae
MN60		Prevotellaceae bacterium	Prevotellaceae
Bacteria: Phylum Fibrobacteres
HM2	ATCC 43856	Fibrobacter succinogenes subsp. elongatus	Fibrobacteraceae			X
S85	ATCC 19169	Fibrobacter succinogenes subsp. succinogenes	Fibrobacteraceae			X
Bacteria: Phylum Firmicutes
WTE2008		Clostridiales bacterium	Clostridiales
R-7		Clostridiales bacterium	Clostridiales
AB3007		[Eubacterium] sp.	Clostridiales
i6		[Eubacterium] pyruvativorans	Clostridiales
KHPC4		[Eubacterium] pyruvativorans	Clostridiales
KHGC13		[Eubacterium] pyruvativorans	Clostridiales
pGA-4		Acidaminococcus fermentans	Acidaminococcaceae
WCC6		Acidaminococcus fermentens	Acidaminococcaceae
B14	DSM 11005	Succiniclasticum ruminis	Acidaminococcaceae
SE10	DSM 9236	Succiniclasticum ruminis	Acidaminococcaceae
KPR-7A		Bacillus cereus	Bacillaceae
VTM3R78		Bacillus licheniformis	Bacillaceae
AAU1		Bacillus nealsonii	Bacillaceae
MB2021		Bacillus sp.	Bacillaceae
B3		Clostridium algidicarnis	Clostridiaceae
HUN142		Clostridium beijerinckii	Clostridiaceae
AGR2140		Clostridium butyricum	Clostridiaceae
AGR2141		Clostridium cadaveris	Clostridiaceae
NLAE-zl-G419		Clostridium cadaveris	Clostridiaceae
B6405	DSM 8431	Clostridium sp.	Clostridiaceae	C
NLAE-zl-C224		Clostridium cochlearium	Clostridiaceae
Catt39	DSM 6191	Clostridium intestinale	Clostridiaceae
R1	DSM 17049	Clostridium lundense	Clostridiaceae
AGR2156		Clostridium paraputrificum	Clostridiaceae
AAU1		Clostridium sartagoforme	Clostridiaceae
V5-2	DSM 3222	Oxobacter pfennigii	Clostridiaceae
D3RC-2	DSM 24773	Proteiniclasticum ruminis	Clostridiaceae
NLAE-zl-G268		Enterococcus casseliflavus	Enterococcaceae
NLAE-zl-C414		Enterococcus casseliflavus	Enterococcaceae
68A		Enterococcus faecalis	Enterococcaceae
VTM1R91		Enterococcus faecalis	Enterococcaceae
SKF1		Enterococcus gallinarum	Enterococcaceae
C2		Enterococcus mundtii	Enterococcaceae
KPPR-6		Enterococcus sp.	Enterococcaceae
NK3D112		Erysipelotrichaceae bacterium	Erysipelotrichaceae
NLAE-zl-G197		Erysipelatoclostridium innocuum	Erysipelotrichaceae
NLAE-zl-C381		Erysipelatoclostridium innocuum	Erysipelotrichaceae
MC3001		Kandleria vitulina	Erysipelotrichaceae
WCE2011		Kandleria vitulina	Erysipelotrichaceae
RL2	DSM 20405	Kandleria vitulina	Erysipelotrichaceae
S3b		Kandleria vitulina	Erysipelotrichaceae
WCC7		Kandleria vitulina	Erysipelotrichaceae
KH4T7		Kandleria vitulina	Erysipelotrichaceae
ST18	DSM 18934	Sharpea azabuensis	Erysipelotrichaceae
RL1	DSM 20406	Sharpea azabuensis	Erysipelotrichaceae
KH1P5		Sharpea azabuensis	Erysipelotrichaceae
KH2P10		Sharpea azabuensis	Erysipelotrichaceae
NLAE-zl-G225		Eubacterium callanderi	Eubacteriaceae
SA11		Eubacterium limosum	Eubacteriaceae
139 B	DSM 5522	Acetitomaculum ruminis	Lachnospiraceae
B	DSM 10518	Blautia schinkii	Lachnospiraceae
SF-50		Blautia sp.	Lachnospiraceae
AGR2146		Blautia wexlerae	Lachnospiraceae
D1	DSM 3071	Butyrivibrio fibrisolvens	Lachnospiraceae
MD2001		Butyrivibrio fibrisolvens	Lachnospiraceae
AB2020		Butyrivibrio fibrisolvens	Lachnospiraceae
FE2007		Butyrivibrio fibrisolvens	Lachnospiraceae
ND3005		Butyrivibrio fibrisolvens	Lachnospiraceae
YRB2005		Butyrivibrio fibrisolvens	Lachnospiraceae
WTE3004		Butyrivibrio fibrisolvens	Lachnospiraceae
AR40		Butyrivibrio fibrisolvens	Lachnospiraceae
TB		Butyrivibrio fibrisolvens	Lachnospiraceae
JK 615	DSM 14810	Butyrivibrio hungatei	Lachnospiraceae
MB2003		Butyrivibrio hungatei	Lachnospiraceae
NK4A153		Butyrivibrio hungatei	Lachnospiraceae
XBD2006		Butyrivibrio hungatei	Lachnospiraceae
B316	DSM 14932	Butyrivibrio proteoclasticus	Lachnospiraceae
FD2007		Butyrivibrio proteoclasticus	Lachnospiraceae
P6B7		Butyrivibrio proteoclasticus	Lachnospiraceae
P18		Butyrivibrio proteoclasticus	Lachnospiraceae
AE2005		Butyrivibrio sp.	Lachnospiraceae
AE3003		Butyrivibrio sp.	Lachnospiraceae
MC2013		Butyrivibrio sp.	Lachnospiraceae
NC3005		Butyrivibrio sp.	Lachnospiraceae
XPD2006		Butyrivibrio sp.	Lachnospiraceae
VCB2001		Butyrivibrio sp.	Lachnospiraceae
FCS006		Butyrivibrio sp.	Lachnospiraceae
NC2007		Butyrivibrio sp.	Lachnospiraceae
FCS014		Butyrivibrio sp.	Lachnospiraceae
AE2032		Butyrivibrio sp.	Lachnospiraceae
AE3009		Butyrivibrio sp.	Lachnospiraceae
XPD2002		Butyrivibrio sp.	Lachnospiraceae
AE3006		Butyrivibrio sp.	Lachnospiraceae
MB2005		Butyrivibrio sp.	Lachnospiraceae
AC2005		Butyrivibrio sp.	Lachnospiraceae
LC3010		Butyrivibrio sp.	Lachnospiraceae
FC2001		Butyrivibrio sp.	Lachnospiraceae
WCD3002		Butyrivibrio sp.	Lachnospiraceae
VCD2006		Butyrivibrio sp.	Lachnospiraceae
AD3002		Butyrivibrio sp.	Lachnospiraceae
WCD2001		Butyrivibrio sp.	Lachnospiraceae
AE3004		Butyrivibrio sp.	Lachnospiraceae
VCB2006		Butyrivibrio sp.	Lachnospiraceae
AE2015		Butyrivibrio sp.	Lachnospiraceae
XBB1001		Butyrivibrio sp.	Lachnospiraceae
LB2008		Butyrivibrio sp.	Lachnospiraceae
MC2021		Butyrivibrio sp.	Lachnospiraceae
NC2002		Butyrivibrio sp.	Lachnospiraceae
WCE2006		Butyrivibrio sp.	Lachnospiraceae
YAB3001		Butyrivibrio sp.	Lachnospiraceae
INlla14		Butyrivibrio sp.	Lachnospiraceae
INlla16		Butyrivibrio sp.	Lachnospiraceae
INlla18		Butyrivibrio sp.	Lachnospiraceae
INlla21		Butyrivibrio sp.	Lachnospiraceae
Su6		Butyrivibrio sp.	Lachnospiraceae
OB235		Butyrivibrio sp.	Lachnospiraceae
M55		Butyrivibrio sp.	Lachnospiraceae
H1	JCM 14822	Cellulosilyticum ruminicola	Lachnospiraceae
AGR2136		Dorea longicatena	Lachnospiraceae
AGR2135		Dorea sp.	Lachnospiraceae
6		Eubacterium cellulosolvens	Lachnospiraceae
LD2006		Eubacterium cellulosolvens	Lachnospiraceae
G41	DSM 3217	Eubacterium oxidoreducens	Lachnospiraceae
GA 195	ATCC 17233	Eubacterium ruminantium	Lachnospiraceae
HUN269		Eubacterium ruminantium	Lachnospiraceae
FB3002		Eubacterium ruminantium	Lachnospiraceae
2388		Eubacterium ruminantium	Lachnospiraceae
X3C39	ATCC 35992	Eubacterium uniforme	Lachnospiraceae
X6C58	ATCC 35991	Eubacterium xylanophilum	Lachnospiraceae
NK4B19		Lachnobacterium bovis	Lachnospiraceae
AE2004		Lachnobacterium bovis	Lachnospiraceae
C6A12		Lachnobacterium bovis	Lachnospiraceae
S1b		Lachnobacterium bovis	Lachnospiraceae
YZ 87	DSM 14045	Lachnobacterium bovis	Lachnospiraceae
X8A62	DSM 5434	Lachnoclostridium aerotolerans	Lachnospiraceae
F	DSM 10710	Lachnoclostridium aminophilum	Lachnospiraceae
KH1P1		Lachnoclostridium aminophilum	Lachnospiraceae
18A	DSM 5628	Lachnoclostridium celerecrescens	Lachnospiraceae
NLAE-zl-G70		Lachnoclostridium citroniae	Lachnospiraceae
T90	ATCC 25537	Lachnoclostridium clostridioforme	Lachnospiraceae
AGR2157		Lachnoclostridium clostridioforme	Lachnospiraceae
NLAE-zl-G208		Lachnoclostridium clostridioforme	Lachnospiraceae
NLAE-zl-C196		Lachnoclostridium clostridioforme	Lachnospiraceae
NLAE-zl-C134		Lachnoclostridium contortum	Lachnospiraceae
NLAE-zl-G277		Lachnoclostridium lavalense	Lachnospiraceae
NLAE-zl-C242		Lachnoclostridium oroticum	Lachnospiraceae
B	DSM 1801	Lachnoclostridium polysaccharolyticum	Lachnospiraceae
D32	ATCC 19207	Lachnospira multipara	Lachnospiraceae
LB2003		Lachnospira multipara	Lachnospiraceae
MC2003		Lachnospira multipara	Lachnospiraceae
D15d		Lachnospira multipara	Lachnospiraceae
M83		Lachnospira pectinoschiza	Lachnospiraceae
NK3A20		Lachnospiraceae bacterium	Lachnospiraceae
NK4A136		Lachnospiraceae bacterium	Lachnospiraceae
NK4A144		Lachnospiraceae bacterium	Lachnospiraceae
NK4A179		Lachnospiraceae bacterium	Lachnospiraceae
AC2029		Lachnospiraceae bacterium	Lachnospiraceae
AC2012		Lachnospiraceae bacterium	Lachnospiraceae
AC2031		Lachnospiraceae bacterium	Lachnospiraceae
AC3007		Lachnospiraceae bacterium	Lachnospiraceae
AB2028		Lachnospiraceae bacterium	Lachnospiraceae
AC2014		Lachnospiraceae bacterium	Lachnospiraceae
FD2005		Lachnospiraceae bacterium	Lachnospiraceae
AC2028		Lachnospiraceae bacterium	Lachnospiraceae
FE2018		Lachnospiraceae bacterium	Lachnospiraceae
AD3010		Lachnospiraceae bacterium	Lachnospiraceae
MA2020		Lachnospiraceae bacterium	Lachnospiraceae
MC2017		Lachnospiraceae bacterium	Lachnospiraceae
MD2004		Lachnospiraceae bacterium	Lachnospiraceae
NC2008		Lachnospiraceae bacterium	Lachnospiraceae
ND2006		Lachnospiraceae bacterium	Lachnospiraceae
NC2004		Lachnospiraceae bacterium	Lachnospiraceae
V9D3004		Lachnospiraceae bacterium	Lachnospiraceae
C6A11		Lachnospiraceae bacterium	Lachnospiraceae
P6A3		Lachnospiraceae bacterium	Lachnospiraceae
P6B14		Lachnospiraceae bacterium	Lachnospiraceae
YSB2008		Lachnospiraceae bacterium	Lachnospiraceae
XBB1006		Lachnospiraceae bacterium	Lachnospiraceae
XBD2001		Lachnospiraceae bacterium	Lachnospiraceae
XPB1003		Lachnospiraceae bacterium	Lachnospiraceae
YSD2013		Lachnospiraceae bacterium	Lachnospiraceae
NE2001		Lachnospiraceae bacterium	Lachnospiraceae
XBB2008		Lachnospiraceae bacterium	Lachnospiraceae
C10		Lachnospiraceae bacterium	Lachnospiraceae
C7		Lachnospiraceae bacterium	Lachnospiraceae
RM5		Lachnospiraceae bacterium	Lachnospiraceae
G11		Lachnospiraceae bacterium	Lachnospiraceae
G41		Lachnospiraceae bacterium	Lachnospiraceae
A10		Lachnospiraceae bacterium	Lachnospiraceae
KH1P17		Lachnospiraceae bacterium	Lachnospiraceae
LC2019		Lachnospiraceae bacterium	Lachnospiraceae
KH1T2		Lachnospiraceae bacterium	Lachnospiraceae
NLAE-zl-G231		Lachnospiraceae bacterium	Lachnospiraceae
KHCPX20		Lachnospiraceae bacterium	Lachnospiraceae
JC7		Lachnospiraceae bacterium	Lachnospiraceae
NK2B42		Oribacterium sp.	Lachnospiraceae
FC2011		Oribacterium sp.	Lachnospiraceae
P6A1		Oribacterium sp.	Lachnospiraceae
WCC10		Oribacterium sp.	Lachnospiraceae
KHPX15		Oribacterium sp.	Lachnospiraceae
HUN009		Pseudobutyrivibrio ruminis	Lachnospiraceae
CF1b		Pseudobutyrivibrio ruminis	Lachnospiraceae
AD2017		Pseudobutyrivibrio ruminis	Lachnospiraceae
A12-1	DSM 9787	Pseudobutyrivibrio ruminis	Lachnospiraceae
ACV-9		Pseudobutyrivibrio ruminis	Lachnospiraceae
AR14		Pseudobutyrivibrio sp	Lachnospiraceae
LB2011		Pseudobutyrivibrio sp.	Lachnospiraceae
MD2005		Pseudobutyrivibrio sp.	Lachnospiraceae
C4		Pseudobutyrivibrio sp.	Lachnospiraceae
YE44		Pseudobutyrivibrio sp.	Lachnospiraceae
ACV-2		Pseudobutyrivibrio sp.	Lachnospiraceae
NOR37		Pseudobutyrivibrio sp.	Lachnospiraceae
OR37		Pseudobutyrivibrio sp.	Lachnospiraceae
UC12254		Pseudobutyrivibrio sp.	Lachnospiraceae
JW11		Pseudobutyrivibrio sp.	Lachnospiraceae
49		Pseudobutyrivibrio sp.	Lachnospiraceae
Mz 5	DSM 14809	Pseudobutyrivibrio xylanivorans	Lachnospiraceae
Bu21	DSM 10317	Pseudobutyrivibrio xylanivorans	Lachnospiraceae
MA3014		Pseudobutyrivibrio xylanivorans	Lachnospiraceae
AGR2154		Ruminococcus gnavus	Lachnospiraceae
LD 64	DSM 11001	Sarcina sp.	Lachnospiraceae
AG48		Lactobacillus brevis	Lactobacillaceae
AGR63		Lactobacillus mucosae	Lactobacillaceae
WCC8		Lactobacillus mucosae	Lactobacillaceae
KHPC15		Lactobacillus mucosae	Lactobacillaceae
KHPX11		Lactobacillus mucosae	Lactobacillaceae
AG30		Lactobacillus plantarum	Lactobacillaceae
RF1	DSM 20403	Lactobacillus ruminis	Lactobacillaceae
RF3	ATCC 27782	Lactobacillus ruminis	Lactobacillaceae
WC1T17		Lactobacillus ruminis	Lactobacillaceae
AGR20		Pediococcus acidilactici	Lactobacillaceae
GH1	JCM 18333	Oscillibacter ruminantium	Oscillospiraceae
PC13		Oscillibacter sp.	Oscillospiraceae
DL	DSM 2154	Desulfotomaculum ruminis	Peptococcaceae
NCR		Clostridium sp.	Peptostreptococcaceae
LM2		Peptoclostridium mangenotii	Peptostreptococcaceae
VA2		Peptostreptococcaceae bacterium	Peptostreptococcaceae
pGA-8		Peptostreptococcaceae bacterium	Peptostreptococcaceae
C		Peptostreptococcus anaerobius	Peptostreptococcaceae
Calf135		Peptostreptococcus russellii	Peptostreptococcaceae
D1		Peptostreptococcus sp.	Peptostreptococcaceae
KPPR-9		Terrisporobacter glycolicus	Peptostreptococcaceae
Cc	ATCC 15832	Ruminiclostridium cellobioparum	Ruminococcaceae	C
NK3B98		Ruminococcaceae bacterium	Ruminococcaceae
AE2021		Ruminococcaceae bacterium	Ruminococcaceae
AB4001		Ruminococcaceae bacterium	Ruminococcaceae
YAD3003		Ruminococcaceae bacterium	Ruminococcaceae
YRB3002		Ruminococcaceae bacterium	Ruminococcaceae
KHP2		Ruminococcaceae bacterium	Ruminococcaceae
R-25		Ruminococcaceae bacterium	Ruminococcaceae
KH2T8		Ruminococcaceae bacterium	Ruminococcaceae
FB2012		Ruminococcaceae bacterium	Ruminococcaceae
D5		Ruminococcaceae bacterium	Ruminococcaceae
P7		Ruminococcaceae bacterium	Ruminococcaceae				A
7	DSM 20455	Ruminococcus albus	Ruminococcaceae	C
8		Ruminococcus albus	Ruminococcaceae	C
SY3		Ruminococcus albus	Ruminococcaceae	C		X
AD2013		Ruminococcus albus	Ruminococcaceae	C		X
AR67		Ruminococcus albus	Ruminococcaceae	C		X
KH2T6		Ruminococcus albus	Ruminococcaceae	C		X
YE282		Ruminococcus bromii	Ruminococcaceae				A
C94	ATCC 19208	Ruminococcus flavefaciens	Ruminococcaceae	C		X
FD-1		Ruminococcus flavefaciens	Ruminococcaceae	C		X
17	DSM 25089	Ruminococcus flavefaciens	Ruminococcaceae	C		X
007c		Ruminococcus flavefaciens	Ruminococcaceae	C		X
AE3010		Ruminococcus flavefaciens	Ruminococcaceae	C		X
MA2007		Ruminococcus flavefaciens	Ruminococcaceae	C		X
MC2020		Ruminococcus flavefaciens	Ruminococcaceae	C		X
ND2009		Ruminococcus flavefaciens	Ruminococcaceae	C		X
YAD2003		Ruminococcus flavefaciens	Ruminococcaceae	C		X
YRD2003		Ruminococcus flavefaciens	Ruminococcaceae	C		X
YL228		Ruminococcus flavefaciens	Ruminococcaceae	C		X
SAb67		Ruminococcus flavefaciens	Ruminococcaceae	C		X
XPD3002		Ruminococcus flavefaciens	Ruminococcaceae	C		X
Y1		Ruminococcus flavefaciens	Ruminococcaceae	C		X
HUN007		Ruminococcus sp.	Ruminococcaceae	C		X
NK3A76		Ruminococcus sp.	Ruminococcaceae
FC2018		Ruminococcus sp.	Ruminococcaceae
YE71		Ruminococcus sp.	Ruminococcaceae	C		X
YE78		Ruminococcus sp.	Ruminococcaceae	C		X
AG42		Staphylococcus epidermidis	Staphylococcaceae
NLAE-zl-G239		Staphylococcus epidermidis	Staphylococcaceae
M79		Lactococcus garvieae	Streptococcaceae
DPC6856		Lactococcus lactis subsp. cremoris	Streptococcaceae
511		Lactococcus lactis subsp. lactis	Streptococcaceae
Pearl 11	ATCC 33317	Streptococcus equinus	Streptococcaceae
HC5		Streptococcus equinus	Streptococcaceae
B315		Streptococcus equinus	Streptococcaceae
SN033		Streptococcus equinus	Streptococcaceae
AG46		Streptococcus equinus	Streptococcaceae
2B		Streptococcus equinus	Streptococcaceae
JB1		Streptococcus equinus	Streptococcaceae
GA-1		Streptococcus equinus	Streptococcaceae
pGA-7		Streptococcus equinus	Streptococcaceae
pR-5		Streptococcus equinus	Streptococcaceae
ES1		Streptococcus equinus	Streptococcaceae
C277		Streptococcus equinus	Streptococcaceae
H24		Streptococcus equinus	Streptococcaceae
Sb04		Streptococcus equinus	Streptococcaceae
Sb05		Streptococcus equinus	Streptococcaceae
Sb10		Streptococcus equinus	Streptococcaceae
Sb13		Streptococcus equinus	Streptococcaceae
Sb17		Streptococcus equinus	Streptococcaceae
Sb18		Streptococcus equinus	Streptococcaceae
Sb20		Streptococcus equinus	Streptococcaceae
YE01		Streptococcus equinus	Streptococcaceae
Sb09		Streptococcus equinus	Streptococcaceae
SI		Streptococcus equinus	Streptococcaceae
AR3		Streptococcus equinus	Streptococcaceae
MPR1		Streptococcus equinus	Streptococcaceae
MPR2		Streptococcus equinus	Streptococcaceae
MPR4		Streptococcus equinus	Streptococcaceae
VTM1R27		Streptococcus gallolyticus	Streptococcaceae
VTM1R29		Streptococcus gallolyticus	Streptococcaceae
VTM3R24		Streptococcus gallolyticus	Streptococcaceae
VTM3R42		Streptococcus gallolyticus	Streptococcaceae
VTM2R47		Streptococcus gallolyticus	Streptococcaceae
TPC2.3	LMG 15572	Streptococcus gallolyticus	Streptococcaceae
A-4		Streptococcus henryi	Streptococcaceae
NLAE-zl-C503		Streptococcus sp.	Streptococcaceae
45		Streptococcus sp.	Streptococcaceae
MR2	DSM 15230	Allisonella histaminiformans	Veillonellaceae
5S	DSM 3074	Anaerovibrio lipolyticus	Veillonellaceae
	DSM 3074	Anaerovibrio lipolyticus	Veillonellaceae
LB2005		Anaerovibrio lipolyticus	Veillonellaceae
RM50		Anaerovibrio sp.	Veillonellaceae
Calf98-2		Megamonas sp.	Veillonellaceae
LC1	DSM 20460	Megasphaera elsdenii	Veillonellaceae
T81		Megasphaera elsdenii	Veillonellaceae
YE34		Megasphaera elsdenii	Veillonellaceae
J1		Megasphaera elsdenii	Veillonellaceae
M9	DSM 13811	Mitsuokella jalaludinii	Veillonellaceae
S1-1	DSM 10502	Schwartzia succinivorans	Veillonellaceae
WG	DSM 23594	Selenomonas bovis	Veillonellaceae
8-14-1		Selenomonas bovis	Veillonellaceae
AC2024		Selenomonas ruminantium	Veillonellaceae
AB3002		Selenomonas ruminantium	Veillonellaceae
C3		Selenomonas ruminantium	Veillonellaceae
GACV-9		Selenomonas ruminantium	Veillonellaceae
Z108		Selenomonas ruminantium	Veillonellaceae
S137		Selenomonas ruminantium	Veillonellaceae
WCT3		Selenomonas ruminantium	Veillonellaceae
KH1T6		Selenomonas ruminantium	Veillonellaceae
L14		Selenomonas ruminantium	Veillonellaceae
HD4		Selenomonas ruminantium	Veillonellaceae
PC 18	DSM 2872	Selenomonas ruminantium subsp. lactilytica	Veillonellaceae
TAM6421		Selenomonas ruminantium subsp. lactilytica	Veillonellaceae
GA-192	ATCC 12561	Selenomonas ruminantium subsp. ruminantium	Veillonellaceae
AE3005		Selenomonas sp.	Veillonellaceae
FC4001		Selenomonas sp.	Veillonellaceae
ND2010		Selenomonas sp.	Veillonellaceae
Bacteria: Phylum Fusobacteria
HUN048		Fusobacterium necrophorum	Fusobacteriaceae
Bacteria: Phylum Proteobacteria
HR18		Bordetella trematum	Alcaligenaceae
AO18b		Pseudochrobactrum sp.	Brucellaceae
7h1h		Arcobacter butzleri	Campylobacteraceae
BR		Cellvibrio sp.	Cellvibrionaceae
	DSM 16112	Lampropedia hyalina	Comamonadaceae
KHC7		Desulfovibrio legallii	Desulfovibrionaceae
Mb	ATCC 27774	Desulfovibrio desulfuricans subsp. desulfuricans	Desulfovibrionaceae
G11	DSM 7057	Desulfovibrio desulfuricans	Desulfovibrionaceae
NLAE-zl-C269		Citrobacter sp.	Enterobacteriaceae
KPR-6		Enterobacter sp.	Enterobacteriaceae
PA-3		Escherichia coli	Enterobacteriaceae
NLAE-zl-C84		Morganella morganii	Enterobacteriaceae
NLAE-zl-G534		Proteus mirabilis	Enterobacteriaceae
NLAE-zl-C285		Proteus mirabilis	Enterobacteriaceae
NLAE-zl-G496		Shigella sonnei	Enterobacteriaceae
	DSM 1740	Wolinella succinogenes	Helicobacteriaceae
HR7		Acinetobacter sp.	Moraxellaceae
IVS-W	DSM 11652	Acinetobacter sp	Moraxellaceae
S6	DSM 2578	Alysiella crassa	Neisseriaceae
A1	DSM 16848	Alysiella filiformis	Neisseriaceae
130Z	DSM 22257	Actinobacillus succinogenes	Pasteurellaceae
JF4016	DSM 22022	Basfia succiniciproducens	Pasteurellaceae
KPR-2		Basfia succiniciproducens	Pasteurellaceae
MBEL55E		Basfia succiniciproducens	Pasteurellaceae
RM87		Ruminobacter amylophilus	Succinivibrionaceae
H 18	DSM 1361	Ruminobacter amylophilus	Succinivibrionaceae
VPI 13846	DSM 2873	Succinimonas amylolytica	Succinivibrionaceae
24	DSM 3072	Succinivibrio dextrinosolvens	Succinivibrionaceae
H5		Succinivibrio dextrinosolvens	Succinivibrionaceae
ACV-10		Succinivibrio dextrinosolvens	Succinivibrionaceae
22B		Succinivibrio dextrinosolvens	Succinivibrionaceae
Bacteria: Phylum Synergistetes
78-1	ATCC 49833	Synergistes jonesii	Synergistaceae
Syn_Fa1		Synergistetes sp.	Synergistaceae
Bacteria: Phylum Spirochaetes
NK4A124		Treponema bryantii	Spirochaetaceae
XBD1002		Treponema bryantii	Spirochaetaceae
B25		Treponema bryantii	Spirochaetaceae
PB	DSM 2985	Treponema saccharophilum	Spirochaetaceae
JC4		Treponema sp.	Spirochaetaceae
C6A8		Treponema sp.	Spirochaetaceae
Methanogenic archaea: Phylum Euryarchaeota
ISO4-G1		Methanogenic archaeon	Methanomassiliicoccales											M
ISO4-H5		Methanogenic archaeon	Methanomassiliicoccales											M
BRNA1		Thermoplasmatales archaeon	Methanomassiliicoccales											M
BRM9		Methanobacterium formicicum	Methanobacteriaceae											H
AbM4		Methanobrevibacter boviskoreani	Methanobacteriaceae											H
JH1	DSM 25824	Methanobrevibacter boviskoreani	Methanobacteriaceae											H
HO	DSM 11977	Methanobrevibacter gottschalkii	Methanobacteriaceae											H
PG	DSM 11978	Methanobrevibacter gottschalkii	Methanobacteriaceae											H
ZA-10	DSM 16643	Methanobrevibacter millerae	Methanobacteriaceae											H
SM9		Methanobrevibacter millerae	Methanobacteriaceae											H
1H5-1P	DSM 16632	Methanobrevibacter olleyae	Methanobacteriaceae											H
YLM1		Methanobrevibacter olleyae	Methanobacteriaceae											H
M1	DSM 1093	Methanobrevibacter ruminantium	Methanobacteriaceae											H
YE286		Methanobrevibacter ruminantium	Methanobacteriaceae											H
YE315		Methanobrevibacter sp.	Methanobacteriaceae											H
CW	DSM 11995	Methanobrevibacter thaueri	Methanobacteriaceae											H
GS	DSM 11979	Methanobrevibacter woesei	Methanobacteriaceae											H
SH		Methanobrevibacter wolinii	Methanobacteriaceae											H
1	DSM 1539	Methanomicrobium mobile	Methanomicrobiaceae											H
CM1		Methanosarcina barkeri	Methanosarcinaceae											AHM
Ms 97	DSM 11855	Methanosarcina sp.	Methanosarcinaceae											AHM
X. Strains hydrolyse pectin but do not use it for growth as the genes for galacturonic acid metabolism are not present
C. Strains encode proteins with cohesin and dockerin domains indicative of cellulosome production
A. Strains encode proteins with cohesin and dockerin domains indicative of amylosome production
M. Methylotrophic methanogens
H. Hydrogenotrophic methanogens
AHM. Methanogens with acetotrophic, hydrogenotrophic and methylotrophic methanogenesis pathways
BMC. Cultures encoding the structural components of bacterial microcompartments (Pfams PF00936 and PF03319)
