# Supplementary material for: Cultivation and sequencing of rumen microbiome members from the Hungate1000 Collection
Source: Nat Biotechnol. 2018 Mar 19;36(4):359–67. doi: 10.1038/nbt.4110 (PMC6118326; doi:10.1038/nbt.4110)
Supplement: Supplementary Table 6 — List of differentially abundant Pfams in enolase-positive versus enolasenegative strains of Butyrivibrio spp. (XLSX 244 kb) [file 41587_2018_BFnbt4110_MOESM13_ESM.xlsx]

## Sheet: Suppl_Table6
Pfam ID	Pfam Name	mean (enolase+)	variance (enolase+)	std.err (enolase+)	mean (enolase-)	variance (enolase-)	std.err (enolase-)	pvalue	qvalue	enolase+ /enolase-	enolase+ MIN Gene Count	enolase+ 0.01 percentile	enolase+ 0.05 percentile	enolase+ 0.1 percentile	enolase+ 0.25 percentile	enolase - 0.25 percentile	enolase- 0.5 percentile	enolase-0.75 percentile	enolase- MAX Gene Count
PF00113	Enolase, C-terminal TIM barrel domain	0.000261097	6.55851e-10	5.12192e-06	0	0	0	0.000999001	0.0224686	#DIV/0!	1	1	1	1	1	0	0	0	0
PF03952	Enolase, N-terminal domain	0.000261097	6.55851e-10	5.12192e-06	0	0	0	0.000999001	0.0224686	#DIV/0!	1	1	1	1	1	0	0	0	0
PF04025	Domain of unknown function (DUF370)	0.000222629	1.03871e-08	2.03834e-05	3.68191e-05	9.91635e-09	2.03269e-05	0.000294128	0.0224686	6.04657	0	0	0	0	1	0	0	0	1
PF00491	Arginase family	0.00026333	1.35322e-08	2.32656e-05	5.70938e-05	1.29912e-08	2.32658e-05	0.000999001	0.0224686	4.61223	0	0	0.2	1	1	0	0	0	1
PF06107	Bacterial protein of unknown function (DUF951)	0.000200493	1.37587e-08	2.34595e-05	4.79599e-05	1.20391e-08	2.23971e-05	0.00270979	0.0405884	4.18044	0	0	0	0	1	0	0	0	1
PF12541	Protein of unknown function (DUF3737)	0.000207046	1.64116e-08	2.56215e-05	5.21489e-05	1.08631e-08	2.12751e-05	0.00425145	0.0491257	3.97028	0	0	0	0	1	0	0	0	1
PF12730	ABC-2 family transporter protein	0.000684599	1.83572e-07	8.56907e-05	0.000189131	5.78928e-08	4.91142e-05	0.000999001	0.0224686	3.6197	0	0	0.2	1	1	0	0	1	3
PF00677	Lumazine binding domain	0.000206848	1.16825e-08	2.16171e-05	6.34208e-05	1.26805e-08	2.2986e-05	0.00970533	0.0870756	3.26152	0	0	0	0	1	0	0	0.25	1
PF00925	GTP cyclohydrolase II	0.000206848	1.16825e-08	2.16171e-05	6.34208e-05	1.26805e-08	2.2986e-05	0.00970533	0.0870756	3.26152	0	0	0	0	1	0	0	0.25	1
PF00926	3,4-dihydroxy-2-butanone 4-phosphate synthase	0.000206848	1.16825e-08	2.16171e-05	6.34208e-05	1.26805e-08	2.2986e-05	0.00970533	0.0870756	3.26152	0	0	0	0	1	0	0	0.25	1
PF06808	Tripartite ATP-independent periplasmic transporter, DctM component	0.000289106	2.46627e-08	3.14087e-05	9.02221e-05	1.71064e-08	2.66977e-05	0.000999001	0.0224686	3.20438	0	0	0	0	1	0	0	1	1
PF12698	ABC-2 family transporter protein	0.000708254	2.40911e-07	9.81654e-05	0.000222236	4.96199e-08	4.54697e-05	0.000999001	0.0224686	3.18695	0	0	0.2	1	1	0	1	1	3
PF16163	Domain of unknown function (DUF4869)	0.000472911	8.6899e-08	5.89573e-05	0.000151307	3.46452e-08	3.79941e-05	0.000999001	0.0224686	3.12551	0	0	0	0.4	1	0	0	1	2
PF16116	Domain of unknown function (DUF4832)	0.000199481	1.3573e-08	2.33007e-05	6.82053e-05	2.14125e-08	2.98695e-05	0.0151052	0.111912	2.92471	0	0	0	0	1	0	0	0	2
PF04221	RelB antitoxin	0.000429452	1.0071e-07	6.34696e-05	0.000147085	3.26587e-08	3.68887e-05	0.000999001	0.0224686	2.91975	0	0	0	0	1	0	0	1	2
PF04326	Putative DNA-binding domain	0.000542679	2.48237e-07	9.96468e-05	0.000190397	4.12381e-08	4.14518e-05	0.000999001	0.0224686	2.85025	0	0	0	0	1	0	1	1	2
PF12784	PD-(D/E)XK nuclease family transposase	0.00110637	7.44105e-07	0.000172523	0.000398013	1.31808e-07	7.4108e-05	0.001998	0.0312607	2.77973	0	0	0	0.4	2	0	1	3	5
PF00885	6,7-dimethyl-8-ribityllumazine synthase	0.000206848	1.16825e-08	2.16171e-05	7.4802e-05	1.42829e-08	2.43951e-05	0.0197799	0.134932	2.76528	0	0	0	0	1	0	0	1	1
PF01872	RibD C-terminal domain	0.000295654	3.85356e-08	3.9261e-05	0.000109221	3.7346e-08	3.94472e-05	0.002997	0.0405884	2.70694	0	0	0	0	1	0	0	1	2
PF07719	Tetratricopeptide repeat	0.000264759	3.87321e-08	3.9361e-05	0.000103025	1.85572e-08	2.78068e-05	0.001998	0.0312607	2.56986	0	0	0	0	1	0	0	1	1
PF13749	Putative ATP-dependent DNA helicase recG C-terminal	0.000558962	2.01195e-07	8.97094e-05	0.000218678	5.39005e-08	4.73905e-05	0.001998	0.0312607	2.55609	0	0	0	0.4	1	0	1	2	3
PF02073	Thermophilic metalloprotease (M29)	0.000253273	1.43183e-08	2.39318e-05	0.000102048	2.6451e-08	3.31983e-05	0.0141231	0.106515	2.4819	0	0	0	0.4	1	0	0	1	2
PF01297	Zinc-uptake complex component A periplasmic	0.000228745	8.06079e-09	1.79564e-05	9.48662e-05	1.59378e-08	2.57696e-05	0.0304207	0.179042	2.41123	0	0	0	0.4	1	0	0	1	1
PF08843	Nucleotidyl transferase AbiEii toxin, Type IV TA system	0.000372011	5.95882e-08	4.88214e-05	0.000161962	5.59909e-08	4.83007e-05	0.001998	0.0312607	2.2969	0	0	0	0.4	1	0	0	1	3
PF00890	FAD binding domain	0.000282002	2.43133e-08	3.11854e-05	0.000127211	2.20583e-08	3.03166e-05	0.001998	0.0312607	2.21681	0	0	0.2	1	1	0	0	1	2
PF00950	ABC 3 transport family	0.000228745	8.06079e-09	1.79564e-05	0.000105291	1.6482e-08	2.62059e-05	0.051526	0.2555	2.17251	0	0	0	0.4	1	0	0	1	1
PF03551	Transcriptional regulator PadR-like family	0.000977978	5.56374e-07	0.000149181	0.000451542	5.28104e-08	4.69088e-05	0.000999001	0.0224686	2.16586	2	2	2	2	2	1	2	2	3
PF08011	PD-(D/E)XK nuclease superfamily	0.00112119	7.46475e-07	0.000172798	0.000522718	3.3559e-07	0.000118249	0.00699301	0.0682767	2.14492	0	0	0	0.4	1	0	1	3.25	8
PF13535	ATP-grasp domain	0.000368517	7.03975e-08	5.3065e-05	0.000172126	1.58998e-08	2.57389e-05	0.003996	0.0463868	2.14097	0	0	0	0	1	0	1	1	1
PF13519	von Willebrand factor type A domain	0.000320381	1.99447e-08	2.82452e-05	0.000157004	2.40921e-08	3.16834e-05	0.001998	0.0312607	2.04059	0	0	0.2	1	1	0	1	1	2
PF02681	Divergent PAP2 family	0.000320374	2.44634e-08	3.12815e-05	0.000158894	1.89814e-08	2.81228e-05	0.001998	0.0312607	2.01627	0	0	0	0.4	1	0	1	1	1
PF08532	Beta-galactosidase trimerisation domain	0.000242166	5.90845e-09	1.53733e-05	0.000120949	3.14649e-08	3.62082e-05	0.0592623	0.268976	2.00221	0	0	0.2	1	1	0	0	1	2
PF09820	Predicted AAA-ATPase	0.00121186	9.06332e-07	0.000190403	0.000628083	4.96144e-07	0.00014378	0.01998	0.134932	1.92946	0	0	0	0	2	0	1.5	4	10
PF04191	Phospholipid methyltransferase	0.000274982	2.95916e-08	3.44044e-05	0.000143751	3.28244e-08	3.69822e-05	0.023976	0.150238	1.9129	0	0	0	0	1	0	0	1	2
PF03480	Bacterial extracellular solute-binding protein, family 7	0.000400018	6.02918e-08	4.91088e-05	0.000209437	6.36572e-08	5.15013e-05	0.016983	0.120169	1.90997	0	0	0	0	1	0	0	2	2
PF00882	Zinc dependent phospholipase C	0.000342163	7.29744e-08	5.40276e-05	0.000180917	3.33005e-08	3.72494e-05	0.021978	0.141231	1.89128	0	0	0	0	1	0	1	1	2
PF13181	Tetratricopeptide repeat	0.000718734	8.74783e-08	5.91535e-05	0.000383544	4.90255e-08	4.51966e-05	0.001998	0.0312607	1.87393	1	1	1	1.4	2	1	1	2	3
PF00899	ThiF family	0.000519488	4.76587e-08	4.36618e-05	0.000283782	8.104e-09	1.83757e-05	0.000999001	0.0224686	1.83059	1	1	1	1	1	1	1	1	2
PF06874	Firmicute fructose-1,6-bisphosphatase	0.000202027	1.38415e-08	2.35299e-05	0.000110467	1.78567e-08	2.72769e-05	0.138264	0.462531	1.82885	0	0	0	0	1	0	0	1	1
PF07683	Cobalamin synthesis protein cobW C-terminal domain	0.000541274	7.18722e-08	5.3618e-05	0.000298794	3.8582e-08	4.00947e-05	0.000999001	0.0224686	1.81153	1	1	1	1	1	1	1	2	2
PF02581	Thiamine monophosphate synthase/TENI	0.000348625	1.17096e-08	2.16422e-05	0.000195465	1.3732e-08	2.392e-05	0.000999001	0.0224686	1.78357	1	1	1	1	1	0.75	1	1	1
PF01637	ATPase domain predominantly from Archaea	0.000788066	2.1796e-07	9.33724e-05	0.000457806	2.16886e-07	9.50627e-05	0.016983	0.120169	1.7214	0	0.24	1	1	2	1	1.5	2.25	8
PF04439	Streptomycin adenylyltransferase	0.000259737	3.1811e-08	3.56713e-05	0.000152363	2.28568e-08	3.08604e-05	0.032967	0.183864	1.70472	0	0	0	0	1	0	1	1	2
PF02441	Flavoprotein	0.000237729	1.00017e-08	2.00017e-05	0.000141578	1.8023e-08	2.74036e-05	0.13522	0.455982	1.67914	0	0	0	0.4	1	0	1	1	1
PF02449	Beta-galactosidase	0.000270924	7.76461e-09	1.76234e-05	0.000162419	3.44107e-08	3.78653e-05	0.014985	0.111678	1.66805	0	0.24	1	1	1	0	0.5	1	2
PF08455	Bacterial SNF2 helicase associated	0.00030743	2.45494e-08	3.13365e-05	0.000187373	2.18335e-08	3.01617e-05	0.00999001	0.0870756	1.64074	0	0	0.2	1	1	0	1	1	2
PF02866	lactate/malate dehydrogenase, alpha/beta C-terminal domain	0.000301597	9.26779e-09	1.92539e-05	0.000184369	2.47166e-08	3.20914e-05	0.002997	0.0405884	1.63584	1	1	1	1	1	0	1	1	2
PF00056	lactate/malate dehydrogenase, NAD binding domain	0.000301597	9.26779e-09	1.92539e-05	0.0001845	2.47342e-08	3.21028e-05	0.001998	0.0312607	1.63468	1	1	1	1	1	0	1	1	2
PF06182	ABC-2 family transporter protein	0.000392148	3.60473e-08	3.79723e-05	0.000242573	5.21377e-08	4.66091e-05	0.013986	0.105798	1.61662	0	0	0	0.4	1	0	1	2	2
PF04127	DNA / pantothenate metabolism flavoprotein	0.000228745	8.06079e-09	1.79564e-05	0.000141578	1.8023e-08	2.74036e-05	0.178421	0.546113	1.61568	0	0	0	0.4	1	0	1	1	1
PF00809	Pterin binding enzyme	0.000418834	1.98076e-08	2.81479e-05	0.000260204	4.78159e-10	4.46355e-06	0.000999001	0.0224686	1.60963	1	1	1	1	1	1	1	1	1
PF06445	GyrI-like small molecule binding domain	0.000420983	3.13672e-08	3.54216e-05	0.00026406	4.55877e-08	4.35831e-05	0.00899101	0.0820592	1.59427	1	1	1	1	1	0	1	2	3
PF00553	Cellulose binding domain	0.00100099	1.80937e-07	8.50733e-05	0.00063174	5.68977e-07	0.000153972	0.036963	0.198529	1.58449	1	1	1.2	2	3	0.75	1	3	9
PF13533	Biotin-lipoyl like	0.000536705	3.98652e-08	3.99325e-05	0.000339354	4.30132e-08	4.23346e-05	0.002997	0.0405884	1.58155	1	1	1	1	2	1	1	2	3
PF14501	GHKL domain	0.00173942	6.27001e-07	0.000158367	0.00110801	1.84794e-07	8.77482e-05	0.001998	0.0312607	1.56987	3	3	3.2	4	4	3	4	5.25	9
PF01790	Prolipoprotein diacylglyceryl transferase	0.000501513	2.65122e-08	3.25651e-05	0.000319759	1.79569e-08	2.73533e-05	0.001998	0.0312607	1.56841	1	1	1	1	2	1	1	1	2
PF01128	2-C-methyl-D-erythritol 4-phosphate cytidylyltransferase	0.000889694	3.35176e-08	3.66156e-05	0.000568163	2.52754e-08	3.24522e-05	0.000999001	0.0224686	1.56591	2	2	2	2.4	3	2	2	2	3
PF13187	4Fe-4S dicluster domain	0.000513405	6.14602e-08	4.95823e-05	0.000329438	4.49669e-08	4.32853e-05	0.00599401	0.0629121	1.55842	0	0.24	1	1	1	1	1	2	4
PF16661	Metallo-beta-lactamase superfamily domain	0.000251784	3.3727e-09	1.1615e-05	0.000161568	1.67155e-08	2.63909e-05	0.203021	0.595355	1.55838	0	0.24	1	1	1	0	1	1	1
PF12844	Helix-turn-helix domain	0.000827084	2.38371e-07	9.76466e-05	0.000537195	2.12568e-07	9.41117e-05	0.035964	0.193576	1.53963	0	0	0.2	1	2	1	1	3.25	6
PF00498	FHA domain	0.000790715	1.07799e-07	6.56656e-05	0.000514404	1.17813e-07	7.00633e-05	0.00799201	0.0748397	1.53715	1	1	1	1	2	1	1.5	3	5
PF13411	MerR HTH family regulatory protein	0.00142618	4.30096e-07	0.000131163	0.000930189	1.3503e-07	7.50083e-05	0.001998	0.0312607	1.53321	3	3	3	3	4	2.75	4	5	7
PF03412	Peptidase C39 family	0.000291279	4.89245e-08	4.42378e-05	0.000190096	3.13487e-08	3.61413e-05	0.0839161	0.338215	1.53227	0	0	0	0	1	0	1	1	3
PF01098	Cell cycle protein	0.00122225	2.7545e-07	0.000104967	0.000801477	8.33077e-09	1.8631e-05	0.000999001	0.0224686	1.525	3	3	3	3	4	3	3	3	4
PF00543	Nitrogen regulatory protein P-II	0.00039553	3.73488e-08	3.86517e-05	0.000260204	4.78159e-10	4.46355e-06	0.000999001	0.0224686	1.52008	1	1	1	1	1	1	1	1	1
PF13304	AAA domain, putative AbiEii toxin, Type IV TA system	0.00108796	1.56831e-07	7.92039e-05	0.000719684	1.87467e-07	8.83807e-05	0.003996	0.0463868	1.51172	1	1.24	2	2	3	2	3	4	7
PF03448	MgtE intracellular N domain	0.000407528	1.95535e-08	2.79668e-05	0.000271882	4.24011e-09	1.32918e-05	0.000999001	0.0224686	1.49891	1	1	1	1	1	1	1	1	2
PF13524	Glycosyl transferases group 1	0.00104905	3.54935e-07	0.000119153	0.000710784	5.09766e-07	0.00014574	0.0909091	0.357254	1.47591	1	1	1.2	2	2	1	1	5	9
PF13673	Acetyltransferase (GNAT) domain	0.00194384	3.7594e-07	0.000122628	0.00131733	1.70084e-07	8.41834e-05	0.000999001	0.0224686	1.4756	3	3.48	5	5	5	4	4.5	6	10
PF00545	ribonuclease	0.000232846	8.25799e-09	1.81747e-05	0.000158131	1.87728e-08	2.79678e-05	0.246308	0.628495	1.47249	0	0	0	0.4	1	0	1	1	1
PF01337	Barstar (barnase inhibitor)	0.000232846	8.25799e-09	1.81747e-05	0.000158131	1.87728e-08	2.79678e-05	0.246308	0.628495	1.47249	0	0	0	0.4	1	0	1	1	1
PF01842	ACT domain	0.000599541	1.33078e-07	7.29596e-05	0.00040857	7.14414e-08	5.45594e-05	0.03996	0.205847	1.46741	1	1	1	1	1	1	1	2	5
PF13365	Trypsin-like peptidase domain	0.000998558	8.00386e-08	5.65822e-05	0.000682965	4.76754e-08	4.45699e-05	0.000999001	0.0224686	1.46209	2	2	2	2	3	2	3	3	4
PF01226	Formate/nitrite transporter	0.000242166	5.90845e-09	1.53733e-05	0.000166073	1.74913e-08	2.69963e-05	0.259414	0.644442	1.45819	0	0	0.2	1	1	0	1	1	1
PF02784	Pyridoxal-dependent decarboxylase, pyridoxal binding domain	0.000483221	5.1e-08	4.51664e-05	0.000331717	2.05403e-08	2.92548e-05	0.004995	0.0547062	1.45673	1	1	1	1	1	1	1	1.25	2
PF08757	CotH protein	0.00065325	2.8173e-07	0.000106157	0.000448525	1.08427e-07	6.72144e-05	0.0989011	0.378045	1.45644	0	0.24	1	1	1	1	1.5	3	5
PF05523	WxcM-like, C-terminal	0.000351591	2.00712e-08	2.83346e-05	0.000241466	2.81767e-08	3.42641e-05	0.022977	0.145425	1.45607	0	0.24	1	1	1	1	1	1	2
PF02574	Homocysteine S-methyltransferase	0.000378721	2.20745e-08	2.9715e-05	0.000260204	4.78159e-10	4.46355e-06	0.000999001	0.0224686	1.45548	1	1	1	1	1	1	1	1	1
PF16822	SGNH hydrolase-like domain, acetyltransferase AlgX	0.0002624	3.11543e-08	3.53012e-05	0.000180332	3.75572e-08	3.95586e-05	0.110889	0.408975	1.45509	0	0	0	0	1	0	1	1	2
PF04294	VanW like protein	0.000374965	3.33897e-08	3.65457e-05	0.000260204	4.78159e-10	4.46355e-06	0.001998	0.0312607	1.44104	1	1	1	1	1	1	1	1	1
PF02540	NAD synthase	0.000542034	9.73829e-08	6.24125e-05	0.000379851	1.84974e-08	2.77619e-05	0.013986	0.105798	1.42697	1	1	1	1	1	1	1	2	2
PF05977	Transmembrane secretion effector	0.000299203	3.72108e-08	3.85802e-05	0.000211321	5.38016e-08	4.73469e-05	0.182817	0.551517	1.41587	0	0	0	0	1	0	1	1	3
PF01909	Nucleotidyltransferase domain	0.000647307	1.48545e-07	7.70831e-05	0.000457321	1.72506e-07	8.47805e-05	0.10989	0.407119	1.41543	0	0.24	1	1	1	1	1	2.25	7
PF00668	Condensation domain	0.000554657	1.29153e-07	7.18757e-05	0.000392792	1.16393e-07	6.96399e-05	0.113886	0.411912	1.41209	0	0	0	0.4	1	0	1.5	3	4
PF00795	Carbon-nitrogen hydrolase	0.000551748	6.58276e-08	5.13138e-05	0.000392236	2.09422e-08	2.95396e-05	0.00899101	0.0820592	1.40667	1	1	1	1	1	1	1	2	3
PF02537	CrcB-like protein, Camphor Resistance (CrcB)	0.000343574	5.18198e-08	4.55279e-05	0.00024431	2.40458e-08	3.16529e-05	0.0729271	0.302144	1.4063	0	0	0	0	1	1	1	1	2
PF02801	Beta-ketoacyl synthase, C-terminal domain	0.000348729	4.50842e-08	4.24661e-05	0.000248553	3.26382e-09	1.16616e-05	0.011988	0.0961713	1.40304	1	1	1	1	1	1	1	1	1
PF14535	AMP-binding enzyme C-terminal domain	0.000221812	1.03131e-08	2.03107e-05	0.000158131	1.87728e-08	2.79678e-05	0.313827	0.71801	1.40271	0	0	0	0	1	0	1	1	1
PF13567	Domain of unknown function (DUF4131)	0.000241561	5.905e-09	1.53688e-05	0.000172268	1.56593e-08	2.55435e-05	0.340479	0.756054	1.40224	0	0	0.2	1	1	0	1	1	1
PF13539	D-alanyl-D-alanine carboxypeptidase	0.000221812	1.03131e-08	2.03107e-05	0.000158894	1.89814e-08	2.81228e-05	0.313827	0.71801	1.39597	0	0	0	0	1	0	1	1	1
PF02283	Cobinamide kinase / cobinamide phosphate guanyltransferase	0.000348625	1.17096e-08	2.16422e-05	0.000249825	1.01503e-08	2.05652e-05	0.001998	0.0312607	1.39548	1	1	1	1	1	1	1	1	2
PF04397	LytTr DNA-binding domain	0.00274336	5.42983e-07	0.000147375	0.00196616	3.45018e-07	0.000119899	0.000999001	0.0224686	1.39529	5	5.24	6.2	7	8	6	7	9	17
PF13240	zinc-ribbon domain	0.00202196	1.67252e-06	0.000258652	0.00144925	1.64499e-07	8.27896e-05	0.042957	0.21949	1.39518	1	1.24	2	2.4	4	4	6	7	8
PF03485	Arginyl tRNA synthetase N terminal domain	0.000363009	1.64002e-08	2.56127e-05	0.000260204	4.78159e-10	4.46355e-06	0.000999001	0.0224686	1.39509	1	1	1	1	1	1	1	1	1
PF00750	tRNA synthetases class I (R)	0.000363009	1.64002e-08	2.56127e-05	0.000260204	4.78159e-10	4.46355e-06	0.000999001	0.0224686	1.39509	1	1	1	1	1	1	1	1	1
PF01230	HIT domain	0.000610904	3.51738e-08	3.75094e-05	0.000438072	6.74501e-08	5.30134e-05	0.00999001	0.0870756	1.39453	1	1	1	1.4	2	1	1	2	5
PF01580	FtsK/SpoIIIE family	0.000590355	4.24285e-08	4.11963e-05	0.000423629	3.08105e-08	3.58297e-05	0.004995	0.0547062	1.39357	1	1	1	1	2	1	2	2	3
PF01609	Transposase DDE domain	0.000960797	7.20376e-07	0.00016975	0.000692933	5.30581e-07	0.000148686	0.268731	0.659137	1.38657	0	0	0	0.4	1	0.75	2	3	14
PF07497	Rho termination factor, RNA-binding domain	0.00035966	1.30809e-08	2.28744e-05	0.000260204	4.78159e-10	4.46355e-06	0.000999001	0.0224686	1.38222	1	1	1	1	1	1	1	1	1
PF05569	BlaR1 peptidase M56	0.000559155	1.56507e-07	7.91218e-05	0.000405158	8.43236e-08	5.92746e-05	0.130869	0.442496	1.38009	0	0.24	1	1	1	1	1	2.25	5
PF01270	Glycosyl hydrolases family 8	0.000251784	3.3727e-09	1.1615e-05	0.000182664	1.47707e-08	2.48081e-05	0.352763	0.770026	1.3784	0	0.24	1	1	1	0	1	1	1
PF08543	Phosphomethylpyrimidine kinase	0.000551342	6.97593e-09	1.67044e-05	0.000400627	2.56665e-08	3.27022e-05	0.000999001	0.0224686	1.3762	2	2	2	2	2	1	2	2	2
PF02687	FtsX-like permease family	0.00220773	4.11637e-07	0.000128318	0.00160438	1.10884e-07	6.79717e-05	0.000999001	0.0224686	1.37606	5	5.24	6	6	7	5	6	7	9
PF01695	IstB-like ATP binding protein	0.000764662	1.76375e-07	8.3994e-05	0.000557758	1.85765e-07	8.79784e-05	0.106893	0.40069	1.37096	1	1	1	1	2	1	2	2	6
PF04237	YjbR	0.000412107	2.52538e-08	3.17829e-05	0.000300728	4.51448e-08	4.33709e-05	0.044955	0.227393	1.37036	1	1	1	1	1	1	1	1.25	4
PF14268	YoaP-like	0.000339702	2.92684e-08	3.4216e-05	0.000248526	3.2621e-09	1.16585e-05	0.01998	0.134932	1.36687	0	0	0.2	1	1	1	1	1	1
PF02664	S-Ribosylhomocysteinase (LuxS)	0.000339312	1.16073e-08	2.15474e-05	0.000248526	3.2621e-09	1.16585e-05	0.002997	0.0405884	1.3653	1	1	1	1	1	1	1	1	1
PF06964	Alpha-L-arabinofuranosidase C-terminal domain	0.000661885	6.46687e-08	5.08601e-05	0.000485705	5.76136e-08	4.89956e-05	0.017982	0.125476	1.36273	1	1	1	1	2	1	2	3	3
PF04014	Antidote-toxin recognition MazE, bacterial antitoxin	0.000294764	2.92497e-08	3.42051e-05	0.00021652	6.42016e-08	5.1721e-05	0.222777	0.620426	1.36137	0	0	0	0	1	0	0.5	2	3
PF01987	Mitochondrial biogenesis AIM24	0.000216221	2.27845e-08	3.01891e-05	0.000158832	3.36551e-08	3.74473e-05	0.408353	0.813918	1.36132	0	0	0	0	1	0	0.5	1	2
PF12679	ABC-2 family transporter protein	0.000349122	3.43595e-08	3.70726e-05	0.000258048	7.34127e-08	5.5307e-05	0.148851	0.486956	1.35293	1	1	1	1	1	0.75	1	1	4
PF17200	Single Cache domain 2	0.000247504	8.1368e-09	1.80408e-05	0.000183175	1.48673e-08	2.48891e-05	0.352763	0.770026	1.35119	0	0	0.2	1	1	0	1	1	1
PF00106	short chain dehydrogenase	0.000558148	6.46668e-08	5.08593e-05	0.000416008	9.06571e-08	6.14604e-05	0.0729271	0.302144	1.34167	1	1	1	1	2	1	1.5	2	5
PF01556	DnaJ C terminal domain	0.000348625	1.17096e-08	2.16422e-05	0.000260204	4.78159e-10	4.46355e-06	0.000999001	0.0224686	1.33981	1	1	1	1	1	1	1	1	1
PF01116	Fructose-bisphosphate aldolase class-II	0.000348625	1.17096e-08	2.16422e-05	0.000260204	4.78159e-10	4.46355e-06	0.000999001	0.0224686	1.33981	1	1	1	1	1	1	1	1	1
PF02772	S-adenosylmethionine synthetase, central domain	0.000348625	1.17096e-08	2.16422e-05	0.000260204	4.78159e-10	4.46355e-06	0.000999001	0.0224686	1.33981	1	1	1	1	1	1	1	1	1
PF02773	S-adenosylmethionine synthetase, C-terminal domain	0.000348625	1.17096e-08	2.16422e-05	0.000260204	4.78159e-10	4.46355e-06	0.000999001	0.0224686	1.33981	1	1	1	1	1	1	1	1	1
PF00438	S-adenosylmethionine synthetase, N-terminal domain	0.000348625	1.17096e-08	2.16422e-05	0.000260204	4.78159e-10	4.46355e-06	0.000999001	0.0224686	1.33981	1	1	1	1	1	1	1	1	1
PF05746	DALR anticodon binding domain	0.000363009	1.64002e-08	2.56127e-05	0.000271075	3.3298e-09	1.17789e-05	0.001998	0.0312607	1.33915	1	1	1	1	1	1	1	1	2
PF12996	DUF based on E. rectale Gene description (DUF3880)	0.000747964	2.71719e-07	0.000104253	0.000559616	4.33794e-07	0.000134442	0.242757	0.623985	1.33657	0	0	0	0.4	1	0	1	5	7
PF01964	Radical SAM ThiC family	0.000261097	6.55851e-10	5.12192e-06	0.000195465	1.3732e-08	2.392e-05	0.012987	0.102098	1.33577	1	1	1	1	1	0.75	1	1	1
PF04962	KduI/IolB family	0.000284747	2.032e-08	2.85097e-05	0.000213827	2.87837e-08	3.46312e-05	0.11988	0.417674	1.33167	0	0	0.2	1	1	0	1	1	2
PF00392	Bacterial regulatory proteins, gntR family	0.00189176	4.06035e-07	0.000127442	0.00142391	7.13211e-08	5.45134e-05	0.000999001	0.0224686	1.32856	5	5	5	5	6	5	5	6	7
PF04002	RadC-like JAB domain	0.000270417	2.28155e-09	9.55312e-06	0.000203685	1.6269e-08	2.6036e-05	0.020979	0.139069	1.32763	1	1	1	1	1	0.75	1	1	2
PF02452	PemK-like, MazF-like toxin of type II toxin-antitoxin system	0.000384	1.11538e-07	6.67945e-05	0.000289517	8.42185e-08	5.92377e-05	0.287712	0.680514	1.32635	0	0	0	0	1	0	1	2	4
PF13847	Methyltransferase domain	0.000743077	1.91852e-07	8.76019e-05	0.000560918	1.1169e-07	6.82184e-05	0.113886	0.411912	1.32475	0	0	0.2	1	2	1	2	3	6
PF01809	Haemolytic domain	0.000261097	6.55851e-10	5.12192e-06	0.000197144	1.39504e-08	2.41095e-05	0.00699301	0.0682767	1.3244	1	1	1	1	1	0.75	1	1	1
PF02557	D-alanyl-D-alanine carboxypeptidase	0.00035966	1.30809e-08	2.28744e-05	0.000271882	4.24011e-09	1.32918e-05	0.000999001	0.0224686	1.32285	1	1	1	1	1	1	1	1	2
PF00270	DEAD/DEAH box helicase	0.0013463	1.96112e-07	8.85691e-05	0.00101809	8.70404e-08	6.02219e-05	0.002997	0.0405884	1.32237	3	3	3	3	4	3	4	4.25	7
PF04295	D-galactarate dehydratase / Altronate hydrolase, C terminus	0.000272634	1.58889e-08	2.52102e-05	0.000206847	1.69473e-08	2.65732e-05	0.0809191	0.327183	1.31805	0	0	0.2	1	1	0.75	1	1	2
PF07726	ATPase family associated with various cellular activities (AAA)	0.000500454	1.77222e-08	2.6625e-05	0.000379812	7.60066e-08	5.62756e-05	0.0539461	0.258838	1.31763	1	1	1	1	2	1	1	2	4
PF03466	LysR substrate binding domain	0.00204356	4.07789e-07	0.000127717	0.00155111	3.25835e-07	0.000116518	0.004995	0.0547062	1.31749	3	3	3.2	4.4	6	4	5	7.5	11
PF00126	Bacterial regulatory helix-turn-helix protein, lysR family	0.00203791	3.95513e-07	0.00012578	0.00155378	3.1389e-07	0.000114362	0.004995	0.0547062	1.31158	3	3.24	4	4	7	4	5	7.5	11
PF11738	Protein of unknown function (DUF3298)	0.000444354	1.02712e-07	6.40974e-05	0.000339574	3.6359e-08	3.89225e-05	0.185814	0.557885	1.30856	0	0	0	0	1	1	1	1.25	3
PF08447	PAS fold	0.000780917	4.42135e-08	4.2054e-05	0.000598386	1.1301e-07	6.86203e-05	0.035964	0.193576	1.30504	1	1.24	2	2	3	1	2	3	5
PF01820	D-ala D-ala ligase N-terminus	0.00033945	1.1927e-08	2.18422e-05	0.000260204	4.78159e-10	4.46355e-06	0.001998	0.0312607	1.30455	1	1	1	1	1	1	1	1	1
PF02599	Global regulator protein family	0.000339312	1.16073e-08	2.15474e-05	0.000260204	4.78159e-10	4.46355e-06	0.002997	0.0405884	1.30402	1	1	1	1	1	1	1	1	1
PF02065	Melibiase	0.000715763	1.11684e-07	6.68383e-05	0.000549448	5.27155e-08	4.68666e-05	0.0529471	0.256623	1.30269	1	1	1	1	2	1	2	3	4
PF01370	NAD dependent epimerase/dehydratase family	0.00201167	1.76764e-07	8.40867e-05	0.00154731	2.0775e-07	9.3039e-05	0.000999001	0.0224686	1.30011	6	6	6	6	6	5	6	7	9
PF01022	Bacterial regulatory protein, arsR family	0.000569548	6.20319e-08	4.98124e-05	0.000439176	2.82097e-08	3.42842e-05	0.024975	0.154956	1.29686	1	1	1	1	2	1	2	2	3
PF02492	CobW/HypB/UreG, nucleotide-binding domain	0.00146423	2.03209e-07	9.01575e-05	0.00112974	4.59151e-08	4.37393e-05	0.000999001	0.0224686	1.29607	4	4	4	4	4	4	4	5	6
PF02036	SCP-2 sterol transfer family	0.000610913	6.14331e-08	4.95714e-05	0.000471709	1.92383e-08	2.83125e-05	0.011988	0.0961713	1.29511	1	1	1	1	2	1.75	2	2	3
PF13193	AMP-binding enzyme C-terminal domain	0.00077597	1.35547e-07	7.36334e-05	0.000599801	7.5374e-08	5.60409e-05	0.0689311	0.2948	1.29371	0	0.24	1	1.4	2	2	2	3	5
PF01882	Protein of unknown function DUF58	0.000490332	1.48292e-08	2.4355e-05	0.000379812	7.60066e-08	5.62756e-05	0.0809191	0.327183	1.29099	1	1	1	1	2	1	1	2	4
PF04892	VanZ like family	0.000891674	1.49558e-07	7.73456e-05	0.000691784	4.23763e-08	4.202e-05	0.024975	0.154956	1.28895	1	1	1	1.4	2	2	3	3	4
PF00266	Aminotransferase class-V	0.0010563	4.82512e-08	4.39323e-05	0.000820542	7.51214e-09	1.7692e-05	0.000999001	0.0224686	1.28732	3	3	3	3	3	3	3	3	4
PF00486	Transcriptional regulatory protein, C terminal	0.0035371	5.01081e-07	0.000141574	0.00274883	2.64701e-07	0.00010502	0.000999001	0.0224686	1.28677	8	8.24	9	9	12	9	10	11.25	17
PF00109	Beta-ketoacyl synthase, N-terminal domain	0.000369574	6.19756e-08	4.97898e-05	0.000287437	9.9479e-09	2.03592e-05	0.0859141	0.345164	1.28575	1	1	1	1	1	1	1	1	2
PF13421	SPFH domain-Band 7 family	0.000372651	2.10075e-08	2.89879e-05	0.000289996	5.63422e-09	1.53218e-05	0.020979	0.139069	1.28502	1	1	1	1	1	1	1	1	2
PF03422	Carbohydrate binding module (family 6)	0.000777678	1.18023e-07	6.8709e-05	0.000605435	1.12407e-07	6.8437e-05	0.0759241	0.312229	1.2845	1	1	1	1	2	1	2	3	5
PF03054	tRNA methyl transferase	0.000348625	1.17096e-08	2.16422e-05	0.000271882	4.24011e-09	1.32918e-05	0.003996	0.0463868	1.28227	1	1	1	1	1	1	1	1	2
PF09084	NMT1/THI5 like	0.000275609	2.92195e-08	3.41874e-05	0.000214994	2.57042e-08	3.27262e-05	0.204795	0.598468	1.28194	0	0	0	0	1	0	1	1	2
PF12710	haloacid dehalogenase-like hydrolase	0.000515909	5.09528e-08	4.51455e-05	0.000403234	5.65803e-08	4.85542e-05	0.0879121	0.349635	1.27943	1	1	1	1	1	1	1	2	3
PF02110	Hydroxyethylthiazole kinase family	0.000250063	3.36043e-09	1.15938e-05	0.000195465	1.3732e-08	2.392e-05	0.444564	0.813918	1.27932	0	0.24	1	1	1	0.75	1	1	1
PF09512	Thiamine-precursor transporter protein (ThiW)	0.000250063	3.36043e-09	1.15938e-05	0.000195465	1.3732e-08	2.392e-05	0.444564	0.813918	1.27932	0	0.24	1	1	1	0.75	1	1	1
PF09115	DNA polymerase III, delta subunit, C terminal	0.000240743	5.86329e-09	1.53144e-05	0.000188745	1.56632e-08	2.55467e-05	0.433212	0.813918	1.27549	0	0	0.2	1	1	0	1	1	1
PF06941	5' nucleotidase, deoxy (Pyrimidine), cytosolic type C protein (NT5C)	0.000250063	3.36043e-09	1.15938e-05	0.000196201	1.38422e-08	2.40158e-05	0.444564	0.813918	1.27452	0	0.24	1	1	1	0.75	1	1	1
PF08239	Bacterial SH3 domain	0.00201477	4.39901e-07	0.00013265	0.00158233	8.97545e-08	6.11537e-05	0.001998	0.0312607	1.27329	5	5	5.2	6	7	5.75	6	7	7
PF00912	Transglycosylase	0.000331306	2.15563e-08	2.93641e-05	0.000260204	4.78159e-10	4.46355e-06	0.017982	0.125476	1.27325	1	1	1	1	1	1	1	1	1
PF14199	Domain of unknown function (DUF4317)	0.00035966	1.30809e-08	2.28744e-05	0.000283609	7.92606e-09	1.81729e-05	0.010989	0.0922711	1.26815	1	1	1	1	1	1	1	1	2
PF00239	Resolvase, N terminal domain	0.000887959	7.98807e-07	0.000178752	0.000702132	2.55538e-07	0.000103186	0.372627	0.79085	1.26466	0	0	0	0	1	1	2	4	7
PF01042	Endoribonuclease L-PSP	0.000340455	2.16937e-08	2.94576e-05	0.000269547	1.87117e-09	8.8298e-06	0.025974	0.159972	1.26307	1	1	1	1	1	1	1	1	2
PF02082	Transcriptional regulator	0.000490655	1.45339e-08	2.41113e-05	0.000388824	6.85872e-08	5.34584e-05	0.0879121	0.349635	1.26189	1	1	1	1	2	1	1	2	4
PF09359	VTC domain	0.000630314	1.02207e-07	6.39395e-05	0.000499763	6.36305e-08	5.14905e-05	0.0979021	0.375938	1.26123	1	1	1	1.4	2	1	2	2	4
PF00278	Pyridoxal-dependent decarboxylase, C-terminal sheet domain	0.000744318	6.14013e-08	4.95586e-05	0.000591921	2.59625e-08	3.28903e-05	0.010989	0.0922711	1.25746	2	2	2	2	2	2	2	2.25	3
PF02219	Methylenetetrahydrofolate reductase	0.000340619	2.18139e-08	2.95391e-05	0.000271072	3.32677e-09	1.17735e-05	0.032967	0.183864	1.25656	1	1	1	1	1	1	1	1	2
PF00550	Phosphopantetheine attachment site	0.00147845	5.60057e-07	0.000149674	0.00117692	1.13358e-07	6.87259e-05	0.0589411	0.268972	1.2562	2	2.24	3	3	4	3.75	4	6	7
PF01943	Polysaccharide biosynthesis protein	0.000923257	1.20867e-07	6.95318e-05	0.00073706	6.95158e-08	5.38191e-05	0.038961	0.202224	1.25262	2	2	2	2	2	2	3	3	5
PF03309	Type III pantothenate kinase	0.000489842	9.4204e-09	1.94117e-05	0.000391358	1.99602e-08	2.88388e-05	0.00799201	0.0748397	1.25165	1	1	1	1.4	2	1	1.5	2	2
PF07876	Stress responsive A/B Barrel Domain	0.00029392	1.4207e-08	2.38386e-05	0.000235128	2.34473e-08	3.12565e-05	0.13986	0.466015	1.25004	0	0.24	1	1	1	1	1	1	2
PF00704	Glycosyl hydrolases family 18	0.000368928	2.1778e-08	2.95147e-05	0.000295238	3.14017e-08	3.61719e-05	0.105894	0.39813	1.2496	1	1	1	1	1	1	1	1	4
PF01381	Helix-turn-helix	0.00785077	2.47715e-06	0.000314779	0.00628348	2.07819e-06	0.000294264	0.000999001	0.0224686	1.24943	20	20	20.6	23	27	19.5	23	28.5	42
PF13692	Glycosyl transferases group 1	0.000552747	1.34275e-07	7.3287e-05	0.000442495	1.09302e-07	6.74852e-05	0.295704	0.690982	1.24916	0	0	0	0.4	1	1	1.5	2.25	5
PF00107	Zinc-binding dehydrogenase	0.00042759	3.76541e-08	3.88094e-05	0.000342352	8.33002e-08	5.89138e-05	0.23976	0.620426	1.24898	0	0	0.2	1	1	0	1	2	4
PF01497	Periplasmic binding protein	0.000604778	6.92993e-08	5.26495e-05	0.000484745	3.43477e-08	3.78306e-05	0.0719281	0.300476	1.24762	1	1	1	1	1	1	2	2	3
PF00710	Asparaginase, N-terminal	0.000230399	8.07195e-09	1.79688e-05	0.000185338	1.50839e-08	2.50698e-05	0.525583	0.828867	1.24313	0	0	0	0.4	1	0	1	1	1
PF02903	Alpha amylase, N-terminal ig-like domain	0.000711392	1.38483e-07	7.44266e-05	0.000572876	5.42741e-08	4.75544e-05	0.121878	0.42288	1.24179	1	1	1	1	1	2	2	3	5
PF16316	Domain of unknown function (DUF4956)	0.00061928	1.13399e-07	6.73495e-05	0.00049959	7.48071e-08	5.58298e-05	0.163836	0.521749	1.23958	0	0.24	1	1.4	2	1	2	2	5
PF08240	Alcohol dehydrogenase GroES-like domain	0.000437807	3.11624e-08	3.53057e-05	0.000353611	6.64431e-08	5.26162e-05	0.18981	0.568528	1.2381	0	0.24	1	1	1	0.75	1.5	2	3
PF13189	Cytidylate kinase-like family	0.000791135	3.94926e-08	3.97455e-05	0.000639347	2.84831e-08	3.44499e-05	0.004995	0.0547062	1.23741	2	2	2	2	3	2	2	3	5
PF07221	N-acylglucosamine 2-epimerase (GlcNAc 2-epimerase)	0.00019835	1.34688e-08	2.3211e-05	0.000160615	2.19526e-08	3.02439e-05	0.609994	0.871676	1.23495	0	0	0	0	1	0	1	1	2
PF07729	FCD domain	0.000321232	1.15894e-08	2.15308e-05	0.000260204	4.78159e-10	4.46355e-06	0.00799201	0.0748397	1.23454	1	1	1	1	1	1	1	1	1
PF01053	Cys/Met metabolism PLP-dependent enzyme	0.00092629	6.2137e-08	4.98546e-05	0.000750671	2.00744e-08	2.89212e-05	0.002997	0.0405884	1.23395	2	2	2	2	3	2.75	3	3	4
PF14897	EpsG family	0.00041345	3.57007e-08	3.77892e-05	0.000335108	1.43359e-08	2.44403e-05	0.0889111	0.351597	1.23378	1	1	1	1	1	1	1	2	2
PF13635	Domain of unknown function (DUF4143)	0.00105891	5.7944e-07	0.000152242	0.0008613	2.00923e-07	9.14976e-05	0.282717	0.67376	1.22943	0	0	0	0.4	2	2	3	5	8
PF14667	Polysaccharide biosynthesis C-terminal domain	0.00102381	1.24769e-07	7.06454e-05	0.000833194	9.72225e-08	6.3647e-05	0.0529471	0.256623	1.22878	2	2	2	2.4	3	2.75	3	4	6
PF04324	BFD-like [2Fe-2S] binding domain	0.000444247	1.74352e-08	2.64085e-05	0.000362308	2.26851e-08	3.07443e-05	0.043956	0.223687	1.22616	1	1	1	1	1	1	1	2	3
PF08220	DeoR-like helix-turn-helix domain	0.000370448	2.46509e-08	3.14012e-05	0.000302238	1.40198e-08	2.41694e-05	0.0779221	0.317101	1.22568	1	1	1	1	1	1	1	1	3
PF16874	Glycosyl hydrolase family 36 C-terminal domain	0.00055141	4.04729e-08	4.02357e-05	0.000450543	2.61621e-08	3.30165e-05	0.0669331	0.288706	1.22388	1	1	1	1	1	1	2	2	3
PF01266	FAD dependent oxidoreductase	0.000516949	1.4959e-08	2.44614e-05	0.000422723	2.58264e-08	3.2804e-05	0.023976	0.150238	1.2229	1	1	1	1.4	2	1	2	2	3
PF00698	Acyl transferase domain	0.000316725	1.58389e-08	2.51705e-05	0.00025942	6.3767e-09	1.63002e-05	0.0599401	0.27059	1.2209	1	1	1	1	1	1	1	1	2
PF00561	alpha/beta hydrolase fold	0.000734265	2.7015e-07	0.000103952	0.000601635	1.09345e-07	6.74986e-05	0.283716	0.674826	1.22045	0	0	0	0.4	2	1	2	3	6
PF04991	LicD family	0.001159	2.69806e-07	0.000103886	0.000951943	1.33906e-07	7.46956e-05	0.103896	0.392964	1.21751	2	2	2	2.4	3	2.75	4	4.25	7
PF03033	Glycosyltransferase family 28 N-terminal domain	0.000409677	2.11287e-08	2.90714e-05	0.000336489	1.58915e-08	2.57322e-05	0.0629371	0.279117	1.2175	1	1	1	1	1	1	1	2	2
PF00709	Adenylosuccinate synthetase	0.000316743	1.56828e-08	2.50462e-05	0.000260204	4.78159e-10	4.46355e-06	0.028971	0.172118	1.21729	1	1	1	1	1	1	1	1	1
PF02911	Formyl transferase, C-terminal domain	0.000422532	2.24846e-08	2.99897e-05	0.000348364	1.75878e-08	2.70708e-05	0.0729271	0.302144	1.2129	1	1	1	1	1	1	1	2	2
PF08402	TOBE domain	0.000378706	7.63313e-08	5.52562e-05	0.000312376	2.37309e-08	3.1445e-05	0.293706	0.687589	1.21234	0	0	0	0	1	1	1	2	2
PF08281	Sigma-70, region 4	0.00136134	2.29324e-07	9.57756e-05	0.00112301	2.05728e-07	9.2585e-05	0.0719281	0.300476	1.21222	2	2	2.2	3	4	3	4	5.25	10
PF00455	DeoR C terminal sensor domain	0.000328953	1.04341e-08	2.04295e-05	0.000271583	9.81006e-09	2.02176e-05	0.048951	0.245633	1.21125	1	1	1	1	1	1	1	1	2
PF10609	NUBPL iron-transfer P-loop NTPase	0.000387911	1.18825e-08	2.18014e-05	0.000320495	9.73291e-09	2.0138e-05	0.023976	0.150238	1.21035	1	1	1	1	1	1	1	1.25	2
PF05130	FlgN protein	0.000341427	2.24669e-08	2.9978e-05	0.000282676	6.74362e-09	1.67626e-05	0.0979021	0.375938	1.20784	1	1	1	1	1	1	1	1	2
PF13649	Methyltransferase domain	0.00177613	4.54749e-07	0.00013487	0.00147053	1.91613e-07	8.93526e-05	0.0699301	0.297986	1.20781	4	4	4	4	5	4.75	6	6	10
PF00664	ABC transporter transmembrane region	0.00565764	1.03289e-06	0.000203263	0.00468528	7.36105e-07	0.000175131	0.000999001	0.0224686	1.20754	12	12	12.2	15	21	16	17	20	24
PF02826	D-isomer specific 2-hydroxyacid dehydrogenase, NAD binding domain	0.000673297	4.63501e-08	4.30582e-05	0.000558058	1.27952e-08	2.30897e-05	0.01998	0.134932	1.2065	2	2	2	2	2	2	2	2	4
PF00202	Aminotransferase class-III	0.000338598	4.3453e-08	4.16908e-05	0.000280967	4.98355e-09	1.441e-05	0.198801	0.590543	1.20511	1	1	1	1	1	1	1	1	2
PF16927	N-terminal 7TM region of histidine kinase	0.000349076	5.77162e-08	4.80484e-05	0.000289781	4.98414e-08	4.55711e-05	0.381618	0.797095	1.20462	0	0	0	0	1	1	1	1.25	3
PF13242	HAD-hyrolase-like	0.000525545	5.39993e-08	4.64755e-05	0.000437109	4.3914e-08	4.27756e-05	0.173826	0.535946	1.20232	1	1	1	1	1	1	1.5	2	4
PF04205	FMN-binding domain	0.000431525	6.40135e-08	5.06018e-05	0.000359563	5.69188e-08	4.86992e-05	0.306693	0.708121	1.20014	1	1	1	1	1	1	1	1	4
PF12801	4Fe-4S binding domain	0.000435339	3.7411e-08	3.86839e-05	0.000362988	7.48837e-08	5.58584e-05	0.27972	0.670903	1.19932	0	0	0	0.4	2	0.75	1.5	2	3
PF03816	Cell envelope-related transcriptional attenuator domain	0.000778639	3.64903e-08	3.82049e-05	0.000649386	2.55776e-08	3.26456e-05	0.011988	0.0961713	1.19904	2	2	2	2	2	2	2	3	4
PF16875	Glycosyl hydrolase family 36 N-terminal domain	0.000541628	3.91507e-08	3.95731e-05	0.000451931	2.24736e-08	3.06006e-05	0.0869131	0.346964	1.19848	1	1	1	1	1	1	2	2	3
PF01522	Polysaccharide deacetylase	0.000815827	8.42521e-08	5.80524e-05	0.000683074	1.11837e-07	6.82634e-05	0.127872	0.435284	1.19435	2	2	2	2	2	2	2	4	5
PF01177	Asp/Glu/Hydantoin racemase	0.000434014	6.19182e-08	4.97668e-05	0.000363539	1.3838e-08	2.40121e-05	0.205794	0.598609	1.19386	1	1	1	1	1	1	1	2	2
PF01061	ABC-2 type transporter	0.00111492	1.62298e-07	8.05723e-05	0.00093621	1.36438e-07	7.53983e-05	0.111888	0.409853	1.19089	1	1.24	2	2.4	3	2.75	3.5	4	7
PF00501	AMP-binding enzyme	0.00153989	4.789e-07	0.000138405	0.00129512	2.82172e-07	0.00010843	0.16983	0.531327	1.18899	2	2.24	3	3.4	4	3	4.5	7	9
PF13437	HlyD family secretion protein	0.000679702	3.55819e-08	3.77263e-05	0.000572255	1.56933e-08	2.55713e-05	0.021978	0.141231	1.18776	1	1	1.2	2	2	2	2	2	4
PF01385	Probable transposase	0.00068454	4.34957e-07	0.000131903	0.000576554	3.52375e-07	0.00012117	0.554446	0.843258	1.1873	0	0	0	0	1	1	2	3	10
PF13186	Iron-sulfur cluster-binding domain	0.00116565	2.76398e-07	0.000105147	0.000982178	2.77771e-07	0.000107582	0.251748	0.630372	1.18681	1	1	1.2	2.4	3	2	3	4.25	10
PF03372	Endonuclease/Exonuclease/phosphatase family	0.000455906	1.8755e-08	2.73898e-05	0.000384188	2.25877e-08	3.06782e-05	0.0989011	0.378045	1.18667	1	1	1	1	1	1	1	2	2
PF00300	Histidine phosphatase superfamily (branch 1)	0.0016841	1.50468e-07	7.75804e-05	0.00142123	1.86616e-07	8.81797e-05	0.032967	0.183864	1.18495	4	4	4	4.4	5	4	5.5	6.25	8
PF16355	Domain of unknown function (DUF4982)	0.000570529	4.78187e-08	4.3735e-05	0.000481614	5.82637e-08	4.92712e-05	0.185814	0.557885	1.18462	1	1	1	1	1	1	2	2	4
PF06480	FtsH Extracellular	0.000415432	1.6811e-08	2.59315e-05	0.000351638	2.09344e-08	2.95342e-05	0.117882	0.411912	1.18142	1	1	1	1	1	1	1	2	2
PF03255	Acetyl co-enzyme A carboxylase carboxyltransferase alpha subunit	0.000293201	9.16015e-09	1.91417e-05	0.000248553	3.26382e-09	1.16616e-05	0.0529471	0.256623	1.17963	1	1	1	1	1	1	1	1	1
PF02810	SEC-C motif	0.00100311	3.1985e-08	3.57687e-05	0.000853144	2.47291e-08	3.20996e-05	0.003996	0.0463868	1.17578	3	3	3	3	3	3	3	3	5
PF13292	1-deoxy-D-xylulose-5-phosphate synthase	0.000305578	1.32503e-08	2.3022e-05	0.000260204	4.78159e-10	4.46355e-06	0.0739261	0.305278	1.17438	1	1	1	1	1	1	1	1	1
PF06723	MreB/Mbl protein	0.000610627	1.16459e-08	2.15833e-05	0.000520409	1.91264e-09	8.9271e-06	0.001998	0.0312607	1.17336	2	2	2	2	2	2	2	2	2
PF03060	Nitronate monooxygenase	0.000387911	1.18825e-08	2.18014e-05	0.000330782	2.35564e-08	3.13292e-05	0.145854	0.479018	1.17271	1	1	1	1	1	1	1	2	2
PF02578	Multi-copper polyphenol oxidoreductase laccase	0.000242629	5.90496e-09	1.53688e-05	0.000206901	1.21207e-08	2.24729e-05	0.646702	0.889701	1.17268	0	0	0.2	1	1	1	1	1	1
PF04167	Protein of unknown function (DUF402)	0.000395519	3.28305e-08	3.62384e-05	0.000337414	2.87525e-08	3.46124e-05	0.265734	0.656259	1.17221	1	1	1	1	1	1	1	1	3
PF01588	Putative tRNA binding domain	0.000609723	1.04963e-08	2.04903e-05	0.000520409	1.91264e-09	8.9271e-06	0.001998	0.0312607	1.17162	2	2	2	2	2	2	2	2	2
PF03444	Winged helix-turn-helix transcription repressor, HrcA DNA-binding	0.000229882	8.04537e-09	1.79392e-05	0.000196292	1.85786e-08	2.78228e-05	0.638482	0.884674	1.17112	0	0	0	0.4	1	0	1	1	2
PF14492	Elongation Factor G, domain II	0.00107671	4.31436e-08	4.15421e-05	0.000919491	3.40574e-08	3.76704e-05	0.004995	0.0547062	1.17099	2	2.24	3	3	4	3	4	4	5
PF07883	Cupin domain	0.000544366	8.84529e-08	5.94821e-05	0.000465144	1.24127e-07	7.19164e-05	0.3996	0.813918	1.17032	0	0.24	1	1	1	1	2	3	5
PF03099	Biotin/lipoate A/B protein ligase family	0.000531587	3.79937e-09	1.23278e-05	0.000454811	1.46301e-08	2.46898e-05	0.00799201	0.0748397	1.16881	2	2	2	2	2	1.75	2	2	2
PF01225	Mur ligase family, catalytic domain	0.000620757	1.2207e-08	2.2097e-05	0.000532086	6.16359e-09	1.60255e-05	0.001998	0.0312607	1.16665	2	2	2	2	2	2	2	2	3
PF02464	Competence-damaged protein	0.00025088	3.38627e-09	1.16383e-05	0.000215088	1.00972e-08	2.05114e-05	0.654398	0.896859	1.16641	0	0.24	1	1	1	1	1	1	1
PF13481	AAA domain	0.000414848	4.87206e-08	4.41455e-05	0.000355672	1.56776e-08	2.55584e-05	0.273726	0.667966	1.16638	1	1	1	1	1	1	1	2	2
PF00171	Aldehyde dehydrogenase family	0.000433019	1.84545e-08	2.71695e-05	0.000371829	2.09621e-08	2.95537e-05	0.12987	0.439708	1.16456	1	1	1	1	1	1	1	2	2
PF00288	GHMP kinases N terminal domain	0.000695343	4.08855e-08	4.04403e-05	0.000597231	1.81201e-08	2.74774e-05	0.0539461	0.258838	1.16428	2	2	2	2	2	2	2	3	3
PF13412	Winged helix-turn-helix DNA-binding	0.000621289	5.23522e-08	4.57612e-05	0.000534362	1.12745e-07	6.85397e-05	0.315684	0.721605	1.16267	1	1	1	1	2	1	2	2.25	7
PF01066	CDP-alcohol phosphatidyltransferase	0.000434947	1.46026e-08	2.41682e-05	0.000375534	2.0033e-08	2.88913e-05	0.115884	0.411912	1.15821	1	1	1	1	1	1	1	2	3
PF03600	Citrate transporter	0.00056176	4.04326e-08	4.02157e-05	0.000485172	1.24662e-08	2.27909e-05	0.0869131	0.346964	1.15786	1	1	1	1.4	2	2	2	2	3
PF00590	Tetrapyrrole (Corrin/Porphyrin) Methylases	0.0010513	9.92226e-08	6.29993e-05	0.00090939	8.82083e-08	6.06246e-05	0.107892	0.403235	1.15605	1	1	1.6	4	4	4	4	4	5
PF01636	Phosphotransferase enzyme family	0.000933834	3.2633e-07	0.000114251	0.000808548	3.24999e-07	0.000116369	0.441558	0.813918	1.15495	0	0.24	1	1	2	1	3	5.25	7
PF14200	Ricin-type beta-trefoil lectin domain-like	0.000514583	1.0249e-07	6.40281e-05	0.000446147	2.02826e-07	9.19298e-05	0.563437	0.843258	1.15339	0	0	0	0.4	1	0	1	3	6
PF03979	Sigma-70 factor, region 1.1	0.00039191	2.40112e-08	3.09911e-05	0.000339866	1.03179e-08	2.07343e-05	0.155844	0.502652	1.15313	1	1	1	1	1	1	1	2	2
PF02775	Thiamine pyrophosphate enzyme, C-terminal TPP binding domain	0.00141286	8.80308e-08	5.934e-05	0.00122604	1.01999e-07	6.51916e-05	0.035964	0.193576	1.15238	4	4	4	4	5	4	5	5	6
PF08282	haloacid dehalogenase-like hydrolase	0.000961817	9.44998e-08	6.14816e-05	0.000836022	1.64712e-07	8.28431e-05	0.228771	0.620426	1.15047	1	1.24	2	2	3	2	3	4.25	6
PF00909	Ammonium Transporter Family	0.000299203	6.78196e-09	1.64705e-05	0.000260204	4.78159e-10	4.46355e-06	0.024975	0.154956	1.14988	1	1	1	1	1	1	1	1	1
PF13443	Cro/C1-type HTH DNA-binding domain	0.00104795	2.53434e-07	0.000100684	0.000911552	2.08562e-07	9.32206e-05	0.328671	0.741867	1.14964	0	0.24	1.2	2	3	2	3	5	7
PF13173	AAA domain	0.00121669	6.87353e-07	0.000165813	0.00105836	2.58954e-07	0.000103874	0.41958	0.813918	1.1496	0	0	0.2	1.4	2	3	3.5	5.25	9
PF15975	Flotillin	0.000261097	6.55851e-10	5.12192e-06	0.000227182	8.15295e-09	1.84311e-05	0.0969031	0.373811	1.14929	1	1	1	1	1	1	1	1	1
PF02776	Thiamine pyrophosphate enzyme, N-terminal TPP binding domain	0.000940879	9.66522e-08	6.21779e-05	0.000820111	4.76263e-08	4.45469e-05	0.116883	0.411912	1.14726	2	2	2.2	3	3	3	3	3	5
PF08279	HTH domain	0.000730798	8.32551e-08	5.77079e-05	0.000637027	1.27679e-07	7.29379e-05	0.332667	0.746206	1.1472	1	1	1.2	2	2	1	3	3	6
PF10688	Bacterial inner membrane protein	0.000308277	2.56283e-08	3.20177e-05	0.000269335	6.13561e-08	5.05619e-05	0.526474	0.828867	1.14459	0	0	0.2	1	1	0	1	2	2
PF03415	Clostripain family	0.000385209	6.19659e-08	4.97859e-05	0.000337456	3.35756e-08	3.7403e-05	0.483516	0.813918	1.14151	1	1	1	1	1	1	1	2	2
PF01541	GIY-YIG catalytic domain	0.000652281	1.03561e-07	6.43617e-05	0.000571483	2.17539e-08	3.01067e-05	0.240759	0.62075	1.14138	1	1	1	1	2	2	2	2	4
PF13483	Beta-lactamase superfamily domain	0.000424739	1.05968e-07	6.51053e-05	0.000372258	1.99692e-08	2.88453e-05	0.474525	0.813918	1.14098	0	0	0	0.4	1	1	1.5	2	2
PF01584	CheW-like domain	0.00103543	8.14627e-08	5.70833e-05	0.000907519	7.25875e-08	5.49953e-05	0.10989	0.407119	1.14094	3	3	3	3	3	3	3	3.25	5
PF00005	ABC transporter	0.0233912	5.63645e-06	0.000474824	0.0205021	1.80377e-06	0.000274148	0.000999001	0.0224686	1.14092	67	67.24	68.6	72.2	81	72.75	75.5	87.75	93
PF01594	AI-2E family transporter	0.000630077	1.13733e-08	2.13291e-05	0.000552471	9.5045e-09	1.99003e-05	0.013986	0.105798	1.14047	2	2	2	2	2	2	2	2	3
PF13450	NAD(P)-binding Rossmann-like domain	0.000446938	4.81455e-08	4.38842e-05	0.000392295	2.04762e-08	2.92091e-05	0.328671	0.741867	1.13929	1	1	1	1	1	1	1.5	2	2
PF00834	Ribulose-phosphate 3 epimerase family	0.000444333	2.12702e-08	2.91686e-05	0.000390398	1.84408e-08	2.77194e-05	0.201798	0.594489	1.13815	1	1	1	1	1	1	1.5	2	2
PF02016	LD-carboxypeptidase	0.000549272	1.01608e-07	6.3752e-05	0.00048343	1.26909e-08	2.29954e-05	0.32967	0.743455	1.1362	0	0.24	1	1	1	2	2	2	3
PF16916	Dimerisation domain of Zinc Transporter	0.000415765	1.76482e-08	2.65693e-05	0.000366633	3.73208e-08	3.94339e-05	0.312687	0.716705	1.13401	1	1	1	1	1	1	1	2	3
PF01734	Patatin-like phospholipase	0.000368875	1.79273e-08	2.67785e-05	0.000325516	1.90428e-08	2.81682e-05	0.274725	0.667985	1.1332	1	1	1	1	1	1	1	2	2
PF01187	Macrophage migration inhibitory factor (MIF)	0.000266532	2.19053e-08	2.96009e-05	0.000235248	1.53871e-08	2.53206e-05	0.437562	0.813918	1.13298	0	0	0	0	1	1	1	1	2
PF13522	Glutamine amidotransferase domain	0.000371777	2.63464e-08	3.24631e-05	0.000328306	1.6907e-08	2.65416e-05	0.325674	0.739075	1.13241	1	1	1	1	1	1	1	1.25	2
PF13672	Protein phosphatase 2C	0.000660326	8.01132e-08	5.66086e-05	0.000583275	8.47586e-08	5.94274e-05	0.34965	0.767889	1.1321	1	1	1.2	2	2	1	2	3	4
PF00474	Sodium:solute symporter family	0.000418612	1.96304e-08	2.80217e-05	0.00037018	1.91261e-08	2.82298e-05	0.236763	0.620426	1.13083	1	1	1	1	1	1	1	2	2
PF03435	Saccharopine dehydrogenase NADP binding domain	0.000293941	1.00769e-08	2.00767e-05	0.000260204	4.78159e-10	4.46355e-06	0.127872	0.435284	1.12966	1	1	1	1	1	1	1	1	1
PF00205	Thiamine pyrophosphate enzyme, central domain	0.000851282	5.2693e-08	4.59099e-05	0.00075372	4.10175e-08	4.13408e-05	0.10989	0.407119	1.12944	2	2	2.2	3	3	2.75	3	3	4
PF07977	FabA-like domain	0.000291108	7.0466e-09	1.67888e-05	0.000258068	1.60136e-08	2.58309e-05	0.287712	0.680514	1.12803	1	1	1	1	1	1	1	1	3
PF01890	Cobalamin synthesis G C-terminus	0.000239999	5.74507e-09	1.51592e-05	0.000213006	9.77078e-09	2.01771e-05	0.76275	0.915735	1.12672	0	0	0.2	1	1	1	1	1	1
PF02570	Precorrin-8X methylmutase	0.000239999	5.74507e-09	1.51592e-05	0.000213006	9.77078e-09	2.01771e-05	0.76275	0.915735	1.12672	0	0	0.2	1	1	1	1	1	1
PF02571	Precorrin-6x reductase CbiJ/CobK	0.000239999	5.74507e-09	1.51592e-05	0.000213006	9.77078e-09	2.01771e-05	0.76275	0.915735	1.12672	0	0	0.2	1	1	1	1	1	1
PF06180	Cobalt chelatase (CbiK)	0.000239999	5.74507e-09	1.51592e-05	0.000213006	9.77078e-09	2.01771e-05	0.76275	0.915735	1.12672	0	0	0.2	1	1	1	1	1	1
PF11760	Cobalamin synthesis G N-terminal	0.000239999	5.74507e-09	1.51592e-05	0.000213006	9.77078e-09	2.01771e-05	0.76275	0.915735	1.12672	0	0	0.2	1	1	1	1	1	1
PF01183	Glycosyl hydrolases family 25	0.00113902	5.27177e-08	4.59207e-05	0.00101311	1.26924e-07	7.2722e-05	0.142857	0.475373	1.12428	2	2.24	3	3.4	4	3	4	5	6
PF02588	Uncharacterised 5xTM membrane BCR, YitT family COG1284	0.000895943	2.72202e-08	3.29971e-05	0.000797898	3.97615e-08	4.07029e-05	0.0669331	0.288706	1.12288	2	2	2	2.4	3	2.75	3	4	4
PF08245	Mur ligase middle domain	0.0014858	5.19352e-08	4.55786e-05	0.00132352	2.01578e-08	2.89812e-05	0.002997	0.0405884	1.12261	5	5	5	5	5	5	5	5	6
PF00436	Single-strand binding protein family	0.00042682	4.08167e-08	4.04063e-05	0.000380731	4.28644e-08	4.22613e-05	0.441558	0.813918	1.12106	1	1	1	1	1	1	1	2	4
PF01558	Pyruvate ferredoxin/flavodoxin oxidoreductase	0.000492229	1.076e-08	2.07461e-05	0.000439176	2.07791e-08	2.94244e-05	0.150849	0.491577	1.1208	1	1	1	1.4	2	1	2	2	2
PF01855	Pyruvate flavodoxin/ferredoxin oxidoreductase, thiamine diP-bdg	0.000492229	1.076e-08	2.07461e-05	0.000439176	2.07791e-08	2.94244e-05	0.150849	0.491577	1.1208	1	1	1	1.4	2	1	2	2	2
PF04298	Putative neutral zinc metallopeptidase	0.000241488	5.90615e-09	1.53703e-05	0.000215625	1.01627e-08	2.05778e-05	0.76275	0.915735	1.11995	0	0	0.2	1	1	1	1	1	1
PF01895	PhoU domain	0.000377672	4.1471e-08	4.07289e-05	0.000337402	6.23116e-08	5.0954e-05	0.604396	0.869487	1.11935	1	1	1	1	1	1	1	1	5
PF02129	X-Pro dipeptidyl-peptidase (S15 family)	0.000315076	1.44344e-08	2.40286e-05	0.000281497	1.61795e-08	2.59644e-05	0.356643	0.777149	1.11929	1	1	1	1	1	1	1	1	2
PF01807	CHC2 zinc finger	0.000452879	6.51876e-08	5.10637e-05	0.000405631	3.249e-08	3.67933e-05	0.472527	0.813918	1.11648	1	1	1	1	1	1	1	2	4
PF03965	Penicillinase repressor	0.000430103	7.64475e-08	5.52983e-05	0.000385508	7.70055e-08	5.66442e-05	0.575425	0.84865	1.11568	0	0.24	1	1	1	1	1	2.25	5
PF01408	Oxidoreductase family, NAD-binding Rossmann fold	0.000972442	2.64427e-07	0.000102845	0.000872103	2.2101e-07	9.59621e-05	0.463536	0.813918	1.11505	1	1	1	1.4	3	2	3.5	4	8
PF01757	Acyltransferase family	0.00270819	7.205e-07	0.000169765	0.00242915	4.83112e-07	0.000141879	0.196803	0.585298	1.11487	5	5.24	6	6	8	8	9	11.25	16
PF00383	Cytidine and deoxycytidylate deaminase zinc-binding region	0.000771081	2.24222e-08	2.99481e-05	0.00069174	2.83263e-08	3.43549e-05	0.0939061	0.36561	1.1147	2	2	2	2	3	2	3	3	4
PF02698	DUF218 domain	0.000378187	2.87752e-08	3.39265e-05	0.000339284	2.91134e-08	3.4829e-05	0.427572	0.813918	1.11466	0	0.24	1	1	1	1	1	2	3
PF02357	Transcription termination factor nusG	0.000321955	1.75196e-08	2.64724e-05	0.000289717	5.35708e-09	1.49403e-05	0.298701	0.695405	1.11127	1	1	1	1	1	1	1	1	2
PF01544	CorA-like Mg2+ transporter protein	0.000205495	1.63769e-08	2.55944e-05	0.000184924	1.50398e-08	2.50332e-05	0.744635	0.915735	1.11124	0	0	0	0	1	0	1	1	1
PF02875	Mur ligase family, glutamate ligase domain	0.00138413	2.93606e-08	3.42699e-05	0.00124598	2.14936e-08	2.99261e-05	0.00699301	0.0682767	1.11088	4	4	4.2	5	5	5	5	5	5
PF07685	CobB/CobQ-like glutamine amidotransferase domain	0.000501096	7.34182e-09	1.71369e-05	0.000451153	2.3987e-08	3.16142e-05	0.16983	0.531327	1.1107	1	1	1.2	2	2	2	2	2	2
PF13180	PDZ domain	0.000996931	6.43882e-08	5.07497e-05	0.000898374	4.58978e-08	4.37311e-05	0.136863	0.459066	1.10971	2	2	2	2	3	3	4	4	5
PF04536	TPM domain	0.000310291	9.42602e-09	1.94175e-05	0.000279714	3.81065e-09	1.26007e-05	0.193806	0.578996	1.10931	1	1	1	1	1	1	1	1	2
PF02361	Cobalt transport protein	0.00100183	1.45171e-07	7.62025e-05	0.000905094	9.05565e-08	6.14263e-05	0.320679	0.729053	1.10688	2	2	2	2	3	3	3	4	5
PF07690	Major Facilitator Superfamily	0.00195253	3.66641e-07	0.000121102	0.00176522	3.60541e-07	0.000122566	0.295704	0.690982	1.10611	3	3	3.2	4	5	5	7	9	12
PF03180	NLPA lipoprotein	0.000380052	1.8785e-08	2.74117e-05	0.000343653	1.36865e-08	2.38804e-05	0.332667	0.746206	1.10592	1	1	1	1	1	1	1	2	2
PF09587	Bacterial capsule synthesis protein PGA_cap	0.000803146	3.57837e-08	3.78332e-05	0.000726537	2.58389e-08	3.28119e-05	0.125874	0.430811	1.10544	2	2	2	2	2	2.75	3	3	5
PF01475	Ferric uptake regulator family	0.000620132	2.09672e-08	2.89601e-05	0.000561289	6.22786e-08	5.09406e-05	0.326673	0.740009	1.10484	1	1.24	2	2	2	1.75	2	3	4
PF00535	Glycosyl transferase family 2	0.0122523	2.50777e-06	0.000316719	0.0110975	2.59589e-06	0.00032888	0.014985	0.111678	1.10406	33	33.24	34	34.4	40	38	43	47.25	53
PF00271	Helicase conserved C-terminal domain	0.00265275	3.97733e-07	0.000126132	0.00240385	1.7085e-07	8.43727e-05	0.114885	0.411912	1.10354	6	6.24	7	7.4	8	8	9	10	13
PF14520	Helix-hairpin-helix domain	0.000583111	3.97083e-08	3.98539e-05	0.00052857	1.77574e-08	2.7201e-05	0.256743	0.640968	1.10319	1	1.24	2	2	2	2	2	2	4
PF05175	Methyltransferase small domain	0.000462536	2.35303e-08	3.06792e-05	0.000419499	2.89783e-08	3.47481e-05	0.332667	0.746206	1.10259	1	1	1	1	1	1	2	2	2
PF02837	Glycosyl hydrolases family 2, sugar binding domain	0.00196441	7.02471e-07	0.000167627	0.00178205	2.02758e-07	9.19143e-05	0.340659	0.756054	1.10233	3	3	3	3.4	4	6	7	8	10
PF01336	OB-fold nucleic acid binding domain	0.00120036	5.14522e-08	4.53662e-05	0.00108898	8.61575e-08	5.99158e-05	0.150849	0.491577	1.10229	3	3	3	3.4	4	3	4	5	6
PF01048	Phosphorylase superfamily	0.00139656	5.12876e-08	4.52935e-05	0.00126817	7.86583e-08	5.72488e-05	0.0969031	0.373811	1.10124	3	3.24	4.2	5	5	4	5	6	7
PF00389	D-isomer specific 2-hydroxyacid dehydrogenase, catalytic domain	0.000603089	2.58796e-08	3.21743e-05	0.000548716	8.28427e-09	1.8579e-05	0.128871	0.436913	1.09909	2	2	2	2	2	2	2	2	4
PF01232	Mannitol dehydrogenase Rossmann domain	0.000501378	7.83016e-09	1.76976e-05	0.000457159	1.57702e-08	2.56338e-05	0.151848	0.493555	1.09673	1	1	1.2	2	2	1.75	2	2	2
PF08125	Mannitol dehydrogenase C-terminal domain	0.000501378	7.83016e-09	1.76976e-05	0.000457159	1.57702e-08	2.56338e-05	0.151848	0.493555	1.09673	1	1	1.2	2	2	1.75	2	2	2
PF02654	Cobalamin-5-phosphate synthase	0.000261097	6.55851e-10	5.12192e-06	0.000238147	5.85077e-09	1.56135e-05	0.1998	0.591418	1.09637	1	1	1	1	1	1	1	1	1
PF03186	CobD/Cbib protein	0.000261097	6.55851e-10	5.12192e-06	0.000238147	5.85077e-09	1.56135e-05	0.1998	0.591418	1.09637	1	1	1	1	1	1	1	1	1
PF03721	UDP-glucose/GDP-mannose dehydrogenase family, NAD binding domain	0.0006777	3.60293e-08	3.79628e-05	0.000619122	2.14812e-08	2.99174e-05	0.222777	0.620426	1.09461	2	2	2	2	2	2	2	3	3
PF00984	UDP-glucose/GDP-mannose dehydrogenase family, central domain	0.000676797	3.92273e-08	3.96118e-05	0.000619122	2.14812e-08	2.99174e-05	0.250749	0.628495	1.09316	2	2	2	2	2	2	2	3	3
PF07498	Rho termination factor, N-terminal domain	0.000271315	3.1449e-09	1.12159e-05	0.000248526	3.2621e-09	1.16585e-05	0.176823	0.542531	1.09169	1	1	1	1	1	1	1	1	1
PF06177	QueT transporter	0.000251778	3.37296e-09	1.16154e-05	0.000230691	8.32437e-09	1.86239e-05	0.767998	0.915735	1.09141	0	0.24	1	1	1	1	1	1	1
PF05857	TraX protein	0.000522389	7.00064e-08	5.29175e-05	0.000479106	6.66706e-08	5.27062e-05	0.584416	0.855808	1.09034	1	1	1	1	1	1	2	2	4
PF07486	Cell Wall Hydrolase	0.00077639	3.84259e-08	3.9205e-05	0.000712368	5.2264e-08	4.66655e-05	0.30969	0.711894	1.08987	2	2	2	2	3	2	3	3	5
PF01131	DNA topoisomerase	0.000655175	3.11027e-08	3.52719e-05	0.000601507	3.99965e-08	4.08231e-05	0.33966	0.755834	1.08922	2	2	2	2	2	2	2	2	4
PF01243	Pyridoxamine 5'-phosphate oxidase	0.000458249	4.04787e-08	4.02386e-05	0.000420754	3.69853e-08	3.92562e-05	0.503497	0.817209	1.08911	1	1	1	1	1	1	2	2	3
PF02583	Metal-sensitive transcriptional repressor	0.000527321	7.83545e-08	5.59837e-05	0.000484313	2.87924e-08	3.46365e-05	0.568432	0.843258	1.0888	1	1	1	1	2	1	2	2	3
PF13561	Enoyl-(Acyl carrier protein) reductase	0.00121544	1.70467e-07	8.25752e-05	0.00111859	1.12437e-07	6.84461e-05	0.393606	0.813918	1.08658	2	2.24	3	3	4	3.75	4	5	7
PF11258	Protein of unknown function (DUF3048)	0.000600979	4.64403e-08	4.31e-05	0.00055311	8.34967e-08	5.89833e-05	0.505495	0.817356	1.08655	1	1	1	1.4	2	1	3	3	3
PF05683	Fumarase C-terminus	0.000269956	8.06487e-09	1.79609e-05	0.000248526	3.2621e-09	1.16585e-05	0.334665	0.748165	1.08623	0	0.24	1	1	1	1	1	1	1
PF01431	Peptidase family M13	0.000441952	8.05507e-08	5.67629e-05	0.000406888	1.14488e-07	6.90676e-05	0.701299	0.915735	1.08618	1	1	1	1	1	1	1	2	4
PF01032	FecCD transport family	0.000713375	1.31385e-07	7.24942e-05	0.00065683	7.67961e-08	5.65671e-05	0.528472	0.830974	1.08609	1	1	1	1	1	1.75	3	3	4
PF02554	Carbon starvation protein CstA	0.000395588	1.43051e-08	2.39208e-05	0.000364256	4.62247e-08	4.38866e-05	0.545455	0.841912	1.08602	1	1	1	1	1	1	2	2	3
PF13722	5TM C-terminal transporter carbon starvation CstA	0.000395588	1.43051e-08	2.39208e-05	0.000364256	4.62247e-08	4.38866e-05	0.545455	0.841912	1.08602	1	1	1	1	1	1	2	2	3
PF13520	Amino acid permease	0.000395904	4.42572e-08	4.20748e-05	0.000364933	6.60795e-08	5.2472e-05	0.62038	0.872156	1.08487	0	0	0	0.4	1	1	1	2	3
PF00551	Formyl transferase	0.000742258	2.53589e-08	3.1849e-05	0.000684381	4.63864e-08	4.39632e-05	0.298701	0.695405	1.08457	2	2	2	2	3	2	2	3	4
PF02690	Na+/Pi-cotransporter	0.00032978	1.68452e-08	2.59578e-05	0.000304213	1.78959e-08	2.73068e-05	0.519481	0.823519	1.08404	1	1	1	1	1	1	1	1	3
PF12229	Putative peptidoglycan binding domain	0.00040523	8.72403e-08	5.90729e-05	0.000373956	1.42395e-08	2.4358e-05	0.624376	0.872156	1.08363	0	0	0	0	1	1	1	2	2
PF03646	FlaG protein	0.000281673	5.56193e-09	1.49157e-05	0.000260204	4.78159e-10	4.46355e-06	0.224775	0.620426	1.08251	1	1	1	1	1	1	1	1	1
PF10035	Uncharacterized protein conserved in bacteria (DUF2179)	0.000788668	3.13894e-08	3.54341e-05	0.000728936	2.91224e-08	3.48343e-05	0.244755	0.62784	1.08194	2	2	2	2	2	2	3	3	4
PF00365	Phosphofructokinase	0.000887611	6.0561e-08	4.92183e-05	0.000820423	6.65333e-08	5.26519e-05	0.352647	0.770026	1.08189	2	2	2	2.4	3	2	3	4	4
PF13286	Phosphohydrolase-associated domain	0.000281367	5.40295e-09	1.4701e-05	0.000260204	4.78159e-10	4.46355e-06	0.213786	0.611268	1.08133	1	1	1	1	1	1	1	1	1
PF04607	Region found in RelA / SpoT proteins	0.000979319	2.99831e-08	3.46313e-05	0.000905944	1.96004e-08	2.85777e-05	0.111888	0.409853	1.08099	3	3	3	3	3	3	3	4	5
PF04545	Sigma-70, region 4	0.000794885	3.88093e-08	3.94001e-05	0.00073574	6.47784e-08	5.19529e-05	0.351648	0.770026	1.08039	2	2	2	2	2	2	3	3	6
PF00675	Insulinase (Peptidase family M16)	0.000312968	3.09833e-08	3.52041e-05	0.000289747	5.39967e-09	1.49995e-05	0.693307	0.915735	1.08014	1	1	1	1	1	1	1	1	2
PF12850	Calcineurin-like phosphoesterase superfamily domain	0.00105279	7.25174e-08	5.38581e-05	0.000975618	8.53899e-08	5.96482e-05	0.312687	0.716705	1.0791	3	3	3	3	3	3	4	4	6
PF00176	SNF2 family N-terminal domain	0.00059213	7.42873e-08	5.45114e-05	0.00054951	1.10086e-07	6.77267e-05	0.606394	0.871676	1.07756	1	1	1	1	2	1	2	3	6
PF02254	TrkA-N domain	0.000541494	5.49315e-09	1.48232e-05	0.000502982	2.48696e-08	3.21906e-05	0.301698	0.701087	1.07657	2	2	2	2	2	1.75	2	2	3
PF02386	Cation transport protein	0.000541494	5.49315e-09	1.48232e-05	0.000502982	2.48696e-08	3.21906e-05	0.301698	0.701087	1.07657	2	2	2	2	2	1.75	2	2	3
PF01037	Lrp/AsnC ligand binding domain	0.00028011	4.06333e-09	1.27489e-05	0.000260204	4.78159e-10	4.46355e-06	0.171828	0.531327	1.0765	1	1	1	1	1	1	1	1	1
PF07521	Zn-dependent metallo-hydrolase RNA specificity domain	0.000607584	2.2138e-08	2.97577e-05	0.000565014	1.37521e-08	2.39375e-05	0.285714	0.677697	1.07534	2	2	2	2	2	2	2	2	3
PF00717	Peptidase S24-like	0.00124105	5.11458e-08	4.52309e-05	0.00115518	4.96863e-08	4.55001e-05	0.185814	0.557885	1.07434	4	4	4	4	4	4	4	5	7
PF04101	Glycosyltransferase family 28 C-terminal domain	0.00058527	3.83408e-08	3.91616e-05	0.000544778	8.34406e-08	5.89635e-05	0.599401	0.865716	1.07433	1	1	1	1.4	2	1	2	3	4
PF09334	tRNA synthetases class I (M)	0.000626605	2.04208e-08	2.85803e-05	0.00058328	1.25932e-08	2.29067e-05	0.254745	0.637243	1.07428	2	2	2	2	2	2	2	2.25	3
PF00006	ATP synthase alpha/beta family, nucleotide-binding domain	0.00167546	2.75066e-08	3.31702e-05	0.00156123	1.72137e-08	2.67813e-05	0.014985	0.111678	1.07317	6	6	6	6	6	6	6	6	6
PF02384	N-6 DNA Methylase	0.00062317	1.11687e-07	6.68392e-05	0.000580943	7.20338e-08	5.47851e-05	0.611389	0.871676	1.07269	1	1	1	1	1	2	2	3	6
PF05139	Erythromycin esterase	0.00021844	1.00609e-08	2.00608e-05	0.000203841	1.67816e-08	2.6443e-05	0.875607	0.915735	1.07162	0	0	0	0	1	0.75	1	1	2
PF00343	Carbohydrate phosphorylase	0.000557574	2.46702e-08	3.14135e-05	0.000520409	1.91264e-09	8.9271e-06	0.318681	0.727136	1.07142	2	2	2	2	2	2	2	2	2
PF00905	Penicillin binding protein transpeptidase domain	0.0011146	4.5274e-08	4.25554e-05	0.00104082	7.65054e-09	1.78542e-05	0.105894	0.39813	1.07089	4	4	4	4	4	4	4	4	4
PF00069	Protein kinase domain	0.000946643	9.68633e-08	6.22458e-05	0.000885893	1.11389e-07	6.81263e-05	0.504496	0.817356	1.06857	2	2	2	2.4	3	3	3	4	7
PF00294	pfkB family carbohydrate kinase	0.00152727	4.81902e-08	4.39045e-05	0.00143043	6.52725e-08	5.21506e-05	0.175824	0.540123	1.0677	4	4.24	5	5	5	5	5	6	9
PF00881	Nitroreductase family	0.000626307	1.46187e-07	7.64687e-05	0.000587069	1.38234e-07	7.58929e-05	0.722278	0.915735	1.06684	0	0.24	1	1	1	1	2.5	3	6
PF07784	Protein of unknown function (DUF1622)	0.000205571	1.1476e-08	2.14252e-05	0.000192728	1.33038e-08	2.35441e-05	0.872367	0.915735	1.06664	0	0	0	0	1	0.75	1	1	1
PF03808	Glycosyl transferase WecB/TagA/CpsF family	0.000300469	8.09086e-09	1.79898e-05	0.000281892	5.87896e-09	1.56511e-05	0.473526	0.813918	1.0659	1	1	1	1	1	1	1	1	2
PF16326	ABC transporter C-terminal domain	0.00045351	1.07168e-08	2.07044e-05	0.000425554	2.00869e-08	2.89302e-05	0.428571	0.813918	1.06569	1	1	1	1	2	1	2	2	2
PF03283	Pectinacetylesterase	0.000299763	7.29518e-09	1.70824e-05	0.000281617	5.73782e-09	1.54621e-05	0.465534	0.813918	1.06443	1	1	1	1	1	1	1	1	2
PF00482	Type II secretion system (T2SS), protein F	0.000884454	3.78662e-08	3.89185e-05	0.000831809	3.91657e-08	4.03968e-05	0.34965	0.767889	1.06329	1	1.24	2.2	3	3	3	3	4	5
PF00015	Methyl-accepting chemotaxis protein (MCP) signalling domain	0.0045728	7.15372e-07	0.000169159	0.0043008	3.44105e-07	0.00011974	0.195804	0.583705	1.06324	13	13	13.2	14	16	15	16	18.25	20
PF04851	Type III restriction enzyme, res subunit	0.00118625	1.2175e-07	6.97854e-05	0.00111592	1.38599e-07	7.59931e-05	0.508492	0.818606	1.06302	2	2.24	3	3	4	3.75	4	5	8
PF00849	RNA pseudouridylate synthase	0.00153833	3.87115e-08	3.93505e-05	0.00144747	4.78785e-08	4.46647e-05	0.138861	0.4633	1.06277	5	5	5	5.4	6	5	6	6	6
PF00756	Putative esterase	0.000974232	1.86838e-07	8.64495e-05	0.000916888	2.21608e-07	9.6092e-05	0.644356	0.887442	1.06254	1	1	1	1	3	2	4	5	7
PF12682	Flavodoxin	0.000640546	9.69705e-08	6.22802e-05	0.00060291	1.36939e-07	7.55367e-05	0.699301	0.915735	1.06242	0	0.24	1	1	2	1	2	3	7
PF02378	Phosphotransferase system, EIIC	0.000540485	1.65562e-07	8.13787e-05	0.000509122	8.36688e-08	5.90441e-05	0.757243	0.915735	1.0616	1	1	1	1	1	1	1.5	3	5
PF04026	SpoVG	0.000353117	4.7788e-08	4.37209e-05	0.000332664	1.69421e-08	2.65692e-05	0.721279	0.915735	1.06148	1	1	1	1	1	1	1	1.25	3
PF00480	ROK family	0.000969047	7.3063e-08	5.40603e-05	0.000914319	8.32175e-08	5.88846e-05	0.467532	0.813918	1.05986	2	2	2	2	3	3	3.5	4	6
PF11369	Protein of unknown function (DUF3160)	0.000250063	3.36043e-09	1.15938e-05	0.000236085	5.67703e-09	1.538e-05	0.884045	0.915735	1.05921	0	0.24	1	1	1	1	1	1	1
PF00206	Lyase	0.000563362	1.15711e-08	2.15138e-05	0.000532086	6.16359e-09	1.60255e-05	0.248751	0.628495	1.05878	2	2	2	2	2	2	2	2	3
PF00703	Glycosyl hydrolases family 2	0.0018863	6.23857e-07	0.000157969	0.00178233	1.63735e-07	8.25972e-05	0.566434	0.843258	1.05834	3	3	3	3	4	6	6.5	8	10
PF02311	AraC-like ligand binding domain	0.00271534	8.72039e-07	0.000186766	0.00256602	4.00346e-07	0.000129155	0.505495	0.817356	1.05819	4	4	4.2	5	6	8	9.5	12	13
PF01327	Polypeptide deformylase	0.000518227	3.72948e-08	3.86237e-05	0.000489774	2.82395e-08	3.43023e-05	0.589411	0.856243	1.05809	1	1	1	1	2	1.75	2	2	3
PF01751	Toprim domain	0.00118689	3.99755e-08	3.99878e-05	0.00112192	5.24168e-08	4.67336e-05	0.298701	0.695405	1.05791	4	4	4	4	4	4	4	4	6
PF01531	Glycosyl transferase family 11	0.000820397	3.58838e-08	3.7886e-05	0.000776227	9.4876e-08	6.28742e-05	0.526474	0.828867	1.0569	2	2	2	2	3	2	3	3.25	6
PF04260	Protein of unknown function (DUF436)	0.000261097	6.55851e-10	5.12192e-06	0.000247763	3.1963e-09	1.15403e-05	0.352647	0.770026	1.05382	1	1	1	1	1	1	1	1	1
PF04542	Sigma-70 region 2	0.00230869	2.89994e-07	0.000107702	0.00219534	2.45056e-07	0.000101048	0.426573	0.813918	1.05163	5	5.24	6	6	8	7	8.5	10	13
PF09297	NADH pyrophosphatase zinc ribbon domain	0.000250063	3.36043e-09	1.15938e-05	0.000237829	5.82521e-09	1.55794e-05	0.884045	0.915735	1.05144	0	0.24	1	1	1	1	1	1	1
PF03315	Serine dehydratase beta chain	0.000261097	6.55851e-10	5.12192e-06	0.000248526	3.2621e-09	1.16585e-05	0.374625	0.79085	1.05058	1	1	1	1	1	1	1	1	1
PF01228	Glycine radical	0.000261097	6.55851e-10	5.12192e-06	0.000248553	3.26382e-09	1.16616e-05	0.406593	0.813918	1.05047	1	1	1	1	1	1	1	1	1
PF02901	Pyruvate formate lyase-like	0.000261097	6.55851e-10	5.12192e-06	0.000248553	3.26382e-09	1.16616e-05	0.406593	0.813918	1.05047	1	1	1	1	1	1	1	1	1
PF02938	GAD domain	0.000261097	6.55851e-10	5.12192e-06	0.000248553	3.26382e-09	1.16616e-05	0.406593	0.813918	1.05047	1	1	1	1	1	1	1	1	1
PF02535	ZIP Zinc transporter	0.000250063	3.36043e-09	1.15938e-05	0.000238147	5.85077e-09	1.56135e-05	0.884045	0.915735	1.05003	0	0.24	1	1	1	1	1	1	1
PF00892	EamA-like transporter family	0.00106084	1.30245e-07	7.21788e-05	0.00101067	1.5209e-07	7.96059e-05	0.652348	0.895024	1.04964	1	1.24	2.2	3	3	3	4	5	8
PF02632	BioY family	0.000273084	5.21121e-09	1.44377e-05	0.000260204	4.78159e-10	4.46355e-06	0.545455	0.841912	1.0495	1	1	1	1	1	1	1	1	1
PF08984	Domain of unknown function (DUF1858)	0.000283166	1.35107e-08	2.32471e-05	0.000270097	2.35633e-09	9.9086e-06	0.779221	0.915735	1.04839	1	1	1	1	1	1	1	1	2
PF07478	D-ala D-ala ligase C-terminus	0.000359354	1.29182e-08	2.27316e-05	0.000342903	1.31142e-08	2.33758e-05	0.639361	0.884792	1.04798	1	1	1	1	1	1	1	2	2
PF00533	BRCA1 C Terminus (BRCT) domain	0.000283809	7.91396e-09	1.77921e-05	0.000270902	3.14727e-09	1.14515e-05	0.573427	0.847192	1.04765	1	1	1	1	1	1	1	1	2
PF01648	4'-phosphopantetheinyl transferase superfamily	0.000272575	9.06785e-09	1.9045e-05	0.000260204	4.78159e-10	4.46355e-06	0.545455	0.841912	1.04754	0	0.24	1	1	1	1	1	1	1
PF06971	Putative DNA-binding protein N-terminus	0.000272503	4.47953e-09	1.33859e-05	0.000260204	4.78159e-10	4.46355e-06	0.516484	0.820827	1.04727	1	1	1	1	1	1	1	1	1
PF17125	N-terminal domain of 16S rRNA methyltransferase RsmF	0.000272503	4.47953e-09	1.33859e-05	0.000260204	4.78159e-10	4.46355e-06	0.516484	0.820827	1.04727	1	1	1	1	1	1	1	1	1
PF01210	NAD-dependent glycerol-3-phosphate dehydrogenase N-terminus	0.000261097	6.55851e-10	5.12192e-06	0.000249385	3.29974e-09	1.17256e-05	0.426573	0.813918	1.04697	1	1	1	1	1	1	1	1	1
PF07479	NAD-dependent glycerol-3-phosphate dehydrogenase C-terminus	0.000261097	6.55851e-10	5.12192e-06	0.000249385	3.29974e-09	1.17256e-05	0.426573	0.813918	1.04697	1	1	1	1	1	1	1	1	1
PF05173	Dihydrodipicolinate reductase, C-terminus	0.000272403	4.35893e-09	1.32044e-05	0.000260204	4.78159e-10	4.46355e-06	0.484515	0.813918	1.04688	1	1	1	1	1	1	1	1	1
PF05697	Bacterial trigger factor protein (TF)	0.000272403	4.35893e-09	1.32044e-05	0.000260204	4.78159e-10	4.46355e-06	0.484515	0.813918	1.04688	1	1	1	1	1	1	1	1	1
PF07922	Glycosyltransferase family 52	0.000272387	1.19556e-08	2.18684e-05	0.000260204	4.78159e-10	4.46355e-06	0.602398	0.867515	1.04682	0	0.24	1	1	1	1	1	1	1
PF01434	Peptidase family M41	0.000707117	3.97545e-08	3.98771e-05	0.000675493	1.2938e-07	7.34222e-05	0.718282	0.915735	1.04682	2	2	2	2	2	2	2	3	8
PF14070	Putative motility protein	0.000261097	6.55851e-10	5.12192e-06	0.000249507	3.30198e-09	1.17296e-05	0.463536	0.813918	1.04645	1	1	1	1	1	1	1	1	1
PF12822	ECF transporter, substrate-specific component	0.000796142	2.82878e-08	3.3638e-05	0.000760805	7.24104e-08	5.49281e-05	0.589411	0.856243	1.04645	2	2	2	2.4	3	2	3	4	5
PF00075	RNase H	0.000283428	7.60934e-09	1.74463e-05	0.000270902	3.14727e-09	1.14515e-05	0.565435	0.843258	1.04624	1	1	1	1	1	1	1	1	2
PF01645	Conserved region in glutamate synthase	0.000272209	4.12839e-09	1.28505e-05	0.000260204	4.78159e-10	4.46355e-06	0.5005	0.813918	1.04613	1	1	1	1	1	1	1	1	1
PF03793	PASTA domain	0.00031884	2.55678e-08	3.19799e-05	0.000304831	1.16191e-08	2.2003e-05	0.69031	0.915735	1.04596	1	1	1	1	1	1	1	1	2
PF13091	PLD-like domain	0.000453048	7.3251e-08	5.41299e-05	0.000433155	5.42706e-08	4.75529e-05	0.767233	0.915735	1.04592	0	0	0	0	1	1	2	2	3
PF00285	Citrate synthase, C-terminal domain	0.000272132	4.03926e-09	1.2711e-05	0.000260204	4.78159e-10	4.46355e-06	0.493506	0.813918	1.04584	1	1	1	1	1	1	1	1	1
PF00742	Homoserine dehydrogenase	0.000272132	4.03926e-09	1.2711e-05	0.000260204	4.78159e-10	4.46355e-06	0.493506	0.813918	1.04584	1	1	1	1	1	1	1	1	1
PF01321	Creatinase/Prolidase N-terminal domain	0.000272132	4.03926e-09	1.2711e-05	0.000260204	4.78159e-10	4.46355e-06	0.493506	0.813918	1.04584	1	1	1	1	1	1	1	1	1
PF01706	FliG C-terminal domain	0.000272132	4.03926e-09	1.2711e-05	0.000260204	4.78159e-10	4.46355e-06	0.493506	0.813918	1.04584	1	1	1	1	1	1	1	1	1
PF02659	Putative manganese efflux pump	0.000272132	4.03926e-09	1.2711e-05	0.000260204	4.78159e-10	4.46355e-06	0.493506	0.813918	1.04584	1	1	1	1	1	1	1	1	1
PF02739	5'-3' exonuclease, N-terminal resolvase-like domain	0.000272132	4.03926e-09	1.2711e-05	0.000260204	4.78159e-10	4.46355e-06	0.493506	0.813918	1.04584	1	1	1	1	1	1	1	1	1
PF03447	Homoserine dehydrogenase, NAD binding domain	0.000272132	4.03926e-09	1.2711e-05	0.000260204	4.78159e-10	4.46355e-06	0.493506	0.813918	1.04584	1	1	1	1	1	1	1	1	1
PF01050	Mannose-6-phosphate isomerase	0.0002953	1.13246e-08	2.12835e-05	0.00028258	6.64851e-09	1.6644e-05	0.658342	0.899484	1.04502	1	1	1	1	1	1	1	1	2
PF02811	PHP domain	0.00139166	3.52192e-08	3.75336e-05	0.00133175	9.84425e-08	6.40451e-05	0.404595	0.813918	1.04498	4	4	4	4	5	4	5	5	9
PF01039	Carboxyl transferase domain	0.000531587	3.79937e-09	1.23278e-05	0.000508805	1.01684e-08	2.05836e-05	0.338661	0.754278	1.04478	2	2	2	2	2	2	2	2	3
PF05649	Peptidase family M13	0.000435059	7.08524e-08	5.32362e-05	0.00041678	1.28042e-07	7.30417e-05	0.835165	0.915735	1.04386	1	1	1	1	1	1	1	2	5
PF02463	RecF/RecN/SMC N terminal domain	0.000779789	1.63702e-08	2.55892e-05	0.000747096	1.64247e-08	2.61603e-05	0.382617	0.797859	1.04376	2	2	2	2.4	3	3	3	3	4
PF11638	DnaA N-terminal domain	0.000252168	8.34703e-09	1.82724e-05	0.000241641	3.48045e-08	3.80813e-05	0.884045	0.915735	1.04356	0	0	0.2	1	1	0	1	1	2
PF13307	Helicase C-terminal domain	0.000282527	6.47523e-09	1.60938e-05	0.000270756	2.99642e-09	1.11737e-05	0.557443	0.843258	1.04348	1	1	1	1	1	1	1	1	2
PF16363	GDP-mannose 4,6 dehydratase	0.00152983	1.11575e-07	6.68057e-05	0.00146621	1.12423e-07	6.8442e-05	0.51049	0.819691	1.04339	4	4.24	5	5	5	5	5	7	9
PF13662	Toprim domain	0.000271492	3.33079e-09	1.15426e-05	0.000260204	4.78159e-10	4.46355e-06	0.475524	0.813918	1.04338	1	1	1	1	1	1	1	1	1
PF13589	Histidine kinase-, DNA gyrase B-, and HSP90-like ATPase	0.000578351	2.88868e-08	3.39922e-05	0.000554317	1.19173e-08	2.22835e-05	0.564436	0.843258	1.04336	2	2	2	2	2	2	2	2	3
PF00186	Dihydrofolate reductase	0.000271415	3.24894e-09	1.13999e-05	0.000260204	4.78159e-10	4.46355e-06	0.456543	0.813918	1.04308	1	1	1	1	1	1	1	1	1
PF00701	Dihydrodipicolinate synthetase family	0.000271415	3.24894e-09	1.13999e-05	0.000260204	4.78159e-10	4.46355e-06	0.456543	0.813918	1.04308	1	1	1	1	1	1	1	1	1
PF00117	Glutamine amidotransferase class-I	0.00137923	3.95553e-08	3.9777e-05	0.00132239	1.63691e-08	2.6116e-05	0.246753	0.628495	1.04298	5	5	5	5	5	5	5	5	6
PF02390	Putative methyltransferase	0.000293741	9.59208e-09	1.95878e-05	0.000281871	5.90251e-09	1.56824e-05	0.635365	0.881324	1.04211	1	1	1	1	1	1	1	1	2
PF02096	60Kd inner membrane protein	0.000292597	8.58334e-09	1.85293e-05	0.000281045	5.02403e-09	1.44684e-05	0.643357	0.887442	1.0411	1	1	1	1	1	1	1	1	2
PF02878	Phosphoglucomutase/phosphomannomutase, alpha/beta/alpha domain I	0.00091196	5.53012e-08	4.70324e-05	0.000876155	1.34756e-07	7.49322e-05	0.689311	0.915735	1.04087	2	2	2	2.4	3	2	3	4.25	6
PF02879	Phosphoglucomutase/phosphomannomutase, alpha/beta/alpha domain II	0.00091196	5.53012e-08	4.70324e-05	0.000876155	1.34756e-07	7.49322e-05	0.689311	0.915735	1.04087	2	2	2	2.4	3	2	3	4.25	6
PF02880	Phosphoglucomutase/phosphomannomutase, alpha/beta/alpha domain III	0.00091196	5.53012e-08	4.70324e-05	0.000876155	1.34756e-07	7.49322e-05	0.689311	0.915735	1.04087	2	2	2	2.4	3	2	3	4.25	6
PF02277	Phosphoribosyltransferase	0.000261097	6.55851e-10	5.12192e-06	0.000250854	1.14982e-08	2.18881e-05	0.741259	0.915735	1.04083	1	1	1	1	1	1	1	1	2
PF00155	Aminotransferase class I and II	0.00196169	1.56471e-07	7.91129e-05	0.00188553	8.50904e-08	5.95435e-05	0.458541	0.813918	1.04039	6	6	6	6	7	7	7	8	9
PF08323	Starch synthase catalytic domain	0.000270674	2.51571e-09	1.00314e-05	0.000260204	4.78159e-10	4.46355e-06	0.368631	0.785603	1.04024	1	1	1	1	1	1	1	1	1
PF12637	TSCPD domain	0.000270674	2.51571e-09	1.00314e-05	0.000260204	4.78159e-10	4.46355e-06	0.368631	0.785603	1.04024	1	1	1	1	1	1	1	1	1
PF00669	Bacterial flagellin N-terminal helical region	0.00166352	6.62718e-08	5.14866e-05	0.00159929	1.35167e-07	7.50463e-05	0.504496	0.817356	1.04016	5	5	5	5	6	6	6	6	9
PF05167	Uncharacterised ACR (DUF711)	0.000270642	2.48597e-09	9.9719e-06	0.000260204	4.78159e-10	4.46355e-06	0.403596	0.813918	1.04011	1	1	1	1	1	1	1	1	1
PF00218	Indole-3-glycerol phosphate synthase	0.000270614	2.46075e-09	9.92119e-06	0.000260204	4.78159e-10	4.46355e-06	0.404595	0.813918	1.04001	1	1	1	1	1	1	1	1	1
PF00290	Tryptophan synthase alpha chain	0.000270614	2.46075e-09	9.92119e-06	0.000260204	4.78159e-10	4.46355e-06	0.404595	0.813918	1.04001	1	1	1	1	1	1	1	1	1
PF00591	Glycosyl transferase family, a/b domain	0.000270614	2.46075e-09	9.92119e-06	0.000260204	4.78159e-10	4.46355e-06	0.404595	0.813918	1.04001	1	1	1	1	1	1	1	1	1
PF00697	N-(5'phosphoribosyl)anthranilate (PRA) isomerase	0.000270614	2.46075e-09	9.92119e-06	0.000260204	4.78159e-10	4.46355e-06	0.404595	0.813918	1.04001	1	1	1	1	1	1	1	1	1
PF02885	Glycosyl transferase family, helical bundle domain	0.000270614	2.46075e-09	9.92119e-06	0.000260204	4.78159e-10	4.46355e-06	0.404595	0.813918	1.04001	1	1	1	1	1	1	1	1	1
PF05491	Holliday junction DNA helicase ruvB C-terminus	0.000270614	2.46075e-09	9.92119e-06	0.000260204	4.78159e-10	4.46355e-06	0.404595	0.813918	1.04001	1	1	1	1	1	1	1	1	1
PF10096	Uncharacterized protein conserved in bacteria (DUF2334)	0.000270614	2.46075e-09	9.92119e-06	0.000260204	4.78159e-10	4.46355e-06	0.404595	0.813918	1.04001	1	1	1	1	1	1	1	1	1
PF13275	S4 domain	0.000270614	2.46075e-09	9.92119e-06	0.000260204	4.78159e-10	4.46355e-06	0.404595	0.813918	1.04001	1	1	1	1	1	1	1	1	1
PF13527	Acetyltransferase (GNAT) domain	0.000511401	5.31816e-08	4.61223e-05	0.000491851	7.95258e-08	5.75637e-05	0.784216	0.915735	1.03975	0	0.24	1	1	2	1	2	2	5
PF01180	Dihydroorotate dehydrogenase	0.000387076	1.1162e-08	2.11301e-05	0.000372334	1.26682e-08	2.29748e-05	0.638362	0.884674	1.03959	1	1	1	1	1	1	1	2	2
PF13375	RnfC Barrel sandwich hybrid domain	0.000270417	2.28155e-09	9.55312e-06	0.000260204	4.78159e-10	4.46355e-06	0.370629	0.789193	1.03925	1	1	1	1	1	1	1	1	1
PF02080	TrkA-C domain	0.000677153	2.09381e-08	2.894e-05	0.000651811	2.22593e-08	3.04544e-05	0.561439	0.843258	1.03888	1	1.24	2	2	2	2	2	3	4
PF01063	Amino-transferase class IV	0.000270247	2.13154e-09	9.23371e-06	0.000260204	4.78159e-10	4.46355e-06	0.395604	0.813918	1.03859	1	1	1	1	1	1	1	1	1
PF12641	Flavodoxin domain	0.000267025	1.16336e-08	2.15718e-05	0.0002575	3.39581e-08	3.76154e-05	0.817183	0.915735	1.03699	0	0	0.2	1	1	0.75	1	1.25	2
PF00534	Glycosyl transferases group 1	0.00553039	9.41881e-07	0.000194101	0.00533412	1.14851e-06	0.000218757	0.44955	0.813918	1.0368	14	14	14.4	16	17	17.75	21	24	28
PF16982	Putative Flagellin, Flp1-like, domain	0.000259306	5.19759e-09	1.44189e-05	0.000250319	3.29703e-09	1.17208e-05	0.633367	0.879036	1.0359	0	0.24	1	1	1	1	1	1	1
PF12848	ABC transporter	0.00112408	2.68258e-08	3.27572e-05	0.0010854	2.07925e-08	2.94339e-05	0.390609	0.809165	1.03564	3	3	3	3	4	4	4	4	5
PF13472	GDSL-like Lipase/Acylhydrolase family	0.00239957	3.02237e-07	0.000109952	0.00231866	3.03185e-07	0.000112395	0.6004	0.865716	1.03489	5	5.24	6	6	7	8	9	10	14
PF06912	Protein of unknown function (DUF1275)	0.000239524	1.21835e-08	2.20758e-05	0.00023181	3.22028e-08	3.66303e-05	0.881421	0.915735	1.03328	0	0	0	0.4	1	0.75	1	1	3
PF00122	E1-E2 ATPase	0.000863384	5.04893e-08	4.49397e-05	0.000835966	4.07623e-08	4.1212e-05	0.651349	0.89414	1.0328	2	2	2.2	3	3	3	3	4	5
PF08264	Anticodon-binding domain of tRNA	0.00109403	1.57853e-08	2.51279e-05	0.00106047	8.13269e-09	1.84082e-05	0.274725	0.667985	1.03165	4	4	4	4	4	4	4	4	5
PF00977	Histidine biosynthesis protein	0.000816108	2.89068e-08	3.4004e-05	0.000791164	6.51449e-09	1.64753e-05	0.503497	0.817209	1.03153	2	2.24	3	3	3	3	3	3	4
PF01113	Dihydrodipicolinate reductase, N-terminus	0.000435039	3.0175e-08	3.47419e-05	0.000421977	1.77064e-08	2.71618e-05	0.746254	0.915735	1.03095	1	1	1	1	1	1	2	2	2
PF00391	PEP-utilising enzyme, mobile domain	0.000582327	1.22718e-08	2.21556e-05	0.000564906	2.59396e-08	3.28757e-05	0.687313	0.915735	1.03084	2	2	2	2	2	2	2	2	4
PF14524	Wzt C-terminal domain	0.00038368	2.19921e-08	2.96595e-05	0.000372445	2.26384e-08	3.07127e-05	0.8002	0.915735	1.03017	1	1	1	1	1	1	1	2	3
PF00694	Aconitase C-terminal domain	0.000500768	7.21507e-09	1.69883e-05	0.000486259	8.5434e-09	1.88673e-05	0.565435	0.843258	1.02984	1	1	1.2	2	2	2	2	2	2
PF00682	HMGL-like	0.000870577	2.17271e-08	2.94802e-05	0.00084586	2.3995e-08	3.16195e-05	0.591409	0.857715	1.02922	2	2.24	3	3	3	3	3	3	5
PF12911	N-terminal TM domain of oligopeptide transport permease C	0.000677857	1.75301e-07	8.37378e-05	0.000658888	1.50478e-07	7.91829e-05	0.87013	0.915735	1.02879	1	1	1	1	1	1.75	2	3	6
PF01795	MraW methylase family	0.000522195	2.62341e-09	1.02438e-05	0.000508731	4.20758e-09	1.32407e-05	0.418581	0.813918	1.02647	2	2	2	2	2	2	2	2	2
PF00364	Biotin-requiring enzyme	0.000404774	3.05311e-08	3.49463e-05	0.000394353	2.19741e-08	3.02587e-05	0.819181	0.915735	1.02642	1	1	1	1	1	1	1.5	2	2
PF01189	16S rRNA methyltransferase RsmB/F	0.000533601	7.01848e-09	1.67553e-05	0.000520409	1.91264e-09	8.9271e-06	0.535465	0.837786	1.02535	2	2	2	2	2	2	2	2	2
PF06949	Protein of unknown function (DUF1292)	0.000533601	7.01848e-09	1.67553e-05	0.000520409	1.91264e-09	8.9271e-06	0.535465	0.837786	1.02535	2	2	2	2	2	2	2	2	2
PF06161	Protein of unknown function (DUF975)	0.000442008	2.73117e-08	3.30525e-05	0.000431102	3.32754e-08	3.72354e-05	0.813187	0.915735	1.0253	1	1	1	1	1	1	2	2	3
PF00465	Iron-containing alcohol dehydrogenase	0.000802226	9.15321e-08	6.05085e-05	0.000782815	8.07697e-08	5.80121e-05	0.813187	0.915735	1.0248	1	1	1.2	2	2	2	3	3.25	6
PF01458	Uncharacterized protein family (UPF0051)	0.000533229	6.34623e-09	1.59326e-05	0.000520409	1.91264e-09	8.9271e-06	0.522478	0.827229	1.02464	2	2	2	2	2	2	2	2	2
PF00759	Glycosyl hydrolase family 9	0.000517896	4.69861e-08	4.33526e-05	0.000505675	4.15933e-08	4.16299e-05	0.843157	0.915735	1.02417	1	1	1	1	1	1	2	2	3
PF00403	Heavy-metal-associated domain	0.00085481	2.95288e-08	3.43679e-05	0.000834778	2.1858e-08	3.01786e-05	0.683317	0.915735	1.024	3	3	3	3	3	3	3	3	5
PF03720	UDP-glucose/GDP-mannose dehydrogenase family, UDP binding domain	0.000621831	2.90016e-08	3.40597e-05	0.00060747	1.93946e-08	2.84273e-05	0.72028	0.915735	1.02364	1	1.24	2	2	2	2	2	3	3
PF13151	Protein of unknown function (DUF3990)	0.000478146	4.76719e-08	4.36678e-05	0.000467111	4.71958e-08	4.43452e-05	0.859141	0.915735	1.02363	1	1	1	1	1	1	2	2	3
PF13420	Acetyltransferase (GNAT) domain	0.000417188	4.01891e-08	4.00944e-05	0.000407754	5.58558e-08	4.82424e-05	0.884116	0.915735	1.02313	1	1	1	1	1	1	1	2	5
PF00204	DNA gyrase B	0.000531712	3.96887e-09	1.25998e-05	0.000520409	1.91264e-09	8.9271e-06	0.475524	0.813918	1.02172	2	2	2	2	2	2	2	2	2
PF00986	DNA gyrase B subunit, carboxyl terminus	0.000531712	3.96887e-09	1.25998e-05	0.000520409	1.91264e-09	8.9271e-06	0.475524	0.813918	1.02172	2	2	2	2	2	2	2	2	2
PF03989	DNA gyrase C-terminal domain, beta-propeller	0.000531712	3.96887e-09	1.25998e-05	0.000520409	1.91264e-09	8.9271e-06	0.475524	0.813918	1.02172	2	2	2	2	2	2	2	2	2
PF01411	tRNA synthetases class II (A)	0.000531587	3.79937e-09	1.23278e-05	0.000520409	1.91264e-09	8.9271e-06	0.463536	0.813918	1.02148	2	2	2	2	2	2	2	2	2
PF00483	Nucleotidyl transferase	0.00214843	1.65461e-07	8.13538e-05	0.00210628	1.96777e-07	9.05486e-05	0.728272	0.915735	1.02001	6	6	6.2	7	7	7	8	9	13
PF00185	Aspartate/ornithine carbamoyltransferase, Asp/Orn binding domain	0.000649285	2.48259e-08	3.15125e-05	0.000636723	1.6763e-08	2.64283e-05	0.737263	0.915735	1.01973	2	2	2	2	2	2	2	3	3
PF13432	Tetratricopeptide repeat	0.000342182	1.96341e-08	2.80244e-05	0.000335637	1.47405e-08	2.47828e-05	0.88012	0.915735	1.0195	0	0.24	1	1	1	1	1	2	2
PF04932	O-Antigen ligase	0.000550492	1.15204e-07	6.78834e-05	0.000540079	8.75224e-08	6.03885e-05	0.899101	0.916937	1.01928	0	0.24	1	1	1	1	2	2.25	4
PF02348	Cytidylyltransferase	0.000466418	3.6009e-08	3.79521e-05	0.000457859	2.80936e-08	3.42136e-05	0.878122	0.915735	1.01869	1	1	1	1	1	1	2	2	3
PF00700	Bacterial flagellin C-terminal helical region	0.0015007	5.29925e-08	4.60402e-05	0.00147453	1.03932e-07	6.58067e-05	0.746254	0.915735	1.01775	4	4	4	4	5	5	6	6	8
PF00291	Pyridoxal-phosphate dependent enzyme	0.00160886	8.09394e-08	5.68997e-05	0.00158141	5.48068e-08	4.77872e-05	0.731269	0.915735	1.01736	4	4.24	5	5	6	5	6	7	9
PF02371	Transposase IS116/IS110/IS902 family	0.000670887	3.7582e-07	0.000122608	0.000659649	4.93339e-07	0.000143373	0.959041	0.963632	1.01704	0	0	0	0	1	1	2	3	10
PF00152	tRNA synthetases class II (D, K and N)	0.00079361	8.35965e-09	1.82862e-05	0.000780613	4.30343e-09	1.33907e-05	0.58042	0.854017	1.01665	3	3	3	3	3	3	3	3	3
PF02623	FliW protein	0.000367563	1.16065e-08	2.15467e-05	0.000362278	1.29652e-08	2.32426e-05	0.879121	0.915735	1.01459	1	1	1	1	1	1	1	2	2
PF07195	Flagellar hook-associated protein 2 C-terminus	0.000519791	1.06463e-08	2.06362e-05	0.000512992	1.2045e-08	2.24026e-05	0.826174	0.915735	1.01325	1	1	1.2	2	2	2	2	2	3
PF01548	Transposase	0.000670601	3.57944e-07	0.000119657	0.000661837	4.31565e-07	0.000134096	0.962038	0.965872	1.01324	0	0	0	0	1	1	2	4	8
PF00520	Ion transport protein	0.000472223	2.81468e-08	3.3554e-05	0.000466429	3.62317e-08	3.88543e-05	0.91009	0.924775	1.01242	1	1	1	1	1	1	2	2	3
PF13416	Bacterial extracellular solute-binding protein	0.00445444	5.65001e-07	0.000150333	0.00440169	8.83181e-07	0.000191831	0.844156	0.915735	1.01198	11	11.24	12	12.4	14	14	18	19	26
PF00929	Exonuclease	0.000778047	4.70375e-08	4.33762e-05	0.000768846	6.63062e-08	5.25619e-05	0.902098	0.919249	1.01197	2	2	2	2	2	2	3	3	5
PF00012	Hsp70 protein	0.000329669	1.5956e-08	2.52634e-05	0.000325785	1.43778e-08	2.4476e-05	0.924076	0.936342	1.01192	1	1	1	1	1	1	1	1.25	2
PF00485	Phosphoribulokinase / Uridine kinase family	0.000726534	1.09662e-08	2.0944e-05	0.000718205	9.78273e-09	2.01894e-05	0.777223	0.915735	1.0116	2	2	2	2	3	2.75	3	3	4
PF00255	Glutathione peroxidase	0.000334011	2.85779e-08	3.381e-05	0.00033031	1.47229e-08	2.4768e-05	0.938062	0.947845	1.0112	1	1	1	1	1	1	1	1.25	3
PF01569	PAP2 superfamily	0.000853132	7.35145e-08	5.42271e-05	0.000843706	6.9597e-08	5.38505e-05	0.898102	0.916661	1.01117	2	2	2	2	3	2.75	3	4	7
PF00331	Glycosyl hydrolase family 10	0.000864512	1.85481e-07	8.61349e-05	0.000855176	2.72532e-07	0.000106562	0.95005	0.95727	1.01092	1	1	1	1	1	2	2	5	8
PF00962	Adenosine/AMP deaminase	0.000465793	6.0808e-08	4.93186e-05	0.00046092	5.59576e-08	4.82863e-05	0.942058	0.95112	1.01057	1	1	1	1	1	1	2	2	4
PF08495	FIST N domain	0.000616122	1.51121e-07	7.77485e-05	0.000610142	4.32463e-08	4.24492e-05	0.95005	0.95727	1.0098	0	0	0	0	2	2	2	3	4
PF03167	Uracil DNA glycosylase superfamily	0.000533829	2.04942e-08	2.86316e-05	0.000528668	2.58027e-08	3.27889e-05	0.895105	0.915735	1.00976	1	1	1.2	2	2	2	2	2	4
PF00793	DAHP synthetase I family	0.000272132	4.03926e-09	1.2711e-05	0.000269547	1.87117e-09	8.8298e-06	0.865135	0.915735	1.00959	1	1	1	1	1	1	1	1	2
PF13477	Glycosyl transferase 4-like	0.000338803	1.67063e-08	2.58506e-05	0.000335585	1.50886e-08	2.50738e-05	0.937063	0.947596	1.00959	1	1	1	1	1	1	1	2	2
PF06429	Flagellar basal body rod FlgEFG protein C-terminal	0.00182768	3.21367e-08	3.58534e-05	0.00181219	5.32323e-08	4.70958e-05	0.806194	0.915735	1.00855	7	7	7	7	7	7	7	7	9
PF01479	S4 domain	0.00196662	3.15949e-08	3.55499e-05	0.00195083	4.10051e-08	4.13346e-05	0.761239	0.915735	1.00809	6	6.24	7	7	7	7	7.5	8	8
PF02836	Glycosyl hydrolases family 2, TIM barrel domain	0.00179113	8.00254e-07	0.000178914	0.00177684	1.79274e-07	8.64277e-05	0.94006	0.949483	1.00804	2	2	2	2	4	6	7	8.25	9
PF00035	Double-stranded RNA binding motif	0.000273211	5.37813e-09	1.46672e-05	0.000271075	3.3298e-09	1.17789e-05	0.883117	0.915735	1.00788	1	1	1	1	1	1	1	1	2
PF14622	Ribonuclease-III-like	0.000273211	5.37813e-09	1.46672e-05	0.000271075	3.3298e-09	1.17789e-05	0.883117	0.915735	1.00788	1	1	1	1	1	1	1	1	2
PF01628	HrcA protein C terminal domain	0.000272132	4.03926e-09	1.2711e-05	0.00027009	2.34984e-09	9.89494e-06	0.899101	0.916937	1.00756	1	1	1	1	1	1	1	1	2
PF01653	NAD-dependent DNA ligase adenylation domain	0.000272503	4.47953e-09	1.33859e-05	0.000270902	3.14727e-09	1.14515e-05	0.91009	0.924775	1.00591	1	1	1	1	1	1	1	1	2
PF03120	NAD-dependent DNA ligase OB-fold domain	0.000272503	4.47953e-09	1.33859e-05	0.000270902	3.14727e-09	1.14515e-05	0.91009	0.924775	1.00591	1	1	1	1	1	1	1	1	2
PF17191	RecG wedge domain	0.000272503	4.47953e-09	1.33859e-05	0.000270902	3.14727e-09	1.14515e-05	0.91009	0.924775	1.00591	1	1	1	1	1	1	1	1	2
PF03313	Serine dehydratase alpha chain	0.000261097	6.55851e-10	5.12192e-06	0.000259667	6.67928e-09	1.66824e-05	0.923077	0.936083	1.00551	1	1	1	1	1	1	1	1	2
PF05698	Bacterial trigger factor protein (TF) C-terminus	0.000533732	7.26529e-09	1.70473e-05	0.000531106	4.50439e-09	1.36997e-05	0.9001	0.917585	1.00494	2	2	2	2	2	2	2	2	3
PF06114	Domain of unknown function (DUF955)	0.000410126	1.16854e-07	6.83678e-05	0.000408259	1.24869e-07	7.21311e-05	0.984016	0.985189	1.00457	0	0	0	0	1	0.75	1.5	2	5
PF01078	Magnesium chelatase, subunit ChlI	0.000282426	6.38094e-09	1.59762e-05	0.00028136	5.34887e-09	1.49288e-05	0.954046	0.960528	1.00379	1	1	1	1	1	1	1	1	2
PF13335	Magnesium chelatase, subunit ChlI C-terminal	0.000282426	6.38094e-09	1.59762e-05	0.00028136	5.34887e-09	1.49288e-05	0.954046	0.960528	1.00379	1	1	1	1	1	1	1	1	2
PF03807	NADP oxidoreductase coenzyme F420-dependent	0.000270674	2.51571e-09	1.00314e-05	0.000269687	1.99068e-09	9.1074e-06	0.92008	0.933796	1.00366	1	1	1	1	1	1	1	1	2
PF01026	TatD related DNase	0.000270614	2.46075e-09	9.92119e-06	0.000269687	1.99068e-09	9.1074e-06	0.938062	0.947845	1.00344	1	1	1	1	1	1	1	1	2
PF00696	Amino acid kinase family	0.00130549	1.63963e-08	2.56096e-05	0.00130102	1.1954e-08	2.23178e-05	0.896104	0.915735	1.00343	5	5	5	5	5	5	5	5	5
PF02874	ATP synthase alpha/beta family, beta-barrel domain	0.00130549	1.63963e-08	2.56096e-05	0.00130102	1.1954e-08	2.23178e-05	0.896104	0.915735	1.00343	5	5	5	5	5	5	5	5	5
PF00768	D-alanyl-D-alanine carboxypeptidase	0.000783292	5.90266e-09	1.53658e-05	0.000780613	4.30343e-09	1.33907e-05	0.896104	0.915735	1.00343	3	3	3	3	3	3	3	3	3
PF00919	Uncharacterized protein family UPF0004	0.000783292	5.90266e-09	1.53658e-05	0.000780613	4.30343e-09	1.33907e-05	0.896104	0.915735	1.00343	3	3	3	3	3	3	3	3	3
PF05389	Negative regulator of genetic competence (MecA)	0.000783292	5.90266e-09	1.53658e-05	0.000780613	4.30343e-09	1.33907e-05	0.896104	0.915735	1.00343	3	3	3	3	3	3	3	3	3
PF05958	tRNA (Uracil-5-)-methyltransferase	0.000783292	5.90266e-09	1.53658e-05	0.000780613	4.30343e-09	1.33907e-05	0.896104	0.915735	1.00343	3	3	3	3	3	3	3	3	3
PF00119	ATP synthase A chain	0.000522195	2.62341e-09	1.02438e-05	0.000520409	1.91264e-09	8.9271e-06	0.896104	0.915735	1.00343	2	2	2	2	2	2	2	2	2
PF00137	ATP synthase subunit C	0.000522195	2.62341e-09	1.02438e-05	0.000520409	1.91264e-09	8.9271e-06	0.896104	0.915735	1.00343	2	2	2	2	2	2	2	2	2
PF00180	Isocitrate/isopropylmalate dehydrogenase	0.000522195	2.62341e-09	1.02438e-05	0.000520409	1.91264e-09	8.9271e-06	0.896104	0.915735	1.00343	2	2	2	2	2	2	2	2	2
PF00231	ATP synthase	0.000522195	2.62341e-09	1.02438e-05	0.000520409	1.91264e-09	8.9271e-06	0.896104	0.915735	1.00343	2	2	2	2	2	2	2	2	2
PF00306	ATP synthase alpha/beta chain, C terminal domain	0.000522195	2.62341e-09	1.02438e-05	0.000520409	1.91264e-09	8.9271e-06	0.896104	0.915735	1.00343	2	2	2	2	2	2	2	2	2
PF00330	Aconitase family (aconitate hydratase)	0.000522195	2.62341e-09	1.02438e-05	0.000520409	1.91264e-09	8.9271e-06	0.896104	0.915735	1.00343	2	2	2	2	2	2	2	2	2
PF00401	ATP synthase, Delta/Epsilon chain, long alpha-helix domain	0.000522195	2.62341e-09	1.02438e-05	0.000520409	1.91264e-09	8.9271e-06	0.896104	0.915735	1.00343	2	2	2	2	2	2	2	2	2
PF00579	tRNA synthetases class I (W and Y)	0.000522195	2.62341e-09	1.02438e-05	0.000520409	1.91264e-09	8.9271e-06	0.896104	0.915735	1.00343	2	2	2	2	2	2	2	2	2
PF00730	HhH-GPD superfamily base excision DNA repair protein	0.000522195	2.62341e-09	1.02438e-05	0.000520409	1.91264e-09	8.9271e-06	0.896104	0.915735	1.00343	2	2	2	2	2	2	2	2	2
PF00781	Diacylglycerol kinase catalytic domain	0.000522195	2.62341e-09	1.02438e-05	0.000520409	1.91264e-09	8.9271e-06	0.896104	0.915735	1.00343	2	2	2	2	2	2	2	2	2
PF00814	Glycoprotease family	0.000522195	2.62341e-09	1.02438e-05	0.000520409	1.91264e-09	8.9271e-06	0.896104	0.915735	1.00343	2	2	2	2	2	2	2	2	2
PF01029	NusB family	0.000522195	2.62341e-09	1.02438e-05	0.000520409	1.91264e-09	8.9271e-06	0.896104	0.915735	1.00343	2	2	2	2	2	2	2	2	2
PF01052	Type III flagellar switch regulator (C-ring) FliN C-term	0.000522195	2.62341e-09	1.02438e-05	0.000520409	1.91264e-09	8.9271e-06	0.896104	0.915735	1.00343	2	2	2	2	2	2	2	2	2
PF01136	Peptidase family U32	0.000522195	2.62341e-09	1.02438e-05	0.000520409	1.91264e-09	8.9271e-06	0.896104	0.915735	1.00343	2	2	2	2	2	2	2	2	2
PF01207	Dihydrouridine synthase (Dus)	0.000522195	2.62341e-09	1.02438e-05	0.000520409	1.91264e-09	8.9271e-06	0.896104	0.915735	1.00343	2	2	2	2	2	2	2	2	2
PF01263	Aldose 1-epimerase	0.000522195	2.62341e-09	1.02438e-05	0.000520409	1.91264e-09	8.9271e-06	0.896104	0.915735	1.00343	2	2	2	2	2	2	2	2	2
PF01272	Transcription elongation factor, GreA/GreB, C-term	0.000522195	2.62341e-09	1.02438e-05	0.000520409	1.91264e-09	8.9271e-06	0.896104	0.915735	1.00343	2	2	2	2	2	2	2	2	2
PF01276	Orn/Lys/Arg decarboxylase, major domain	0.000522195	2.62341e-09	1.02438e-05	0.000520409	1.91264e-09	8.9271e-06	0.896104	0.915735	1.00343	2	2	2	2	2	2	2	2	2
PF01416	tRNA pseudouridine synthase	0.000522195	2.62341e-09	1.02438e-05	0.000520409	1.91264e-09	8.9271e-06	0.896104	0.915735	1.00343	2	2	2	2	2	2	2	2	2
PF01938	TRAM domain	0.000522195	2.62341e-09	1.02438e-05	0.000520409	1.91264e-09	8.9271e-06	0.896104	0.915735	1.00343	2	2	2	2	2	2	2	2	2
PF02120	Flagellar hook-length control protein FliK	0.000522195	2.62341e-09	1.02438e-05	0.000520409	1.91264e-09	8.9271e-06	0.896104	0.915735	1.00343	2	2	2	2	2	2	2	2	2
PF02127	Aminopeptidase I zinc metalloprotease (M18)	0.000522195	2.62341e-09	1.02438e-05	0.000520409	1.91264e-09	8.9271e-06	0.896104	0.915735	1.00343	2	2	2	2	2	2	2	2	2
PF02508	Rnf-Nqr subunit, membrane protein	0.000522195	2.62341e-09	1.02438e-05	0.000520409	1.91264e-09	8.9271e-06	0.896104	0.915735	1.00343	2	2	2	2	2	2	2	2	2
PF02559	CarD-like/TRCF domain	0.000522195	2.62341e-09	1.02438e-05	0.000520409	1.91264e-09	8.9271e-06	0.896104	0.915735	1.00343	2	2	2	2	2	2	2	2	2
PF02561	Flagellar protein FliS	0.000522195	2.62341e-09	1.02438e-05	0.000520409	1.91264e-09	8.9271e-06	0.896104	0.915735	1.00343	2	2	2	2	2	2	2	2	2
PF02823	ATP synthase, Delta/Epsilon chain, beta-sandwich domain	0.000522195	2.62341e-09	1.02438e-05	0.000520409	1.91264e-09	8.9271e-06	0.896104	0.915735	1.00343	2	2	2	2	2	2	2	2	2
PF02881	SRP54-type protein, helical bundle domain	0.000522195	2.62341e-09	1.02438e-05	0.000520409	1.91264e-09	8.9271e-06	0.896104	0.915735	1.00343	2	2	2	2	2	2	2	2	2
PF02896	PEP-utilising enzyme, TIM barrel domain	0.000522195	2.62341e-09	1.02438e-05	0.000520409	1.91264e-09	8.9271e-06	0.896104	0.915735	1.00343	2	2	2	2	2	2	2	2	2
PF03449	Transcription elongation factor, N-terminal	0.000522195	2.62341e-09	1.02438e-05	0.000520409	1.91264e-09	8.9271e-06	0.896104	0.915735	1.00343	2	2	2	2	2	2	2	2	2
PF03462	PCRF domain	0.000522195	2.62341e-09	1.02438e-05	0.000520409	1.91264e-09	8.9271e-06	0.896104	0.915735	1.00343	2	2	2	2	2	2	2	2	2
PF03471	Transporter associated domain	0.000522195	2.62341e-09	1.02438e-05	0.000520409	1.91264e-09	8.9271e-06	0.896104	0.915735	1.00343	2	2	2	2	2	2	2	2	2
PF03711	Orn/Lys/Arg decarboxylase, C-terminal domain	0.000522195	2.62341e-09	1.02438e-05	0.000520409	1.91264e-09	8.9271e-06	0.896104	0.915735	1.00343	2	2	2	2	2	2	2	2	2
PF03717	Penicillin-binding Protein dimerisation domain	0.000522195	2.62341e-09	1.02438e-05	0.000520409	1.91264e-09	8.9271e-06	0.896104	0.915735	1.00343	2	2	2	2	2	2	2	2	2
PF03780	Asp23 family, cell envelope-related function	0.000522195	2.62341e-09	1.02438e-05	0.000520409	1.91264e-09	8.9271e-06	0.896104	0.915735	1.00343	2	2	2	2	2	2	2	2	2
PF04519	Polymer-forming cytoskeletal	0.000522195	2.62341e-09	1.02438e-05	0.000520409	1.91264e-09	8.9271e-06	0.896104	0.915735	1.00343	2	2	2	2	2	2	2	2	2
PF07650	KH domain	0.000522195	2.62341e-09	1.02438e-05	0.000520409	1.91264e-09	8.9271e-06	0.896104	0.915735	1.00343	2	2	2	2	2	2	2	2	2
PF10369	Small subunit of acetolactate synthase	0.000522195	2.62341e-09	1.02438e-05	0.000520409	1.91264e-09	8.9271e-06	0.896104	0.915735	1.00343	2	2	2	2	2	2	2	2	2
PF10672	S-adenosylmethionine-dependent methyltransferase	0.000522195	2.62341e-09	1.02438e-05	0.000520409	1.91264e-09	8.9271e-06	0.896104	0.915735	1.00343	2	2	2	2	2	2	2	2	2
PF12437	Glutamine synthetase type III N terminal	0.000522195	2.62341e-09	1.02438e-05	0.000520409	1.91264e-09	8.9271e-06	0.896104	0.915735	1.00343	2	2	2	2	2	2	2	2	2
PF12836	Helix-hairpin-helix motif	0.000522195	2.62341e-09	1.02438e-05	0.000520409	1.91264e-09	8.9271e-06	0.896104	0.915735	1.00343	2	2	2	2	2	2	2	2	2
PF13083	KH domain	0.000522195	2.62341e-09	1.02438e-05	0.000520409	1.91264e-09	8.9271e-06	0.896104	0.915735	1.00343	2	2	2	2	2	2	2	2	2
PF13393	Histidyl-tRNA synthetase	0.000522195	2.62341e-09	1.02438e-05	0.000520409	1.91264e-09	8.9271e-06	0.896104	0.915735	1.00343	2	2	2	2	2	2	2	2	2
PF00044	Glyceraldehyde 3-phosphate dehydrogenase, NAD binding domain	0.000261097	6.55851e-10	5.12192e-06	0.000260204	4.78159e-10	4.46355e-06	0.896104	0.915735	1.00343	1	1	1	1	1	1	1	1	1
PF00118	TCP-1/cpn60 chaperonin family	0.000261097	6.55851e-10	5.12192e-06	0.000260204	4.78159e-10	4.46355e-06	0.896104	0.915735	1.00343	1	1	1	1	1	1	1	1	1
PF00140	Sigma-70 factor, region 1.2	0.000261097	6.55851e-10	5.12192e-06	0.000260204	4.78159e-10	4.46355e-06	0.896104	0.915735	1.00343	1	1	1	1	1	1	1	1	1
PF00154	recA bacterial DNA recombination protein	0.000261097	6.55851e-10	5.12192e-06	0.000260204	4.78159e-10	4.46355e-06	0.896104	0.915735	1.00343	1	1	1	1	1	1	1	1	1
PF00160	Cyclophilin type peptidyl-prolyl cis-trans isomerase/CLD	0.000261097	6.55851e-10	5.12192e-06	0.000260204	4.78159e-10	4.46355e-06	0.896104	0.915735	1.00343	1	1	1	1	1	1	1	1	1
PF00162	Phosphoglycerate kinase	0.000261097	6.55851e-10	5.12192e-06	0.000260204	4.78159e-10	4.46355e-06	0.896104	0.915735	1.00343	1	1	1	1	1	1	1	1	1
PF00163	Ribosomal protein S4/S9 N-terminal domain	0.000261097	6.55851e-10	5.12192e-06	0.000260204	4.78159e-10	4.46355e-06	0.896104	0.915735	1.00343	1	1	1	1	1	1	1	1	1
PF00164	Ribosomal protein S12/S23	0.000261097	6.55851e-10	5.12192e-06	0.000260204	4.78159e-10	4.46355e-06	0.896104	0.915735	1.00343	1	1	1	1	1	1	1	1	1
PF00166	Chaperonin 10 Kd subunit	0.000261097	6.55851e-10	5.12192e-06	0.000260204	4.78159e-10	4.46355e-06	0.896104	0.915735	1.00343	1	1	1	1	1	1	1	1	1
PF00177	Ribosomal protein S7p/S5e	0.000261097	6.55851e-10	5.12192e-06	0.000260204	4.78159e-10	4.46355e-06	0.896104	0.915735	1.00343	1	1	1	1	1	1	1	1	1
PF00181	Ribosomal Proteins L2, RNA binding domain	0.000261097	6.55851e-10	5.12192e-06	0.000260204	4.78159e-10	4.46355e-06	0.896104	0.915735	1.00343	1	1	1	1	1	1	1	1	1
PF00183	Hsp90 protein	0.000261097	6.55851e-10	5.12192e-06	0.000260204	4.78159e-10	4.46355e-06	0.896104	0.915735	1.00343	1	1	1	1	1	1	1	1	1
PF00189	Ribosomal protein S3, C-terminal domain	0.000261097	6.55851e-10	5.12192e-06	0.000260204	4.78159e-10	4.46355e-06	0.896104	0.915735	1.00343	1	1	1	1	1	1	1	1	1
PF00203	Ribosomal protein S19	0.000261097	6.55851e-10	5.12192e-06	0.000260204	4.78159e-10	4.46355e-06	0.896104	0.915735	1.00343	1	1	1	1	1	1	1	1	1
PF00208	Glutamate/Leucine/Phenylalanine/Valine dehydrogenase	0.000261097	6.55851e-10	5.12192e-06	0.000260204	4.78159e-10	4.46355e-06	0.896104	0.915735	1.00343	1	1	1	1	1	1	1	1	1
PF00215	Orotidine 5'-phosphate decarboxylase / HUMPS family	0.000261097	6.55851e-10	5.12192e-06	0.000260204	4.78159e-10	4.46355e-06	0.896104	0.915735	1.00343	1	1	1	1	1	1	1	1	1
PF00237	Ribosomal protein L22p/L17e	0.000261097	6.55851e-10	5.12192e-06	0.000260204	4.78159e-10	4.46355e-06	0.896104	0.915735	1.00343	1	1	1	1	1	1	1	1	1
PF00238	Ribosomal protein L14p/L23e	0.000261097	6.55851e-10	5.12192e-06	0.000260204	4.78159e-10	4.46355e-06	0.896104	0.915735	1.00343	1	1	1	1	1	1	1	1	1
PF00252	Ribosomal protein L16p/L10e	0.000261097	6.55851e-10	5.12192e-06	0.000260204	4.78159e-10	4.46355e-06	0.896104	0.915735	1.00343	1	1	1	1	1	1	1	1	1
PF00253	Ribosomal protein S14p/S29e	0.000261097	6.55851e-10	5.12192e-06	0.000260204	4.78159e-10	4.46355e-06	0.896104	0.915735	1.00343	1	1	1	1	1	1	1	1	1
PF00265	Thymidine kinase	0.000261097	6.55851e-10	5.12192e-06	0.000260204	4.78159e-10	4.46355e-06	0.896104	0.915735	1.00343	1	1	1	1	1	1	1	1	1
PF00276	Ribosomal protein L23	0.000261097	6.55851e-10	5.12192e-06	0.000260204	4.78159e-10	4.46355e-06	0.896104	0.915735	1.00343	1	1	1	1	1	1	1	1	1
PF00281	Ribosomal protein L5	0.000261097	6.55851e-10	5.12192e-06	0.000260204	4.78159e-10	4.46355e-06	0.896104	0.915735	1.00343	1	1	1	1	1	1	1	1	1
PF00297	Ribosomal protein L3	0.000261097	6.55851e-10	5.12192e-06	0.000260204	4.78159e-10	4.46355e-06	0.896104	0.915735	1.00343	1	1	1	1	1	1	1	1	1
PF00298	Ribosomal protein L11, RNA binding domain	0.000261097	6.55851e-10	5.12192e-06	0.000260204	4.78159e-10	4.46355e-06	0.896104	0.915735	1.00343	1	1	1	1	1	1	1	1	1
PF00303	Thymidylate synthase	0.000261097	6.55851e-10	5.12192e-06	0.000260204	4.78159e-10	4.46355e-06	0.896104	0.915735	1.00343	1	1	1	1	1	1	1	1	1
PF00310	Glutamine amidotransferases class-II	0.000261097	6.55851e-10	5.12192e-06	0.000260204	4.78159e-10	4.46355e-06	0.896104	0.915735	1.00343	1	1	1	1	1	1	1	1	1
PF00327	Ribosomal protein L30p/L7e	0.000261097	6.55851e-10	5.12192e-06	0.000260204	4.78159e-10	4.46355e-06	0.896104	0.915735	1.00343	1	1	1	1	1	1	1	1	1
PF00333	Ribosomal protein S5, N-terminal domain	0.000261097	6.55851e-10	5.12192e-06	0.000260204	4.78159e-10	4.46355e-06	0.896104	0.915735	1.00343	1	1	1	1	1	1	1	1	1
PF00338	Ribosomal protein S10p/S20e	0.000261097	6.55851e-10	5.12192e-06	0.000260204	4.78159e-10	4.46355e-06	0.896104	0.915735	1.00343	1	1	1	1	1	1	1	1	1
PF00342	Phosphoglucose isomerase	0.000261097	6.55851e-10	5.12192e-06	0.000260204	4.78159e-10	4.46355e-06	0.896104	0.915735	1.00343	1	1	1	1	1	1	1	1	1
PF00347	Ribosomal protein L6	0.000261097	6.55851e-10	5.12192e-06	0.000260204	4.78159e-10	4.46355e-06	0.896104	0.915735	1.00343	1	1	1	1	1	1	1	1	1
PF00366	Ribosomal protein S17	0.000261097	6.55851e-10	5.12192e-06	0.000260204	4.78159e-10	4.46355e-06	0.896104	0.915735	1.00343	1	1	1	1	1	1	1	1	1
PF00378	Enoyl-CoA hydratase/isomerase	0.000261097	6.55851e-10	5.12192e-06	0.000260204	4.78159e-10	4.46355e-06	0.896104	0.915735	1.00343	1	1	1	1	1	1	1	1	1
PF00380	Ribosomal protein S9/S16	0.000261097	6.55851e-10	5.12192e-06	0.000260204	4.78159e-10	4.46355e-06	0.896104	0.915735	1.00343	1	1	1	1	1	1	1	1	1
PF00390	Malic enzyme, N-terminal domain	0.000261097	6.55851e-10	5.12192e-06	0.000260204	4.78159e-10	4.46355e-06	0.896104	0.915735	1.00343	1	1	1	1	1	1	1	1	1
PF00406	Adenylate kinase	0.000261097	6.55851e-10	5.12192e-06	0.000260204	4.78159e-10	4.46355e-06	0.896104	0.915735	1.00343	1	1	1	1	1	1	1	1	1
PF00410	Ribosomal protein S8	0.000261097	6.55851e-10	5.12192e-06	0.000260204	4.78159e-10	4.46355e-06	0.896104	0.915735	1.00343	1	1	1	1	1	1	1	1	1
PF00411	Ribosomal protein S11	0.000261097	6.55851e-10	5.12192e-06	0.000260204	4.78159e-10	4.46355e-06	0.896104	0.915735	1.00343	1	1	1	1	1	1	1	1	1
PF00416	Ribosomal protein S13/S18	0.000261097	6.55851e-10	5.12192e-06	0.000260204	4.78159e-10	4.46355e-06	0.896104	0.915735	1.00343	1	1	1	1	1	1	1	1	1
PF00453	Ribosomal protein L20	0.000261097	6.55851e-10	5.12192e-06	0.000260204	4.78159e-10	4.46355e-06	0.896104	0.915735	1.00343	1	1	1	1	1	1	1	1	1
PF00464	Serine hydroxymethyltransferase	0.000261097	6.55851e-10	5.12192e-06	0.000260204	4.78159e-10	4.46355e-06	0.896104	0.915735	1.00343	1	1	1	1	1	1	1	1	1
PF00466	Ribosomal protein L10	0.000261097	6.55851e-10	5.12192e-06	0.000260204	4.78159e-10	4.46355e-06	0.896104	0.915735	1.00343	1	1	1	1	1	1	1	1	1
PF00468	Ribosomal protein L34	0.000261097	6.55851e-10	5.12192e-06	0.000260204	4.78159e-10	4.46355e-06	0.896104	0.915735	1.00343	1	1	1	1	1	1	1	1	1
PF00471	Ribosomal protein L33	0.000261097	6.55851e-10	5.12192e-06	0.000260204	4.78159e-10	4.46355e-06	0.896104	0.915735	1.00343	1	1	1	1	1	1	1	1	1
PF00475	Imidazoleglycerol-phosphate dehydratase	0.000261097	6.55851e-10	5.12192e-06	0.000260204	4.78159e-10	4.46355e-06	0.896104	0.915735	1.00343	1	1	1	1	1	1	1	1	1
PF00562	RNA polymerase Rpb2, domain 6	0.000261097	6.55851e-10	5.12192e-06	0.000260204	4.78159e-10	4.46355e-06	0.896104	0.915735	1.00343	1	1	1	1	1	1	1	1	1
PF00572	Ribosomal protein L13	0.000261097	6.55851e-10	5.12192e-06	0.000260204	4.78159e-10	4.46355e-06	0.896104	0.915735	1.00343	1	1	1	1	1	1	1	1	1
PF00573	Ribosomal protein L4/L1 family	0.000261097	6.55851e-10	5.12192e-06	0.000260204	4.78159e-10	4.46355e-06	0.896104	0.915735	1.00343	1	1	1	1	1	1	1	1	1
PF00584	SecE/Sec61-gamma subunits of protein translocation complex	0.000261097	6.55851e-10	5.12192e-06	0.000260204	4.78159e-10	4.46355e-06	0.896104	0.915735	1.00343	1	1	1	1	1	1	1	1	1
PF00623	RNA polymerase Rpb1, domain 2	0.000261097	6.55851e-10	5.12192e-06	0.000260204	4.78159e-10	4.46355e-06	0.896104	0.915735	1.00343	1	1	1	1	1	1	1	1	1
PF00636	Ribonuclease III domain	0.000261097	6.55851e-10	5.12192e-06	0.000260204	4.78159e-10	4.46355e-06	0.896104	0.915735	1.00343	1	1	1	1	1	1	1	1	1
PF00673	ribosomal L5P family C-terminus	0.000261097	6.55851e-10	5.12192e-06	0.000260204	4.78159e-10	4.46355e-06	0.896104	0.915735	1.00343	1	1	1	1	1	1	1	1	1
PF00684	DnaJ central domain	0.000261097	6.55851e-10	5.12192e-06	0.000260204	4.78159e-10	4.46355e-06	0.896104	0.915735	1.00343	1	1	1	1	1	1	1	1	1
PF00687	Ribosomal protein L1p/L10e family	0.000261097	6.55851e-10	5.12192e-06	0.000260204	4.78159e-10	4.46355e-06	0.896104	0.915735	1.00343	1	1	1	1	1	1	1	1	1
PF00692	dUTPase	0.000261097	6.55851e-10	5.12192e-06	0.000260204	4.78159e-10	4.46355e-06	0.896104	0.915735	1.00343	1	1	1	1	1	1	1	1	1
PF00707	Translation initiation factor IF-3, C-terminal domain	0.000261097	6.55851e-10	5.12192e-06	0.000260204	4.78159e-10	4.46355e-06	0.896104	0.915735	1.00343	1	1	1	1	1	1	1	1	1
PF00712	DNA polymerase III beta subunit, N-terminal domain	0.000261097	6.55851e-10	5.12192e-06	0.000260204	4.78159e-10	4.46355e-06	0.896104	0.915735	1.00343	1	1	1	1	1	1	1	1	1
PF00763	Tetrahydrofolate dehydrogenase/cyclohydrolase, catalytic domain	0.000261097	6.55851e-10	5.12192e-06	0.000260204	4.78159e-10	4.46355e-06	0.896104	0.915735	1.00343	1	1	1	1	1	1	1	1	1
PF00764	Arginosuccinate synthase	0.000261097	6.55851e-10	5.12192e-06	0.000260204	4.78159e-10	4.46355e-06	0.896104	0.915735	1.00343	1	1	1	1	1	1	1	1	1
PF00773	RNB domain	0.000261097	6.55851e-10	5.12192e-06	0.000260204	4.78159e-10	4.46355e-06	0.896104	0.915735	1.00343	1	1	1	1	1	1	1	1	1
PF00815	Histidinol dehydrogenase	0.000261097	6.55851e-10	5.12192e-06	0.000260204	4.78159e-10	4.46355e-06	0.896104	0.915735	1.00343	1	1	1	1	1	1	1	1	1
PF00825	Ribonuclease P	0.000261097	6.55851e-10	5.12192e-06	0.000260204	4.78159e-10	4.46355e-06	0.896104	0.915735	1.00343	1	1	1	1	1	1	1	1	1
PF00828	Ribosomal proteins 50S-L15, 50S-L18e, 60S-L27A	0.000261097	6.55851e-10	5.12192e-06	0.000260204	4.78159e-10	4.46355e-06	0.896104	0.915735	1.00343	1	1	1	1	1	1	1	1	1
PF00829	Ribosomal prokaryotic L21 protein	0.000261097	6.55851e-10	5.12192e-06	0.000260204	4.78159e-10	4.46355e-06	0.896104	0.915735	1.00343	1	1	1	1	1	1	1	1	1
PF00830	Ribosomal L28 family	0.000261097	6.55851e-10	5.12192e-06	0.000260204	4.78159e-10	4.46355e-06	0.896104	0.915735	1.00343	1	1	1	1	1	1	1	1	1
PF00831	Ribosomal L29 protein	0.000261097	6.55851e-10	5.12192e-06	0.000260204	4.78159e-10	4.46355e-06	0.896104	0.915735	1.00343	1	1	1	1	1	1	1	1	1
PF00861	Ribosomal L18 of archaea, bacteria, mitoch. and chloroplast	0.000261097	6.55851e-10	5.12192e-06	0.000260204	4.78159e-10	4.46355e-06	0.896104	0.915735	1.00343	1	1	1	1	1	1	1	1	1
PF00886	Ribosomal protein S16	0.000261097	6.55851e-10	5.12192e-06	0.000260204	4.78159e-10	4.46355e-06	0.896104	0.915735	1.00343	1	1	1	1	1	1	1	1	1
PF00916	Sulfate permease family	0.000261097	6.55851e-10	5.12192e-06	0.000260204	4.78159e-10	4.46355e-06	0.896104	0.915735	1.00343	1	1	1	1	1	1	1	1	1
PF00953	Glycosyl transferase family 4	0.000261097	6.55851e-10	5.12192e-06	0.000260204	4.78159e-10	4.46355e-06	0.896104	0.915735	1.00343	1	1	1	1	1	1	1	1	1
PF00958	GMP synthase C terminal domain	0.000261097	6.55851e-10	5.12192e-06	0.000260204	4.78159e-10	4.46355e-06	0.896104	0.915735	1.00343	1	1	1	1	1	1	1	1	1
PF00988	Carbamoyl-phosphate synthase small chain, CPSase domain	0.000261097	6.55851e-10	5.12192e-06	0.000260204	4.78159e-10	4.46355e-06	0.896104	0.915735	1.00343	1	1	1	1	1	1	1	1	1
PF01000	RNA polymerase Rpb3/RpoA insert domain	0.000261097	6.55851e-10	5.12192e-06	0.000260204	4.78159e-10	4.46355e-06	0.896104	0.915735	1.00343	1	1	1	1	1	1	1	1	1
PF01016	Ribosomal L27 protein	0.000261097	6.55851e-10	5.12192e-06	0.000260204	4.78159e-10	4.46355e-06	0.896104	0.915735	1.00343	1	1	1	1	1	1	1	1	1
PF01018	GTP1/OBG	0.000261097	6.55851e-10	5.12192e-06	0.000260204	4.78159e-10	4.46355e-06	0.896104	0.915735	1.00343	1	1	1	1	1	1	1	1	1
PF01071	Phosphoribosylglycinamide synthetase, ATP-grasp (A) domain	0.000261097	6.55851e-10	5.12192e-06	0.000260204	4.78159e-10	4.46355e-06	0.896104	0.915735	1.00343	1	1	1	1	1	1	1	1	1
PF01084	Ribosomal protein S18	0.000261097	6.55851e-10	5.12192e-06	0.000260204	4.78159e-10	4.46355e-06	0.896104	0.915735	1.00343	1	1	1	1	1	1	1	1	1
PF01119	DNA mismatch repair protein, C-terminal domain	0.000261097	6.55851e-10	5.12192e-06	0.000260204	4.78159e-10	4.46355e-06	0.896104	0.915735	1.00343	1	1	1	1	1	1	1	1	1
PF01132	Elongation factor P (EF-P) OB domain	0.000261097	6.55851e-10	5.12192e-06	0.000260204	4.78159e-10	4.46355e-06	0.896104	0.915735	1.00343	1	1	1	1	1	1	1	1	1
PF01165	Ribosomal protein S21	0.000261097	6.55851e-10	5.12192e-06	0.000260204	4.78159e-10	4.46355e-06	0.896104	0.915735	1.00343	1	1	1	1	1	1	1	1	1
PF01176	Translation initiation factor 1A / IF-1	0.000261097	6.55851e-10	5.12192e-06	0.000260204	4.78159e-10	4.46355e-06	0.896104	0.915735	1.00343	1	1	1	1	1	1	1	1	1
PF01192	RNA polymerase Rpb6	0.000261097	6.55851e-10	5.12192e-06	0.000260204	4.78159e-10	4.46355e-06	0.896104	0.915735	1.00343	1	1	1	1	1	1	1	1	1
PF01193	RNA polymerase Rpb3/Rpb11 dimerisation domain	0.000261097	6.55851e-10	5.12192e-06	0.000260204	4.78159e-10	4.46355e-06	0.896104	0.915735	1.00343	1	1	1	1	1	1	1	1	1
PF01195	Peptidyl-tRNA hydrolase	0.000261097	6.55851e-10	5.12192e-06	0.000260204	4.78159e-10	4.46355e-06	0.896104	0.915735	1.00343	1	1	1	1	1	1	1	1	1
PF01196	Ribosomal protein L17	0.000261097	6.55851e-10	5.12192e-06	0.000260204	4.78159e-10	4.46355e-06	0.896104	0.915735	1.00343	1	1	1	1	1	1	1	1	1
PF01197	Ribosomal protein L31	0.000261097	6.55851e-10	5.12192e-06	0.000260204	4.78159e-10	4.46355e-06	0.896104	0.915735	1.00343	1	1	1	1	1	1	1	1	1
PF01205	Uncharacterized protein family UPF0029	0.000261097	6.55851e-10	5.12192e-06	0.000260204	4.78159e-10	4.46355e-06	0.896104	0.915735	1.00343	1	1	1	1	1	1	1	1	1
PF01245	Ribosomal protein L19	0.000261097	6.55851e-10	5.12192e-06	0.000260204	4.78159e-10	4.46355e-06	0.896104	0.915735	1.00343	1	1	1	1	1	1	1	1	1
PF01250	Ribosomal protein S6	0.000261097	6.55851e-10	5.12192e-06	0.000260204	4.78159e-10	4.46355e-06	0.896104	0.915735	1.00343	1	1	1	1	1	1	1	1	1
PF01252	Signal peptidase (SPase) II	0.000261097	6.55851e-10	5.12192e-06	0.000260204	4.78159e-10	4.46355e-06	0.896104	0.915735	1.00343	1	1	1	1	1	1	1	1	1
PF01255	Putative undecaprenyl diphosphate synthase	0.000261097	6.55851e-10	5.12192e-06	0.000260204	4.78159e-10	4.46355e-06	0.896104	0.915735	1.00343	1	1	1	1	1	1	1	1	1
PF01256	Carbohydrate kinase	0.000261097	6.55851e-10	5.12192e-06	0.000260204	4.78159e-10	4.46355e-06	0.896104	0.915735	1.00343	1	1	1	1	1	1	1	1	1
PF01259	SAICAR synthetase	0.000261097	6.55851e-10	5.12192e-06	0.000260204	4.78159e-10	4.46355e-06	0.896104	0.915735	1.00343	1	1	1	1	1	1	1	1	1
PF01268	Formate--tetrahydrofolate ligase	0.000261097	6.55851e-10	5.12192e-06	0.000260204	4.78159e-10	4.46355e-06	0.896104	0.915735	1.00343	1	1	1	1	1	1	1	1	1
PF01281	Ribosomal protein L9, N-terminal domain	0.000261097	6.55851e-10	5.12192e-06	0.000260204	4.78159e-10	4.46355e-06	0.896104	0.915735	1.00343	1	1	1	1	1	1	1	1	1
PF01311	Bacterial export proteins, family 1	0.000261097	6.55851e-10	5.12192e-06	0.000260204	4.78159e-10	4.46355e-06	0.896104	0.915735	1.00343	1	1	1	1	1	1	1	1	1
PF01316	Arginine repressor, DNA binding domain	0.000261097	6.55851e-10	5.12192e-06	0.000260204	4.78159e-10	4.46355e-06	0.896104	0.915735	1.00343	1	1	1	1	1	1	1	1	1
PF01330	RuvA N terminal domain	0.000261097	6.55851e-10	5.12192e-06	0.000260204	4.78159e-10	4.46355e-06	0.896104	0.915735	1.00343	1	1	1	1	1	1	1	1	1
PF01351	Ribonuclease HII	0.000261097	6.55851e-10	5.12192e-06	0.000260204	4.78159e-10	4.46355e-06	0.896104	0.915735	1.00343	1	1	1	1	1	1	1	1	1
PF01367	5'-3' exonuclease, C-terminal SAM fold	0.000261097	6.55851e-10	5.12192e-06	0.000260204	4.78159e-10	4.46355e-06	0.896104	0.915735	1.00343	1	1	1	1	1	1	1	1	1
PF01371	Trp repressor protein	0.000261097	6.55851e-10	5.12192e-06	0.000260204	4.78159e-10	4.46355e-06	0.896104	0.915735	1.00343	1	1	1	1	1	1	1	1	1
PF01406	tRNA synthetases class I (C) catalytic domain	0.000261097	6.55851e-10	5.12192e-06	0.000260204	4.78159e-10	4.46355e-06	0.896104	0.915735	1.00343	1	1	1	1	1	1	1	1	1
PF01424	R3H domain	0.000261097	6.55851e-10	5.12192e-06	0.000260204	4.78159e-10	4.46355e-06	0.896104	0.915735	1.00343	1	1	1	1	1	1	1	1	1
PF01430	Hsp33 protein	0.000261097	6.55851e-10	5.12192e-06	0.000260204	4.78159e-10	4.46355e-06	0.896104	0.915735	1.00343	1	1	1	1	1	1	1	1	1
PF01450	Acetohydroxy acid isomeroreductase, catalytic domain	0.000261097	6.55851e-10	5.12192e-06	0.000260204	4.78159e-10	4.46355e-06	0.896104	0.915735	1.00343	1	1	1	1	1	1	1	1	1
PF01451	Low molecular weight phosphotyrosine protein phosphatase	0.000261097	6.55851e-10	5.12192e-06	0.000260204	4.78159e-10	4.46355e-06	0.896104	0.915735	1.00343	1	1	1	1	1	1	1	1	1
PF01488	Shikimate / quinate 5-dehydrogenase	0.000261097	6.55851e-10	5.12192e-06	0.000260204	4.78159e-10	4.46355e-06	0.896104	0.915735	1.00343	1	1	1	1	1	1	1	1	1
PF01493	GXGXG motif	0.000261097	6.55851e-10	5.12192e-06	0.000260204	4.78159e-10	4.46355e-06	0.896104	0.915735	1.00343	1	1	1	1	1	1	1	1	1
PF01502	Phosphoribosyl-AMP cyclohydrolase	0.000261097	6.55851e-10	5.12192e-06	0.000260204	4.78159e-10	4.46355e-06	0.896104	0.915735	1.00343	1	1	1	1	1	1	1	1	1
PF01513	ATP-NAD kinase	0.000261097	6.55851e-10	5.12192e-06	0.000260204	4.78159e-10	4.46355e-06	0.896104	0.915735	1.00343	1	1	1	1	1	1	1	1	1
PF01514	Secretory protein of YscJ/FliF family	0.000261097	6.55851e-10	5.12192e-06	0.000260204	4.78159e-10	4.46355e-06	0.896104	0.915735	1.00343	1	1	1	1	1	1	1	1	1
PF01592	NifU-like N terminal domain	0.000261097	6.55851e-10	5.12192e-06	0.000260204	4.78159e-10	4.46355e-06	0.896104	0.915735	1.00343	1	1	1	1	1	1	1	1	1
PF01596	O-methyltransferase	0.000261097	6.55851e-10	5.12192e-06	0.000260204	4.78159e-10	4.46355e-06	0.896104	0.915735	1.00343	1	1	1	1	1	1	1	1	1
PF01624	MutS domain I	0.000261097	6.55851e-10	5.12192e-06	0.000260204	4.78159e-10	4.46355e-06	0.896104	0.915735	1.00343	1	1	1	1	1	1	1	1	1
PF01632	Ribosomal protein L35	0.000261097	6.55851e-10	5.12192e-06	0.000260204	4.78159e-10	4.46355e-06	0.896104	0.915735	1.00343	1	1	1	1	1	1	1	1	1
PF01634	ATP phosphoribosyltransferase	0.000261097	6.55851e-10	5.12192e-06	0.000260204	4.78159e-10	4.46355e-06	0.896104	0.915735	1.00343	1	1	1	1	1	1	1	1	1
PF01643	Acyl-ACP thioesterase	0.000261097	6.55851e-10	5.12192e-06	0.000260204	4.78159e-10	4.46355e-06	0.896104	0.915735	1.00343	1	1	1	1	1	1	1	1	1
PF01649	Ribosomal protein S20	0.000261097	6.55851e-10	5.12192e-06	0.000260204	4.78159e-10	4.46355e-06	0.896104	0.915735	1.00343	1	1	1	1	1	1	1	1	1
PF01668	SmpB protein	0.000261097	6.55851e-10	5.12192e-06	0.000260204	4.78159e-10	4.46355e-06	0.896104	0.915735	1.00343	1	1	1	1	1	1	1	1	1
PF01678	Diaminopimelate epimerase	0.000261097	6.55851e-10	5.12192e-06	0.000260204	4.78159e-10	4.46355e-06	0.896104	0.915735	1.00343	1	1	1	1	1	1	1	1	1
PF01702	Queuine tRNA-ribosyltransferase	0.000261097	6.55851e-10	5.12192e-06	0.000260204	4.78159e-10	4.46355e-06	0.896104	0.915735	1.00343	1	1	1	1	1	1	1	1	1
PF01704	UTP--glucose-1-phosphate uridylyltransferase	0.000261097	6.55851e-10	5.12192e-06	0.000260204	4.78159e-10	4.46355e-06	0.896104	0.915735	1.00343	1	1	1	1	1	1	1	1	1
PF01709	Transcriptional regulator	0.000261097	6.55851e-10	5.12192e-06	0.000260204	4.78159e-10	4.46355e-06	0.896104	0.915735	1.00343	1	1	1	1	1	1	1	1	1
PF01713	Smr domain	0.000261097	6.55851e-10	5.12192e-06	0.000260204	4.78159e-10	4.46355e-06	0.896104	0.915735	1.00343	1	1	1	1	1	1	1	1	1
PF01715	IPP transferase	0.000261097	6.55851e-10	5.12192e-06	0.000260204	4.78159e-10	4.46355e-06	0.896104	0.915735	1.00343	1	1	1	1	1	1	1	1	1
PF01728	FtsJ-like methyltransferase	0.000261097	6.55851e-10	5.12192e-06	0.000260204	4.78159e-10	4.46355e-06	0.896104	0.915735	1.00343	1	1	1	1	1	1	1	1	1
PF01741	Large-conductance mechanosensitive channel, MscL	0.000261097	6.55851e-10	5.12192e-06	0.000260204	4.78159e-10	4.46355e-06	0.896104	0.915735	1.00343	1	1	1	1	1	1	1	1	1
PF01743	Poly A polymerase head domain	0.000261097	6.55851e-10	5.12192e-06	0.000260204	4.78159e-10	4.46355e-06	0.896104	0.915735	1.00343	1	1	1	1	1	1	1	1	1
PF01746	tRNA (Guanine-1)-methyltransferase	0.000261097	6.55851e-10	5.12192e-06	0.000260204	4.78159e-10	4.46355e-06	0.896104	0.915735	1.00343	1	1	1	1	1	1	1	1	1
PF01765	Ribosome recycling factor	0.000261097	6.55851e-10	5.12192e-06	0.000260204	4.78159e-10	4.46355e-06	0.896104	0.915735	1.00343	1	1	1	1	1	1	1	1	1
PF01769	Divalent cation transporter	0.000261097	6.55851e-10	5.12192e-06	0.000260204	4.78159e-10	4.46355e-06	0.896104	0.915735	1.00343	1	1	1	1	1	1	1	1	1
PF01782	RimM N-terminal domain	0.000261097	6.55851e-10	5.12192e-06	0.000260204	4.78159e-10	4.46355e-06	0.896104	0.915735	1.00343	1	1	1	1	1	1	1	1	1
PF01783	Ribosomal L32p protein family	0.000261097	6.55851e-10	5.12192e-06	0.000260204	4.78159e-10	4.46355e-06	0.896104	0.915735	1.00343	1	1	1	1	1	1	1	1	1
PF01808	AICARFT/IMPCHase bienzyme	0.000261097	6.55851e-10	5.12192e-06	0.000260204	4.78159e-10	4.46355e-06	0.896104	0.915735	1.00343	1	1	1	1	1	1	1	1	1
PF01871	AMMECR1	0.000261097	6.55851e-10	5.12192e-06	0.000260204	4.78159e-10	4.46355e-06	0.896104	0.915735	1.00343	1	1	1	1	1	1	1	1	1
PF01948	Aspartate carbamoyltransferase regulatory chain, allosteric domain	0.000261097	6.55851e-10	5.12192e-06	0.000260204	4.78159e-10	4.46355e-06	0.896104	0.915735	1.00343	1	1	1	1	1	1	1	1	1
PF01960	ArgJ family	0.000261097	6.55851e-10	5.12192e-06	0.000260204	4.78159e-10	4.46355e-06	0.896104	0.915735	1.00343	1	1	1	1	1	1	1	1	1
PF01975	Survival protein SurE	0.000261097	6.55851e-10	5.12192e-06	0.000260204	4.78159e-10	4.46355e-06	0.896104	0.915735	1.00343	1	1	1	1	1	1	1	1	1
PF01985	CRS1 / YhbY (CRM) domain	0.000261097	6.55851e-10	5.12192e-06	0.000260204	4.78159e-10	4.46355e-06	0.896104	0.915735	1.00343	1	1	1	1	1	1	1	1	1
PF02021	Uncharacterised protein family UPF0102	0.000261097	6.55851e-10	5.12192e-06	0.000260204	4.78159e-10	4.46355e-06	0.896104	0.915735	1.00343	1	1	1	1	1	1	1	1	1
PF02049	Flagellar hook-basal body complex protein FliE	0.000261097	6.55851e-10	5.12192e-06	0.000260204	4.78159e-10	4.46355e-06	0.896104	0.915735	1.00343	1	1	1	1	1	1	1	1	1
PF02050	Flagellar FliJ protein	0.000261097	6.55851e-10	5.12192e-06	0.000260204	4.78159e-10	4.46355e-06	0.896104	0.915735	1.00343	1	1	1	1	1	1	1	1	1
PF02108	Flagellar assembly protein FliH	0.000261097	6.55851e-10	5.12192e-06	0.000260204	4.78159e-10	4.46355e-06	0.896104	0.915735	1.00343	1	1	1	1	1	1	1	1	1
PF02130	Uncharacterized protein family UPF0054	0.000261097	6.55851e-10	5.12192e-06	0.000260204	4.78159e-10	4.46355e-06	0.896104	0.915735	1.00343	1	1	1	1	1	1	1	1	1
PF02132	RecR protein	0.000261097	6.55851e-10	5.12192e-06	0.000260204	4.78159e-10	4.46355e-06	0.896104	0.915735	1.00343	1	1	1	1	1	1	1	1	1
PF02153	Prephenate dehydrogenase	0.000261097	6.55851e-10	5.12192e-06	0.000260204	4.78159e-10	4.46355e-06	0.896104	0.915735	1.00343	1	1	1	1	1	1	1	1	1
PF02154	Flagellar motor switch protein FliM	0.000261097	6.55851e-10	5.12192e-06	0.000260204	4.78159e-10	4.46355e-06	0.896104	0.915735	1.00343	1	1	1	1	1	1	1	1	1
PF02163	Peptidase family M50	0.000261097	6.55851e-10	5.12192e-06	0.000260204	4.78159e-10	4.46355e-06	0.896104	0.915735	1.00343	1	1	1	1	1	1	1	1	1
PF02224	Cytidylate kinase	0.000261097	6.55851e-10	5.12192e-06	0.000260204	4.78159e-10	4.46355e-06	0.896104	0.915735	1.00343	1	1	1	1	1	1	1	1	1
PF02355	Protein export membrane protein	0.000261097	6.55851e-10	5.12192e-06	0.000260204	4.78159e-10	4.46355e-06	0.896104	0.915735	1.00343	1	1	1	1	1	1	1	1	1
PF02367	Threonylcarbamoyl adenosine biosynthesis protein TsaE	0.000261097	6.55851e-10	5.12192e-06	0.000260204	4.78159e-10	4.46355e-06	0.896104	0.915735	1.00343	1	1	1	1	1	1	1	1	1
PF02381	MraZ protein, putative antitoxin-like	0.000261097	6.55851e-10	5.12192e-06	0.000260204	4.78159e-10	4.46355e-06	0.896104	0.915735	1.00343	1	1	1	1	1	1	1	1	1
PF02401	LytB protein	0.000261097	6.55851e-10	5.12192e-06	0.000260204	4.78159e-10	4.46355e-06	0.896104	0.915735	1.00343	1	1	1	1	1	1	1	1	1
PF02403	Seryl-tRNA synthetase N-terminal domain	0.000261097	6.55851e-10	5.12192e-06	0.000260204	4.78159e-10	4.46355e-06	0.896104	0.915735	1.00343	1	1	1	1	1	1	1	1	1
PF02410	Ribosomal silencing factor during starvation	0.000261097	6.55851e-10	5.12192e-06	0.000260204	4.78159e-10	4.46355e-06	0.896104	0.915735	1.00343	1	1	1	1	1	1	1	1	1
PF02436	Conserved carboxylase domain	0.000261097	6.55851e-10	5.12192e-06	0.000260204	4.78159e-10	4.46355e-06	0.896104	0.915735	1.00343	1	1	1	1	1	1	1	1	1
PF02457	DisA bacterial checkpoint controller nucleotide-binding	0.000261097	6.55851e-10	5.12192e-06	0.000260204	4.78159e-10	4.46355e-06	0.896104	0.915735	1.00343	1	1	1	1	1	1	1	1	1
PF02465	Flagellar hook-associated protein 2 N-terminus	0.000261097	6.55851e-10	5.12192e-06	0.000260204	4.78159e-10	4.46355e-06	0.896104	0.915735	1.00343	1	1	1	1	1	1	1	1	1
PF02482	Sigma 54 modulation protein / S30EA ribosomal protein	0.000261097	6.55851e-10	5.12192e-06	0.000260204	4.78159e-10	4.46355e-06	0.896104	0.915735	1.00343	1	1	1	1	1	1	1	1	1
PF02503	Polyphosphate kinase middle domain	0.000261097	6.55851e-10	5.12192e-06	0.000260204	4.78159e-10	4.46355e-06	0.896104	0.915735	1.00343	1	1	1	1	1	1	1	1	1
PF02504	Fatty acid synthesis protein	0.000261097	6.55851e-10	5.12192e-06	0.000260204	4.78159e-10	4.46355e-06	0.896104	0.915735	1.00343	1	1	1	1	1	1	1	1	1
PF02527	rRNA small subunit methyltransferase G	0.000261097	6.55851e-10	5.12192e-06	0.000260204	4.78159e-10	4.46355e-06	0.896104	0.915735	1.00343	1	1	1	1	1	1	1	1	1
PF02541	Ppx/GppA phosphatase family	0.000261097	6.55851e-10	5.12192e-06	0.000260204	4.78159e-10	4.46355e-06	0.896104	0.915735	1.00343	1	1	1	1	1	1	1	1	1
PF02542	YgbB family	0.000261097	6.55851e-10	5.12192e-06	0.000260204	4.78159e-10	4.46355e-06	0.896104	0.915735	1.00343	1	1	1	1	1	1	1	1	1
PF02545	Maf-like protein	0.000261097	6.55851e-10	5.12192e-06	0.000260204	4.78159e-10	4.46355e-06	0.896104	0.915735	1.00343	1	1	1	1	1	1	1	1	1
PF02547	Queuosine biosynthesis protein	0.000261097	6.55851e-10	5.12192e-06	0.000260204	4.78159e-10	4.46355e-06	0.896104	0.915735	1.00343	1	1	1	1	1	1	1	1	1
PF02565	Recombination protein O C terminal	0.000261097	6.55851e-10	5.12192e-06	0.000260204	4.78159e-10	4.46355e-06	0.896104	0.915735	1.00343	1	1	1	1	1	1	1	1	1
PF02575	YbaB/EbfC DNA-binding family	0.000261097	6.55851e-10	5.12192e-06	0.000260204	4.78159e-10	4.46355e-06	0.896104	0.915735	1.00343	1	1	1	1	1	1	1	1	1
PF02590	Predicted SPOUT methyltransferase	0.000261097	6.55851e-10	5.12192e-06	0.000260204	4.78159e-10	4.46355e-06	0.896104	0.915735	1.00343	1	1	1	1	1	1	1	1	1
PF02601	Exonuclease VII, large subunit	0.000261097	6.55851e-10	5.12192e-06	0.000260204	4.78159e-10	4.46355e-06	0.896104	0.915735	1.00343	1	1	1	1	1	1	1	1	1
PF02607	B12 binding domain	0.000261097	6.55851e-10	5.12192e-06	0.000260204	4.78159e-10	4.46355e-06	0.896104	0.915735	1.00343	1	1	1	1	1	1	1	1	1
PF02609	Exonuclease VII small subunit	0.000261097	6.55851e-10	5.12192e-06	0.000260204	4.78159e-10	4.46355e-06	0.896104	0.915735	1.00343	1	1	1	1	1	1	1	1	1
PF02616	Segregation and condensation protein ScpA	0.000261097	6.55851e-10	5.12192e-06	0.000260204	4.78159e-10	4.46355e-06	0.896104	0.915735	1.00343	1	1	1	1	1	1	1	1	1
PF02629	CoA binding domain	0.000261097	6.55851e-10	5.12192e-06	0.000260204	4.78159e-10	4.46355e-06	0.896104	0.915735	1.00343	1	1	1	1	1	1	1	1	1
PF02631	RecX family	0.000261097	6.55851e-10	5.12192e-06	0.000260204	4.78159e-10	4.46355e-06	0.896104	0.915735	1.00343	1	1	1	1	1	1	1	1	1
PF02660	Glycerol-3-phosphate acyltransferase	0.000261097	6.55851e-10	5.12192e-06	0.000260204	4.78159e-10	4.46355e-06	0.896104	0.915735	1.00343	1	1	1	1	1	1	1	1	1
PF02670	1-deoxy-D-xylulose 5-phosphate reductoisomerase	0.000261097	6.55851e-10	5.12192e-06	0.000260204	4.78159e-10	4.46355e-06	0.896104	0.915735	1.00343	1	1	1	1	1	1	1	1	1
PF02677	Uncharacterized BCR, COG1636	0.000261097	6.55851e-10	5.12192e-06	0.000260204	4.78159e-10	4.46355e-06	0.896104	0.915735	1.00343	1	1	1	1	1	1	1	1	1
PF02699	Preprotein translocase subunit	0.000261097	6.55851e-10	5.12192e-06	0.000260204	4.78159e-10	4.46355e-06	0.896104	0.915735	1.00343	1	1	1	1	1	1	1	1	1
PF02748	Aspartate carbamoyltransferase regulatory chain, metal binding domain	0.000261097	6.55851e-10	5.12192e-06	0.000260204	4.78159e-10	4.46355e-06	0.896104	0.915735	1.00343	1	1	1	1	1	1	1	1	1
PF02768	DNA polymerase III beta subunit, C-terminal domain	0.000261097	6.55851e-10	5.12192e-06	0.000260204	4.78159e-10	4.46355e-06	0.896104	0.915735	1.00343	1	1	1	1	1	1	1	1	1
PF02800	Glyceraldehyde 3-phosphate dehydrogenase, C-terminal domain	0.000261097	6.55851e-10	5.12192e-06	0.000260204	4.78159e-10	4.46355e-06	0.896104	0.915735	1.00343	1	1	1	1	1	1	1	1	1
PF02812	Glu/Leu/Phe/Val dehydrogenase, dimerisation domain	0.000261097	6.55851e-10	5.12192e-06	0.000260204	4.78159e-10	4.46355e-06	0.896104	0.915735	1.00343	1	1	1	1	1	1	1	1	1
PF02824	TGS domain	0.000261097	6.55851e-10	5.12192e-06	0.000260204	4.78159e-10	4.46355e-06	0.896104	0.915735	1.00343	1	1	1	1	1	1	1	1	1
PF02843	Phosphoribosylglycinamide synthetase, C domain	0.000261097	6.55851e-10	5.12192e-06	0.000260204	4.78159e-10	4.46355e-06	0.896104	0.915735	1.00343	1	1	1	1	1	1	1	1	1
PF02844	Phosphoribosylglycinamide synthetase, N domain	0.000261097	6.55851e-10	5.12192e-06	0.000260204	4.78159e-10	4.46355e-06	0.896104	0.915735	1.00343	1	1	1	1	1	1	1	1	1
PF02863	Arginine repressor, C-terminal domain	0.000261097	6.55851e-10	5.12192e-06	0.000260204	4.78159e-10	4.46355e-06	0.896104	0.915735	1.00343	1	1	1	1	1	1	1	1	1
PF02882	Tetrahydrofolate dehydrogenase/cyclohydrolase, NAD(P)-binding domain	0.000261097	6.55851e-10	5.12192e-06	0.000260204	4.78159e-10	4.46355e-06	0.896104	0.915735	1.00343	1	1	1	1	1	1	1	1	1
PF02887	Pyruvate kinase, alpha/beta domain	0.000261097	6.55851e-10	5.12192e-06	0.000260204	4.78159e-10	4.46355e-06	0.896104	0.915735	1.00343	1	1	1	1	1	1	1	1	1
PF02900	Catalytic LigB subunit of aromatic ring-opening dioxygenase	0.000261097	6.55851e-10	5.12192e-06	0.000260204	4.78159e-10	4.46355e-06	0.896104	0.915735	1.00343	1	1	1	1	1	1	1	1	1
PF02912	Aminoacyl tRNA synthetase class II, N-terminal domain	0.000261097	6.55851e-10	5.12192e-06	0.000260204	4.78159e-10	4.46355e-06	0.896104	0.915735	1.00343	1	1	1	1	1	1	1	1	1
PF02978	Signal peptide binding domain	0.000261097	6.55851e-10	5.12192e-06	0.000260204	4.78159e-10	4.46355e-06	0.896104	0.915735	1.00343	1	1	1	1	1	1	1	1	1
PF03116	NQR2, RnfD, RnfE family	0.000261097	6.55851e-10	5.12192e-06	0.000260204	4.78159e-10	4.46355e-06	0.896104	0.915735	1.00343	1	1	1	1	1	1	1	1	1
PF03119	NAD-dependent DNA ligase C4 zinc finger domain	0.000261097	6.55851e-10	5.12192e-06	0.000260204	4.78159e-10	4.46355e-06	0.896104	0.915735	1.00343	1	1	1	1	1	1	1	1	1
PF03143	Elongation factor Tu C-terminal domain	0.000261097	6.55851e-10	5.12192e-06	0.000260204	4.78159e-10	4.46355e-06	0.896104	0.915735	1.00343	1	1	1	1	1	1	1	1	1
PF03147	Ferredoxin-fold anticodon binding domain	0.000261097	6.55851e-10	5.12192e-06	0.000260204	4.78159e-10	4.46355e-06	0.896104	0.915735	1.00343	1	1	1	1	1	1	1	1	1
PF03459	TOBE domain	0.000261097	6.55851e-10	5.12192e-06	0.000260204	4.78159e-10	4.46355e-06	0.896104	0.915735	1.00343	1	1	1	1	1	1	1	1	1
PF03481	Putative GTP-binding controlling metal-binding	0.000261097	6.55851e-10	5.12192e-06	0.000260204	4.78159e-10	4.46355e-06	0.896104	0.915735	1.00343	1	1	1	1	1	1	1	1	1
PF03483	B3/4 domain	0.000261097	6.55851e-10	5.12192e-06	0.000260204	4.78159e-10	4.46355e-06	0.896104	0.915735	1.00343	1	1	1	1	1	1	1	1	1
PF03484	tRNA synthetase B5 domain	0.000261097	6.55851e-10	5.12192e-06	0.000260204	4.78159e-10	4.46355e-06	0.896104	0.915735	1.00343	1	1	1	1	1	1	1	1	1
PF03590	Aspartate-ammonia ligase	0.000261097	6.55851e-10	5.12192e-06	0.000260204	4.78159e-10	4.46355e-06	0.896104	0.915735	1.00343	1	1	1	1	1	1	1	1	1
PF03652	Holliday junction resolvase	0.000261097	6.55851e-10	5.12192e-06	0.000260204	4.78159e-10	4.46355e-06	0.896104	0.915735	1.00343	1	1	1	1	1	1	1	1	1
PF03703	Bacterial PH domain	0.000261097	6.55851e-10	5.12192e-06	0.000260204	4.78159e-10	4.46355e-06	0.896104	0.915735	1.00343	1	1	1	1	1	1	1	1	1
PF03719	Ribosomal protein S5, C-terminal domain	0.000261097	6.55851e-10	5.12192e-06	0.000260204	4.78159e-10	4.46355e-06	0.896104	0.915735	1.00343	1	1	1	1	1	1	1	1	1
PF03755	YicC-like family, N-terminal region	0.000261097	6.55851e-10	5.12192e-06	0.000260204	4.78159e-10	4.46355e-06	0.896104	0.915735	1.00343	1	1	1	1	1	1	1	1	1
PF03772	Competence protein	0.000261097	6.55851e-10	5.12192e-06	0.000260204	4.78159e-10	4.46355e-06	0.896104	0.915735	1.00343	1	1	1	1	1	1	1	1	1
PF03775	Septum formation inhibitor MinC, C-terminal domain	0.000261097	6.55851e-10	5.12192e-06	0.000260204	4.78159e-10	4.46355e-06	0.896104	0.915735	1.00343	1	1	1	1	1	1	1	1	1
PF03776	Septum formation topological specificity factor MinE	0.000261097	6.55851e-10	5.12192e-06	0.000260204	4.78159e-10	4.46355e-06	0.896104	0.915735	1.00343	1	1	1	1	1	1	1	1	1
PF03786	D-mannonate dehydratase (UxuA)	0.000261097	6.55851e-10	5.12192e-06	0.000260204	4.78159e-10	4.46355e-06	0.896104	0.915735	1.00343	1	1	1	1	1	1	1	1	1
PF03838	Recombination protein U	0.000261097	6.55851e-10	5.12192e-06	0.000260204	4.78159e-10	4.46355e-06	0.896104	0.915735	1.00343	1	1	1	1	1	1	1	1	1
PF03840	Preprotein translocase SecG subunit	0.000261097	6.55851e-10	5.12192e-06	0.000260204	4.78159e-10	4.46355e-06	0.896104	0.915735	1.00343	1	1	1	1	1	1	1	1	1
PF03853	YjeF-related protein N-terminus	0.000261097	6.55851e-10	5.12192e-06	0.000260204	4.78159e-10	4.46355e-06	0.896104	0.915735	1.00343	1	1	1	1	1	1	1	1	1
PF03885	Protein of unknown function (DUF327)	0.000261097	6.55851e-10	5.12192e-06	0.000260204	4.78159e-10	4.46355e-06	0.896104	0.915735	1.00343	1	1	1	1	1	1	1	1	1
PF03946	Ribosomal protein L11, N-terminal domain	0.000261097	6.55851e-10	5.12192e-06	0.000260204	4.78159e-10	4.46355e-06	0.896104	0.915735	1.00343	1	1	1	1	1	1	1	1	1
PF03947	Ribosomal Proteins L2, C-terminal domain	0.000261097	6.55851e-10	5.12192e-06	0.000260204	4.78159e-10	4.46355e-06	0.896104	0.915735	1.00343	1	1	1	1	1	1	1	1	1
PF03948	Ribosomal protein L9, C-terminal domain	0.000261097	6.55851e-10	5.12192e-06	0.000260204	4.78159e-10	4.46355e-06	0.896104	0.915735	1.00343	1	1	1	1	1	1	1	1	1
PF03949	Malic enzyme, NAD binding domain	0.000261097	6.55851e-10	5.12192e-06	0.000260204	4.78159e-10	4.46355e-06	0.896104	0.915735	1.00343	1	1	1	1	1	1	1	1	1
PF03963	Flagellar hook capping protein - N-terminal region	0.000261097	6.55851e-10	5.12192e-06	0.000260204	4.78159e-10	4.46355e-06	0.896104	0.915735	1.00343	1	1	1	1	1	1	1	1	1
PF03977	Na+-transporting oxaloacetate decarboxylase beta subunit	0.000261097	6.55851e-10	5.12192e-06	0.000260204	4.78159e-10	4.46355e-06	0.896104	0.915735	1.00343	1	1	1	1	1	1	1	1	1
PF04079	Segregation and condensation complex subunit ScpB	0.000261097	6.55851e-10	5.12192e-06	0.000260204	4.78159e-10	4.46355e-06	0.896104	0.915735	1.00343	1	1	1	1	1	1	1	1	1
PF04085	rod shape-determining protein MreC	0.000261097	6.55851e-10	5.12192e-06	0.000260204	4.78159e-10	4.46355e-06	0.896104	0.915735	1.00343	1	1	1	1	1	1	1	1	1
PF04093	rod shape-determining protein MreD	0.000261097	6.55851e-10	5.12192e-06	0.000260204	4.78159e-10	4.46355e-06	0.896104	0.915735	1.00343	1	1	1	1	1	1	1	1	1
PF04095	Nicotinate phosphoribosyltransferase (NAPRTase) family	0.000261097	6.55851e-10	5.12192e-06	0.000260204	4.78159e-10	4.46355e-06	0.896104	0.915735	1.00343	1	1	1	1	1	1	1	1	1
PF04204	Homoserine O-succinyltransferase	0.000261097	6.55851e-10	5.12192e-06	0.000260204	4.78159e-10	4.46355e-06	0.896104	0.915735	1.00343	1	1	1	1	1	1	1	1	1
PF04263	Thiamin pyrophosphokinase, catalytic domain	0.000261097	6.55851e-10	5.12192e-06	0.000260204	4.78159e-10	4.46355e-06	0.896104	0.915735	1.00343	1	1	1	1	1	1	1	1	1
PF04265	Thiamin pyrophosphokinase, vitamin B1 binding domain	0.000261097	6.55851e-10	5.12192e-06	0.000260204	4.78159e-10	4.46355e-06	0.896104	0.915735	1.00343	1	1	1	1	1	1	1	1	1
PF04277	Oxaloacetate decarboxylase, gamma chain	0.000261097	6.55851e-10	5.12192e-06	0.000260204	4.78159e-10	4.46355e-06	0.896104	0.915735	1.00343	1	1	1	1	1	1	1	1	1
PF04297	Putative helix-turn-helix protein, YlxM / p13 like	0.000261097	6.55851e-10	5.12192e-06	0.000260204	4.78159e-10	4.46355e-06	0.896104	0.915735	1.00343	1	1	1	1	1	1	1	1	1
PF04327	Cysteine protease Prp	0.000261097	6.55851e-10	5.12192e-06	0.000260204	4.78159e-10	4.46355e-06	0.896104	0.915735	1.00343	1	1	1	1	1	1	1	1	1
PF04347	Flagellar biosynthesis protein, FliO	0.000261097	6.55851e-10	5.12192e-06	0.000260204	4.78159e-10	4.46355e-06	0.896104	0.915735	1.00343	1	1	1	1	1	1	1	1	1
PF04371	Porphyromonas-type peptidyl-arginine deiminase	0.000261097	6.55851e-10	5.12192e-06	0.000260204	4.78159e-10	4.46355e-06	0.896104	0.915735	1.00343	1	1	1	1	1	1	1	1	1
PF04452	RNA methyltransferase	0.000261097	6.55851e-10	5.12192e-06	0.000260204	4.78159e-10	4.46355e-06	0.896104	0.915735	1.00343	1	1	1	1	1	1	1	1	1
PF04459	Protein of unknown function (DUF512)	0.000261097	6.55851e-10	5.12192e-06	0.000260204	4.78159e-10	4.46355e-06	0.896104	0.915735	1.00343	1	1	1	1	1	1	1	1	1
PF04468	PSP1 C-terminal conserved region	0.000261097	6.55851e-10	5.12192e-06	0.000260204	4.78159e-10	4.46355e-06	0.896104	0.915735	1.00343	1	1	1	1	1	1	1	1	1
PF04472	Protein of unknown function (DUF552)	0.000261097	6.55851e-10	5.12192e-06	0.000260204	4.78159e-10	4.46355e-06	0.896104	0.915735	1.00343	1	1	1	1	1	1	1	1	1
PF04551	GcpE protein	0.000261097	6.55851e-10	5.12192e-06	0.000260204	4.78159e-10	4.46355e-06	0.896104	0.915735	1.00343	1	1	1	1	1	1	1	1	1
PF04560	RNA polymerase Rpb2, domain 7	0.000261097	6.55851e-10	5.12192e-06	0.000260204	4.78159e-10	4.46355e-06	0.896104	0.915735	1.00343	1	1	1	1	1	1	1	1	1
PF04561	RNA polymerase Rpb2, domain 2	0.000261097	6.55851e-10	5.12192e-06	0.000260204	4.78159e-10	4.46355e-06	0.896104	0.915735	1.00343	1	1	1	1	1	1	1	1	1
PF04563	RNA polymerase beta subunit	0.000261097	6.55851e-10	5.12192e-06	0.000260204	4.78159e-10	4.46355e-06	0.896104	0.915735	1.00343	1	1	1	1	1	1	1	1	1
PF04565	RNA polymerase Rpb2, domain 3	0.000261097	6.55851e-10	5.12192e-06	0.000260204	4.78159e-10	4.46355e-06	0.896104	0.915735	1.00343	1	1	1	1	1	1	1	1	1
PF04715	Anthranilate synthase component I, N terminal region	0.000261097	6.55851e-10	5.12192e-06	0.000260204	4.78159e-10	4.46355e-06	0.896104	0.915735	1.00343	1	1	1	1	1	1	1	1	1
PF04724	Glycosyltransferase family 17	0.000261097	6.55851e-10	5.12192e-06	0.000260204	4.78159e-10	4.46355e-06	0.896104	0.915735	1.00343	1	1	1	1	1	1	1	1	1
PF04898	Glutamate synthase central domain	0.000261097	6.55851e-10	5.12192e-06	0.000260204	4.78159e-10	4.46355e-06	0.896104	0.915735	1.00343	1	1	1	1	1	1	1	1	1
PF04983	RNA polymerase Rpb1, domain 3	0.000261097	6.55851e-10	5.12192e-06	0.000260204	4.78159e-10	4.46355e-06	0.896104	0.915735	1.00343	1	1	1	1	1	1	1	1	1
PF04997	RNA polymerase Rpb1, domain 1	0.000261097	6.55851e-10	5.12192e-06	0.000260204	4.78159e-10	4.46355e-06	0.896104	0.915735	1.00343	1	1	1	1	1	1	1	1	1
PF04998	RNA polymerase Rpb1, domain 5	0.000261097	6.55851e-10	5.12192e-06	0.000260204	4.78159e-10	4.46355e-06	0.896104	0.915735	1.00343	1	1	1	1	1	1	1	1	1
PF05000	RNA polymerase Rpb1, domain 4	0.000261097	6.55851e-10	5.12192e-06	0.000260204	4.78159e-10	4.46355e-06	0.896104	0.915735	1.00343	1	1	1	1	1	1	1	1	1
PF05164	Cell division protein ZapA	0.000261097	6.55851e-10	5.12192e-06	0.000260204	4.78159e-10	4.46355e-06	0.896104	0.915735	1.00343	1	1	1	1	1	1	1	1	1
PF05188	MutS domain II	0.000261097	6.55851e-10	5.12192e-06	0.000260204	4.78159e-10	4.46355e-06	0.896104	0.915735	1.00343	1	1	1	1	1	1	1	1	1
PF05190	MutS family domain IV	0.000261097	6.55851e-10	5.12192e-06	0.000260204	4.78159e-10	4.46355e-06	0.896104	0.915735	1.00343	1	1	1	1	1	1	1	1	1
PF05191	Adenylate kinase, active site lid	0.000261097	6.55851e-10	5.12192e-06	0.000260204	4.78159e-10	4.46355e-06	0.896104	0.915735	1.00343	1	1	1	1	1	1	1	1	1
PF05192	MutS domain III	0.000261097	6.55851e-10	5.12192e-06	0.000260204	4.78159e-10	4.46355e-06	0.896104	0.915735	1.00343	1	1	1	1	1	1	1	1	1
PF05198	Translation initiation factor IF-3, N-terminal domain	0.000261097	6.55851e-10	5.12192e-06	0.000260204	4.78159e-10	4.46355e-06	0.896104	0.915735	1.00343	1	1	1	1	1	1	1	1	1
PF05239	PRC-barrel domain	0.000261097	6.55851e-10	5.12192e-06	0.000260204	4.78159e-10	4.46355e-06	0.896104	0.915735	1.00343	1	1	1	1	1	1	1	1	1
PF05524	PEP-utilising enzyme, N-terminal	0.000261097	6.55851e-10	5.12192e-06	0.000260204	4.78159e-10	4.46355e-06	0.896104	0.915735	1.00343	1	1	1	1	1	1	1	1	1
PF05636	HIGH Nucleotidyl Transferase	0.000261097	6.55851e-10	5.12192e-06	0.000260204	4.78159e-10	4.46355e-06	0.896104	0.915735	1.00343	1	1	1	1	1	1	1	1	1
PF05670	Domain of unknown function (DUF814)	0.000261097	6.55851e-10	5.12192e-06	0.000260204	4.78159e-10	4.46355e-06	0.896104	0.915735	1.00343	1	1	1	1	1	1	1	1	1
PF05673	Protein of unknown function (DUF815)	0.000261097	6.55851e-10	5.12192e-06	0.000260204	4.78159e-10	4.46355e-06	0.896104	0.915735	1.00343	1	1	1	1	1	1	1	1	1
PF05833	Fibronectin-binding protein A N-terminus (FbpA)	0.000261097	6.55851e-10	5.12192e-06	0.000260204	4.78159e-10	4.46355e-06	0.896104	0.915735	1.00343	1	1	1	1	1	1	1	1	1
PF05991	YacP-like NYN domain	0.000261097	6.55851e-10	5.12192e-06	0.000260204	4.78159e-10	4.46355e-06	0.896104	0.915735	1.00343	1	1	1	1	1	1	1	1	1
PF06018	CodY GAF-like domain	0.000261097	6.55851e-10	5.12192e-06	0.000260204	4.78159e-10	4.46355e-06	0.896104	0.915735	1.00343	1	1	1	1	1	1	1	1	1
PF06071	Protein of unknown function (DUF933)	0.000261097	6.55851e-10	5.12192e-06	0.000260204	4.78159e-10	4.46355e-06	0.896104	0.915735	1.00343	1	1	1	1	1	1	1	1	1
PF06135	Bacterial protein of unknown function (DUF965)	0.000261097	6.55851e-10	5.12192e-06	0.000260204	4.78159e-10	4.46355e-06	0.896104	0.915735	1.00343	1	1	1	1	1	1	1	1	1
PF06245	Protein of unknown function (DUF1015)	0.000261097	6.55851e-10	5.12192e-06	0.000260204	4.78159e-10	4.46355e-06	0.896104	0.915735	1.00343	1	1	1	1	1	1	1	1	1
PF06325	Ribosomal protein L11 methyltransferase (PrmA)	0.000261097	6.55851e-10	5.12192e-06	0.000260204	4.78159e-10	4.46355e-06	0.896104	0.915735	1.00343	1	1	1	1	1	1	1	1	1
PF06415	BPG-independent PGAM N-terminus (iPGM_N)	0.000261097	6.55851e-10	5.12192e-06	0.000260204	4.78159e-10	4.46355e-06	0.896104	0.915735	1.00343	1	1	1	1	1	1	1	1	1
PF06421	GTP-binding protein LepA C-terminus	0.000261097	6.55851e-10	5.12192e-06	0.000260204	4.78159e-10	4.46355e-06	0.896104	0.915735	1.00343	1	1	1	1	1	1	1	1	1
PF06695	Putative small multi-drug export protein	0.000261097	6.55851e-10	5.12192e-06	0.000260204	4.78159e-10	4.46355e-06	0.896104	0.915735	1.00343	1	1	1	1	1	1	1	1	1
PF06733	DEAD_2	0.000261097	6.55851e-10	5.12192e-06	0.000260204	4.78159e-10	4.46355e-06	0.896104	0.915735	1.00343	1	1	1	1	1	1	1	1	1
PF06838	Methionine gamma-lyase	0.000261097	6.55851e-10	5.12192e-06	0.000260204	4.78159e-10	4.46355e-06	0.896104	0.915735	1.00343	1	1	1	1	1	1	1	1	1
PF06969	HemN C-terminal domain	0.000261097	6.55851e-10	5.12192e-06	0.000260204	4.78159e-10	4.46355e-06	0.896104	0.915735	1.00343	1	1	1	1	1	1	1	1	1
PF07009	NusG domain II	0.000261097	6.55851e-10	5.12192e-06	0.000260204	4.78159e-10	4.46355e-06	0.896104	0.915735	1.00343	1	1	1	1	1	1	1	1	1
PF07085	DRTGG domain	0.000261097	6.55851e-10	5.12192e-06	0.000260204	4.78159e-10	4.46355e-06	0.896104	0.915735	1.00343	1	1	1	1	1	1	1	1	1
PF07136	Protein of unknown function (DUF1385)	0.000261097	6.55851e-10	5.12192e-06	0.000260204	4.78159e-10	4.46355e-06	0.896104	0.915735	1.00343	1	1	1	1	1	1	1	1	1
PF07456	Heptaprenyl diphosphate synthase component I	0.000261097	6.55851e-10	5.12192e-06	0.000260204	4.78159e-10	4.46355e-06	0.896104	0.915735	1.00343	1	1	1	1	1	1	1	1	1
PF07499	RuvA, C-terminal domain	0.000261097	6.55851e-10	5.12192e-06	0.000260204	4.78159e-10	4.46355e-06	0.896104	0.915735	1.00343	1	1	1	1	1	1	1	1	1
PF07549	SecD/SecF GG Motif	0.000261097	6.55851e-10	5.12192e-06	0.000260204	4.78159e-10	4.46355e-06	0.896104	0.915735	1.00343	1	1	1	1	1	1	1	1	1
PF07826	IMP cyclohydrolase-like protein	0.000261097	6.55851e-10	5.12192e-06	0.000260204	4.78159e-10	4.46355e-06	0.896104	0.915735	1.00343	1	1	1	1	1	1	1	1	1
PF07866	Protein of unknown function (DUF1653)	0.000261097	6.55851e-10	5.12192e-06	0.000260204	4.78159e-10	4.46355e-06	0.896104	0.915735	1.00343	1	1	1	1	1	1	1	1	1
PF07892	Protein of unknown function (DUF1667)	0.000261097	6.55851e-10	5.12192e-06	0.000260204	4.78159e-10	4.46355e-06	0.896104	0.915735	1.00343	1	1	1	1	1	1	1	1	1
PF07934	8-oxoguanine DNA glycosylase, N-terminal domain	0.000261097	6.55851e-10	5.12192e-06	0.000260204	4.78159e-10	4.46355e-06	0.896104	0.915735	1.00343	1	1	1	1	1	1	1	1	1
PF07949	YbbR-like protein	0.000261097	6.55851e-10	5.12192e-06	0.000260204	4.78159e-10	4.46355e-06	0.896104	0.915735	1.00343	1	1	1	1	1	1	1	1	1
PF07991	Acetohydroxy acid isomeroreductase, NADPH-binding domain	0.000261097	6.55851e-10	5.12192e-06	0.000260204	4.78159e-10	4.46355e-06	0.896104	0.915735	1.00343	1	1	1	1	1	1	1	1	1
PF08206	Ribonuclease B OB domain	0.000261097	6.55851e-10	5.12192e-06	0.000260204	4.78159e-10	4.46355e-06	0.896104	0.915735	1.00343	1	1	1	1	1	1	1	1	1
PF08207	Elongation factor P (EF-P) KOW-like domain	0.000261097	6.55851e-10	5.12192e-06	0.000260204	4.78159e-10	4.46355e-06	0.896104	0.915735	1.00343	1	1	1	1	1	1	1	1	1
PF08222	CodY helix-turn-helix domain	0.000261097	6.55851e-10	5.12192e-06	0.000260204	4.78159e-10	4.46355e-06	0.896104	0.915735	1.00343	1	1	1	1	1	1	1	1	1
PF08308	PEGA domain	0.000261097	6.55851e-10	5.12192e-06	0.000260204	4.78159e-10	4.46355e-06	0.896104	0.915735	1.00343	1	1	1	1	1	1	1	1	1
PF08340	Domain of unknown function (DUF1732)	0.000261097	6.55851e-10	5.12192e-06	0.000260204	4.78159e-10	4.46355e-06	0.896104	0.915735	1.00343	1	1	1	1	1	1	1	1	1
PF08345	Flagellar M-ring protein C-terminal	0.000261097	6.55851e-10	5.12192e-06	0.000260204	4.78159e-10	4.46355e-06	0.896104	0.915735	1.00343	1	1	1	1	1	1	1	1	1
PF08436	1-deoxy-D-xylulose 5-phosphate reductoisomerase C-terminal	0.000261097	6.55851e-10	5.12192e-06	0.000260204	4.78159e-10	4.46355e-06	0.896104	0.915735	1.00343	1	1	1	1	1	1	1	1	1
PF08502	LeuA allosteric (dimerisation) domain	0.000261097	6.55851e-10	5.12192e-06	0.000260204	4.78159e-10	4.46355e-06	0.896104	0.915735	1.00343	1	1	1	1	1	1	1	1	1
PF08676	MutL C terminal dimerisation domain	0.000261097	6.55851e-10	5.12192e-06	0.000260204	4.78159e-10	4.46355e-06	0.896104	0.915735	1.00343	1	1	1	1	1	1	1	1	1
PF08713	DNA alkylation repair enzyme	0.000261097	6.55851e-10	5.12192e-06	0.000260204	4.78159e-10	4.46355e-06	0.896104	0.915735	1.00343	1	1	1	1	1	1	1	1	1
PF08876	Domain of unknown function (DUF1836)	0.000261097	6.55851e-10	5.12192e-06	0.000260204	4.78159e-10	4.46355e-06	0.896104	0.915735	1.00343	1	1	1	1	1	1	1	1	1
PF09148	Domain of unknown function (DUF1934)	0.000261097	6.55851e-10	5.12192e-06	0.000260204	4.78159e-10	4.46355e-06	0.896104	0.915735	1.00343	1	1	1	1	1	1	1	1	1
PF09180	Prolyl-tRNA synthetase, C-terminal	0.000261097	6.55851e-10	5.12192e-06	0.000260204	4.78159e-10	4.46355e-06	0.896104	0.915735	1.00343	1	1	1	1	1	1	1	1	1
PF09186	Domain of unknown function (DUF1949)	0.000261097	6.55851e-10	5.12192e-06	0.000260204	4.78159e-10	4.46355e-06	0.896104	0.915735	1.00343	1	1	1	1	1	1	1	1	1
PF09269	Domain of unknown function (DUF1967)	0.000261097	6.55851e-10	5.12192e-06	0.000260204	4.78159e-10	4.46355e-06	0.896104	0.915735	1.00343	1	1	1	1	1	1	1	1	1
PF09285	Elongation factor P, C-terminal	0.000261097	6.55851e-10	5.12192e-06	0.000260204	4.78159e-10	4.46355e-06	0.896104	0.915735	1.00343	1	1	1	1	1	1	1	1	1
PF09371	Tex-like protein N-terminal domain	0.000261097	6.55851e-10	5.12192e-06	0.000260204	4.78159e-10	4.46355e-06	0.896104	0.915735	1.00343	1	1	1	1	1	1	1	1	1
PF09515	Thiamine transporter protein (Thia_YuaJ)	0.000261097	6.55851e-10	5.12192e-06	0.000260204	4.78159e-10	4.46355e-06	0.896104	0.915735	1.00343	1	1	1	1	1	1	1	1	1
PF09579	Sporulation protein YtfJ (Spore_YtfJ)	0.000261097	6.55851e-10	5.12192e-06	0.000260204	4.78159e-10	4.46355e-06	0.896104	0.915735	1.00343	1	1	1	1	1	1	1	1	1
PF09989	CoA enzyme activase uncharacterised domain (DUF2229)	0.000261097	6.55851e-10	5.12192e-06	0.000260204	4.78159e-10	4.46355e-06	0.896104	0.915735	1.00343	1	1	1	1	1	1	1	1	1
PF10105	Uncharacterized protein conserved in bacteria (DUF2344)	0.000261097	6.55851e-10	5.12192e-06	0.000260204	4.78159e-10	4.46355e-06	0.896104	0.915735	1.00343	1	1	1	1	1	1	1	1	1
PF10150	Ribonuclease E/G family	0.000261097	6.55851e-10	5.12192e-06	0.000260204	4.78159e-10	4.46355e-06	0.896104	0.915735	1.00343	1	1	1	1	1	1	1	1	1
PF10371	Domain of unknown function	0.000261097	6.55851e-10	5.12192e-06	0.000260204	4.78159e-10	4.46355e-06	0.896104	0.915735	1.00343	1	1	1	1	1	1	1	1	1
PF10385	RNA polymerase beta subunit external 1 domain	0.000261097	6.55851e-10	5.12192e-06	0.000260204	4.78159e-10	4.46355e-06	0.896104	0.915735	1.00343	1	1	1	1	1	1	1	1	1
PF10396	GTP-binding protein TrmE N-terminus	0.000261097	6.55851e-10	5.12192e-06	0.000260204	4.78159e-10	4.46355e-06	0.896104	0.915735	1.00343	1	1	1	1	1	1	1	1	1
PF10397	Adenylosuccinate lyase C-terminus	0.000261097	6.55851e-10	5.12192e-06	0.000260204	4.78159e-10	4.46355e-06	0.896104	0.915735	1.00343	1	1	1	1	1	1	1	1	1
PF10458	Valyl tRNA synthetase tRNA binding arm	0.000261097	6.55851e-10	5.12192e-06	0.000260204	4.78159e-10	4.46355e-06	0.896104	0.915735	1.00343	1	1	1	1	1	1	1	1	1
PF10646	Sporulation and spore germination	0.000261097	6.55851e-10	5.12192e-06	0.000260204	4.78159e-10	4.46355e-06	0.896104	0.915735	1.00343	1	1	1	1	1	1	1	1	1
PF10996	Beta-Casp domain	0.000261097	6.55851e-10	5.12192e-06	0.000260204	4.78159e-10	4.46355e-06	0.896104	0.915735	1.00343	1	1	1	1	1	1	1	1	1
PF11449	Putative, 10TM heavy-metal exporter	0.000261097	6.55851e-10	5.12192e-06	0.000260204	4.78159e-10	4.46355e-06	0.896104	0.915735	1.00343	1	1	1	1	1	1	1	1	1
PF11734	TilS substrate C-terminal domain	0.000261097	6.55851e-10	5.12192e-06	0.000260204	4.78159e-10	4.46355e-06	0.896104	0.915735	1.00343	1	1	1	1	1	1	1	1	1
PF11967	Recombination protein O N terminal	0.000261097	6.55851e-10	5.12192e-06	0.000260204	4.78159e-10	4.46355e-06	0.896104	0.915735	1.00343	1	1	1	1	1	1	1	1	1
PF12072	Domain of unknown function (DUF3552)	0.000261097	6.55851e-10	5.12192e-06	0.000260204	4.78159e-10	4.46355e-06	0.896104	0.915735	1.00343	1	1	1	1	1	1	1	1	1
PF12392	Collagenase	0.000261097	6.55851e-10	5.12192e-06	0.000260204	4.78159e-10	4.46355e-06	0.896104	0.915735	1.00343	1	1	1	1	1	1	1	1	1
PF12611	Putative flagellar	0.000261097	6.55851e-10	5.12192e-06	0.000260204	4.78159e-10	4.46355e-06	0.896104	0.915735	1.00343	1	1	1	1	1	1	1	1	1
PF12627	Probable RNA and SrmB- binding site of polymerase A	0.000261097	6.55851e-10	5.12192e-06	0.000260204	4.78159e-10	4.46355e-06	0.896104	0.915735	1.00343	1	1	1	1	1	1	1	1	1
PF12631	MnmE helical domain	0.000261097	6.55851e-10	5.12192e-06	0.000260204	4.78159e-10	4.46355e-06	0.896104	0.915735	1.00343	1	1	1	1	1	1	1	1	1
PF12847	Methyltransferase domain	0.000261097	6.55851e-10	5.12192e-06	0.000260204	4.78159e-10	4.46355e-06	0.896104	0.915735	1.00343	1	1	1	1	1	1	1	1	1
PF12897	Alanine-glyoxylate amino-transferase	0.000261097	6.55851e-10	5.12192e-06	0.000260204	4.78159e-10	4.46355e-06	0.896104	0.915735	1.00343	1	1	1	1	1	1	1	1	1
PF12950	TaqI-like C-terminal specificity domain	0.000261097	6.55851e-10	5.12192e-06	0.000260204	4.78159e-10	4.46355e-06	0.896104	0.915735	1.00343	1	1	1	1	1	1	1	1	1
PF12997	Domain of unknown function, E. rectale Gene description (DUF3881)	0.000261097	6.55851e-10	5.12192e-06	0.000260204	4.78159e-10	4.46355e-06	0.896104	0.915735	1.00343	1	1	1	1	1	1	1	1	1
PF13089	Polyphosphate kinase N-terminal domain	0.000261097	6.55851e-10	5.12192e-06	0.000260204	4.78159e-10	4.46355e-06	0.896104	0.915735	1.00343	1	1	1	1	1	1	1	1	1
PF13090	Polyphosphate kinase C-terminal domain	0.000261097	6.55851e-10	5.12192e-06	0.000260204	4.78159e-10	4.46355e-06	0.896104	0.915735	1.00343	1	1	1	1	1	1	1	1	1
PF13165	Six-cysteine peptide SCIFF	0.000261097	6.55851e-10	5.12192e-06	0.000260204	4.78159e-10	4.46355e-06	0.896104	0.915735	1.00343	1	1	1	1	1	1	1	1	1
PF13167	GTP-binding GTPase N-terminal	0.000261097	6.55851e-10	5.12192e-06	0.000260204	4.78159e-10	4.46355e-06	0.896104	0.915735	1.00343	1	1	1	1	1	1	1	1	1
PF13288	DXP reductoisomerase C-terminal domain	0.000261097	6.55851e-10	5.12192e-06	0.000260204	4.78159e-10	4.46355e-06	0.896104	0.915735	1.00343	1	1	1	1	1	1	1	1	1
PF13344	Haloacid dehalogenase-like hydrolase	0.000261097	6.55851e-10	5.12192e-06	0.000260204	4.78159e-10	4.46355e-06	0.896104	0.915735	1.00343	1	1	1	1	1	1	1	1	1
PF13482	RNase_H superfamily	0.000261097	6.55851e-10	5.12192e-06	0.000260204	4.78159e-10	4.46355e-06	0.896104	0.915735	1.00343	1	1	1	1	1	1	1	1	1
PF13507	CobB/CobQ-like glutamine amidotransferase domain	0.000261097	6.55851e-10	5.12192e-06	0.000260204	4.78159e-10	4.46355e-06	0.896104	0.915735	1.00343	1	1	1	1	1	1	1	1	1
PF13509	S1 domain	0.000261097	6.55851e-10	5.12192e-06	0.000260204	4.78159e-10	4.46355e-06	0.896104	0.915735	1.00343	1	1	1	1	1	1	1	1	1
PF13603	Leucyl-tRNA synthetase, Domain 2	0.000261097	6.55851e-10	5.12192e-06	0.000260204	4.78159e-10	4.46355e-06	0.896104	0.915735	1.00343	1	1	1	1	1	1	1	1	1
PF13636	RNA-binding PUA-like domain of methyltransferase RsmF	0.000261097	6.55851e-10	5.12192e-06	0.000260204	4.78159e-10	4.46355e-06	0.896104	0.915735	1.00343	1	1	1	1	1	1	1	1	1
PF13710	ACT domain	0.000261097	6.55851e-10	5.12192e-06	0.000260204	4.78159e-10	4.46355e-06	0.896104	0.915735	1.00343	1	1	1	1	1	1	1	1	1
PF13740	ACT domain	0.000261097	6.55851e-10	5.12192e-06	0.000260204	4.78159e-10	4.46355e-06	0.896104	0.915735	1.00343	1	1	1	1	1	1	1	1	1
PF13742	OB-fold nucleic acid binding domain	0.000261097	6.55851e-10	5.12192e-06	0.000260204	4.78159e-10	4.46355e-06	0.896104	0.915735	1.00343	1	1	1	1	1	1	1	1	1
PF13932	GidA associated domain	0.000261097	6.55851e-10	5.12192e-06	0.000260204	4.78159e-10	4.46355e-06	0.896104	0.915735	1.00343	1	1	1	1	1	1	1	1	1
PF14057	GGGtGRT protein	0.000261097	6.55851e-10	5.12192e-06	0.000260204	4.78159e-10	4.46355e-06	0.896104	0.915735	1.00343	1	1	1	1	1	1	1	1	1
PF14277	Domain of unknown function (DUF4364)	0.000261097	6.55851e-10	5.12192e-06	0.000260204	4.78159e-10	4.46355e-06	0.896104	0.915735	1.00343	1	1	1	1	1	1	1	1	1
PF14450	Cell division protein FtsA	0.000261097	6.55851e-10	5.12192e-06	0.000260204	4.78159e-10	4.46355e-06	0.896104	0.915735	1.00343	1	1	1	1	1	1	1	1	1
PF14574	Domain of unknown function (DUF4445)	0.000261097	6.55851e-10	5.12192e-06	0.000260204	4.78159e-10	4.46355e-06	0.896104	0.915735	1.00343	1	1	1	1	1	1	1	1	1
PF14584	Protein of unknown function (DUF4446)	0.000261097	6.55851e-10	5.12192e-06	0.000260204	4.78159e-10	4.46355e-06	0.896104	0.915735	1.00343	1	1	1	1	1	1	1	1	1
PF14681	Uracil phosphoribosyltransferase	0.000261097	6.55851e-10	5.12192e-06	0.000260204	4.78159e-10	4.46355e-06	0.896104	0.915735	1.00343	1	1	1	1	1	1	1	1	1
PF14698	Argininosuccinate lyase C-terminal	0.000261097	6.55851e-10	5.12192e-06	0.000260204	4.78159e-10	4.46355e-06	0.896104	0.915735	1.00343	1	1	1	1	1	1	1	1	1
PF14714	KH-domain-like of EngA bacterial GTPase enzymes, C-terminal	0.000261097	6.55851e-10	5.12192e-06	0.000260204	4.78159e-10	4.46355e-06	0.896104	0.915735	1.00343	1	1	1	1	1	1	1	1	1
PF14748	Pyrroline-5-carboxylate reductase dimerisation	0.000261097	6.55851e-10	5.12192e-06	0.000260204	4.78159e-10	4.46355e-06	0.896104	0.915735	1.00343	1	1	1	1	1	1	1	1	1
PF14804	Jag N-terminus	0.000261097	6.55851e-10	5.12192e-06	0.000260204	4.78159e-10	4.46355e-06	0.896104	0.915735	1.00343	1	1	1	1	1	1	1	1	1
PF14821	Threonine synthase N terminus	0.000261097	6.55851e-10	5.12192e-06	0.000260204	4.78159e-10	4.46355e-06	0.896104	0.915735	1.00343	1	1	1	1	1	1	1	1	1
PF14841	FliG middle domain	0.000261097	6.55851e-10	5.12192e-06	0.000260204	4.78159e-10	4.46355e-06	0.896104	0.915735	1.00343	1	1	1	1	1	1	1	1	1
PF14842	FliG N-terminal domain	0.000261097	6.55851e-10	5.12192e-06	0.000260204	4.78159e-10	4.46355e-06	0.896104	0.915735	1.00343	1	1	1	1	1	1	1	1	1
PF16152	Domain of unknown function (DUF4860)	0.000261097	6.55851e-10	5.12192e-06	0.000260204	4.78159e-10	4.46355e-06	0.896104	0.915735	1.00343	1	1	1	1	1	1	1	1	1
PF16188	C-terminal region of peptidase_M24	0.000261097	6.55851e-10	5.12192e-06	0.000260204	4.78159e-10	4.46355e-06	0.896104	0.915735	1.00343	1	1	1	1	1	1	1	1	1
PF16189	Creatinase/Prolidase N-terminal domain	0.000261097	6.55851e-10	5.12192e-06	0.000260204	4.78159e-10	4.46355e-06	0.896104	0.915735	1.00343	1	1	1	1	1	1	1	1	1
PF16199	Radical_SAM C-terminal domain	0.000261097	6.55851e-10	5.12192e-06	0.000260204	4.78159e-10	4.46355e-06	0.896104	0.915735	1.00343	1	1	1	1	1	1	1	1	1
PF16320	Ribosomal protein L7/L12 dimerisation domain	0.000261097	6.55851e-10	5.12192e-06	0.000260204	4.78159e-10	4.46355e-06	0.896104	0.915735	1.00343	1	1	1	1	1	1	1	1	1
PF16321	Sigma 54 modulation/S30EA ribosomal protein C terminus	0.000261097	6.55851e-10	5.12192e-06	0.000260204	4.78159e-10	4.46355e-06	0.896104	0.915735	1.00343	1	1	1	1	1	1	1	1	1
PF16325	Peptidase family U32 C-terminal domain	0.000261097	6.55851e-10	5.12192e-06	0.000260204	4.78159e-10	4.46355e-06	0.896104	0.915735	1.00343	1	1	1	1	1	1	1	1	1
PF16360	GTP-binding GTPase Middle Region	0.000261097	6.55851e-10	5.12192e-06	0.000260204	4.78159e-10	4.46355e-06	0.896104	0.915735	1.00343	1	1	1	1	1	1	1	1	1
PF16472	Domain of unknown function (DUF5050)	0.000261097	6.55851e-10	5.12192e-06	0.000260204	4.78159e-10	4.46355e-06	0.896104	0.915735	1.00343	1	1	1	1	1	1	1	1	1
PF16653	Saccharopine dehydrogenase C-terminal domain	0.000261097	6.55851e-10	5.12192e-06	0.000260204	4.78159e-10	4.46355e-06	0.896104	0.915735	1.00343	1	1	1	1	1	1	1	1	1
PF16654	Diaminopimelic acid dehydrogenase C-terminal domain	0.000261097	6.55851e-10	5.12192e-06	0.000260204	4.78159e-10	4.46355e-06	0.896104	0.915735	1.00343	1	1	1	1	1	1	1	1	1
PF16921	Tex protein YqgF-like domain	0.000261097	6.55851e-10	5.12192e-06	0.000260204	4.78159e-10	4.46355e-06	0.896104	0.915735	1.00343	1	1	1	1	1	1	1	1	1
PF17126	RsmF rRNA methyltransferase first C-terminal domain	0.000261097	6.55851e-10	5.12192e-06	0.000260204	4.78159e-10	4.46355e-06	0.896104	0.915735	1.00343	1	1	1	1	1	1	1	1	1
PF17136	Ribosomal proteins 50S L24/mitochondrial 39S L24	0.000261097	6.55851e-10	5.12192e-06	0.000260204	4.78159e-10	4.46355e-06	0.896104	0.915735	1.00343	1	1	1	1	1	1	1	1	1
PF00588	SpoU rRNA Methylase family	0.00104439	1.04936e-08	2.04877e-05	0.00104082	7.65054e-09	1.78542e-05	0.896104	0.915735	1.00343	4	4	4	4	4	4	4	4	4
PF00521	DNA gyrase/topoisomerase IV, subunit A	0.000531712	3.96887e-09	1.25998e-05	0.000530301	3.32036e-09	1.17622e-05	0.946054	0.954007	1.00266	2	2	2	2	2	2	2	2	3
PF08275	DNA primase catalytic core, N-terminal domain	0.000271492	3.33079e-09	1.15426e-05	0.000271024	3.27574e-09	1.16829e-05	0.968032	0.971503	1.00173	1	1	1	1	1	1	1	1	2
PF08666	SAF domain	0.000594936	2.37732e-08	3.08371e-05	0.000594067	4.23392e-08	4.20016e-05	0.988012	0.988404	1.00146	1	1.24	2	2	2	2	2	3	5
PF00679	Elongation factor G C-terminus	0.00131447	1.50003e-08	2.44951e-05	0.00131346	2.06227e-08	2.93135e-05	0.982018	0.98358	1.00077	5	5	5	5	5	5	5	5	6
PF02417	Chromate transporter	0.000499383	1.3347e-08	2.31058e-05	0.000499014	1.32079e-08	2.34591e-05	0.988012	0.988404	1.00074	0	0.48	2	2	2	2	2	2	2
PF03764	Elongation factor G, domain IV	0.000792277	5.87231e-09	1.53262e-05	0.000793047	1.09889e-08	2.13979e-05	0.977023	0.978966	0.999029	3	3	3	3	3	3	3	3	4
PF13677	Membrane MotB of proton-channel complex MotA/MotB	0.000270642	2.48597e-09	9.9719e-06	0.000271024	3.27574e-09	1.16829e-05	0.977023	0.978966	0.99859	1	1	1	1	1	1	1	1	2
PF00800	Prephenate dehydratase	0.000270082	1.99116e-09	8.92448e-06	0.000270756	2.99642e-09	1.11737e-05	0.956044	0.961771	0.997513	1	1	1	1	1	1	1	1	2
PF02742	Iron dependent repressor, metal binding and dimerisation domain	0.000290594	6.5329e-09	1.61653e-05	0.000291331	6.82908e-09	1.68685e-05	0.977023	0.978966	0.997471	1	1	1	1	1	1	1	1	2
PF00691	OmpA family	0.000280034	3.9898e-09	1.2633e-05	0.000280916	4.93054e-09	1.43331e-05	0.958042	0.963012	0.996858	1	1	1	1	1	1	1	1	2
PF13353	4Fe-4S single cluster domain	0.00201085	2.66677e-07	0.000103282	0.00201765	2.99866e-07	0.000111778	0.962038	0.965872	0.996629	5	5	5.2	6	7	6	7.5	9	12
PF09397	Ftsk gamma domain	0.000270489	2.34643e-09	9.68799e-06	0.000271586	3.89441e-09	1.27384e-05	0.93007	0.942037	0.995964	1	1	1	1	1	1	1	1	2
PF01551	Peptidase family M23	0.000822672	1.14225e-08	2.13752e-05	0.000826509	2.07823e-08	2.94267e-05	0.898102	0.916661	0.995358	3	3	3	3	3	3	3	3	4
PF01041	DegT/DnrJ/EryC1/StrS aminotransferase family	0.00167398	8.62287e-08	5.87294e-05	0.0016829	1.69261e-07	8.39793e-05	0.936064	0.946966	0.994696	5	5	5	5	6	5	6	8	10
PF01512	Respiratory-chain NADH dehydrogenase 51 Kd subunit	0.000270417	2.28155e-09	9.55312e-06	0.000271882	4.24011e-09	1.32918e-05	0.932068	0.943681	0.994611	1	1	1	1	1	1	1	1	2
PF00462	Glutaredoxin	0.000523917	8.36589e-08	5.78477e-05	0.00052724	3.39282e-08	3.75989e-05	0.957043	0.962392	0.993697	0	0	0.2	1	1	1.75	2	3	3
PF00460	Flagella basal body rod protein	0.00208878	4.19745e-08	4.09754e-05	0.00210327	4.16485e-08	4.16576e-05	0.827173	0.915735	0.993109	8	8	8	8	8	8	8	8	10
PF00557	Metallopeptidase family M24	0.000794327	9.9649e-09	1.99649e-05	0.000800233	5.68284e-09	1.53878e-05	0.826174	0.915735	0.992619	3	3	3	3	3	3	3	3	4
PF01926	50S ribosome-binding GTPase	0.00222571	9.16098e-08	6.05342e-05	0.00224403	6.22026e-08	5.09095e-05	0.818182	0.915735	0.991834	8	8	8	8	8	8	9	9	10
PF10282	Lactonase, 7-bladed beta-propeller	0.000270247	2.13154e-09	9.23371e-06	0.000272646	5.19001e-09	1.47055e-05	0.893107	0.915735	0.9912	1	1	1	1	1	1	1	1	2
PF00258	Flavodoxin	0.000461688	2.23872e-08	2.99247e-05	0.000465964	1.32998e-08	2.35405e-05	0.924076	0.936342	0.990824	0	0.24	1	1	2	2	2	2	2
PF00575	S1 RNA binding domain	0.00157894	4.09234e-08	4.04591e-05	0.00159439	2.75631e-08	3.3889e-05	0.754246	0.915735	0.990309	5	5.24	6	6	6	6	6	6	7
PF07475	HPr Serine kinase C-terminal domain	0.000366645	2.0712e-08	2.87833e-05	0.000370362	4.32928e-08	4.2472e-05	0.943057	0.951747	0.989965	1	1	1	1	1	1	1	2	4
PF00586	AIR synthase related protein, N-terminal domain	0.000772258	7.92841e-09	1.78083e-05	0.000780613	4.30343e-09	1.33907e-05	0.705295	0.915735	0.989297	2	2.24	3	3	3	3	3	3	3
PF03547	Membrane transport protein	0.000448795	3.93739e-08	3.96857e-05	0.000453669	3.98079e-08	4.07267e-05	0.922078	0.935447	0.989257	1	1	1	1	1	1	2	2	3
PF00877	NlpC/P60 family	0.000925897	1.00506e-07	6.34053e-05	0.000936193	9.55185e-08	6.30868e-05	0.906094	0.922575	0.989002	2	2	2	2	3	2.75	4	4	7
PF00120	Glutamine synthetase, catalytic domain	0.000783292	5.90266e-09	1.53658e-05	0.000792291	9.04339e-09	1.94115e-05	0.742258	0.915735	0.988643	3	3	3	3	3	3	3	3	4
PF07238	PilZ domain	0.000968878	3.30423e-08	3.63551e-05	0.000980461	5.60815e-08	4.83397e-05	0.857143	0.915735	0.988187	2	2	2.2	3	4	3	4	4	6
PF00753	Metallo-beta-lactamase superfamily	0.00189265	1.83357e-07	8.56404e-05	0.00191534	1.33937e-07	7.47042e-05	0.833167	0.915735	0.988157	4	4.24	5.2	6	6	6	7	9	10
PF00860	Permease family	0.000442858	1.72649e-08	2.62792e-05	0.000448332	3.80756e-08	3.98307e-05	0.909091	0.924775	0.987791	0	0.24	1	1	2	1	2	2	3
PF00009	Elongation factor Tu GTP binding domain	0.00209776	3.853e-08	3.92581e-05	0.00212653	6.64017e-08	5.25998e-05	0.678322	0.915735	0.986474	8	8	8	8	8	8	8	8	11
PF12002	MgsA AAA+ ATPase C terminal	0.000291488	7.36666e-09	1.71659e-05	0.000295519	1.12901e-08	2.16892e-05	0.864136	0.915735	0.98636	1	1	1	1	1	1	1	1	2
PF16193	AAA C-terminal domain	0.000291488	7.36666e-09	1.71659e-05	0.000295519	1.12901e-08	2.16892e-05	0.864136	0.915735	0.98636	1	1	1	1	1	1	1	1	2
PF03553	Na+/H+ antiporter family	0.000278417	3.61592e-08	3.80311e-05	0.000282538	6.81133e-09	1.68465e-05	0.933067	0.944313	0.985413	0	0	0	0	1	1	1	1	2
PF13541	Subunit ChlI of Mg-chelatase	0.000533306	6.48206e-09	1.61022e-05	0.000541565	6.51235e-09	1.64726e-05	0.718282	0.915735	0.984751	2	2	2	2	2	2	2	2	3
PF01118	Semialdehyde dehydrogenase, NAD binding domain	0.000522195	2.62341e-09	1.02438e-05	0.000530694	3.87845e-09	1.27123e-05	0.639361	0.884792	0.983985	2	2	2	2	2	2	2	2	3
PF12704	MacB-like periplasmic core domain	0.000817878	5.37212e-08	4.63557e-05	0.000831279	9.23484e-09	1.96159e-05	0.805195	0.915735	0.983879	2	2	2	2	2	3	3	3	4
PF00108	Thiolase, N-terminal domain	0.00051116	4.98857e-09	1.4126e-05	0.00051955	7.25685e-09	1.73888e-05	0.706294	0.915735	0.983851	1	1.24	2	2	2	2	2	2	3
PF02803	Thiolase, C-terminal domain	0.00051116	4.98857e-09	1.4126e-05	0.00051955	7.25685e-09	1.73888e-05	0.706294	0.915735	0.983851	1	1.24	2	2	2	2	2	2	3
PF02769	AIR synthase related protein, C-terminal domain	0.00103336	1.218e-08	2.20726e-05	0.00105055	7.76669e-09	1.79892e-05	0.526474	0.828867	0.983631	3	3.24	4	4	4	4	4	4	5
PF00625	Guanylate kinase	0.000522195	2.62341e-09	1.02438e-05	0.000531106	4.50439e-09	1.36997e-05	0.61039	0.871676	0.983222	2	2	2	2	2	2	2	2	3
PF02729	Aspartate/ornithine carbamoyltransferase, carbamoyl-P binding domain	0.000625638	1.98029e-08	2.81445e-05	0.000636723	1.6763e-08	2.64283e-05	0.767233	0.915735	0.98259	2	2	2	2	2	2	2	3	3
PF00633	Helix-hairpin-helix motif	0.000373051	2.51287e-08	3.17041e-05	0.000379741	1.84194e-08	2.77033e-05	0.867133	0.915735	0.982381	1	1	1	1	1	1	1	2	2
PF01300	Telomere recombination	0.00051116	4.98857e-09	1.4126e-05	0.000520409	1.91264e-09	8.9271e-06	0.595405	0.861968	0.982229	1	1.24	2	2	2	2	2	2	2
PF02774	Semialdehyde dehydrogenase, dimerisation domain	0.00051116	4.98857e-09	1.4126e-05	0.000520409	1.91264e-09	8.9271e-06	0.595405	0.861968	0.982229	1	1.24	2	2	2	2	2	2	2
PF00275	EPSP synthase (3-phosphoshikimate 1-carboxyvinyltransferase)	0.000522195	2.62341e-09	1.02438e-05	0.00053206	6.11628e-09	1.59639e-05	0.631369	0.877578	0.981458	2	2	2	2	2	2	2	2	3
PF10531	SLBB domain	0.000522195	2.62341e-09	1.02438e-05	0.000532086	6.16359e-09	1.60255e-05	0.668332	0.911987	0.98141	2	2	2	2	2	2	2	2	3
PF00216	Bacterial DNA-binding protein	0.000731681	2.29995e-08	3.03312e-05	0.000746882	6.81805e-08	5.32997e-05	0.803197	0.915735	0.979648	2	2	2	2	3	2	3	4	5
PF02517	CAAX protease self-immunity	0.00245308	4.72644e-07	0.000137498	0.00250801	2.62098e-07	0.000104502	0.774226	0.915735	0.978096	6	6	6	6.4	7	8	10	11	14
PF01467	Cytidylyltransferase-like	0.00101251	1.28651e-07	7.17359e-05	0.0010357	1.45616e-07	7.7893e-05	0.845155	0.915735	0.977616	2	2	2.2	3	3	3	4	5	7
PF04539	Sigma-70 region 3	0.000578594	1.31966e-08	2.29752e-05	0.000591868	1.04316e-08	2.08483e-05	0.653347	0.895906	0.977573	1	1.24	2	2	2	2	2	3	3
PF00078	Reverse transcriptase (RNA-dependent DNA polymerase)	0.000452181	2.1596e-07	9.2943e-05	0.00046267	6.61878e-07	0.000166067	0.955045	0.96115	0.977329	0	0	0	0	1	0	1	2.25	14
PF04073	Aminoacyl-tRNA editing domain	0.000658513	3.96909e-08	3.98451e-05	0.000673997	2.42524e-08	3.17886e-05	0.757243	0.915735	0.977026	1	1	1.2	2	2	2	3	3	4
PF00448	SRP54-type protein, GTPase domain	0.000783292	5.90266e-09	1.53658e-05	0.000801718	8.52397e-09	1.88458e-05	0.461538	0.813918	0.977017	3	3	3	3	3	3	3	3	4
PF05496	Holliday junction DNA helicase ruvB N-terminus	0.000552586	8.93907e-09	1.89093e-05	0.000565616	1.50863e-08	2.50718e-05	0.688312	0.915735	0.976963	2	2	2	2	2	2	2	2	3
PF00817	impB/mucB/samB family	0.000659918	1.47929e-08	2.43252e-05	0.000675763	1.71653e-08	2.67436e-05	0.681319	0.915735	0.976553	2	2	2	2	2	2	3	3	3
PF11799	impB/mucB/samB family C-terminal domain	0.000659918	1.47929e-08	2.43252e-05	0.000675763	1.71653e-08	2.67436e-05	0.681319	0.915735	0.976553	2	2	2	2	2	2	3	3	3
PF04509	CheC-like family	0.000783292	5.90266e-09	1.53658e-05	0.000802252	1.54698e-08	2.53884e-05	0.585415	0.855808	0.976367	3	3	3	3	3	3	3	3	5
PF13155	Toprim-like	0.000292681	8.51846e-09	1.84591e-05	0.000300992	7.9467e-09	1.81965e-05	0.783217	0.915735	0.972387	1	1	1	1	1	1	1	1	2
PF07973	Threonyl and Alanyl tRNA synthetase second additional domain	0.000802076	1.16357e-08	2.15738e-05	0.000826518	2.00677e-08	2.89163e-05	0.490509	0.813918	0.970428	3	3	3	3	3	3	3	3	4
PF00583	Acetyltransferase (GNAT) family	0.00593372	1.13197e-06	0.000212789	0.00611756	3.51246e-06	0.00038256	0.685315	0.915735	0.969949	13	13.72	16.2	17	19	17.5	23	30.5	38
PF14512	Putative TM nitroreductase	0.000292224	1.26868e-08	2.25272e-05	0.000301651	8.5569e-09	1.88822e-05	0.794206	0.915735	0.968751	0	0.24	1	1	1	1	1	1	2
PF05872	Bacterial protein of unknown function (DUF853)	0.000261097	6.55851e-10	5.12192e-06	0.000269547	1.87117e-09	8.8298e-06	0.45954	0.813918	0.968654	1	1	1	1	1	1	1	1	2
PF02779	Transketolase, pyrimidine binding domain	0.000615618	3.10711e-08	3.5254e-05	0.000635724	2.07565e-08	2.94084e-05	0.644356	0.887442	0.968373	2	2	2	2	2	2	2	3	4
PF02780	Transketolase, C-terminal domain	0.000615618	3.10711e-08	3.5254e-05	0.000635724	2.07565e-08	2.94084e-05	0.644356	0.887442	0.968373	2	2	2	2	2	2	2	3	4
PF01409	tRNA synthetases class II core domain (F)	0.000261097	6.55851e-10	5.12192e-06	0.00026994	2.21313e-09	9.6028e-06	0.473526	0.813918	0.967244	1	1	1	1	1	1	1	1	2
PF00589	Phage integrase family	0.0027706	2.06104e-06	0.000287126	0.00286479	1.64824e-06	0.000262063	0.802198	0.915735	0.967121	4	4	4.2	5	7	8	9.5	13.25	25
PF01035	6-O-methylguanine DNA methyltransferase, DNA binding domain	0.000270056	7.4415e-09	1.72528e-05	0.0002796	1.11816e-08	2.15847e-05	0.75025	0.915735	0.965865	0	0.24	1	1	1	1	1	1	2
PF01761	3-dehydroquinate synthase	0.000261097	6.55851e-10	5.12192e-06	0.000270629	2.86832e-09	1.09322e-05	0.4995	0.813918	0.964781	1	1	1	1	1	1	1	1	2
PF00528	Binding-protein-dependent transport system inner membrane component	0.0166338	1.48426e-05	0.000770521	0.0172413	3.79239e-06	0.000397513	0.517483	0.820868	0.964765	34	34.96	38	39.2	50	60	63.5	71.5	89
PF01595	Domain of unknown function DUF21	0.000477728	1.01653e-08	2.01646e-05	0.000495267	4.81114e-09	1.41585e-05	0.502498	0.816639	0.964586	1	1	1	1	2	2	2	2	2
PF01925	Sulfite exporter TauE/SafE	0.000260889	1.3517e-08	2.32525e-05	0.000270473	3.07796e-08	3.58118e-05	0.81019	0.915735	0.964565	0	0	0.2	1	1	1	1	1	3
PF03061	Thioesterase superfamily	0.000562054	1.59933e-08	2.52929e-05	0.000582742	1.82958e-08	2.76102e-05	0.582418	0.854461	0.964499	1	1.24	2	2	2	2	2	3	3
PF02614	Glucuronate isomerase	0.000279566	3.5796e-09	1.19659e-05	0.000289996	5.63422e-09	1.53218e-05	0.595405	0.861968	0.964035	1	1	1	1	1	1	1	1	2
PF10112	5-bromo-4-chloroindolyl phosphate hydrolysis protein	0.000261097	6.55851e-10	5.12192e-06	0.000270902	3.14727e-09	1.14515e-05	0.53047	0.832038	0.963809	1	1	1	1	1	1	1	1	2
PF01812	5-formyltetrahydrofolate cyclo-ligase family	0.00025078	3.38505e-09	1.16362e-05	0.000260204	4.78159e-10	4.46355e-06	0.55045	0.843258	0.963782	0	0.24	1	1	1	1	1	1	1
PF00476	DNA polymerase family A	0.000291605	7.51669e-09	1.73398e-05	0.00030258	1.48261e-08	2.48547e-05	0.72028	0.915735	0.963728	1	1	1	1	1	1	1	1	3
PF01520	N-acetylmuramoyl-L-alanine amidase	0.000510352	9.13883e-09	1.91195e-05	0.00052958	2.21692e-08	3.03927e-05	0.607393	0.871676	0.963692	1	1	1.2	2	2	2	2	2	4
PF01121	Dephospho-CoA kinase	0.000250702	3.38373e-09	1.1634e-05	0.000260204	4.78159e-10	4.46355e-06	0.529471	0.831506	0.963483	0	0.24	1	1	1	1	1	1	1
PF01012	Electron transfer flavoprotein domain	0.000522195	2.62341e-09	1.02438e-05	0.000542048	1.3103e-08	2.33657e-05	0.569431	0.843258	0.963374	2	2	2	2	2	2	2	2	4
PF01312	FlhB HrpN YscU SpaS Family	0.000522195	2.62341e-09	1.02438e-05	0.000542048	1.3103e-08	2.33657e-05	0.569431	0.843258	0.963374	2	2	2	2	2	2	2	2	4
PF00312	Ribosomal protein S15	0.000261097	6.55851e-10	5.12192e-06	0.000271024	3.27574e-09	1.16829e-05	0.569431	0.843258	0.963374	1	1	1	1	1	1	1	1	2
PF00318	Ribosomal protein S2	0.000261097	6.55851e-10	5.12192e-06	0.000271024	3.27574e-09	1.16829e-05	0.569431	0.843258	0.963374	1	1	1	1	1	1	1	1	2
PF00766	Electron transfer flavoprotein FAD-binding domain	0.000261097	6.55851e-10	5.12192e-06	0.000271024	3.27574e-09	1.16829e-05	0.569431	0.843258	0.963374	1	1	1	1	1	1	1	1	2
PF00813	FliP family	0.000261097	6.55851e-10	5.12192e-06	0.000271024	3.27574e-09	1.16829e-05	0.569431	0.843258	0.963374	1	1	1	1	1	1	1	1	2
PF00889	Elongation factor TS	0.000261097	6.55851e-10	5.12192e-06	0.000271024	3.27574e-09	1.16829e-05	0.569431	0.843258	0.963374	1	1	1	1	1	1	1	1	2
PF01138	3' exoribonuclease family, domain 1	0.000261097	6.55851e-10	5.12192e-06	0.000271024	3.27574e-09	1.16829e-05	0.569431	0.843258	0.963374	1	1	1	1	1	1	1	1	2
PF01170	Putative RNA methylase family UPF0020	0.000261097	6.55851e-10	5.12192e-06	0.000271024	3.27574e-09	1.16829e-05	0.569431	0.843258	0.963374	1	1	1	1	1	1	1	1	2
PF01248	Ribosomal protein L7Ae/L30e/S12e/Gadd45 family	0.000261097	6.55851e-10	5.12192e-06	0.000271024	3.27574e-09	1.16829e-05	0.569431	0.843258	0.963374	1	1	1	1	1	1	1	1	2
PF01293	Phosphoenolpyruvate carboxykinase	0.000261097	6.55851e-10	5.12192e-06	0.000271024	3.27574e-09	1.16829e-05	0.569431	0.843258	0.963374	1	1	1	1	1	1	1	1	2
PF01313	Bacterial export proteins, family 3	0.000261097	6.55851e-10	5.12192e-06	0.000271024	3.27574e-09	1.16829e-05	0.569431	0.843258	0.963374	1	1	1	1	1	1	1	1	2
PF01509	TruB family pseudouridylate synthase (N terminal domain)	0.000261097	6.55851e-10	5.12192e-06	0.000271024	3.27574e-09	1.16829e-05	0.569431	0.843258	0.963374	1	1	1	1	1	1	1	1	2
PF01687	Riboflavin kinase	0.000261097	6.55851e-10	5.12192e-06	0.000271024	3.27574e-09	1.16829e-05	0.569431	0.843258	0.963374	1	1	1	1	1	1	1	1	2
PF02033	Ribosome-binding factor A	0.000261097	6.55851e-10	5.12192e-06	0.000271024	3.27574e-09	1.16829e-05	0.569431	0.843258	0.963374	1	1	1	1	1	1	1	1	2
PF02650	WhiA C-terminal HTH domain	0.000261097	6.55851e-10	5.12192e-06	0.000271024	3.27574e-09	1.16829e-05	0.569431	0.843258	0.963374	1	1	1	1	1	1	1	1	2
PF02770	Acyl-CoA dehydrogenase, middle domain	0.000261097	6.55851e-10	5.12192e-06	0.000271024	3.27574e-09	1.16829e-05	0.569431	0.843258	0.963374	1	1	1	1	1	1	1	1	2
PF02771	Acyl-CoA dehydrogenase, N-terminal domain	0.000261097	6.55851e-10	5.12192e-06	0.000271024	3.27574e-09	1.16829e-05	0.569431	0.843258	0.963374	1	1	1	1	1	1	1	1	2
PF02895	Signal transducing histidine kinase, homodimeric domain	0.000261097	6.55851e-10	5.12192e-06	0.000271024	3.27574e-09	1.16829e-05	0.569431	0.843258	0.963374	1	1	1	1	1	1	1	1	2
PF03461	TRCF domain	0.000261097	6.55851e-10	5.12192e-06	0.000271024	3.27574e-09	1.16829e-05	0.569431	0.843258	0.963374	1	1	1	1	1	1	1	1	2
PF03725	3' exoribonuclease family, domain 2	0.000261097	6.55851e-10	5.12192e-06	0.000271024	3.27574e-09	1.16829e-05	0.569431	0.843258	0.963374	1	1	1	1	1	1	1	1	2
PF03726	Polyribonucleotide nucleotidyltransferase, RNA binding domain	0.000261097	6.55851e-10	5.12192e-06	0.000271024	3.27574e-09	1.16829e-05	0.569431	0.843258	0.963374	1	1	1	1	1	1	1	1	2
PF03975	CheD chemotactic sensory transduction	0.000261097	6.55851e-10	5.12192e-06	0.000271024	3.27574e-09	1.16829e-05	0.569431	0.843258	0.963374	1	1	1	1	1	1	1	1	2
PF06418	CTP synthase N-terminus	0.000261097	6.55851e-10	5.12192e-06	0.000271024	3.27574e-09	1.16829e-05	0.569431	0.843258	0.963374	1	1	1	1	1	1	1	1	2
PF06574	FAD synthetase	0.000261097	6.55851e-10	5.12192e-06	0.000271024	3.27574e-09	1.16829e-05	0.569431	0.843258	0.963374	1	1	1	1	1	1	1	1	2
PF07194	P2 response regulator binding domain	0.000261097	6.55851e-10	5.12192e-06	0.000271024	3.27574e-09	1.16829e-05	0.569431	0.843258	0.963374	1	1	1	1	1	1	1	1	2
PF09986	Uncharacterized protein conserved in bacteria (DUF2225)	0.000261097	6.55851e-10	5.12192e-06	0.000271024	3.27574e-09	1.16829e-05	0.569431	0.843258	0.963374	1	1	1	1	1	1	1	1	2
PF10410	DnaB-helicase binding domain of primase	0.000261097	6.55851e-10	5.12192e-06	0.000271024	3.27574e-09	1.16829e-05	0.569431	0.843258	0.963374	1	1	1	1	1	1	1	1	2
PF11987	Translation-initiation factor 2	0.000261097	6.55851e-10	5.12192e-06	0.000271024	3.27574e-09	1.16829e-05	0.569431	0.843258	0.963374	1	1	1	1	1	1	1	1	2
PF12945	Flagellar protein YcgR	0.000261097	6.55851e-10	5.12192e-06	0.000271024	3.27574e-09	1.16829e-05	0.569431	0.843258	0.963374	1	1	1	1	1	1	1	1	2
PF13184	NusA-like KH domain	0.000261097	6.55851e-10	5.12192e-06	0.000271024	3.27574e-09	1.16829e-05	0.569431	0.843258	0.963374	1	1	1	1	1	1	1	1	2
PF14056	Domain of unknown function (DUF4250)	0.000261097	6.55851e-10	5.12192e-06	0.000271024	3.27574e-09	1.16829e-05	0.569431	0.843258	0.963374	1	1	1	1	1	1	1	1	2
PF14527	WhiA LAGLIDADG-like domain	0.000261097	6.55851e-10	5.12192e-06	0.000271024	3.27574e-09	1.16829e-05	0.569431	0.843258	0.963374	1	1	1	1	1	1	1	1	2
PF16198	tRNA pseudouridylate synthase B C-terminal domain	0.000261097	6.55851e-10	5.12192e-06	0.000271024	3.27574e-09	1.16829e-05	0.569431	0.843258	0.963374	1	1	1	1	1	1	1	1	2
PF16658	Class II release factor RF3, C-terminal domain	0.000261097	6.55851e-10	5.12192e-06	0.000271024	3.27574e-09	1.16829e-05	0.569431	0.843258	0.963374	1	1	1	1	1	1	1	1	2
PF10418	Iron-sulfur cluster binding domain of dihydroorotate dehydrogenase B	0.000522195	2.62341e-09	1.02438e-05	0.000542096	7.31549e-09	1.74589e-05	0.383616	0.79862	0.963289	2	2	2	2	2	2	2	2	3
PF14196	L-2-amino-thiazoline-4-carboxylic acid hydrolase	0.000326018	9.09846e-08	6.03273e-05	0.000338457	2.38612e-07	9.97103e-05	0.911089	0.925417	0.963247	0	0	0	0	1	0	0	2.25	5
PF03486	HI0933-like protein	0.000522195	2.62341e-09	1.02438e-05	0.000542147	7.39601e-09	1.75547e-05	0.353646	0.771286	0.963198	2	2	2	2	2	2	2	2	3
PF03144	Elongation factor Tu domain 2	0.00107791	2.88474e-08	3.3969e-05	0.00111949	3.81281e-08	3.98581e-05	0.410589	0.813918	0.962855	3	3.24	4	4	4	4	4	5	5
PF07155	ECF-type riboflavin transporter, S component	0.000648852	2.73721e-08	3.3089e-05	0.000674244	2.84093e-08	3.44053e-05	0.6004	0.865716	0.96234	1	1	1.2	2	2	2	3	3	4
PF08544	GHMP kinases C terminal	0.00056491	5.0857e-08	4.5103e-05	0.000587064	1.77402e-08	2.71878e-05	0.647353	0.889747	0.962263	1	1	1	1	2	2	2	2.25	3
PF06470	SMC proteins Flexible Hinge Domain	0.000261097	6.55851e-10	5.12192e-06	0.000271345	3.62382e-09	1.22879e-05	0.53047	0.832038	0.962234	1	1	1	1	1	1	1	1	2
PF04055	Radical SAM superfamily	0.00622425	7.37648e-07	0.000171773	0.0064686	7.45938e-07	0.000176297	0.347652	0.765504	0.962225	19	19.24	20.2	21.4	22	22	25	27	32
PF17147	Pyruvate:ferredoxin oxidoreductase core domain II	0.000270417	2.28155e-09	9.55312e-06	0.000281045	5.02403e-09	1.44684e-05	0.559441	0.843258	0.962183	1	1	1	1	1	1	1	1	2
PF00013	KH domain	0.000522195	2.62341e-09	1.02438e-05	0.000542906	8.68548e-09	1.90235e-05	0.374625	0.79085	0.961851	2	2	2	2	2	2	2	2	3
PF14437	MafB19-like deaminase	0.000261097	6.55851e-10	5.12192e-06	0.000271564	3.86961e-09	1.26978e-05	0.601399	0.866661	0.961459	1	1	1	1	1	1	1	1	2
PF01148	Cytidylyltransferase family	0.000261097	6.55851e-10	5.12192e-06	0.000271586	3.89441e-09	1.27384e-05	0.588412	0.856243	0.961382	1	1	1	1	1	1	1	1	2
PF02833	DHHA2 domain	0.000261097	6.55851e-10	5.12192e-06	0.000271586	3.89441e-09	1.27384e-05	0.588412	0.856243	0.961382	1	1	1	1	1	1	1	1	2
PF00146	NADH dehydrogenase	0.000250063	3.36043e-09	1.15938e-05	0.000260204	4.78159e-10	4.46355e-06	0.513487	0.819691	0.961026	0	0.24	1	1	1	1	1	1	1
PF00329	Respiratory-chain NADH dehydrogenase, 30 Kd subunit	0.000250063	3.36043e-09	1.15938e-05	0.000260204	4.78159e-10	4.46355e-06	0.513487	0.819691	0.961026	0	0.24	1	1	1	1	1	1	1
PF00346	Respiratory-chain NADH dehydrogenase, 49 Kd subunit	0.000250063	3.36043e-09	1.15938e-05	0.000260204	4.78159e-10	4.46355e-06	0.513487	0.819691	0.961026	0	0.24	1	1	1	1	1	1	1
PF00374	Nickel-dependent hydrogenase	0.000250063	3.36043e-09	1.15938e-05	0.000260204	4.78159e-10	4.46355e-06	0.513487	0.819691	0.961026	0	0.24	1	1	1	1	1	1	1
PF01058	NADH ubiquinone oxidoreductase, 20 Kd subunit	0.000250063	3.36043e-09	1.15938e-05	0.000260204	4.78159e-10	4.46355e-06	0.513487	0.819691	0.961026	0	0.24	1	1	1	1	1	1	1
PF01455	HupF/HypC family	0.000250063	3.36043e-09	1.15938e-05	0.000260204	4.78159e-10	4.46355e-06	0.513487	0.819691	0.961026	0	0.24	1	1	1	1	1	1	1
PF01503	Phosphoribosyl-ATP pyrophosphohydrolase	0.000250063	3.36043e-09	1.15938e-05	0.000260204	4.78159e-10	4.46355e-06	0.513487	0.819691	0.961026	0	0.24	1	1	1	1	1	1	1
PF01924	Hydrogenase formation hypA family	0.000250063	3.36043e-09	1.15938e-05	0.000260204	4.78159e-10	4.46355e-06	0.513487	0.819691	0.961026	0	0.24	1	1	1	1	1	1	1
PF07503	HypF finger	0.000250063	3.36043e-09	1.15938e-05	0.000260204	4.78159e-10	4.46355e-06	0.513487	0.819691	0.961026	0	0.24	1	1	1	1	1	1	1
PF12725	Protein of unknown function (DUF3810)	0.000250063	3.36043e-09	1.15938e-05	0.000260204	4.78159e-10	4.46355e-06	0.513487	0.819691	0.961026	0	0.24	1	1	1	1	1	1	1
PF01966	HD domain	0.00433876	1.91221e-07	8.74577e-05	0.00451705	4.79487e-07	0.000141346	0.27972	0.670903	0.96053	13	13	13	13	15	15.75	17	19	22
PF00425	chorismate binding enzyme	0.000261097	6.55851e-10	5.12192e-06	0.000271856	4.20914e-09	1.32431e-05	0.587413	0.855808	0.960425	1	1	1	1	1	1	1	1	2
PF01134	Glucose inhibited division protein A	0.000261097	6.55851e-10	5.12192e-06	0.000271856	4.20914e-09	1.32431e-05	0.587413	0.855808	0.960425	1	1	1	1	1	1	1	1	2
PF01220	Dehydroquinase class II	0.000261097	6.55851e-10	5.12192e-06	0.000271856	4.20914e-09	1.32431e-05	0.587413	0.855808	0.960425	1	1	1	1	1	1	1	1	2
PF01264	Chorismate synthase	0.000261097	6.55851e-10	5.12192e-06	0.000271856	4.20914e-09	1.32431e-05	0.587413	0.855808	0.960425	1	1	1	1	1	1	1	1	2
PF01817	Chorismate mutase type II	0.000261097	6.55851e-10	5.12192e-06	0.000271856	4.20914e-09	1.32431e-05	0.587413	0.855808	0.960425	1	1	1	1	1	1	1	1	2
PF08501	Shikimate dehydrogenase substrate binding domain	0.000261097	6.55851e-10	5.12192e-06	0.000271856	4.20914e-09	1.32431e-05	0.587413	0.855808	0.960425	1	1	1	1	1	1	1	1	2
PF03861	ANTAR domain	0.000261097	6.55851e-10	5.12192e-06	0.000271882	4.24011e-09	1.32918e-05	0.623377	0.872156	0.960333	1	1	1	1	1	1	1	1	2
PF03951	Glutamine synthetase, beta-Grasp domain	0.000261097	6.55851e-10	5.12192e-06	0.000271882	4.24011e-09	1.32918e-05	0.623377	0.872156	0.960333	1	1	1	1	1	1	1	1	2
PF00293	NUDIX domain	0.00405242	9.71342e-07	0.000197113	0.00422449	7.65718e-07	0.000178619	0.529471	0.831506	0.959269	7	7.48	9	9.4	12	13.75	16	19.25	24
PF01202	Shikimate kinase	0.000541301	5.30757e-09	1.45706e-05	0.000564555	3.68102e-08	3.91632e-05	0.561439	0.843258	0.95881	2	2	2	2	2	2	2	2	5
PF00149	Calcineurin-like phosphoesterase	0.00181515	2.12854e-07	9.22723e-05	0.00189555	4.36289e-07	0.000134828	0.617383	0.871676	0.957584	4	4	4.2	5	6	5.75	8	9	13
PF13229	Right handed beta helix region	0.000810417	3.09504e-08	3.51855e-05	0.000846944	6.17795e-08	5.0736e-05	0.577423	0.851099	0.956871	2	2	2	2	3	3	3	4	6
PF02767	DNA polymerase III beta subunit, central domain	0.000261097	6.55851e-10	5.12192e-06	0.000272911	5.54064e-09	1.51941e-05	0.656344	0.898061	0.956711	1	1	1	1	1	1	1	1	2
PF06144	DNA polymerase III, delta subunit	0.000261097	6.55851e-10	5.12192e-06	0.000272911	5.54064e-09	1.51941e-05	0.656344	0.898061	0.956711	1	1	1	1	1	1	1	1	2
PF07261	Replication initiation and membrane attachment	0.000261097	6.55851e-10	5.12192e-06	0.000272911	5.54064e-09	1.51941e-05	0.656344	0.898061	0.956711	1	1	1	1	1	1	1	1	2
PF02719	Polysaccharide biosynthesis protein	0.00065776	6.06757e-08	4.92649e-05	0.000688057	2.1863e-08	3.01821e-05	0.62038	0.872156	0.955968	2	2	2	2	2	2	3	3	4
PF13556	PucR C-terminal helix-turn-helix domain	0.000610786	2.16607e-08	2.94351e-05	0.000639607	3.01644e-08	3.54521e-05	0.549451	0.843258	0.95494	2	2	2	2	2	2	2	3	5
PF02397	Bacterial sugar transferase	0.00163359	1.00212e-07	6.33125e-05	0.00171094	4.58538e-08	4.37101e-05	0.308691	0.71078	0.954789	5	5	5	5	6	6	7	7	8
PF04854	Protein of unknown function, DUF624	0.000301131	8.67804e-09	1.86312e-05	0.000315654	1.3386e-08	2.36167e-05	0.63037	0.877293	0.95399	1	1	1	1	1	1	1	1	2
PF13604	AAA domain	0.0003468	4.42456e-08	4.20693e-05	0.000364124	3.14621e-08	3.62066e-05	0.801199	0.915735	0.952422	1	1	1	1	1	1	1	2	3
PF00213	ATP synthase delta (OSCP) subunit	0.000451987	9.64385e-09	1.96406e-05	0.00047634	1.12521e-08	2.16526e-05	0.398601	0.813918	0.948873	1	1	1	1	2	2	2	2	2
PF00871	Acetokinase family	0.000550446	5.72631e-09	1.51345e-05	0.000580135	7.90493e-09	1.81486e-05	0.205794	0.598609	0.948825	2	2	2	2	2	2	2	2.25	3
PF03062	MBOAT, membrane-bound O-acyltransferase family	0.00231189	3.27803e-07	0.000114508	0.00243668	1.56541e-07	8.07623e-05	0.381618	0.797095	0.94879	5	5.48	7	7	7	8.75	9	10	13
PF00733	Asparagine synthase	0.00110763	8.45853e-08	5.81671e-05	0.00116918	2.52839e-07	0.00010264	0.6004	0.865716	0.947352	3	3	3	3	3	3	4	5	10
PF03961	Protein of unknown function (DUF342)	0.000544426	1.00998e-08	2.00996e-05	0.000575757	2.12721e-08	2.97714e-05	0.410589	0.813918	0.945584	2	2	2	2	2	2	2	2	4
PF02655	ATP-grasp domain	0.000304231	2.86206e-08	3.38352e-05	0.000321831	2.21906e-08	3.04074e-05	0.691309	0.915735	0.945311	0	0	0.2	1	1	1	1	1.25	3
PF00587	tRNA synthetase class II core domain (G, H, P, S and T)	0.00109334	1.45301e-08	2.41082e-05	0.00115661	1.9269e-08	2.83351e-05	0.0819181	0.330692	0.945297	4	4	4	4	4	4	4	5	5
PF03008	Archaea bacterial proteins of unknown function	0.000392303	5.02927e-08	4.4852e-05	0.000415822	3.43189e-08	3.78147e-05	0.674326	0.915735	0.94344	0	0	0.2	1	1	1	2	2	3
PF00430	ATP synthase B/B' CF(0)	0.000489842	9.4204e-09	1.94117e-05	0.000520409	1.91264e-09	8.9271e-06	0.174825	0.538368	0.941264	1	1	1	1.4	2	2	2	2	2
PF00254	FKBP-type peptidyl-prolyl cis-trans isomerase	0.000733719	2.15509e-08	2.93604e-05	0.000780613	4.30343e-09	1.33907e-05	0.136863	0.459066	0.939926	2	2	2	2	3	3	3	3	3
PF09383	NIL domain	0.000282742	6.8637e-09	1.65695e-05	0.000300849	7.96305e-09	1.82152e-05	0.467532	0.813918	0.939816	1	1	1	1	1	1	1	1	2
PF12833	Helix-turn-helix domain	0.00746005	5.33889e-06	0.000462121	0.00794153	2.00486e-06	0.000289025	0.382617	0.797859	0.939372	14	14	14.2	15	16	26.75	32	36.25	40
PF14283	Domain of unknown function (DUF4366)	0.000300882	7.04506e-08	5.30851e-05	0.000320543	7.76026e-08	5.68633e-05	0.827173	0.915735	0.938664	0	0	0	0	1	0	1	2	4
PF14490	Helix-hairpin-helix containing domain	0.00028272	6.7258e-09	1.64022e-05	0.000301264	1.27514e-08	2.30501e-05	0.523477	0.82829	0.938446	1	1	1	1	1	1	1	1	3
PF13377	Periplasmic binding protein-like domain	0.00342552	3.11473e-07	0.00011162	0.00365186	6.44375e-07	0.000163857	0.270729	0.663392	0.938023	8	8	8.4	10.4	12	11	15	16	18
PF03960	ArsC family	0.000337904	2.46758e-08	3.14171e-05	0.000361058	2.29217e-08	3.09042e-05	0.6004	0.865716	0.935871	0	0.24	1	1	1	1	1	2	3
PF01047	MarR family	0.000874527	1.34447e-07	7.33341e-05	0.000934475	7.8371e-08	5.71442e-05	0.511489	0.819691	0.935849	1	1	1	1	2	3	3	5	6
PF00226	DnaJ domain	0.000583753	6.36292e-08	5.04497e-05	0.000623824	3.49126e-08	3.81404e-05	0.52048	0.824584	0.935765	1	1	1	1	1	2	2	3	4
PF01396	Topoisomerase DNA binding C4 zinc finger	0.000309126	1.26165e-08	2.24647e-05	0.000330483	1.528e-08	2.52323e-05	0.525475	0.828867	0.935376	1	1	1	1	1	1	1	1.25	3
PF02310	B12 binding domain	0.000352738	6.08066e-08	4.9318e-05	0.000377242	7.30778e-08	5.51807e-05	0.713287	0.915735	0.935044	1	1	1	1	1	1	1	1	5
PF00571	CBS domain	0.00134504	2.00513e-08	2.83205e-05	0.00143864	2.71341e-08	3.36242e-05	0.038961	0.202224	0.934938	5	5	5	5	5	5	5.5	6	7
PF01325	Iron dependent repressor, N-terminal DNA binding domain	0.000290594	6.5329e-09	1.61653e-05	0.000310952	8.96034e-09	1.93222e-05	0.452547	0.813918	0.934532	1	1	1	1	1	1	1	1	2
PF00574	Clp protease	0.000332438	1.86374e-08	2.73037e-05	0.000356219	2.67528e-08	3.33871e-05	0.561439	0.843258	0.93324	1	1	1	1	1	1	1	2	3
PF00440	Bacterial regulatory proteins, tetR family	0.00288045	5.3247e-07	0.000145941	0.00309094	2.29055e-07	9.76932e-05	0.258741	0.643405	0.931901	6	6	6.2	7	8	10	11.5	14	18
PF13538	UvrD-like helicase C-terminal domain	0.000637109	5.67794e-08	4.76569e-05	0.000683811	5.61982e-08	4.839e-05	0.51049	0.819691	0.931703	2	2	2	2	2	2	2	3	5
PF02142	MGS-like domain	0.000960816	8.68357e-09	1.86371e-05	0.00103148	1.79e-08	2.731e-05	0.034965	0.191893	0.931494	3	3	3	3	3	4	4	4	5
PF00133	tRNA synthetases class I (I, L, M and V)	0.000836897	2.03821e-08	2.85531e-05	0.000898591	2.06674e-08	2.93452e-05	0.128871	0.436913	0.931343	3	3	3	3	3	3	3	4	4
PF00702	haloacid dehalogenase-like hydrolase	0.000944614	6.54168e-08	5.11534e-05	0.00101431	1.55403e-08	2.54463e-05	0.216783	0.617184	0.931288	2	2	2.2	3	3	4	4	4	5
PF01238	Phosphomannose isomerase type I	0.000352317	3.14558e-08	3.54716e-05	0.000378398	2.89781e-08	3.4748e-05	0.614386	0.871676	0.931077	1	1	1	1	1	1	1	2	3
PF00408	Phosphoglucomutase/phosphomannomutase, C-terminal domain	0.000813397	2.50568e-08	3.16587e-05	0.00087382	1.12382e-07	6.84294e-05	0.426573	0.813918	0.930853	2	2	2	2.4	3	2.75	3	4.25	6
PF13727	CoA-binding domain	0.000800603	1.49013e-08	2.44142e-05	0.000861257	1.97638e-08	2.86966e-05	0.0949051	0.367229	0.929575	2	2.24	3	3	3	3	3	4	5
PF01025	GrpE	0.000261097	6.55851e-10	5.12192e-06	0.000280909	4.9242e-09	1.43239e-05	0.260739	0.647096	0.929472	1	1	1	1	1	1	1	1	2
PF09586	Bacterial membrane protein YfhO	0.00068201	1.34566e-07	7.33664e-05	0.000734414	9.20921e-08	6.19449e-05	0.581419	0.854401	0.928645	1	1	1	1	1	2	3	4	6
PF00771	FHIPEP family	0.000271278	3.10747e-09	1.11489e-05	0.000292185	7.84129e-09	1.80754e-05	0.374625	0.79085	0.928448	1	1	1	1	1	1	1	1	2
PF03602	Conserved hypothetical protein 95	0.000261097	6.55851e-10	5.12192e-06	0.000281237	5.27199e-09	1.48211e-05	0.228771	0.620426	0.928388	1	1	1	1	1	1	1	1	2
PF16745	RsgA N-terminal domain	0.000270247	2.13154e-09	9.23371e-06	0.000291331	6.82908e-09	1.68685e-05	0.307692	0.709777	0.927627	1	1	1	1	1	1	1	1	2
PF13638	PIN domain	0.000250063	3.36043e-09	1.15938e-05	0.000269687	1.99068e-09	9.1074e-06	0.224775	0.620426	0.927234	0	0.24	1	1	1	1	1	1	2
PF00542	Ribosomal protein L7/L12 C-terminal domain	0.000271315	3.1449e-09	1.12159e-05	0.000292621	8.1505e-09	1.84284e-05	0.347652	0.765504	0.927188	1	1	1	1	1	1	1	1	2
PF02653	Branched-chain amino acid transport system / permease component	0.00305079	4.73632e-07	0.000137642	0.00329278	4.19217e-07	0.000132164	0.201798	0.594489	0.926509	8	8.24	9	9	9	11	12	14	20
PF03275	UDP-galactopyranose mutase	0.000261097	6.55851e-10	5.12192e-06	0.000281822	5.80692e-09	1.55549e-05	0.278721	0.670903	0.926463	1	1	1	1	1	1	1	1	2
PF00441	Acyl-CoA dehydrogenase, C-terminal domain	0.000261097	6.55851e-10	5.12192e-06	0.000281844	1.16925e-08	2.20723e-05	0.57043	0.843258	0.926391	1	1	1	1	1	1	1	1	3
PF02603	HPr Serine kinase N terminus	0.000261097	6.55851e-10	5.12192e-06	0.000281844	1.16925e-08	2.20723e-05	0.57043	0.843258	0.926391	1	1	1	1	1	1	1	1	3
PF02873	UDP-N-acetylenolpyruvoylglucosamine reductase, C-terminal domain	0.000261097	6.55851e-10	5.12192e-06	0.000281844	1.16925e-08	2.20723e-05	0.57043	0.843258	0.926391	1	1	1	1	1	1	1	1	3
PF03668	P-loop ATPase protein family	0.000261097	6.55851e-10	5.12192e-06	0.000281844	1.16925e-08	2.20723e-05	0.57043	0.843258	0.926391	1	1	1	1	1	1	1	1	3
PF04296	Protein of unknown function (DUF448)	0.000261097	6.55851e-10	5.12192e-06	0.000281844	1.16925e-08	2.20723e-05	0.57043	0.843258	0.926391	1	1	1	1	1	1	1	1	3
PF04316	Anti-sigma-28 factor, FlgM	0.000261097	6.55851e-10	5.12192e-06	0.000281844	1.16925e-08	2.20723e-05	0.57043	0.843258	0.926391	1	1	1	1	1	1	1	1	3
PF08459	UvrC Helix-hairpin-helix N-terminal	0.000261097	6.55851e-10	5.12192e-06	0.000281844	1.16925e-08	2.20723e-05	0.57043	0.843258	0.926391	1	1	1	1	1	1	1	1	3
PF08529	NusA N-terminal domain	0.000261097	6.55851e-10	5.12192e-06	0.000281844	1.16925e-08	2.20723e-05	0.57043	0.843258	0.926391	1	1	1	1	1	1	1	1	3
PF12344	Ultra-violet resistance protein B	0.000261097	6.55851e-10	5.12192e-06	0.000281844	1.16925e-08	2.20723e-05	0.57043	0.843258	0.926391	1	1	1	1	1	1	1	1	3
PF02151	UvrB/uvrC motif	0.000522195	2.62341e-09	1.02438e-05	0.000563687	4.67699e-08	4.41446e-05	0.57043	0.843258	0.926391	2	2	2	2	2	2	2	2	6
PF01638	HxlR-like helix-turn-helix	0.000364701	4.23298e-08	4.11484e-05	0.000393683	4.42144e-08	4.29217e-05	0.621379	0.872156	0.926382	0	0	0	0.4	1	1	1	2	4
PF01168	Alanine racemase, N-terminal domain	0.000534309	8.39932e-09	1.83296e-05	0.000577012	2.3157e-08	3.10625e-05	0.240759	0.62075	0.925992	2	2	2	2	2	2	2	2	4
PF12146	Serine aminopeptidase, S33	0.00105041	1.9149e-07	8.75192e-05	0.00113458	1.22397e-07	7.14134e-05	0.451548	0.813918	0.92581	1	1	1.2	2	3	4	4	5	7
PF00344	SecY translocase	0.000261097	6.55851e-10	5.12192e-06	0.000282176	6.18625e-09	1.60549e-05	0.280719	0.670903	0.9253	1	1	1	1	1	1	1	1	2
PF01043	SecA preprotein cross-linking domain	0.000261097	6.55851e-10	5.12192e-06	0.000282176	6.18625e-09	1.60549e-05	0.280719	0.670903	0.9253	1	1	1	1	1	1	1	1	2
PF07516	SecA Wing and Scaffold domain	0.000261097	6.55851e-10	5.12192e-06	0.000282176	6.18625e-09	1.60549e-05	0.280719	0.670903	0.9253	1	1	1	1	1	1	1	1	2
PF07517	SecA DEAD-like domain	0.000261097	6.55851e-10	5.12192e-06	0.000282176	6.18625e-09	1.60549e-05	0.280719	0.670903	0.9253	1	1	1	1	1	1	1	1	2
PF08244	Glycosyl hydrolases family 32 C terminal	0.000258375	5.19846e-09	1.44201e-05	0.000279268	1.54555e-08	2.53768e-05	0.514486	0.820246	0.925189	0	0.24	1	1	1	1	1	1	3
PF00908	dTDP-4-dehydrorhamnose 3,5-epimerase	0.000411586	3.933e-08	3.96636e-05	0.000444926	4.40226e-08	4.28284e-05	0.568432	0.843258	0.925066	1	1	1	1	1	1	1.5	2	4
PF00132	Bacterial transferase hexapeptide (six repeats)	0.00171131	2.28734e-07	9.56522e-05	0.00185186	2.01197e-07	9.15598e-05	0.282717	0.67376	0.924103	3	3	3.2	4	5	6	7	8	13
PF01565	FAD binding domain	0.000270247	2.13154e-09	9.23371e-06	0.000292711	1.40503e-08	2.41956e-05	0.468531	0.813918	0.923253	1	1	1	1	1	1	1	1	3
PF00011	Hsp20/alpha crystallin family	0.000547129	1.82869e-08	2.70458e-05	0.000593552	2.46002e-08	3.20158e-05	0.292707	0.687167	0.921787	1	1	1.2	2	2	2	2	3	4
PF02906	Iron only hydrogenase large subunit, C-terminal domain	0.000272132	4.03926e-09	1.2711e-05	0.000295238	3.14017e-08	3.61719e-05	0.774226	0.915735	0.921738	1	1	1	1	1	1	1	1	4
PF04060	Putative Fe-S cluster	0.000261097	6.55851e-10	5.12192e-06	0.00028356	1.4548e-08	2.46204e-05	0.623377	0.872156	0.920784	1	1	1	1	1	1	1	1	3
PF01564	Spermine/spermidine synthase	0.000512583	1.02776e-08	2.02757e-05	0.000557278	2.99978e-08	3.5354e-05	0.27972	0.670903	0.919798	1	1	1.2	2	2	2	2	2.25	3
PF13487	HD domain	0.00065969	1.309e-07	7.23602e-05	0.00071725	9.10157e-08	6.15818e-05	0.535465	0.837786	0.919748	0	0.24	1	1	1	2	3	3.25	5
PF13439	Glycosyltransferase Family 4	0.00235685	4.07228e-07	0.000127629	0.00256283	2.98648e-07	0.000111551	0.215784	0.615584	0.919626	5	5	5.2	6.4	8	9	10	10	15
PF13190	PDGLE domain	0.000229129	1.29745e-08	2.27811e-05	0.000249454	9.12472e-09	1.94986e-05	0.881689	0.915735	0.918521	0	0	0	0	1	1	1	1	2
PF03118	Bacterial RNA polymerase, alpha chain C terminal domain	0.000415115	4.47781e-08	4.23217e-05	0.000451976	5.01258e-08	4.57009e-05	0.583417	0.854931	0.918444	1	1	1	1	1	1	2	2	4
PF13735	tRNA nucleotidyltransferase domain 2 putative	0.000238866	5.7985e-09	1.52296e-05	0.000260204	4.78159e-10	4.46355e-06	0.242757	0.623985	0.917994	0	0	0.2	1	1	1	1	1	1
PF00092	von Willebrand factor type A domain	0.000477964	6.46203e-08	5.0841e-05	0.000520975	8.22648e-08	5.85466e-05	0.56044	0.843258	0.917442	1	1	1	1	1	1	2	2	5
PF04230	Polysaccharide pyruvyl transferase	0.000907581	1.43847e-07	7.58544e-05	0.000990187	8.10588e-08	5.81158e-05	0.412587	0.813918	0.916576	1	1	1	1.4	2	3	4	4	7
PF03129	Anticodon binding domain	0.000820935	7.61441e-09	1.74521e-05	0.000896404	1.72176e-08	2.67843e-05	0.015984	0.114386	0.915809	3	3	3	3	3	3	3	4	4
PF04023	FeoA domain	0.000798231	3.91606e-08	3.95781e-05	0.000871868	2.34111e-08	3.12324e-05	0.154845	0.50007	0.915541	2	2	2	2	2	3	3	4	4
PF00381	PTS HPr component phosphorylation site	0.00132505	2.25951e-08	3.00633e-05	0.00144769	3.94989e-08	4.05683e-05	0.018981	0.131717	0.915287	5	5	5	5	5	5	6	6	8
PF12034	Domain of unknown function (DUF3520)	0.000238064	1.03147e-08	2.03122e-05	0.000260204	4.78159e-10	4.46355e-06	0.320679	0.729053	0.914913	0	0	0	0.4	1	1	1	1	1
PF12450	von Willebrand factor	0.000238064	1.03147e-08	2.03122e-05	0.000260204	4.78159e-10	4.46355e-06	0.320679	0.729053	0.914913	0	0	0	0.4	1	1	1	1	1
PF01380	SIS domain	0.000719693	1.28809e-07	7.17798e-05	0.000786833	5.79631e-08	4.9144e-05	0.433566	0.813918	0.914671	1	1	1	1	2	3	3	3.25	4
PF01965	DJ-1/PfpI family	0.000417933	4.90141e-08	4.42783e-05	0.000458926	4.93409e-08	4.53417e-05	0.524476	0.828867	0.910677	1	1	1	1	1	1	1.5	2.25	4
PF02927	Cellulase N-terminal ig-like domain	0.000409851	1.2685e-08	2.25255e-05	0.000450225	1.98567e-08	2.87639e-05	0.257742	0.642189	0.910325	1	1	1	1	1	1	2	2	2
PF01553	Acyltransferase	0.000541156	1.18102e-07	6.87318e-05	0.000594624	4.64791e-08	4.40071e-05	0.545455	0.841912	0.91008	1	1	1	1	1	2	2	3	4
PF00749	tRNA synthetases class I (E and Q), catalytic domain	0.000512882	5.88873e-09	1.53476e-05	0.000563687	4.67699e-08	4.41446e-05	0.363636	0.779909	0.909869	1	1.24	2	2	2	2	2	2	6
PF00004	ATPase family associated with various cellular activities (AAA)	0.00209917	1.42017e-07	7.53702e-05	0.00230734	3.45943e-07	0.00012006	0.157842	0.507796	0.909781	6	6	6	6	7	7.75	8	9	16
PF01326	Pyruvate phosphate dikinase, PEP/pyruvate binding domain	0.000441531	2.08538e-08	2.88817e-05	0.000485646	4.46958e-08	4.31547e-05	0.394605	0.813918	0.909162	1	1	1	1	1	1	2	2	4
PF05193	Peptidase M16 inactive domain	0.000300048	7.72298e-09	1.75761e-05	0.000330216	1.00416e-08	2.04549e-05	0.27972	0.670903	0.908643	1	1	1	1	1	1	1	2	2
PF14559	Tetratricopeptide repeat	0.00045478	6.45698e-08	5.08212e-05	0.000500852	3.32635e-08	3.72288e-05	0.443556	0.813918	0.908012	0	0.24	1	1	1	1.75	2	2	3
PF01869	BadF/BadG/BcrA/BcrD ATPase family	0.00033602	3.50351e-08	3.74353e-05	0.000370645	1.95023e-08	2.85061e-05	0.488511	0.813918	0.906582	1	1	1	1	1	1	1	2	2
PF02922	Carbohydrate-binding module 48 (Isoamylase N-terminal domain)	0.000968385	2.29952e-08	3.03284e-05	0.0010684	1.73919e-08	2.69195e-05	0.015984	0.114386	0.906391	3	3	3	3	3	4	4	4	5
PF00251	Glycosyl hydrolases family 32 N-terminal domain	0.000540783	3.41373e-08	3.69526e-05	0.000596678	3.53889e-08	3.83997e-05	0.326673	0.740009	0.906323	0	0.24	1.2	2	2	2	2	3	4
PF02661	Fic/DOC family	0.000495909	1.79538e-07	8.47439e-05	0.000548425	1.72792e-07	8.48508e-05	0.669331	0.912855	0.904242	0	0	0	0	1	1	2	3	7
PF00596	Class II Aldolase and Adducin N-terminal domain	0.000732669	1.33002e-08	2.30653e-05	0.00081101	2.78822e-08	3.40846e-05	0.0679321	0.291518	0.903403	2	2	2	2	3	3	3	3	4
PF01473	Putative cell wall binding repeat	0.000440877	1.14008e-07	6.75301e-05	0.000488757	4.61463e-07	0.000138664	0.747253	0.915735	0.902036	0	0	0.2	1	1	0.75	1	1.25	9
PF03193	Protein of unknown function, DUF258	0.000423164	2.32869e-08	3.05201e-05	0.000469359	1.52643e-08	2.52193e-05	0.250749	0.628495	0.901577	1	1	1	1	1	2	2	2	2
PF00037	4Fe-4S binding domain	0.00132246	1.16286e-07	6.82015e-05	0.00146941	1.46291e-07	7.80733e-05	0.181818	0.549934	0.899993	2	2.24	3	3.4	5	5	5.5	6.25	9
PF01618	MotA/TolQ/ExbB proton channel family	0.000298718	6.38224e-09	1.59778e-05	0.000332182	1.68235e-08	2.6476e-05	0.291708	0.68546	0.899259	1	1	1	1	1	1	1	1.25	3
PF02272	DHHA1 domain	0.00112732	2.60704e-08	3.22927e-05	0.00125439	1.34866e-08	2.37053e-05	0.002997	0.0405884	0.898706	4	4	4	4	4	5	5	5	5
PF01515	Phosphate acetyl/butaryl transferase	0.000550446	5.72631e-09	1.51345e-05	0.000612594	2.90733e-08	3.4805e-05	0.0889111	0.351597	0.89855	2	2	2	2	2	2	2	3	5
PF05437	Branched-chain amino acid transport protein (AzlD)	0.000301969	9.734e-09	1.97322e-05	0.000336381	2.23927e-08	3.05455e-05	0.34965	0.767889	0.897701	1	1	1	1	1	1	1	1.25	3
PF13490	Putative zinc-finger	0.000270345	1.13346e-08	2.12928e-05	0.000301353	8.21943e-09	1.85061e-05	0.305694	0.706462	0.897104	0	0.24	1	1	1	1	1	1	2
PF05816	Toxic anion resistance protein (TelA)	0.000290932	6.90927e-09	1.66244e-05	0.000324383	1.87812e-08	2.79741e-05	0.308691	0.71078	0.896878	1	1	1	1	1	1	1	1	3
PF07470	Glycosyl Hydrolase Family 88	0.000751749	1.80452e-07	8.49592e-05	0.000838694	1.90963e-07	8.92009e-05	0.458541	0.813918	0.896332	1	1	1	1	1	2	3.5	5	5
PF00842	Alanine racemase, C-terminal domain	0.000261097	6.55851e-10	5.12192e-06	0.000291667	1.22115e-08	2.25569e-05	0.263736	0.651964	0.895191	1	1	1	1	1	1	1	1	3
PF01613	Flavin reductase like domain	0.00114486	1.0502e-07	6.48136e-05	0.00128019	2.10844e-07	9.37293e-05	0.243756	0.625914	0.894294	1	1.24	2.2	3	4	4	4	6.25	10
PF12706	Beta-lactamase superfamily domain	0.000800861	1.2292e-07	7.01198e-05	0.000895642	8.05506e-08	5.79334e-05	0.302697	0.702113	0.894175	1	1	1	1	2	3	3	4.25	7
PF01656	CobQ/CobB/MinD/ParA nucleotide binding domain	0.000482033	4.25884e-08	4.12739e-05	0.000539103	5.61543e-08	4.83711e-05	0.405594	0.813918	0.894139	0	0.24	1	1	1	1	2	3	4
PF13537	Glutamine amidotransferase domain	0.00139833	8.52351e-08	5.83901e-05	0.00156439	2.06931e-07	9.28554e-05	0.126873	0.433641	0.893849	4	4	4	4	4	5	5	6.25	12
PF01625	Peptide methionine sulfoxide reductase	0.000250085	8.2838e-09	1.82031e-05	0.000279825	3.88397e-09	1.27213e-05	0.218781	0.61853	0.893718	0	0	0.2	1	1	1	1	1	2
PF00999	Sodium/hydrogen exchanger family	0.000299822	7.51614e-09	1.73391e-05	0.000335492	5.40907e-08	4.7474e-05	0.487512	0.813918	0.893678	1	1	1	1	1	1	1	2	4
PF03950	tRNA synthetases class I (E and Q), anti-codon binding domain	0.000251784	3.3727e-09	1.1615e-05	0.000281844	1.16925e-08	2.20723e-05	0.328671	0.741867	0.893347	0	0.24	1	1	1	1	1	1	3
PF00313	'Cold-shock' DNA-binding domain	0.000261097	6.55851e-10	5.12192e-06	0.000292419	1.36238e-08	2.38256e-05	0.285714	0.677697	0.892888	1	1	1	1	1	1	1	1	3
PF00356	Bacterial regulatory proteins, lacI family	0.00311531	3.04691e-07	0.000110398	0.0034896	6.4947e-07	0.000164503	0.0729271	0.302144	0.892741	7	7.24	8.2	9	10	11	15	15	19
PF01725	Ham1 family	0.000292556	8.33277e-09	1.82568e-05	0.000327716	2.21547e-08	3.03827e-05	0.331668	0.745958	0.892713	1	1	1	1	1	1	1	1	3
PF00478	IMP dehydrogenase / GMP reductase domain	0.000261097	6.55851e-10	5.12192e-06	0.000292663	2.57284e-08	3.27417e-05	0.57043	0.843258	0.892143	1	1	1	1	1	1	1	1	4
PF02576	Putative ribosome maturation factor RimP	0.000261097	6.55851e-10	5.12192e-06	0.000292663	2.57284e-08	3.27417e-05	0.57043	0.843258	0.892143	1	1	1	1	1	1	1	1	4
PF04760	Translation initiation factor IF-2, N-terminal region	0.000261097	6.55851e-10	5.12192e-06	0.000292663	2.57284e-08	3.27417e-05	0.57043	0.843258	0.892143	1	1	1	1	1	1	1	1	4
PF07501	G5 domain	0.000463973	9.43222e-09	1.94239e-05	0.000520409	1.91264e-09	8.9271e-06	0.013986	0.105798	0.891556	1	1	1	1	2	2	2	2	2
PF05738	Cna protein B-type domain	0.000461769	1.27929e-08	2.26212e-05	0.000518219	5.13904e-08	4.62738e-05	0.283716	0.674826	0.891068	1	1	1	1	2	1.75	2	2.25	4
PF02579	Dinitrogenase iron-molybdenum cofactor	0.000473578	3.09402e-08	3.51796e-05	0.000531778	6.8688e-08	5.34977e-05	0.380619	0.796329	0.890556	1	1	1	1	1	1	2	3	4
PF00488	MutS domain V	0.000888267	2.01675e-08	2.84025e-05	0.000998012	2.71883e-08	3.36578e-05	0.016983	0.120169	0.890037	3	3	3	3	3	3	4	4.25	5
PF10509	Galactokinase galactose-binding signature	0.00028161	5.61222e-09	1.49829e-05	0.000316435	1.41926e-08	2.43179e-05	0.215784	0.615584	0.889945	1	1	1	1	1	1	1	1	2
PF02534	Type IV secretory system Conjugative DNA transfer	0.00043477	1.29541e-07	7.19835e-05	0.00048865	1.58995e-07	8.13929e-05	0.644356	0.887442	0.889737	0	0	0	0	1	1	1.5	3	7
PF11188	Protein of unknown function (DUF2975)	0.000250178	1.56182e-08	2.49946e-05	0.000281216	3.27712e-08	3.69522e-05	0.485514	0.813918	0.889628	0	0	0	0.4	1	1	1	1.25	2
PF02929	Beta galactosidase small chain	0.00025848	3.18783e-08	3.5709e-05	0.0002908	6.34139e-09	1.6255e-05	0.414585	0.813918	0.88886	0	0	0	0	1	1	1	1	2
PF08032	RNA 2'-O ribose methyltransferase substrate binding	0.000451679	1.85005e-08	2.72033e-05	0.000508731	4.20758e-09	1.32407e-05	0.0599401	0.27059	0.887854	1	1	1	1	1	2	2	2	2
PF00512	His Kinase A (phospho-acceptor) domain	0.00571787	3.41277e-06	0.000369474	0.00644079	5.47542e-06	0.000477643	0.242757	0.623985	0.887758	10	11.2	15	15	17	19	22.5	30.25	44
PF13302	Acetyltransferase (GNAT) domain	0.00305139	7.48181e-07	0.000172995	0.00344044	6.61789e-07	0.000166056	0.106893	0.40069	0.886919	7	7.24	8	8	8	10	14	17	21
PF00398	Ribosomal RNA adenine dimethylase	0.000270417	2.28155e-09	9.55312e-06	0.000305041	1.19873e-08	2.23488e-05	0.16983	0.531327	0.886495	1	1	1	1	1	1	1	1	2
PF14697	4Fe-4S dicluster domain	0.000291369	3.02546e-08	3.47877e-05	0.000328732	6.09364e-08	5.03886e-05	0.545455	0.841912	0.886343	0	0	0	0	1	0.75	1	2	3
PF13793	N-terminal domain of ribose phosphate pyrophosphokinase	0.000603581	1.56477e-08	2.50181e-05	0.000681876	1.8141e-08	2.74932e-05	0.0549451	0.26313	0.885178	2	2	2	2	2	2	3	3	3
PF13684	Dihydroxyacetone kinase family	0.000404459	2.57453e-08	3.20907e-05	0.000457267	1.6008e-08	2.58263e-05	0.205794	0.598609	0.884513	1	1	1	1	1	1.75	2	2	2
PF00990	Diguanylate cyclase, GGDEF domain	0.0112106	4.32791e-06	0.000416072	0.0126756	4.17797e-06	0.000417231	0.013986	0.105798	0.88443	26	26.24	27	27.4	33	46	50	53.25	62
PF03734	L,D-transpeptidase catalytic domain	0.000576188	4.37842e-08	4.18494e-05	0.000652096	2.5785e-08	3.27776e-05	0.162837	0.519224	0.883593	1	1	1	1	2	2	2.5	3	4
PF14014	Protein of unknown function (DUF4230)	0.000218527	1.01026e-08	2.01023e-05	0.000247377	1.99578e-08	2.88371e-05	0.763389	0.915735	0.883378	0	0	0	0	1	1	1	1	3
PF00672	HAMP domain	0.0047554	1.11569e-06	0.000211252	0.00538578	7.94247e-07	0.000181917	0.030969	0.179957	0.882955	12	12	12.4	14	15	19	21	22	27
PF02518	Histidine kinase-, DNA gyrase B-, and HSP90-like ATPase	0.00872205	3.66905e-06	0.000383095	0.0098798	5.19652e-06	0.000465319	0.0579421	0.266319	0.882816	22	22.48	24.4	26.8	29	30	37.5	44.25	58
PF12750	Maff2 family	0.00031042	7.14844e-08	5.34731e-05	0.000351661	1.1885e-07	7.03709e-05	0.667333	0.911117	0.882723	0	0	0	0	1	0	1	2	6
PF00662	NADH-Ubiquinone oxidoreductase (complex I), chain 5 N-terminus	0.000250063	3.36043e-09	1.15938e-05	0.000283508	1.44568e-08	2.45431e-05	0.281718	0.672652	0.882032	0	0.24	1	1	1	1	1	1	3
PF01418	Helix-turn-helix domain, rpiR family	0.000376494	7.38616e-08	5.4355e-05	0.000427198	2.79533e-08	3.4128e-05	0.460539	0.813918	0.881309	0	0	0	0	1	1	2	2	2
PF10431	C-terminal, D2-small domain, of ClpB protein	0.00108368	1.43493e-08	2.39577e-05	0.00122981	9.15644e-09	1.95325e-05	0.000999001	0.0224686	0.881173	4	4	4	4	4	4.75	5	5	5
PF07724	AAA domain (Cdc48 subfamily)	0.00113325	2.95285e-08	3.43677e-05	0.00128662	5.25295e-08	4.67838e-05	0.00799201	0.0748397	0.880801	4	4	4	4	4	4.75	5	5	7
PF01891	Cobalt uptake substrate-specific transmembrane region	0.000219429	1.01567e-08	2.01561e-05	0.000249454	9.12472e-09	1.94986e-05	0.763389	0.915735	0.879639	0	0	0	0	1	1	1	1	2
PF00665	Integrase core domain	0.000639406	2.93793e-07	0.000108405	0.000728632	3.5305e-07	0.000121286	0.583417	0.854931	0.877543	0	0	0	0	1	1	2	4	9
PF02952	L-fucose isomerase, C-terminal domain	0.000304756	1.24691e-08	2.2333e-05	0.000347352	1.71553e-08	2.67358e-05	0.233766	0.620426	0.87737	1	1	1	1	1	1	1	2	2
PF02237	Biotin protein ligase C terminal domain	0.00027088	2.71115e-09	1.04137e-05	0.000308817	7.15572e-09	1.72672e-05	0.0619381	0.277619	0.877152	1	1	1	1	1	1	1	1	2
PF00156	Phosphoribosyl transferase domain	0.00193677	4.75973e-08	4.36336e-05	0.00220805	4.66957e-08	4.41096e-05	0.000999001	0.0224686	0.877139	7	7	7	7	7	8	8	9	10
PF01841	Transglutaminase-like superfamily	0.00150205	2.75945e-07	0.000105061	0.00171246	6.00826e-07	0.000158223	0.277722	0.670903	0.877128	3	3	3.2	4	5	4	5.5	10.25	12
PF01546	Peptidase family M20/M25/M40	0.00065929	4.27611e-08	4.13575e-05	0.000751804	3.91346e-08	4.03808e-05	0.114885	0.411912	0.876944	2	2	2	2	2	2	3	4	4
PF02782	FGGY family of carbohydrate kinases, C-terminal domain	0.000993767	1.27942e-08	2.26223e-05	0.00113361	4.41265e-08	4.28789e-05	0.00699301	0.0682767	0.876636	3	3	3	3	4	4	4	5	6
PF13290	Chitobiase/beta-hexosaminidase C-terminal domain	0.000351549	2.84998e-08	3.37638e-05	0.000401035	3.54592e-08	3.84378e-05	0.352647	0.770026	0.876604	1	1	1	1	1	1	1	2	3
PF01547	Bacterial extracellular solute-binding protein	0.00211041	4.46216e-07	0.000133599	0.0024114	6.11694e-07	0.000159647	0.16983	0.531327	0.87518	4	4.24	5	5.4	6	7	9.5	11	14
PF00563	EAL domain	0.00470433	2.95842e-07	0.000108783	0.00537953	1.15015e-06	0.000218913	0.00799201	0.0748397	0.874488	14	14	14.2	15	17	18	21	23.25	28
PF01261	Xylose isomerase-like TIM barrel	0.000697349	2.23636e-07	9.45803e-05	0.000798001	1.46497e-07	7.81285e-05	0.437562	0.813918	0.873869	0	0	0	0	1	2	3	4	7
PF01081	KDPG and KHG aldolase	0.000280199	4.14691e-09	1.28793e-05	0.000320874	9.83151e-09	2.02397e-05	0.0989011	0.378045	0.87324	1	1	1	1	1	1	1	1.25	2
PF01368	DHH family	0.00120101	7.02555e-08	5.30115e-05	0.00137634	8.0906e-08	5.8061e-05	0.02997	0.176802	0.872608	4	4	4	4	4	5	5	6	6
PF12826	Helix-hairpin-helix motif	0.000463292	8.85077e-09	1.88157e-05	0.000531228	4.69822e-09	1.39914e-05	0.00799201	0.0748397	0.872115	1	1	1	1	2	2	2	2	3
PF01055	Glycosyl hydrolases family 31	0.000931193	3.678e-07	0.000121293	0.00106795	1.05765e-07	6.63844e-05	0.338661	0.754278	0.871948	0	0	0	0	3	3	4	5	8
PF13419	Haloacid dehalogenase-like hydrolase	0.00214344	1.19866e-07	6.92433e-05	0.00246049	2.5251e-07	0.000102573	0.011988	0.0961713	0.871141	6	6	6.2	7	7	8	10	11	12
PF13245	AAA domain	0.000311522	1.97922e-08	2.8137e-05	0.000357791	2.37283e-08	3.14432e-05	0.273726	0.667966	0.870681	0	0.24	1	1	1	1	1	2	2
PF13177	DNA polymerase III, delta subunit	0.000522195	2.62341e-09	1.02438e-05	0.000600343	3.14571e-08	3.62037e-05	0.038961	0.202224	0.869827	2	2	2	2	2	2	2	2.25	4
PF03591	AzlC protein	0.000292578	8.65938e-09	1.86112e-05	0.000336381	2.23927e-08	3.05455e-05	0.223776	0.620426	0.86978	1	1	1	1	1	1	1	1.25	3
PF00497	Bacterial extracellular solute-binding proteins, family 3	0.0016825	3.15203e-07	0.000112286	0.00193561	3.41337e-07	0.000119258	0.144855	0.47753	0.869236	3	3.24	4	4	5	6	7.5	10	12
PF00708	Acylphosphatase	0.000451169	1.44927e-08	2.40771e-05	0.000519083	7.43913e-09	1.76058e-05	0.020979	0.139069	0.869166	1	1	1	1	1	2	2	2	3
PF00370	FGGY family of carbohydrate kinases, N-terminal domain	0.000993767	1.27942e-08	2.26223e-05	0.00114404	5.47299e-08	4.77537e-05	0.00599401	0.0629121	0.868648	3	3	3	3	4	4	4	5	7
PF00731	AIR carboxylase	0.000451987	9.64385e-09	1.96406e-05	0.000520409	1.91264e-09	8.9271e-06	0.003996	0.0463868	0.868523	1	1	1	1	2	2	2	2	2
PF00135	Carboxylesterase family	0.000632526	7.80589e-08	5.5878e-05	0.000728987	6.02564e-08	5.01067e-05	0.204795	0.598468	0.867677	1	1	1	1	2	2	2.5	4	4
PF00128	Alpha amylase, catalytic domain	0.00312584	3.97864e-07	0.000126153	0.00360465	3.34878e-07	0.000118124	0.002997	0.0405884	0.867169	8	8	8	8	9	12.75	14	15.25	20
PF03477	ATP cone domain	0.000648191	8.35155e-09	1.82774e-05	0.00074775	1.69746e-08	2.65946e-05	0.001998	0.0312607	0.866856	2	2	2	2	2	3	3	3	4
PF01797	Transposase IS200 like	0.00104162	8.97682e-07	0.000189492	0.00120163	6.26137e-07	0.000161521	0.494505	0.813918	0.866835	0	0.24	1	1	1	2.75	3.5	7	15
PF02787	Carbamoyl-phosphate synthetase large chain, oligomerisation domain	0.000428838	9.90606e-09	1.99058e-05	0.000495267	4.81114e-09	1.41585e-05	0.00899101	0.0820592	0.865872	1	1	1	1	1	2	2	2	2
PF08448	PAS fold	0.000270926	3.13067e-08	3.53874e-05	0.000312936	4.94488e-08	4.53913e-05	0.458541	0.813918	0.865755	0	0	0	0	1	1	1	2	3
PF08352	Oligopeptide/dipeptide transporter, C-terminal region	0.00145041	5.83736e-07	0.000152805	0.00167609	2.89557e-07	0.00010984	0.245754	0.628495	0.865348	2	2	2	2	4	5	6	8	11
PF02195	ParB-like nuclease domain	0.000829076	8.9384e-08	5.97943e-05	0.000958487	1.48657e-07	7.87023e-05	0.221778	0.620426	0.864984	1	1.24	2	2	2	2.75	4	4	10
PF13394	4Fe-4S single cluster domain	0.00115037	1.17182e-07	6.84638e-05	0.00133431	1.38234e-07	7.5893e-05	0.0929071	0.36228	0.862145	2	2.24	3	3	4	4	5	6	8
PF00072	Response regulator receiver domain	0.0132937	1.13119e-05	0.000672662	0.0154275	1.38418e-05	0.000759434	0.033966	0.188459	0.861686	30	30.72	34.6	41.4	44	44	59.5	70.25	94
PF00348	Polyprenyl synthetase	0.000261097	6.55851e-10	5.12192e-06	0.000303547	1.02839e-08	2.07001e-05	0.0679321	0.291518	0.860155	1	1	1	1	1	1	1	1	2
PF01888	CbiD	0.000361032	2.73243e-08	3.30601e-05	0.000420368	1.58212e-08	2.56752e-05	0.172827	0.533519	0.858848	0	0.24	1	1	1	1	2	2	2
PF01145	SPFH domain / Band 7 family	0.00100318	1.96702e-07	8.87022e-05	0.00117147	6.78826e-08	5.31831e-05	0.110889	0.408975	0.856346	2	2	2	2	2	4	5	5	6
PF13597	Anaerobic ribonucleoside-triphosphate reductase	0.000406587	1.98581e-08	2.81837e-05	0.000474838	1.55559e-08	2.5459e-05	0.0749251	0.308897	0.856265	1	1	1	1	1	2	2	2	3
PF02786	Carbamoyl-phosphate synthase L chain, ATP binding domain	0.000581683	1.77524e-08	2.66476e-05	0.000679948	2.67066e-08	3.33583e-05	0.02997	0.176802	0.855482	1	1.24	2	2	2	2	3	3	4
PF13930	DNA/RNA non-specific endonuclease	0.000314145	4.06273e-08	4.03124e-05	0.000367362	5.4533e-08	4.76677e-05	0.412587	0.813918	0.85514	0	0	0	0.4	1	1	1	2	3
PF00144	Beta-lactamase	0.00116064	1.51809e-07	7.79254e-05	0.00135768	1.91905e-07	8.94205e-05	0.0909091	0.357254	0.854871	2	2	2	2	3	4	5	6	9
PF16499	Alpha galactosidase A	0.000362847	4.98803e-08	4.46678e-05	0.00042467	2.62056e-08	3.30439e-05	0.266733	0.657437	0.854421	0	0	0	0	1	1	2	2	2
PF04616	Glycosyl hydrolases family 43	0.00203157	7.11614e-07	0.000168714	0.00238089	2.00998e-07	9.15145e-05	0.0919081	0.35894	0.853279	2	2	2	2	6	8	10	11	12
PF00857	Isochorismatase family	0.000589856	4.30071e-08	4.14763e-05	0.000691555	4.67208e-08	4.41214e-05	0.101898	0.388323	0.852942	1	1	1	1.4	2	2	3	3	4
PF02421	Ferrous iron transport protein B	0.000570055	7.91662e-09	1.77951e-05	0.000668519	1.49515e-08	2.49595e-05	0.000999001	0.0224686	0.852714	2	2	2	2	2	2	3	3	3
PF07664	Ferrous iron transport protein B C terminus	0.000560906	7.79577e-09	1.76587e-05	0.000658233	1.59441e-08	2.57748e-05	0.004995	0.0547062	0.852139	2	2	2	2	2	2	3	3	3
PF07670	Nucleoside recognition	0.000560906	7.79577e-09	1.76587e-05	0.000658233	1.59441e-08	2.57748e-05	0.004995	0.0547062	0.852139	2	2	2	2	2	2	3	3	3
PF13305	WHG domain	0.000344951	2.20136e-08	2.9674e-05	0.000405547	1.79093e-08	2.73171e-05	0.144855	0.47753	0.850581	1	1	1	1	1	1	2	2	3
PF14579	Helix-hairpin-helix motif	0.000522195	2.62341e-09	1.02438e-05	0.000615412	2.55586e-08	3.26334e-05	0.00999001	0.0870756	0.848529	2	2	2	2	2	2	2	3	4
PF00150	Cellulase (glycosyl hydrolase family 5)	0.000792256	6.23619e-08	4.99447e-05	0.000934123	8.51398e-08	5.95608e-05	0.0669331	0.288706	0.848128	2	2	2	2	2	3	4	4	6
PF12705	PD-(D/E)XK nuclease superfamily	0.000583591	2.53482e-08	3.18422e-05	0.000688128	6.26787e-08	5.11039e-05	0.0779221	0.317101	0.848085	2	2	2	2	2	2	2	4	5
PF01791	DeoC/LacD family aldolase	0.000289349	5.2585e-09	1.45031e-05	0.000341761	1.17773e-08	2.21522e-05	0.0679321	0.291518	0.846639	1	1	1	1	1	1	1	2	2
PF11391	Protein of unknown function (DUF2798)	0.000190889	1.2303e-08	2.21837e-05	0.000225662	1.24276e-08	2.27556e-05	0.752324	0.915735	0.845907	0	0	0	0	1	1	1	1	2
PF13458	Periplasmic binding protein	0.000280199	4.14691e-09	1.28793e-05	0.000331548	2.88328e-08	3.46608e-05	0.184815	0.556877	0.845124	1	1	1	1	1	1	1	1	4
PF07179	SseB protein N-terminal domain	0.000330217	2.04758e-08	2.86188e-05	0.000391149	2.54285e-08	3.25503e-05	0.161838	0.516692	0.844223	1	1	1	1	1	1	1	2	3
PF03102	NeuB family	0.000394927	2.76667e-08	3.32666e-05	0.000467959	3.79496e-08	3.97647e-05	0.158841	0.510358	0.843936	1	1	1	1	1	1	2	2.25	3
PF02806	Alpha amylase, C-terminal all-beta domain	0.000550953	6.45278e-09	1.60658e-05	0.000652912	3.51713e-08	3.82815e-05	0.015984	0.114386	0.84384	2	2	2	2	2	2	2	3	4
PF01545	Cation efflux family	0.000579368	8.05943e-09	1.79549e-05	0.000686652	1.62817e-08	2.60462e-05	0.001998	0.0312607	0.843758	2	2	2	2	2	2	3	3	3
PF13545	Crp-like helix-turn-helix domain	0.000376664	3.0182e-08	3.4746e-05	0.000446482	3.1053e-08	3.59705e-05	0.164835	0.523606	0.843626	1	1	1	1	1	1	2	2	3
PF06689	ClpX C4-type zinc finger	0.000445788	2.91229e-08	3.41309e-05	0.000529891	2.77958e-09	1.07618e-05	0.022977	0.145425	0.841281	1	1	1	1	1	2	2	2	3
PF02568	Thiamine biosynthesis protein (ThiI)	0.000279566	3.5796e-09	1.19659e-05	0.000333285	1.29282e-08	2.32094e-05	0.042957	0.21949	0.838819	1	1	1	1	1	1	1	2	2
PF03432	Relaxase/Mobilisation nuclease domain	0.000399123	1.48833e-07	7.71578e-05	0.000476187	2.03142e-07	9.20015e-05	0.544456	0.841912	0.838165	0	0	0	0	1	0	2	3	7
PF13614	AAA domain	0.00188043	1.96562e-07	8.86707e-05	0.00224438	3.04049e-07	0.000112555	0.013986	0.105798	0.83784	4	4	4	4.4	7	7	8.5	9.25	17
PF03358	NADPH-dependent FMN reductase	0.000802179	1.24909e-07	7.06851e-05	0.000957794	3.88559e-07	0.00012724	0.290709	0.68375	0.837528	1	1.24	2	2	2	2	3	6	9
PF16161	Domain of unknown function (DUF4867)	0.000261097	6.55851e-10	5.12192e-06	0.000312043	9.936e-09	2.0347e-05	0.013986	0.105798	0.836735	1	1	1	1	1	1	1	1	2
PF00091	Tubulin/FtsZ family, GTPase domain	0.000290033	5.91651e-09	1.53838e-05	0.000346722	2.15729e-08	2.99812e-05	0.103896	0.392964	0.836502	1	1	1	1	1	1	1	2	3
PF01661	Macro domain	0.000749358	1.52216e-07	7.80296e-05	0.000895898	1.42432e-07	7.70368e-05	0.196803	0.585298	0.836432	1	1	1	1.4	2	2.75	3	4.25	7
PF00175	Oxidoreductase NAD-binding domain	0.000321801	1.22222e-08	2.21108e-05	0.000385575	2.21079e-08	3.03506e-05	0.0779221	0.317101	0.834601	1	1	1	1	1	1	2	2	2
PF02926	THUMP domain	0.000414484	2.50209e-08	3.1636e-05	0.000496823	1.17826e-08	2.21572e-05	0.034965	0.191893	0.834268	1	1	1	1	1	2	2	2	3
PF07733	Bacterial DNA polymerase III alpha subunit	0.000553483	1.01698e-08	2.01691e-05	0.000663603	6.93569e-08	5.37575e-05	0.0589411	0.268972	0.834058	2	2	2	2	2	2	2	3	6
PF00196	Bacterial regulatory proteins, luxR family	0.000424215	8.48727e-08	5.82658e-05	0.000510052	9.15137e-08	6.17501e-05	0.303696	0.703135	0.83171	0	0	0	0	1	1	2	2	6
PF03572	Peptidase family S41	0.000446582	1.1636e-07	6.82232e-05	0.000537632	7.94188e-08	5.75249e-05	0.310689	0.713424	0.830647	1	1	1	1	1	1	2	3	4
PF07739	TipAS antibiotic-recognition domain	0.000239773	1.69479e-08	2.60368e-05	0.000288797	2.65872e-08	3.32837e-05	0.257742	0.642189	0.83025	0	0	0	0	1	1	1	1	3
PF13367	Protease prsW family	0.00035324	1.59186e-08	2.52338e-05	0.00042649	2.42253e-08	3.17709e-05	0.0649351	0.2836	0.828247	1	1	1	1	1	1	2	2	3
PF01155	Hydrogenase/urease nickel incorporation, metallochaperone, hypA	0.000429918	1.72342e-08	2.62558e-05	0.00051955	7.25685e-09	1.73888e-05	0.00599401	0.0629121	0.82748	0	0.24	1	1	1	2	2	2	3
PF00725	3-hydroxyacyl-CoA dehydrogenase, C-terminal domain	0.000270082	1.99116e-09	8.92448e-06	0.00032654	2.07363e-08	2.93941e-05	0.0649351	0.2836	0.827104	1	1	1	1	1	1	1	1	3
PF00121	Triosephosphate isomerase	0.000289349	5.2585e-09	1.45031e-05	0.000349836	1.05807e-08	2.09967e-05	0.021978	0.141231	0.827097	1	1	1	1	1	1	1	2	2
PF01739	CheR methyltransferase, SAM binding domain	0.000289349	5.2585e-09	1.45031e-05	0.000349836	1.05807e-08	2.09967e-05	0.021978	0.141231	0.827097	1	1	1	1	1	1	1	2	2
PF03705	CheR methyltransferase, all-alpha domain	0.000289349	5.2585e-09	1.45031e-05	0.000349836	1.05807e-08	2.09967e-05	0.021978	0.141231	0.827097	1	1	1	1	1	1	1	2	2
PF02424	ApbE family	0.000250976	3.38693e-09	1.16395e-05	0.000303547	1.02839e-08	2.07001e-05	0.038961	0.202224	0.826811	0	0.24	1	1	1	1	1	1	2
PF12838	4Fe-4S dicluster domain	0.00125349	7.39268e-08	5.4379e-05	0.00151652	1.11238e-07	6.80802e-05	0.00599401	0.0629121	0.826557	3	3	3	3	4	5	6.5	7	8
PF03748	Flagellar basal body-associated protein FliL	0.00021398	1.24019e-08	2.22727e-05	0.000258943	5.8983e-09	1.56768e-05	0.107892	0.403235	0.826358	0	0	0	0	1	1	1	1	2
PF15979	Glycosyl hydrolase family 115	0.000429026	1.48914e-08	2.44061e-05	0.000519431	2.65462e-08	3.32579e-05	0.035964	0.193576	0.825953	1	1	1	1	1	2	2	2	3
PF12746	GNAT acetyltransferase	0.000244704	2.50827e-08	3.1675e-05	0.00029643	4.26686e-08	4.21647e-05	0.35964	0.779909	0.825504	0	0	0	0	1	1	1	2	3
PF04321	RmlD substrate binding domain	0.000376573	3.91712e-08	3.95834e-05	0.000458157	3.20829e-08	3.65621e-05	0.156843	0.505228	0.821929	1	1	1	1	1	1	2	2	4
PF01554	MatE	0.00433309	1.54802e-06	0.000248839	0.00527301	8.21536e-07	0.000185015	0.003996	0.0463868	0.821749	8	8	8.2	9	13	18	20	22	30
PF00248	Aldo/keto reductase family	0.00148508	2.78728e-07	0.000105589	0.0018084	3.77602e-07	0.000125433	0.048951	0.245633	0.821211	2	2.24	3	3	4	4.75	7	9	12
PF03176	MMPL family	0.000435484	3.63906e-08	3.81526e-05	0.000530932	1.1001e-08	2.14096e-05	0.033966	0.188459	0.820226	1	1	1	1	1	2	2	2	3
PF01979	Amidohydrolase family	0.00065771	1.47704e-08	2.43067e-05	0.000803943	1.34357e-08	2.36606e-05	0.000999001	0.0224686	0.818106	1	1.24	2	2	2	3	3	3	4
PF08367	Peptidase M16C associated	0.000280029	4.00037e-09	1.26497e-05	0.000342657	1.29357e-08	2.32161e-05	0.032967	0.183864	0.817227	1	1	1	1	1	1	1	2	2
PF01171	PP-loop family	0.000644488	2.69291e-08	3.28202e-05	0.000788855	2.4592e-08	3.20104e-05	0.001998	0.0312607	0.816991	2	2	2	2	2	3	3	3	4
PF00301	Rubredoxin	0.000212196	1.38842e-08	2.35662e-05	0.000260204	4.78159e-10	4.46355e-06	0.038961	0.202224	0.815496	0	0	0	0	1	1	1	1	1
PF00361	Proton-conducting membrane transporter	0.000250063	3.36043e-09	1.15938e-05	0.000306811	5.45019e-08	4.76541e-05	0.287712	0.680514	0.815038	0	0.24	1	1	1	1	1	1	5
PF00933	Glycosyl hydrolase family 3 N terminal domain	0.00235755	4.65526e-07	0.000136459	0.00289325	4.89559e-07	0.000142823	0.00899101	0.0820592	0.814845	5	5.24	6	6	6	9	11	13.5	17
PF02734	DAK2 domain	0.000280029	4.00037e-09	1.26497e-05	0.000344891	1.46954e-08	2.47448e-05	0.02997	0.176802	0.811934	1	1	1	1	1	1	1	2	2
PF09719	Putative redox-active protein (C_GCAxxG_C_C)	0.000392211	3.99587e-08	3.99793e-05	0.000483729	3.41376e-08	3.77147e-05	0.104895	0.395555	0.810808	1	1	1	1	1	1.75	2	2	3
PF01694	Rhomboid family	0.00059253	5.10303e-08	4.51798e-05	0.000731052	5.74607e-08	4.89305e-05	0.0579421	0.266319	0.810518	1	1	1	1.4	2	2	3	3.25	6
PF01740	STAS domain	0.000508051	5.33654e-08	4.62019e-05	0.00062751	7.99555e-08	5.7719e-05	0.11988	0.417674	0.80963	1	1	1	1	1	1.75	2.5	3	5
PF01478	Type IV leader peptidase family	0.000436326	4.5348e-08	4.25902e-05	0.000539205	4.64948e-08	4.40146e-05	0.104895	0.395555	0.809202	0	0.24	1	1	1	1.75	2	3	4
PF12010	Domain of unknown function (DUF3502)	0.000740586	1.16135e-07	6.8157e-05	0.000915887	7.00559e-08	5.40277e-05	0.0559441	0.266319	0.8086	1	1	1	1	2	3	3.5	4	6
PF06541	Putative ABC-transporter type IV	0.000475447	3.87312e-08	3.93605e-05	0.000591115	4.94944e-08	4.54122e-05	0.04995	0.248664	0.804323	1	1	1	1	1	2	2	3	4
PF02861	Clp amino terminal domain, pathogenicity island component	0.000561481	8.79969e-09	1.87613e-05	0.000698531	1.01645e-08	2.05797e-05	0.000999001	0.0224686	0.803802	2	2	2	2	2	2	3	3	3
PF01051	Initiator Replication protein	0.000411925	7.37851e-08	5.43268e-05	0.00051273	8.78848e-08	6.05134e-05	0.205794	0.598609	0.803394	0	0	0	0	1	1	1	3	5
PF00085	Thioredoxin	0.000434034	2.72161e-08	3.29946e-05	0.000540441	3.58042e-08	3.86244e-05	0.043956	0.223687	0.803112	1	1	1	1	1	2	2	2	4
PF12695	Alpha/beta hydrolase family	0.000190889	1.2303e-08	2.21837e-05	0.000237707	5.82e-09	1.55724e-05	0.639973	0.884792	0.803045	0	0	0	0	1	1	1	1	1
PF01339	CheB methylesterase	0.000289349	5.2585e-09	1.45031e-05	0.000360656	1.13543e-08	2.17508e-05	0.00899101	0.0820592	0.802284	1	1	1	1	1	1	1	2	2
PF00437	Type II/IV secretion system protein	0.000696605	4.78716e-08	4.37591e-05	0.000868432	8.67572e-08	6.01239e-05	0.01998	0.134932	0.802142	1	1.24	2	2	2	2	4	4	6
PF00456	Transketolase, thiamine diphosphate binding domain	0.000300648	8.29076e-09	1.82107e-05	0.00037552	2.10509e-08	2.96162e-05	0.031968	0.181096	0.800618	1	1	1	1	1	1	1	2	3
PF02737	3-hydroxyacyl-CoA dehydrogenase, NAD binding domain	0.000270082	1.99116e-09	8.92448e-06	0.000337359	2.78995e-08	3.40952e-05	0.0569431	0.266319	0.800577	1	1	1	1	1	1	1	1	3
PF05343	M42 glutamyl aminopeptidase	0.000298333	6.065e-09	1.55756e-05	0.000373148	1.35012e-08	2.37181e-05	0.012987	0.102098	0.799503	1	1	1	1	1	1	1	2	2
PF01676	Metalloenzyme superfamily	0.000289349	5.2585e-09	1.45031e-05	0.000362278	1.29652e-08	2.32426e-05	0.012987	0.102098	0.798692	1	1	1	1	1	1	1	2	2
PF12169	DNA polymerase III subunits gamma and tau domain III	0.000261097	6.55851e-10	5.12192e-06	0.000327432	1.60871e-08	2.58901e-05	0.015984	0.114386	0.79741	1	1	1	1	1	1	1	1.25	2
PF02608	ABC transporter substrate-binding protein PnrA-like	0.000470977	2.02375e-08	2.84517e-05	0.000592409	2.48082e-08	3.21508e-05	0.003996	0.0463868	0.79502	1	1	1	1	1	2	2	3	4
PF12837	4Fe-4S binding domain	0.000274281	3.49328e-08	3.73807e-05	0.000345766	5.70898e-08	4.87723e-05	0.266733	0.657437	0.793257	0	0	0	0	1	1	1	1.25	3
PF13407	Periplasmic binding protein domain	0.00251372	4.08703e-07	0.00012786	0.00317006	3.39469e-07	0.000118931	0.000999001	0.0224686	0.792957	5	5.48	7.2	8	9	11	11.5	14	17
PF02146	Sir2 family	0.000280464	4.42585e-09	1.33054e-05	0.000353696	1.86877e-08	2.79044e-05	0.021978	0.141231	0.792952	1	1	1	1	1	1	1	2	3
PF04203	Sortase family	0.00126074	1.04683e-07	6.47096e-05	0.00159785	1.26708e-07	7.26602e-05	0.000999001	0.0224686	0.789021	4	4	4	4	4	5	6	7	10
PF14602	Hexapeptide repeat of succinyl-transferase	0.000317261	9.66339e-08	6.2172e-05	0.000402428	1.06659e-07	6.66644e-05	0.346653	0.764641	0.788366	0	0	0	0	1	1	1	2	5
PF13023	HD domain	0.00046073	2.20893e-08	2.97249e-05	0.000585087	4.17876e-08	4.17271e-05	0.022977	0.145425	0.787456	1	1	1	1	1	2	2	3	4
PF06580	Histidine kinase	0.00231742	2.99798e-07	0.000109508	0.00295089	1.14923e-06	0.000218826	0.00999001	0.0870756	0.785327	4	4.48	6	6	7	8.75	11	14	20
PF00772	DnaB-like helicase N terminal domain	0.000261097	6.55851e-10	5.12192e-06	0.000333943	1.33387e-08	2.3575e-05	0.001998	0.0312607	0.781863	1	1	1	1	1	1	1	2	2
PF09527	Putative F0F1-ATPase subunit Ca2+/Mg2+ transporter	0.000202752	1.11034e-08	2.10745e-05	0.000260204	4.78159e-10	4.46355e-06	0.00999001	0.0870756	0.779201	0	0	0	0	1	1	1	1	1
PF00920	Dehydratase family	0.000289349	5.2585e-09	1.45031e-05	0.000372467	1.2679e-08	2.29846e-05	0.00699301	0.0682767	0.776844	1	1	1	1	1	1	1	2	2
PF06165	Glycosyltransferase family 36	0.000336261	1.80472e-08	2.6868e-05	0.000434727	4.12482e-08	4.14569e-05	0.038961	0.202224	0.7735	1	1	1	1	1	1	1.5	2	3
PF03704	Bacterial transcriptional activator domain	0.000201106	1.62864e-08	2.55237e-05	0.000260204	4.78159e-10	4.46355e-06	0.01998	0.134932	0.772878	0	0	0	0	1	1	1	1	1
PF07992	Pyridine nucleotide-disulphide oxidoreductase	0.0018658	1.78082e-07	8.43995e-05	0.00242357	3.27707e-07	0.000116852	0.000999001	0.0224686	0.769857	5	5	5.2	6	6	8	9	10.25	13
PF02308	MgtC family	0.00019116	1.23528e-08	2.22287e-05	0.000248526	3.2621e-09	1.16585e-05	0.537597	0.839037	0.769176	0	0	0	0	1	1	1	1	1
PF02899	Phage integrase, N-terminal SAM-like domain	0.00046198	6.50367e-08	5.10046e-05	0.000600873	1.49838e-07	7.90143e-05	0.128871	0.436913	0.768848	0	0.24	1	1	1	1	2	3	9
PF14691	Dihydroprymidine dehydrogenase domain II, 4Fe-4S cluster	0.000855415	8.03829e-08	5.67038e-05	0.00111551	4.68865e-08	4.41996e-05	0.000999001	0.0224686	0.766837	2	2	2	2	2	4	4	5	5
PF00496	Bacterial extracellular solute-binding proteins, family 5 Middle	0.00125626	2.73031e-07	0.000104505	0.00163979	9.92746e-08	6.43152e-05	0.001998	0.0312607	0.766108	2	2	2	2	4	5.75	7	7	9
PF04464	CDP-Glycerol:Poly(glycerophosphate) glycerophosphotransferase	0.000427683	1.13439e-07	6.73615e-05	0.000558635	2.88493e-07	0.000109638	0.327672	0.741605	0.765585	0	0	0	0.4	1	0.75	2	3	8
PF02580	D-Tyr-tRNA(Tyr) deacylase	0.000190889	1.2303e-08	2.21837e-05	0.000249507	3.30198e-09	1.17296e-05	0.537597	0.839037	0.765066	0	0	0	0	1	1	1	1	1
PF02743	Cache domain	0.00193766	2.74997e-07	0.00010488	0.00253579	2.22361e-07	9.6255e-05	0.000999001	0.0224686	0.764122	4	4.24	5	5	5	9	10	11	13
PF12327	FtsZ family, C-terminal domain	0.000290033	5.91651e-09	1.53838e-05	0.000379795	4.22015e-08	4.19332e-05	0.0529471	0.256623	0.763658	1	1	1	1	1	1	1	2	3
PF03009	Glycerophosphoryl diester phosphodiesterase family	0.000499883	2.18435e-08	2.95591e-05	0.000657427	4.68178e-08	4.41672e-05	0.00999001	0.0870756	0.760363	1	1	1	1	2	2	2	3.25	5
PF14480	DNA polymerase III polC-type N-terminus I	0.000261097	6.55851e-10	5.12192e-06	0.000343425	1.78958e-08	2.73067e-05	0.001998	0.0312607	0.760274	1	1	1	1	1	1	1	2	3
PF01139	tRNA-splicing ligase RtcB	0.000293819	4.07106e-08	4.03537e-05	0.000389555	1.03176e-07	6.55667e-05	0.211788	0.606933	0.754243	0	0	0	0	1	0	2	2.25	4
PF01957	NfeD-like C-terminal, partner-binding	0.000298734	6.39088e-09	1.59886e-05	0.000396724	1.52945e-08	2.52442e-05	0.001998	0.0312607	0.753002	1	1	1	1	1	1	2	2	2
PF08668	HDOD domain	0.000329537	1.75355e-08	2.64844e-05	0.000439657	3.1791e-08	3.63954e-05	0.015984	0.114386	0.749533	0	0.24	1	1	1	1	2	2	4
PF13508	Acetyltransferase (GNAT) domain	0.000385452	7.74062e-08	5.56439e-05	0.000514683	1.28888e-07	7.32826e-05	0.152847	0.495524	0.748911	0	0	0	0	1	1	2	3	6
PF13347	MFS/sugar transport protein	0.00127497	8.11694e-07	0.000180188	0.0017075	5.30472e-07	0.000148671	0.0689311	0.2948	0.746686	0	0	0	0	1	3.75	8	9	12
PF14310	Fibronectin type III-like domain	0.00143345	4.24156e-07	0.000130255	0.00192709	2.77104e-07	0.000107452	0.00699301	0.0682767	0.74384	3	3	3	3	4	6	7	9	13
PF13328	HD domain	0.000303492	1.11961e-08	2.11623e-05	0.000408649	3.40967e-08	3.76921e-05	0.022977	0.145425	0.742671	1	1	1	1	1	1	1	2	3
PF02706	Chain length determinant protein	0.000467927	2.86953e-08	3.38794e-05	0.000631107	4.85545e-08	4.49789e-05	0.003996	0.0463868	0.741439	1	1	1	1	1	2	2.5	3	5
PF17202	Single cache domain 3	0.000345412	1.76036e-08	2.65357e-05	0.000467534	3.6063e-08	3.87637e-05	0.010989	0.0922711	0.738795	1	1	1	1	1	1	2	2	3
PF04041	beta-1,4-mannooligosaccharide phosphorylase	0.000337873	4.36777e-08	4.17984e-05	0.000457645	1.50682e-07	7.92364e-05	0.178821	0.546663	0.738285	0	0	0	0	1	0	2	3	5
PF13291	ACT domain	0.000345628	1.75783e-08	2.65167e-05	0.000468868	1.4914e-08	2.49282e-05	0.003996	0.0463868	0.737155	1	1	1	1	1	2	2	2	2
PF08299	Bacterial dnaA protein helix-turn-helix	0.000261097	6.55851e-10	5.12192e-06	0.000354806	1.46563e-08	2.47119e-05	0.000999001	0.0224686	0.735889	1	1	1	1	1	1	1	2	2
PF02446	4-alpha-glucanotransferase	0.000312741	1.19759e-08	2.18869e-05	0.000425737	1.68675e-08	2.65106e-05	0.001998	0.0312607	0.734588	1	1	1	1	1	1	2	2	3
PF01969	Protein of unknown function DUF111	0.000190889	1.2303e-08	2.21837e-05	0.000260204	4.78159e-10	4.46355e-06	0.002997	0.0405884	0.733612	0	0	0	0	1	1	1	1	1
PF16353	Domain of unknown function(DUF4981)	0.000190889	1.2303e-08	2.21837e-05	0.000260204	4.78159e-10	4.46355e-06	0.002997	0.0405884	0.733612	0	0	0	0	1	1	1	1	1
PF04471	Restriction endonuclease	0.00030183	9.57477e-09	1.95701e-05	0.000412287	3.61548e-08	3.8813e-05	0.00999001	0.0870756	0.732089	1	1	1	1	1	1	1.5	2	4
PF02302	PTS system, Lactose/Cellobiose specific IIB subunit	0.000261097	6.55851e-10	5.12192e-06	0.000357168	2.83983e-08	3.43986e-05	0.011988	0.0961713	0.731021	1	1	1	1	1	1	1	2	3
PF00581	Rhodanese-like domain	0.000361406	2.11765e-08	2.91043e-05	0.000496983	2.20147e-08	3.02866e-05	0.001998	0.0312607	0.7272	0	0.24	1	1	1	2	2	2	3
PF01915	Glycosyl hydrolase family 3 C-terminal domain	0.00165929	5.37914e-07	0.000146685	0.00228779	4.21907e-07	0.000132588	0.00599401	0.0629121	0.725284	3	3.24	4	4	4	6.75	8.5	11	15
PF13361	UvrD-like helicase C-terminal domain	0.00119805	1.74734e-07	8.36025e-05	0.00165208	1.26795e-07	7.26852e-05	0.000999001	0.0224686	0.725177	3	3	3	3	3	5	6	8	10
PF01301	Glycosyl hydrolases family 35	0.000352275	4.89335e-08	4.42418e-05	0.000487565	3.20185e-08	3.65254e-05	0.018981	0.131717	0.722519	0	0	0	0	1	2	2	2	3
PF00580	UvrD/REP helicase N-terminal domain	0.00115176	9.408e-08	6.13449e-05	0.00159784	1.0434e-07	6.59354e-05	0.000999001	0.0224686	0.720825	3	3	3	3	4	5	6	7	9
PF08241	Methyltransferase domain	0.0014649	3.69267e-07	0.000121535	0.00203727	1.64881e-07	8.28857e-05	0.000999001	0.0224686	0.71905	1	1	1.2	2	5	6.75	8	9	11
PF04138	GtrA-like protein	0.000561478	8.8726e-08	5.95738e-05	0.000781614	8.46115e-08	5.93757e-05	0.00999001	0.0870756	0.718358	1	1	1	1	1	2	3	4	5
PF17167	Glycosyl hydrolase 36 superfamily, catalytic domain	0.000336261	1.80472e-08	2.6868e-05	0.000468468	5.70058e-08	4.87364e-05	0.017982	0.125476	0.717789	1	1	1	1	1	1	1.5	3	3
PF13280	WYL domain	0.000782923	1.68629e-07	8.21289e-05	0.00109361	1.41052e-07	7.66628e-05	0.012987	0.102098	0.715907	1	1	1	1	2	3	4	5	8
PF02915	Rubrerythrin	0.000353424	1.6177e-08	2.54378e-05	0.000496024	5.39884e-09	1.49984e-05	0.000999001	0.0224686	0.712515	1	1	1	1	1	2	2	2	2
PF07687	Peptidase dimerisation domain	0.000506408	7.55271e-08	5.49644e-05	0.000711037	6.85771e-08	5.34545e-05	0.010989	0.0922711	0.712211	1	1	1	1	1	2	3	3	5
PF02872	5'-nucleotidase, C-terminal domain	0.000316693	6.35196e-08	5.04062e-05	0.000446215	4.28877e-08	4.22728e-05	0.0589411	0.268972	0.709733	0	0	0	0	1	1	2	2	3
PF13231	Dolichyl-phosphate-mannose-protein mannosyltransferase	0.000835888	3.97571e-07	0.000126107	0.0011818	3.7001e-07	0.000124165	0.0569431	0.266319	0.707299	0	0	0	0.4	1	3	4	6.25	8
PF17032	zinc-ribbon family	0.00023196	2.73155e-08	3.30548e-05	0.000328277	2.73481e-08	3.37565e-05	0.040959	0.210563	0.706599	0	0	0	0	1	1	1	2	2
PF01476	LysM domain	0.00045354	5.10482e-08	4.51877e-05	0.000655184	3.35881e-08	3.74099e-05	0.000999001	0.0224686	0.692233	1	1	1	1	1	2	3	3	3
PF00308	Bacterial dnaA protein	0.000291057	1.18024e-08	2.17278e-05	0.000420555	6.26471e-08	5.10911e-05	0.020979	0.139069	0.692079	1	1	1	1	1	1	1	2.25	4
PF01432	Peptidase family M3	0.000459762	3.37067e-08	3.67188e-05	0.0006675	3.21634e-08	3.66079e-05	0.000999001	0.0224686	0.688782	1	1	1	1	1	2	3	3	4
PF07745	Glycosyl hydrolase family 53	0.00030701	2.17024e-08	2.94635e-05	0.000447416	4.20765e-08	4.18711e-05	0.00999001	0.0870756	0.686184	0	0.24	1	1	1	1	2	2	3
PF02645	Uncharacterised protein, DegV family COG1307	0.00119655	1.02862e-07	6.41441e-05	0.00174846	1.50958e-07	7.93091e-05	0.000999001	0.0224686	0.684342	3	3.24	4	4	4	5	6.5	8	11
PF00027	Cyclic nucleotide-binding domain	0.000480195	7.42356e-08	5.44924e-05	0.000709699	9.05997e-08	6.14409e-05	0.004995	0.0547062	0.676618	1	1	1	1	1	2	3	3	5
PF00188	Cysteine-rich secretory protein family	0.000479922	9.29793e-08	6.0985e-05	0.000716723	7.60255e-08	5.62826e-05	0.00599401	0.0629121	0.669606	1	1	1	1	1	2	2	4	5
PF00224	Pyruvate kinase, barrel domain	0.00029874	6.3963e-09	1.59954e-05	0.000450151	1.10493e-08	2.14567e-05	0.000999001	0.0224686	0.663645	1	1	1	1	1	1.75	2	2	2
PF03796	DnaB-like helicase C terminal domain	0.000281061	4.95528e-09	1.40787e-05	0.000429886	4.20941e-08	4.18798e-05	0.001998	0.0312607	0.653802	1	1	1	1	1	1	1.5	2	4
PF00724	NADH:flavin oxidoreductase / NADH oxidase family	0.00037856	4.32751e-08	4.16053e-05	0.000590844	9.65924e-08	6.34404e-05	0.00799201	0.0748397	0.640711	0	0.24	1	1	1	2	2	3	6
PF00924	Mechanosensitive ion channel	0.000288958	4.90881e-09	1.40126e-05	0.000452595	3.40758e-08	3.76806e-05	0.000999001	0.0224686	0.638447	1	1	1	1	1	1	2	2	4
PF01235	Sodium:alanine symporter family	0.000270508	4.59063e-08	4.28515e-05	0.000426555	4.18915e-08	4.17789e-05	0.015984	0.114386	0.63417	0	0	0	0	1	1	2	2	3
PF13466	STAS domain	0.000280404	3.85327e-08	3.92595e-05	0.00044759	4.21127e-08	4.18891e-05	0.00599401	0.0629121	0.626474	0	0	0	0	1	1	2	2	3
PF13581	Histidine kinase-like ATPase domain	0.000379841	1.52648e-07	7.81404e-05	0.000619617	1.4492e-07	7.77066e-05	0.038961	0.202224	0.613026	0	0	0	0	1	1	2	3.25	6
PF00359	Phosphoenolpyruvate-dependent sugar phosphotransferase system, EIIA 2	0.000261097	6.55851e-10	5.12192e-06	0.000442505	7.71209e-08	5.66866e-05	0.003996	0.0463868	0.590044	1	1	1	1	1	1	1	3	4
PF07944	Beta-L-arabinofuranosidase, GH127	0.000240242	2.83923e-08	3.37e-05	0.000413407	3.76569e-08	3.96111e-05	0.001998	0.0312607	0.581128	0	0	0	0	1	1	1	2	3
PF06050	2-hydroxyglutaryl-CoA dehydratase, D-component	0.000496275	3.18531e-07	0.000112877	0.000878737	5.8664e-07	0.000156344	0.0619381	0.277619	0.564759	1	1	1	1	1	1	1	7	7
PF13306	Leucine rich repeats (6 copies)	0.00242535	1.37054e-05	0.000740416	0.00429905	2.05012e-05	0.000924237	0.120879	0.420573	0.56416	1	1.24	2	2	3	3	7	25.75	56
PF07228	Stage II sporulation protein E (SpoIIE)	0.000558241	1.83211e-07	8.56063e-05	0.00102755	4.96813e-07	0.000143877	0.002997	0.0405884	0.543275	0	0	0	0	1	3	3	4	14
PF01627	Hpt domain	0.00118676	7.94379e-07	0.000178256	0.00228948	5.24785e-07	0.000147872	0.000999001	0.0224686	0.518352	1	1	1	1	2	7	9	11	14
PF13534	4Fe-4S dicluster domain	0.000506571	1.59138e-07	7.97841e-05	0.000979483	1.00097e-07	6.45809e-05	0.000999001	0.0224686	0.517182	0	0	0	0	1	3	4	5	7
PF07494	Two component regulator propeller	0.000247624	3.17675e-08	3.56469e-05	0.000513202	7.04084e-08	5.41635e-05	0.000999001	0.0224686	0.482507	0	0	0	0	1	1	2	3	4
PF03729	Short repeat of unknown function (DUF308)	0.000261802	3.55367e-08	3.77024e-05	0.000573472	3.96733e-08	4.06578e-05	0.000999001	0.0224686	0.456521	0	0	0	0	1	2	2	3	3
PF09479	Listeria-Bacteroides repeat domain (List_Bact_rpt)	0.000832225	9.37097e-07	0.000193608	0.0019058	1.24462e-06	0.000227727	0.000999001	0.0224686	0.43668	0	0	0	0	2	5	6	10.25	21
PF02368	Bacterial Ig-like domain (group 2)	0.00111352	3.06148e-06	0.000349942	0.00258597	5.42683e-06	0.000475518	0.020979	0.139069	0.430599	1	1	1	1	1	1	8.5	20	29
