# Supplementary material for: Cultivation and sequencing of rumen microbiome members from the Hungate1000 Collection
Source: Nat Biotechnol. 2018 Mar 19;36(4):359–67. doi: 10.1038/nbt.4110 (PMC6118326; doi:10.1038/nbt.4110)
Supplement: Supplementary Table 7 — Biosynthetic clusters identified in the Hungate catalogue genomes. (XLSX 408 kb) [file 41587_2018_BFnbt4110_MOESM14_ESM.xlsx]

## Sheet: Suppl_Table7
Taxon	Genome Name	Scaffold	start	end	length (bp)	SM class	probability
640753001	Actinobacillus succinogenes 130Z	640753025	68864	77915	9051	cf_saccharide	0.9427
640753001	Actinobacillus succinogenes 130Z	640753025	110601	132579	21978	cf_saccharide	0.9514
640753001	Actinobacillus succinogenes 130Z	640753025	454488	459494	5006	cf_putative	0.9341
640753001	Actinobacillus succinogenes 130Z	640753025	562770	586944	24174	cf_saccharide	N/A
640753001	Actinobacillus succinogenes 130Z	640753025	693816	703836	10020	cf_putative	0.8749
640753001	Actinobacillus succinogenes 130Z	640753025	706006	715202	9196	cf_putative	0.944
640753001	Actinobacillus succinogenes 130Z	640753025	947926	956635	8709	cf_fatty_acid	0.9436
640753001	Actinobacillus succinogenes 130Z	640753025	1472398	1494092	21694	cf_saccharide	N/A
640753001	Actinobacillus succinogenes 130Z	640753025	1691523	1697813	6290	cf_putative	0.7683
640753001	Actinobacillus succinogenes 130Z	640753025	1780029	1786252	6223	cf_putative	0.951
640753001	Actinobacillus succinogenes 130Z	640753025	2198968	2219919	20951	cf_fatty_acid	N/A
643348538	Desulfovibrio desulfuricans desulfuricans ATCC 27774	643348667	21377	37102	15725	cf_putative	0.906
643348538	Desulfovibrio desulfuricans desulfuricans ATCC 27774	643348667	482457	504696	22239	cf_saccharide	0.8833
643348538	Desulfovibrio desulfuricans desulfuricans ATCC 27774	643348667	645657	654044	8387	cf_putative	0.8519
643348538	Desulfovibrio desulfuricans desulfuricans ATCC 27774	643348667	1022358	1029635	7277	cf_putative	0.9087
643348538	Desulfovibrio desulfuricans desulfuricans ATCC 27774	643348667	1182489	1192608	10119	cf_putative	0.9261
643348538	Desulfovibrio desulfuricans desulfuricans ATCC 27774	643348667	1565950	1611114	45164	nrps-t1pks	0.9791
643348538	Desulfovibrio desulfuricans desulfuricans ATCC 27774	643348667	1656087	1682986	26899	cf_saccharide	N/A
643348538	Desulfovibrio desulfuricans desulfuricans ATCC 27774	643348667	1842221	1848544	6323	cf_putative	0.8322
643348538	Desulfovibrio desulfuricans desulfuricans ATCC 27774	643348667	1937373	1944993	7620	cf_fatty_acid	0.9089
643348538	Desulfovibrio desulfuricans desulfuricans ATCC 27774	643348667	2114465	2127553	13088	cf_putative	0.8974
643348538	Desulfovibrio desulfuricans desulfuricans ATCC 27774	643348667	2293545	2302760	9215	cf_putative	0.9393
643348538	Desulfovibrio desulfuricans desulfuricans ATCC 27774	643348667	2461819	2485855	24036	cf_saccharide	0.8423
643348538	Desulfovibrio desulfuricans desulfuricans ATCC 27774	643348667	2553061	2567921	14860	cf_putative	0.9241
643348538	Desulfovibrio desulfuricans desulfuricans ATCC 27774	643348667	2607676	2644450	36774	cf_saccharide	N/A
643348538	Desulfovibrio desulfuricans desulfuricans ATCC 27774	643348667	2652718	2660317	7599	cf_putative	0.9023
643348538	Desulfovibrio desulfuricans desulfuricans ATCC 27774	643348667	2711227	2732463	21236	cf_saccharide	N/A
644736405	Slackia heliotrinireducens RHS 1, DSM 20476	644736440	135808	145436	9628	cf_fatty_acid	0.9543
644736405	Slackia heliotrinireducens RHS 1, DSM 20476	644736440	315975	341787	25812	cf_putative	0.9146
644736405	Slackia heliotrinireducens RHS 1, DSM 20476	644736440	382644	399201	16557	bacteriocin	0.8675
644736405	Slackia heliotrinireducens RHS 1, DSM 20476	644736440	488905	504842	15937	cf_putative	0.9784
644736405	Slackia heliotrinireducens RHS 1, DSM 20476	644736440	565555	580092	14537	cf_putative	0.9186
644736405	Slackia heliotrinireducens RHS 1, DSM 20476	644736440	600011	613493	13482	cf_putative	0.9075
644736405	Slackia heliotrinireducens RHS 1, DSM 20476	644736440	1064507	1069511	5004	cf_putative	0.8208
644736405	Slackia heliotrinireducens RHS 1, DSM 20476	644736440	1330208	1345659	15451	cf_putative	0.6994
644736405	Slackia heliotrinireducens RHS 1, DSM 20476	644736440	1398645	1428679	30034	cf_saccharide	0.8672
644736405	Slackia heliotrinireducens RHS 1, DSM 20476	644736440	1634282	1649054	14772	cf_saccharide	0.9567
644736405	Slackia heliotrinireducens RHS 1, DSM 20476	644736440	1670065	1695469	25404	cf_saccharide	0.9291
644736405	Slackia heliotrinireducens RHS 1, DSM 20476	644736440	2055755	2074430	18675	cf_putative	0.8948
644736405	Slackia heliotrinireducens RHS 1, DSM 20476	644736440	2634180	2641501	7321	other	0.9943
644736405	Slackia heliotrinireducens RHS 1, DSM 20476	644736440	3033541	3039113	5572	cf_putative	0.9455
645951829	Ruminococcus flavefaciens FD-1	645961993	14006	31795	17789	cf_saccharide	N/A
645951829	Ruminococcus flavefaciens FD-1	645962028	8867	33786	24919	cf_fatty_acid	0.9406
645951829	Ruminococcus flavefaciens FD-1	645962030	8456	28129	19673	cf_putative	0.97
645951829	Ruminococcus flavefaciens FD-1	645962035	8079	19717	11638	cf_fatty_acid	0.9441
645951829	Ruminococcus flavefaciens FD-1	645962037	0	35162	35162	other	N/A
645951829	Ruminococcus flavefaciens FD-1	645962039	45028	52981	7953	cf_saccharide	0.958
645951829	Ruminococcus flavefaciens FD-1	645962042	14840	24318	9478	cf_putative	0.9463
645951829	Ruminococcus flavefaciens FD-1	645962044	24278	78544	54266	nrps-t1pks-cf_fatty_acid	0.9681
645951829	Ruminococcus flavefaciens FD-1	645962045	8959	19273	10314	cf_putative	0.8977
645951829	Ruminococcus flavefaciens FD-1	645962048	0	21682	21682	lantipeptide	N/A
645951829	Ruminococcus flavefaciens FD-1	645962054	19983	41237	21254	cf_putative	0.8956
645951829	Ruminococcus flavefaciens FD-1	645962057	297	22383	22086	cf_putative	0.9466
645951829	Ruminococcus flavefaciens FD-1	645962061	75504	89143	13639	cf_putative	0.8969
645951829	Ruminococcus flavefaciens FD-1	645962065	56808	81051	24243	cf_saccharide	0.8593
645951829	Ruminococcus flavefaciens FD-1	645962065	122498	152666	30168	cf_saccharide	0.8871
646311943	Methanobrevibacter ruminantium M1	646312022	103652	120513	16861	nrps	0.8087
646311943	Methanobrevibacter ruminantium M1	646312022	193789	229609	35820	cf_saccharide	0.9473
646311943	Methanobrevibacter ruminantium M1	646312022	506385	538366	31981	nrps	0.9786
646311943	Methanobrevibacter ruminantium M1	646312022	1299531	1327955	28424	cf_putative	0.8905
646311943	Methanobrevibacter ruminantium M1	646312022	1371178	1421088	49910	cf_saccharide	0.9022
646311943	Methanobrevibacter ruminantium M1	646312022	1880216	1895101	14885	cf_putative	0.9414
646311943	Methanobrevibacter ruminantium M1	646312022	1907205	1913818	6613	cf_putative	0.8551
646311943	Methanobrevibacter ruminantium M1	646312022	1915612	1927473	11861	cf_putative	0.9588
646311943	Methanobrevibacter ruminantium M1	646312022	1984347	1997119	12772	cf_saccharide	0.943
646311943	Methanobrevibacter ruminantium M1	646312022	2122871	2132093	9222	cf_fatty_acid	0.9446
646311943	Methanobrevibacter ruminantium M1	646312022	2400826	2436712	35886	cf_saccharide	0.8814
646311943	Methanobrevibacter ruminantium M1	646312022	2502693	2520113	17420	cf_putative	0.8744
646311943	Methanobrevibacter ruminantium M1	646312022	2857634	2907105	49471	cf_saccharide	N/A
646564560	Prevotella ruminicola 23	646564608	93321	129431	36110	cf_saccharide	0.9633
646564560	Prevotella ruminicola 23	646564608	211809	218908	7099	cf_putative	0.8912
646564560	Prevotella ruminicola 23	646564608	523316	554573	31257	cf_saccharide	0.9201
646564560	Prevotella ruminicola 23	646564608	777000	811475	34475	cf_saccharide	N/A
646564560	Prevotella ruminicola 23	646564608	1577447	1599884	22437	cf_saccharide	N/A
646564560	Prevotella ruminicola 23	646564608	1632692	1664670	31978	cf_saccharide	N/A
646564560	Prevotella ruminicola 23	646564608	1690339	1723640	33301	cf_saccharide	N/A
646564560	Prevotella ruminicola 23	646564608	1797795	1840743	42948	cf_saccharide	0.957
646564560	Prevotella ruminicola 23	646564608	2120077	2141145	21068	cf_saccharide	0.9411
646564560	Prevotella ruminicola 23	646564608	2639857	2646867	7010	cf_putative	0.9377
646564560	Prevotella ruminicola 23	646564608	3070967	3080009	9042	cf_putative	0.8542
646564560	Prevotella ruminicola 23	646564608	3089325	3110588	21263	cf_fatty_acid	N/A
646564560	Prevotella ruminicola 23	646564608	3260627	3283282	22655	cf_saccharide	N/A
646564560	Prevotella ruminicola 23	646564608	3562096	3590495	28399	cf_saccharide	N/A
646564560	Prevotella ruminicola 23	646564608	3603041	3619559	16518	cf_fatty_acid	N/A
648028012	Butyrivibrio proteoclasticus B316	648028050	157339	178950	21611	cf_saccharide	N/A
648028012	Butyrivibrio proteoclasticus B316	648028050	183354	200894	17540	cf_putative	0.8647
648028012	Butyrivibrio proteoclasticus B316	648028050	311733	347573	35840	nrps	0.9476
648028012	Butyrivibrio proteoclasticus B316	648028050	449425	541923	92498	cf_saccharide	0.9619
648028012	Butyrivibrio proteoclasticus B316	648028050	552675	611963	59288	cf_saccharide	0.9261
648028012	Butyrivibrio proteoclasticus B316	648028050	630537	686943	56406	cf_saccharide	0.959
648028012	Butyrivibrio proteoclasticus B316	648028050	691861	737932	46071	cf_saccharide	0.765
648028012	Butyrivibrio proteoclasticus B316	648028050	851265	870987	19722	cf_saccharide	0.8043
648028012	Butyrivibrio proteoclasticus B316	648028050	922674	945962	23288	cf_saccharide	N/A
648028012	Butyrivibrio proteoclasticus B316	648028050	986495	1014463	27968	cf_saccharide	0.8376
648028012	Butyrivibrio proteoclasticus B316	648028050	1367168	1397935	30767	cf_saccharide	0.9383
648028012	Butyrivibrio proteoclasticus B316	648028050	1572114	1583791	11677	cf_fatty_acid	0.822
648028012	Butyrivibrio proteoclasticus B316	648028050	2189488	2222178	32690	cf_saccharide	N/A
648028012	Butyrivibrio proteoclasticus B316	648028050	2646952	2684498	37546	cf_saccharide	N/A
648028012	Butyrivibrio proteoclasticus B316	648028050	2815934	2829890	13956	cf_saccharide	0.8507
648028012	Butyrivibrio proteoclasticus B316	648028050	2907787	2927204	19417	lassopeptide	0.9176
648028012	Butyrivibrio proteoclasticus B316	648028050	2938329	2979220	40891	cf_saccharide	N/A
648028012	Butyrivibrio proteoclasticus B316	648028050	3045958	3050543	4585	cf_putative	0.9847
648028012	Butyrivibrio proteoclasticus B316	648028050	3071994	3161361	89367	cf_saccharide	0.9551
648028012	Butyrivibrio proteoclasticus B316	648028050	3275674	3285902	10228	bacteriocin	N/A
648028012	Butyrivibrio proteoclasticus B316	648028051	179031	199940	20909	cf_putative	0.8607
648276714	Prevotella bryantii B14	648294177	0	32670	32670	arylpolyene	0.9251
648276714	Prevotella bryantii B14	648294188	2557	20760	18203	cf_putative	0.9638
648276714	Prevotella bryantii B14	648294197	24243	52971	28728	cf_putative	0.9225
648276714	Prevotella bryantii B14	648294201	54260	81970	27710	cf_saccharide	N/A
648276714	Prevotella bryantii B14	648294216	7972	32589	24617	cf_saccharide	N/A
648276714	Prevotella bryantii B14	648294217	0	14345	14345	cf_fatty_acid	N/A
648276714	Prevotella bryantii B14	648294219	0	27016	27016	arylpolyene	0.9868
648276714	Prevotella bryantii B14	648294222	0	22765	22765	arylpolyene	N/A
648276714	Prevotella bryantii B14	648294224	0	16005	16005	cf_saccharide	N/A
648276714	Prevotella bryantii B14	648294228	77858	99232	21374	cf_saccharide	N/A
648276714	Prevotella bryantii B14	648294238	92919	112415	19496	cf_fatty_acid	N/A
648276714	Prevotella bryantii B14	648294261	51822	89200	37378	cf_saccharide	0.9259
648276714	Prevotella bryantii B14	648294263	13189	35746	22557	cf_saccharide	N/A
648276714	Prevotella bryantii B14	648294266	0	11061	11061	cf_saccharide	N/A
648276714	Prevotella bryantii B14	648294270	1873	52115	50242	cf_saccharide	0.97
648276714	Prevotella bryantii B14	648294270	54259	60326	6067	cf_putative	0.8991
649633094	Ruminococcus albus 7	649633095	331581	357263	25682	cf_saccharide	0.949
649633094	Ruminococcus albus 7	649633096	30724	39538	8814	cf_putative	0.8642
649633094	Ruminococcus albus 7	649633096	175810	191800	15990	cf_saccharide	0.9232
649633094	Ruminococcus albus 7	649633103	252555	265090	12535	cf_putative	0.7222
649633094	Ruminococcus albus 7	649633103	433293	459639	26346	cf_saccharide	0.9777
649633094	Ruminococcus albus 7	649633103	956267	1017470	61203	nrps	0.9591
649633094	Ruminococcus albus 7	649633103	1220611	1247250	26639	cf_putative	0.8717
649633094	Ruminococcus albus 7	649633103	1432089	1442368	10279	cf_putative	0.9588
649633094	Ruminococcus albus 7	649633103	1858921	1869630	10709	cf_putative	0.8949
649633094	Ruminococcus albus 7	649633103	2182532	2197446	14914	cf_fatty_acid	0.9494
649633094	Ruminococcus albus 7	649633103	2897449	2914088	16639	cf_putative	0.8928
649633094	Ruminococcus albus 7	649633103	3524230	3544790	20560	cf_fatty_acid	0.9256
650377942	Fibrobacter succinogenes S85	650377928	62605	70908	8303	cf_fatty_acid	0.8538
650377942	Fibrobacter succinogenes S85	650377928	301082	316090	15008	arylpolyene	0.9458
650377942	Fibrobacter succinogenes S85	650377928	323489	335796	12307	cf_fatty_acid	0.9743
650377942	Fibrobacter succinogenes S85	650377928	371246	392491	21245	cf_fatty_acid	N/A
650377942	Fibrobacter succinogenes S85	650377928	434811	455894	21083	terpene	N/A
650377942	Fibrobacter succinogenes S85	650377928	490204	501398	11194	cf_putative	0.8441
650377942	Fibrobacter succinogenes S85	650377928	1015756	1038278	22522	cf_saccharide	N/A
650377942	Fibrobacter succinogenes S85	650377928	1168052	1191333	23281	lantipeptide	N/A
650377942	Fibrobacter succinogenes S85	650377928	1250709	1305757	55048	cf_saccharide	N/A
650377942	Fibrobacter succinogenes S85	650377928	1387776	1396290	8514	cf_putative	0.8592
650377942	Fibrobacter succinogenes S85	650377928	1643821	1678820	34999	cf_saccharide	0.9384
650377942	Fibrobacter succinogenes S85	650377928	2164469	2170103	5634	cf_putative	0.7797
650377942	Fibrobacter succinogenes S85	650377928	2285578	2314953	29375	cf_saccharide	N/A
650377942	Fibrobacter succinogenes S85	650377928	2977972	3000610	22638	cf_saccharide	0.8816
650377942	Fibrobacter succinogenes S85	650377928	3203748	3214136	10388	cf_putative	0.9384
650377942	Fibrobacter succinogenes S85	650377928	3304117	3310039	5922	cf_putative	0.9279
650377942	Fibrobacter succinogenes S85	650377928	3435804	3478720	42916	nrps	N/A
650377942	Fibrobacter succinogenes S85	650377928	3724382	3779318	54936	cf_saccharide	0.9723
650377942	Fibrobacter succinogenes S85	650377928	3819058	3843004	23946	cf_saccharide	N/A
650716033	Desulfotomaculum ruminis DL, DSM 2154	650716101	539662	546119	6457	cf_putative	0.9371
650716033	Desulfotomaculum ruminis DL, DSM 2154	650716101	553116	566676	13560	cf_putative	0.8064
650716033	Desulfotomaculum ruminis DL, DSM 2154	650716101	604538	612172	7634	cf_putative	0.8593
650716033	Desulfotomaculum ruminis DL, DSM 2154	650716101	1147163	1158865	11702	cf_putative	0.9907
650716033	Desulfotomaculum ruminis DL, DSM 2154	650716101	1248212	1257649	9437	cf_putative	0.9047
650716033	Desulfotomaculum ruminis DL, DSM 2154	650716101	1340705	1373938	33233	cf_saccharide	N/A
650716033	Desulfotomaculum ruminis DL, DSM 2154	650716101	1572688	1583375	10687	cf_putative	0.9414
650716033	Desulfotomaculum ruminis DL, DSM 2154	650716101	1755955	1761213	5258	cf_fatty_acid	0.9779
650716033	Desulfotomaculum ruminis DL, DSM 2154	650716101	1979542	1989772	10230	cf_putative	0.8726
650716033	Desulfotomaculum ruminis DL, DSM 2154	650716101	2152203	2157360	5157	cf_putative	0.9099
650716033	Desulfotomaculum ruminis DL, DSM 2154	650716101	2222074	2234319	12245	cf_fatty_acid	0.9873
650716033	Desulfotomaculum ruminis DL, DSM 2154	650716101	2417016	2443795	26779	cf_saccharide	N/A
650716033	Desulfotomaculum ruminis DL, DSM 2154	650716101	2560016	2583049	23033	cf_saccharide	N/A
650716033	Desulfotomaculum ruminis DL, DSM 2154	650716101	2899775	2911110	11335	cf_putative	0.9395
650716033	Desulfotomaculum ruminis DL, DSM 2154	650716101	3253591	3264429	10838	cf_putative	0.9297
650716033	Desulfotomaculum ruminis DL, DSM 2154	650716101	3351077	3364061	12984	cf_putative	0.8473
650716033	Desulfotomaculum ruminis DL, DSM 2154	650716101	3460198	3466474	6276	cf_putative	0.9059
650716033	Desulfotomaculum ruminis DL, DSM 2154	650716101	3680175	3712565	32390	cf_saccharide	0.9121
650716033	Desulfotomaculum ruminis DL, DSM 2154	650716101	3700764	3738257	37493	cf_saccharide	0.8857
2501651219	Synergistetes Syn_Fa1	2501654521	289479	306980	17501	cf_saccharide	0.8397
2501651219	Synergistetes Syn_Fa1	2501654522	277112	293815	16703	cf_fatty_acid	0.9768
2501651219	Synergistetes Syn_Fa1	2501654523	23694	50202	26508	cf_putative	0.8456
2501651219	Synergistetes Syn_Fa1	2501654523	191991	211104	19113	cf_saccharide-cf_fatty_acid	0.8731
2501651219	Synergistetes Syn_Fa1	2501654524	8491	15973	7482	cf_putative	0.9484
2501651219	Synergistetes Syn_Fa1	2501654524	118740	142563	23823	cf_fatty_acid	0.9826
2501651219	Synergistetes Syn_Fa1	2501654524	318256	333659	15403	cf_saccharide	0.943
2501651219	Synergistetes Syn_Fa1	2501654524	532935	540000	7065	cf_putative	0.9306
2501651219	Synergistetes Syn_Fa1	2501654524	779986	790787	10801	bacteriocin	0.829
2501651219	Synergistetes Syn_Fa1	2501654528	88717	96680	7963	cf_putative	0.9408
2501651219	Synergistetes Syn_Fa1	2501654528	304220	310287	6067	cf_putative	0.9748
2501651219	Synergistetes Syn_Fa1	2501654535	4895	18581	13686	cf_putative	0.9102
2509276007	Eubacterium cellulosolvens 6	2509291821	72415	94476	22061	cf_putative	0.9492
2509276007	Eubacterium cellulosolvens 6	2509291821	96441	115769	19328	cf_saccharide	0.8035
2509276007	Eubacterium cellulosolvens 6	2509291821	444421	466067	21646	cf_putative	0.9095
2509276007	Eubacterium cellulosolvens 6	2509291821	733056	764705	31649	cf_saccharide	N/A
2509276007	Eubacterium cellulosolvens 6	2509291821	833969	839913	5944	cf_putative	0.8553
2509276007	Eubacterium cellulosolvens 6	2509291821	988471	1016379	27908	cf_putative	0.9214
2509276007	Eubacterium cellulosolvens 6	2509291821	1025103	1034494	9391	cf_putative	0.9044
2509276007	Eubacterium cellulosolvens 6	2509291821	1097145	1125402	28257	cf_saccharide	0.9324
2509276007	Eubacterium cellulosolvens 6	2509291821	1136837	1169519	32682	cf_saccharide	N/A
2509276007	Eubacterium cellulosolvens 6	2509291821	1574670	1591020	16350	cf_fatty_acid	0.9702
2509276007	Eubacterium cellulosolvens 6	2509291821	1691689	1724366	32677	cf_saccharide	N/A
2509276007	Eubacterium cellulosolvens 6	2509291821	2181894	2206048	24154	cf_saccharide	0.9329
2509276007	Eubacterium cellulosolvens 6	2509291821	2225523	2265389	39866	cf_saccharide-lassopeptide	N/A
2509276007	Eubacterium cellulosolvens 6	2509291821	2679796	2702462	22666	cf_saccharide	0.9703
2509276007	Eubacterium cellulosolvens 6	2509291821	2761014	2779986	18972	cf_putative	0.9577
2509276007	Eubacterium cellulosolvens 6	2509291821	2854977	2898437	43460	nrps	0.7711
2509276007	Eubacterium cellulosolvens 6	2509291821	3040910	3068980	28070	nrps	0.9548
2509276055	Treponema saccharophilum PB, DSM 2985	2509297905	15490	30727	15237	cf_putative	0.7227
2509276055	Treponema saccharophilum PB, DSM 2985	2509297905	470766	492029	21263	cf_fatty_acid	N/A
2509276055	Treponema saccharophilum PB, DSM 2985	2509297905	635170	646056	10886	cf_fatty_acid	0.9802
2509276055	Treponema saccharophilum PB, DSM 2985	2509297905	1281983	1320326	38343	cf_saccharide	0.9466
2509276055	Treponema saccharophilum PB, DSM 2985	2509297905	1425049	1459272	34223	cf_saccharide	0.9083
2509276055	Treponema saccharophilum PB, DSM 2985	2509297905	1555822	1564428	8606	cf_saccharide	0.9265
2509276055	Treponema saccharophilum PB, DSM 2985	2509297905	2585111	2601061	15950	cf_putative	0.9398
2509276055	Treponema saccharophilum PB, DSM 2985	2509297908	276428	284203	7775	cf_putative	0.9551
2510461067	Lachnospiraceae bacterium JC7	2510510618	75926	93154	17228	bacteriocin	N/A
2510461067	Lachnospiraceae bacterium JC7	2510510622	8329	15979	7650	cf_putative	0.9476
2510461067	Lachnospiraceae bacterium JC7	2510510627	21413	29450	8037	cf_putative	0.87
2510461067	Lachnospiraceae bacterium JC7	2510510628	69755	91221	21466	cf_saccharide	0.9026
2510461067	Lachnospiraceae bacterium JC7	2510510629	46245	71561	25316	cf_saccharide	N/A
2510461067	Lachnospiraceae bacterium JC7	2510510631	1220	12093	10873	cf_putative	0.6768
2510461067	Lachnospiraceae bacterium JC7	2510510635	0	31430	31430	cf_saccharide	N/A
2510461067	Lachnospiraceae bacterium JC7	2510510636	15570	31114	15544	cf_saccharide	0.8368
2510461067	Lachnospiraceae bacterium JC7	2510510640	28780	45181	16401	cf_fatty_acid	0.9425
2510461067	Lachnospiraceae bacterium JC7	2510510645	26269	42805	16536	cf_saccharide	N/A
2510461067	Lachnospiraceae bacterium JC7	2510510650	17208	31485	14277	cf_putative	0.8176
2510461067	Lachnospiraceae bacterium JC7	2510510664	2162	14259	12097	bacteriocin	N/A
2511231071	Megasphaera elsdenii DSM 20460	2511244449	87314	92626	5312	cf_fatty_acid	0.9939
2511231071	Megasphaera elsdenii DSM 20460	2511244449	756417	762946	6529	cf_putative	0.956
2511231071	Megasphaera elsdenii DSM 20460	2511244449	926796	945636	18840	cf_saccharide	0.9194
2511231071	Megasphaera elsdenii DSM 20460	2511244449	1301101	1305255	4154	cf_putative	0.8479
2511231071	Megasphaera elsdenii DSM 20460	2511244449	1838152	1850409	12257	cf_putative	0.8747
2511231071	Megasphaera elsdenii DSM 20460	2511244449	1906620	1917356	10736	cf_saccharide	0.7758
2511231071	Megasphaera elsdenii DSM 20460	2511244449	2056222	2077807	21585	cf_putative	0.8796
2511231071	Megasphaera elsdenii DSM 20460	2511244449	2155280	2191303	36023	cf_saccharide	0.825
2513020023	Bacteroides ovatus NLAE-zl-C11 (Illumina Draft assembly with Velvet)	2513022122	63	6937	6874	cf_putative	0.972
2513020023	Bacteroides ovatus NLAE-zl-C11 (Illumina Draft assembly with Velvet)	2513022132	74301	100501	26200	cf_saccharide	0.8615
2513020023	Bacteroides ovatus NLAE-zl-C11 (Illumina Draft assembly with Velvet)	2513022138	0	61316	61316	cf_saccharide-cf_fatty_acid	0.9683
2513020023	Bacteroides ovatus NLAE-zl-C11 (Illumina Draft assembly with Velvet)	2513022177	71	7964	7893	cf_putative	0.8615
2513020023	Bacteroides ovatus NLAE-zl-C11 (Illumina Draft assembly with Velvet)	2513022206	36587	56648	20061	cf_saccharide	0.8865
2513020023	Bacteroides ovatus NLAE-zl-C11 (Illumina Draft assembly with Velvet)	2513022206	99142	112492	13350	cf_fatty_acid	0.8128
2513020023	Bacteroides ovatus NLAE-zl-C11 (Illumina Draft assembly with Velvet)	2513022233	191	13443	13252	cf_putative	0.9308
2513020023	Bacteroides ovatus NLAE-zl-C11 (Illumina Draft assembly with Velvet)	2513022256	0	14226	14226	cf_saccharide	N/A
2513020023	Bacteroides ovatus NLAE-zl-C11 (Illumina Draft assembly with Velvet)	2513022262	15762	24818	9056	arylpolyene	0.9494
2513020023	Bacteroides ovatus NLAE-zl-C11 (Illumina Draft assembly with Velvet)	2513022287	13438	25550	12112	cf_fatty_acid	N/A
2513020023	Bacteroides ovatus NLAE-zl-C11 (Illumina Draft assembly with Velvet)	2513022298	0	11591	11591	cf_saccharide	N/A
2513020023	Bacteroides ovatus NLAE-zl-C11 (Illumina Draft assembly with Velvet)	2513022305	15925	27081	11156	cf_putative	0.908
2513020023	Bacteroides ovatus NLAE-zl-C11 (Illumina Draft assembly with Velvet)	2513022344	30583	35783	5200	cf_putative	0.7899
2513020023	Bacteroides ovatus NLAE-zl-C11 (Illumina Draft assembly with Velvet)	2513022351	0	28031	28031	cf_saccharide	0.8961
2513020023	Bacteroides ovatus NLAE-zl-C11 (Illumina Draft assembly with Velvet)	2513022351	46457	54729	8272	cf_putative	0.8838
2513020023	Bacteroides ovatus NLAE-zl-C11 (Illumina Draft assembly with Velvet)	2513022351	155178	159844	4666	cf_putative	0.8098
2513020024	Bacteroides xylanisolvens NLAE-zl-C182	2513022437	168922	190275	21353	cf_fatty_acid -cf_saccharide	0.9408
2513020024	Bacteroides xylanisolvens NLAE-zl-C182	2513022440	17921	34004	16083	cf_putative	0.8228
2513020024	Bacteroides xylanisolvens NLAE-zl-C182	2513022448	1380	8710	7330	cf_putative	0.9473
2513020024	Bacteroides xylanisolvens NLAE-zl-C182	2513022453	21043	44180	23137	cf_saccharide	N/A
2513020024	Bacteroides xylanisolvens NLAE-zl-C182	2513022466	1250	15341	14091	cf_saccharide	0.7881
2513020024	Bacteroides xylanisolvens NLAE-zl-C182	2513022475	8273	32331	24058	cf_saccharide	0.7244
2513020024	Bacteroides xylanisolvens NLAE-zl-C182	2513022490	34791	46911	12120	cf_fatty_acid	N/A
2513020024	Bacteroides xylanisolvens NLAE-zl-C182	2513022491	5320	21841	16521	cf_saccharide	0.9667
2513020024	Bacteroides xylanisolvens NLAE-zl-C182	2513022493	43714	59153	15439	cf_saccharide	N/A
2513020024	Bacteroides xylanisolvens NLAE-zl-C182	2513022506	151877	177242	25365	cf_saccharide	0.9179
2513020024	Bacteroides xylanisolvens NLAE-zl-C182	2513022581	146	13608	13462	cf_fatty_acid	0.7433
2513020024	Bacteroides xylanisolvens NLAE-zl-C182	2513022581	47404	86703	39299	cf_saccharide	N/A
2513020024	Bacteroides xylanisolvens NLAE-zl-C182	2513022626	37237	52798	15561	cf_putative	0.7552
2513020024	Bacteroides xylanisolvens NLAE-zl-C182	2513022644	191918	201157	9239	cf_putative	0.7552
2513020024	Bacteroides xylanisolvens NLAE-zl-C182	2513022653	18198	25225	7027	cf_putative	0.8772
2513020025	Bacteroides xylanisolvens NLAE-zl-C29 (Illumina Draft assembly with Velvet)	2513022667	11314	32701	21387	cf_saccharide	0.7828
2513020025	Bacteroides xylanisolvens NLAE-zl-C29 (Illumina Draft assembly with Velvet)	2513022668	87775	103857	16082	cf_putative	0.8433
2513020025	Bacteroides xylanisolvens NLAE-zl-C29 (Illumina Draft assembly with Velvet)	2513022675	30523	36999	6476	cf_putative	0.943
2513020025	Bacteroides xylanisolvens NLAE-zl-C29 (Illumina Draft assembly with Velvet)	2513022681	8322	33685	25363	cf_saccharide-cf_fatty_acid	0.894
2513020025	Bacteroides xylanisolvens NLAE-zl-C29 (Illumina Draft assembly with Velvet)	2513022683	0	12120	12120	cf_fatty_acid	N/A
2513020025	Bacteroides xylanisolvens NLAE-zl-C29 (Illumina Draft assembly with Velvet)	2513022701	21979	45116	23137	cf_saccharide	N/A
2513020025	Bacteroides xylanisolvens NLAE-zl-C29 (Illumina Draft assembly with Velvet)	2513022715	43867	52591	8724	cf_putative	0.8387
2513020025	Bacteroides xylanisolvens NLAE-zl-C29 (Illumina Draft assembly with Velvet)	2513022727	17	5911	5894	cf_saccharide	0.9712
2513020025	Bacteroides xylanisolvens NLAE-zl-C29 (Illumina Draft assembly with Velvet)	2513022736	61477	87261	25784	cf_saccharide	0.9869
2513020025	Bacteroides xylanisolvens NLAE-zl-C29 (Illumina Draft assembly with Velvet)	2513022738	17682	25760	8078	cf_putative	0.8624
2513020025	Bacteroides xylanisolvens NLAE-zl-C29 (Illumina Draft assembly with Velvet)	2513022738	46068	52723	6655	cf_putative	0.7883
2513020025	Bacteroides xylanisolvens NLAE-zl-C29 (Illumina Draft assembly with Velvet)	2513022750	59588	80517	20929	cf_fatty_acid	N/A
2513020025	Bacteroides xylanisolvens NLAE-zl-C29 (Illumina Draft assembly with Velvet)	2513022750	121070	134557	13487	cf_saccharide	N/A
2513020025	Bacteroides xylanisolvens NLAE-zl-C29 (Illumina Draft assembly with Velvet)	2513022751	35167	50532	15365	cf_putative	0.8201
2513020025	Bacteroides xylanisolvens NLAE-zl-C29 (Illumina Draft assembly with Velvet)	2513022787	60242	72354	12112	cf_saccharide	0.9143
2513020025	Bacteroides xylanisolvens NLAE-zl-C29 (Illumina Draft assembly with Velvet)	2513022820	112810	136548	23738	cf_saccharide	0.9405
2513020025	Bacteroides xylanisolvens NLAE-zl-C29 (Illumina Draft assembly with Velvet)	2513022837	12588	21629	9041	cf_putative	0.7909
2513020025	Bacteroides xylanisolvens NLAE-zl-C29 (Illumina Draft assembly with Velvet)	2513022905	11456	36253	24797	cf_saccharide	0.8548
2513020026	Bacteroides xylanisolvens NLAE-zl-C339 (Illumina Draft assembly with Velvet)	2513022913	0	15440	15440	cf_saccharide	N/A
2513020026	Bacteroides xylanisolvens NLAE-zl-C339 (Illumina Draft assembly with Velvet)	2513022917	1250	15341	14091	cf_saccharide	0.7881
2513020026	Bacteroides xylanisolvens NLAE-zl-C339 (Illumina Draft assembly with Velvet)	2513022919	4633	25986	21353	cf_saccharide-cf_fatty_acid	0.962
2513020026	Bacteroides xylanisolvens NLAE-zl-C339 (Illumina Draft assembly with Velvet)	2513022922	1380	8710	7330	cf_putative	0.9473
2513020026	Bacteroides xylanisolvens NLAE-zl-C339 (Illumina Draft assembly with Velvet)	2513022927	21043	44180	23137	cf_saccharide	N/A
2513020026	Bacteroides xylanisolvens NLAE-zl-C339 (Illumina Draft assembly with Velvet)	2513022936	71297	87380	16083	cf_putative	0.8502
2513020026	Bacteroides xylanisolvens NLAE-zl-C339 (Illumina Draft assembly with Velvet)	2513022938	146	13608	13462	cf_fatty_acid	0.7433
2513020026	Bacteroides xylanisolvens NLAE-zl-C339 (Illumina Draft assembly with Velvet)	2513022938	47404	86703	39299	cf_saccharide	N/A
2513020026	Bacteroides xylanisolvens NLAE-zl-C339 (Illumina Draft assembly with Velvet)	2513022969	8273	32331	24058	cf_saccharide	0.7244
2513020026	Bacteroides xylanisolvens NLAE-zl-C339 (Illumina Draft assembly with Velvet)	2513022973	5320	21841	16521	cf_saccharide	0.9667
2513020026	Bacteroides xylanisolvens NLAE-zl-C339 (Illumina Draft assembly with Velvet)	2513022994	0	14133	14133	cf_putative	0.9199
2513020026	Bacteroides xylanisolvens NLAE-zl-C339 (Illumina Draft assembly with Velvet)	2513023009	0	12120	12120	cf_fatty_acid	N/A
2513020026	Bacteroides xylanisolvens NLAE-zl-C339 (Illumina Draft assembly with Velvet)	2513023029	17048	25126	8078	cf_putative	0.8624
2513020026	Bacteroides xylanisolvens NLAE-zl-C339 (Illumina Draft assembly with Velvet)	2513023041	12580	21621	9041	cf_putative	0.7909
2513020026	Bacteroides xylanisolvens NLAE-zl-C339 (Illumina Draft assembly with Velvet)	2513023081	21948	47313	25365	cf_saccharide	0.9163
2513020027	Bacteroides ovatus NLAE-zl-C34 (Illumina Draft assembly with Velvet)	2513023167	101482	162798	61316	cf_fatty_acid -cf_saccharide	0.9566
2513020027	Bacteroides ovatus NLAE-zl-C34 (Illumina Draft assembly with Velvet)	2513023188	27253	37767	10514	cf_fatty_acid	0.7215
2513020027	Bacteroides ovatus NLAE-zl-C34 (Illumina Draft assembly with Velvet)	2513023188	83636	103697	20061	cf_saccharide	0.9144
2513020027	Bacteroides ovatus NLAE-zl-C34 (Illumina Draft assembly with Velvet)	2513023222	1542	14794	13252	cf_putative	0.9302
2513020027	Bacteroides ovatus NLAE-zl-C34 (Illumina Draft assembly with Velvet)	2513023233	1066	27266	26200	cf_saccharide	0.8971
2513020027	Bacteroides ovatus NLAE-zl-C34 (Illumina Draft assembly with Velvet)	2513023253	0	11591	11591	cf_saccharide	N/A
2513020027	Bacteroides ovatus NLAE-zl-C34 (Illumina Draft assembly with Velvet)	2513023276	794	15020	14226	cf_saccharide	N/A
2513020027	Bacteroides ovatus NLAE-zl-C34 (Illumina Draft assembly with Velvet)	2513023294	63	6937	6874	cf_putative	0.972
2513020027	Bacteroides ovatus NLAE-zl-C34 (Illumina Draft assembly with Velvet)	2513023301	94756	103812	9056	arylpolyene	0.94
2513020027	Bacteroides ovatus NLAE-zl-C34 (Illumina Draft assembly with Velvet)	2513023341	7227	10709	3482	cf_putative	0.7441
2513020027	Bacteroides ovatus NLAE-zl-C34 (Illumina Draft assembly with Velvet)	2513023341	30593	35793	5200	cf_putative	0.7899
2513020027	Bacteroides ovatus NLAE-zl-C34 (Illumina Draft assembly with Velvet)	2513023372	7858	17126	9268	cf_putative	0.9333
2513020027	Bacteroides ovatus NLAE-zl-C34 (Illumina Draft assembly with Velvet)	2513023382	13102	25214	12112	cf_fatty_acid	N/A
2513020027	Bacteroides ovatus NLAE-zl-C34 (Illumina Draft assembly with Velvet)	2513023435	0	28031	28031	cf_saccharide	0.8961
2513020027	Bacteroides ovatus NLAE-zl-C34 (Illumina Draft assembly with Velvet)	2513023435	46457	54729	8272	cf_putative	0.8838
2513020027	Bacteroides ovatus NLAE-zl-C34 (Illumina Draft assembly with Velvet)	2513023435	155183	159849	4666	cf_putative	0.8098
2513020028	Bacteroides thetaiotaomicron NLAE-zl-C523 (Illumina Draft assembly with Velvet)	2513023471	87585	111077	23492	cf_saccharide	0.9189
2513020028	Bacteroides thetaiotaomicron NLAE-zl-C523 (Illumina Draft assembly with Velvet)	2513023474	35851	42326	6475	cf_putative	0.8912
2513020028	Bacteroides thetaiotaomicron NLAE-zl-C523 (Illumina Draft assembly with Velvet)	2513023479	30851	36129	5278	cf_putative	0.7899
2513020028	Bacteroides thetaiotaomicron NLAE-zl-C523 (Illumina Draft assembly with Velvet)	2513023480	71537	82214	10677	cf_saccharide	0.8592
2513020028	Bacteroides thetaiotaomicron NLAE-zl-C523 (Illumina Draft assembly with Velvet)	2513023480	86740	93072	6332	cf_putative	0.9172
2513020028	Bacteroides thetaiotaomicron NLAE-zl-C523 (Illumina Draft assembly with Velvet)	2513023483	37285	67328	30043	cf_saccharide	0.8314
2513020028	Bacteroides thetaiotaomicron NLAE-zl-C523 (Illumina Draft assembly with Velvet)	2513023506	59895	105715	45820	cf_fatty_acid -cf_saccharide	0.9432
2513020028	Bacteroides thetaiotaomicron NLAE-zl-C523 (Illumina Draft assembly with Velvet)	2513023525	128456	152292	23836	cf_saccharide	N/A
2513020028	Bacteroides thetaiotaomicron NLAE-zl-C523 (Illumina Draft assembly with Velvet)	2513023539	30920	51928	21008	cf_fatty_acid	0.9498
2513020028	Bacteroides thetaiotaomicron NLAE-zl-C523 (Illumina Draft assembly with Velvet)	2513023577	36703	50607	13904	cf_saccharide	0.6782
2513020028	Bacteroides thetaiotaomicron NLAE-zl-C523 (Illumina Draft assembly with Velvet)	2513023577	50682	61020	10338	cf_putative	0.9705
2513020028	Bacteroides thetaiotaomicron NLAE-zl-C523 (Illumina Draft assembly with Velvet)	2513023579	0	12094	12094	cf_fatty_acid	N/A
2513020028	Bacteroides thetaiotaomicron NLAE-zl-C523 (Illumina Draft assembly with Velvet)	2513023657	132028	152081	20053	cf_saccharide	N/A
2513020028	Bacteroides thetaiotaomicron NLAE-zl-C523 (Illumina Draft assembly with Velvet)	2513023693	53293	66745	13452	cf_saccharide	N/A
2513020028	Bacteroides thetaiotaomicron NLAE-zl-C523 (Illumina Draft assembly with Velvet)	2513023725	33681	44865	11184	cf_saccharide	0.9111
2513020028	Bacteroides thetaiotaomicron NLAE-zl-C523 (Illumina Draft assembly with Velvet)	2513023725	66038	74704	8666	cf_putative	0.9485
2513020028	Bacteroides thetaiotaomicron NLAE-zl-C523 (Illumina Draft assembly with Velvet)	2513023728	309625	343408	33783	cf_saccharide	0.9745
2513020028	Bacteroides thetaiotaomicron NLAE-zl-C523 (Illumina Draft assembly with Velvet)	2513023729	9371	30058	20687	cf_saccharide	0.9227
2513020028	Bacteroides thetaiotaomicron NLAE-zl-C523 (Illumina Draft assembly with Velvet)	2513023729	246115	265637	19522	cf_putative	0.8972
2513237213	Selenomonas ruminantium lactilytica TAM6421	2513260660	172267	176897	4630	cf_putative	0.929
2513237213	Selenomonas ruminantium lactilytica TAM6421	2513260660	295737	338848	43111	nrps	N/A
2513237213	Selenomonas ruminantium lactilytica TAM6421	2513260660	643967	667957	23990	cf_saccharide	0.8813
2513237213	Selenomonas ruminantium lactilytica TAM6421	2513260660	772770	785140	12370	cf_fatty_acid	0.8755
2513237213	Selenomonas ruminantium lactilytica TAM6421	2513260660	1293152	1304580	11428	bacteriocin	N/A
2513237213	Selenomonas ruminantium lactilytica TAM6421	2513260660	1783391	1816791	33400	cf_saccharide	0.8703
2513237213	Selenomonas ruminantium lactilytica TAM6421	2513260660	2230395	2237697	7302	cf_putative	0.9394
2513237213	Selenomonas ruminantium lactilytica TAM6421	2513260660	2264692	2267852	3160	cf_putative	0.8695
2513237213	Selenomonas ruminantium lactilytica TAM6421	2513260660	2379372	2389996	10624	cf_putative	0.9239
2513237213	Selenomonas ruminantium lactilytica TAM6421	2513260660	2446042	2484190	38148	cf_saccharide	0.9287
2513237213	Selenomonas ruminantium lactilytica TAM6421	2513260660	2487188	2502340	15152	cf_putative	0.8753
2513237213	Selenomonas ruminantium lactilytica TAM6421	2513260660	2564320	2603091	38771	cf_saccharide	N/A
2513237213	Selenomonas ruminantium lactilytica TAM6421	2513260660	2795506	2806478	10972	cf_putative	0.9264
2513237213	Selenomonas ruminantium lactilytica TAM6421	2513260660	2829376	2849108	19732	cf_saccharide	0.9578
2513237213	Selenomonas ruminantium lactilytica TAM6421	2513260660	2978178	2987821	9643	cf_putative	0.9031
2513237213	Selenomonas ruminantium lactilytica TAM6421	2513260668	43942	52640	8698	cf_putative	0.8233
2513237291	Treponema sp. JC4	2513265559	58031	64212	6181	arylpolyene	0.9348
2513237291	Treponema sp. JC4	2513265559	94739	105490	10751	cf_putative	0.9249
2513237291	Treponema sp. JC4	2513265559	140091	182503	42412	other	N/A
2513237291	Treponema sp. JC4	2513265560	40597	61857	21260	cf_fatty_acid	N/A
2513237291	Treponema sp. JC4	2513265560	117833	123167	5334	cf_fatty_acid	0.8728
2513237291	Treponema sp. JC4	2513265561	69401	79953	10552	bacteriocin	N/A
2513237291	Treponema sp. JC4	2513265564	0	25517	25517	arylpolyene	0.953
2513237291	Treponema sp. JC4	2513265583	1354	9305	7951	cf_putative	0.8851
2513237291	Treponema sp. JC4	2513265604	536	11930	11394	cf_saccharide	0.8313
2513237291	Treponema sp. JC4	2513265611	0	9158	9158	cf_saccharide	N/A
2513237291	Treponema sp. JC4	2513265651	0	1820	1820	cf_saccharide	N/A
2514885004	Bacteroides thetaiotaomicron NLAE-zl-G288	2514885509	49360	72003	22643	cf_fatty_acid	0.7948
2514885004	Bacteroides thetaiotaomicron NLAE-zl-G288	2514885511	4562	23443	18881	cf_saccharide	N/A
2514885004	Bacteroides thetaiotaomicron NLAE-zl-G288	2514885530	20451	28209	7758	cf_putative	0.9464
2514885004	Bacteroides thetaiotaomicron NLAE-zl-G288	2514885543	100688	149230	48542	cf_saccharide-cf_fatty_acid	0.9148
2514885004	Bacteroides thetaiotaomicron NLAE-zl-G288	2514885569	1366	25642	24276	cf_saccharide	0.8395
2514885004	Bacteroides thetaiotaomicron NLAE-zl-G288	2514885581	0	14097	14097	cf_saccharide	N/A
2514885004	Bacteroides thetaiotaomicron NLAE-zl-G288	2514885599	248197	270316	22119	cf_saccharide	0.9035
2514885004	Bacteroides thetaiotaomicron NLAE-zl-G288	2514885599	350583	387919	37336	cf_saccharide	N/A
2514885004	Bacteroides thetaiotaomicron NLAE-zl-G288	2514885600	21918	47696	25778	cf_fatty_acid	0.9661
2514885004	Bacteroides thetaiotaomicron NLAE-zl-G288	2514885600	60342	69009	8667	cf_putative	0.9485
2514885004	Bacteroides thetaiotaomicron NLAE-zl-G288	2514885600	154798	176058	21260	cf_saccharide	N/A
2514885004	Bacteroides thetaiotaomicron NLAE-zl-G288	2514885612	69629	79541	9912	cf_saccharide	0.8657
2514885004	Bacteroides thetaiotaomicron NLAE-zl-G288	2514885615	17877	27091	9214	cf_putative	0.8063
2514885004	Bacteroides thetaiotaomicron NLAE-zl-G288	2514885615	156785	184013	27228	cf_saccharide	0.9624
2514885004	Bacteroides thetaiotaomicron NLAE-zl-G288	2514885615	197941	203219	5278	cf_putative	0.821
2514885004	Bacteroides thetaiotaomicron NLAE-zl-G288	2514885632	36510	59498	22988	cf_saccharide	0.9618
2514885004	Bacteroides thetaiotaomicron NLAE-zl-G288	2514885637	91949	98424	6475	cf_putative	0.9359
2514885004	Bacteroides thetaiotaomicron NLAE-zl-G288	2514885649	0	16728	16728	cf_fatty_acid	N/A
2514885004	Bacteroides thetaiotaomicron NLAE-zl-G288	2514885655	218942	244482	25540	cf_saccharide	0.973
2514885004	Bacteroides thetaiotaomicron NLAE-zl-G288	2514885655	639732	659254	19522	cf_putative	0.8925
2514885004	Bacteroides thetaiotaomicron NLAE-zl-G288	2514885655	866864	906042	39178	cf_saccharide	N/A
2514885004	Bacteroides thetaiotaomicron NLAE-zl-G288	2514885655	977438	988115	10677	cf_saccharide	0.8592
2514885004	Bacteroides thetaiotaomicron NLAE-zl-G288	2514885655	992641	998973	6332	cf_putative	0.9172
2514885005	Bacteroides xylanisolvens NLAE-zl-G310	2514885673	149	7479	7330	cf_putative	0.9473
2514885005	Bacteroides xylanisolvens NLAE-zl-G310	2514885680	0	27960	27960	cf_saccharide	N/A
2514885005	Bacteroides xylanisolvens NLAE-zl-G310	2514885687	51621	67704	16083	cf_putative	0.8502
2514885005	Bacteroides xylanisolvens NLAE-zl-G310	2514885688	65114	86119	21005	cf_fatty_acid	N/A
2514885005	Bacteroides xylanisolvens NLAE-zl-G310	2514885688	116053	149911	33858	cf_saccharide	N/A
2514885005	Bacteroides xylanisolvens NLAE-zl-G310	2514885690	12582	21622	9040	cf_putative	0.7909
2514885005	Bacteroides xylanisolvens NLAE-zl-G310	2514885705	37378	52821	15443	cf_putative	0.8302
2514885005	Bacteroides xylanisolvens NLAE-zl-G310	2514885720	19976	40375	20399	cf_saccharide	0.921
2514885005	Bacteroides xylanisolvens NLAE-zl-G310	2514885725	204331	225684	21353	cf_fatty_acid -cf_saccharide	0.9388
2514885005	Bacteroides xylanisolvens NLAE-zl-G310	2514885731	18198	25225	7027	cf_putative	0.8772
2514885005	Bacteroides xylanisolvens NLAE-zl-G310	2514885780	37860	57865	20005	cf_saccharide-cf_fatty_acid	0.9208
2514885005	Bacteroides xylanisolvens NLAE-zl-G310	2514885798	300222	309852	9630	cf_saccharide	0.7797
2514885005	Bacteroides xylanisolvens NLAE-zl-G310	2514885807	12380	20479	8099	cf_putative	0.8688
2514885005	Bacteroides xylanisolvens NLAE-zl-G310	2514885807	139903	144595	4692	cf_putative	0.7873
2514885005	Bacteroides xylanisolvens NLAE-zl-G310	2514885807	150963	179955	28992	cf_saccharide	0.9717
2514885005	Bacteroides xylanisolvens NLAE-zl-G310	2514885834	161785	181552	19767	cf_putative	0.9176
2514885005	Bacteroides xylanisolvens NLAE-zl-G310	2514885846	0	12120	12120	cf_fatty_acid	N/A
2514885006	Bacteroides xylanisolvens NLAE-zl-G421	2514885857	75069	82182	7113	cf_fatty_acid	0.7373
2514885006	Bacteroides xylanisolvens NLAE-zl-G421	2514885857	115976	149834	33858	cf_saccharide	N/A
2514885006	Bacteroides xylanisolvens NLAE-zl-G421	2514885867	22432	54275	31843	cf_saccharide	N/A
2514885006	Bacteroides xylanisolvens NLAE-zl-G421	2514885867	63139	71238	8099	cf_putative	0.8688
2514885006	Bacteroides xylanisolvens NLAE-zl-G421	2514885867	190649	195341	4692	cf_putative	0.7873
2514885006	Bacteroides xylanisolvens NLAE-zl-G421	2514885867	201708	230700	28992	cf_saccharide	0.9717
2514885006	Bacteroides xylanisolvens NLAE-zl-G421	2514885870	31474	40198	8724	cf_putative	0.8387
2514885006	Bacteroides xylanisolvens NLAE-zl-G421	2514885873	46407	55645	9238	cf_putative	0.7552
2514885006	Bacteroides xylanisolvens NLAE-zl-G421	2514885875	30371	37701	7330	cf_putative	0.9559
2514885006	Bacteroides xylanisolvens NLAE-zl-G421	2514885893	11811	33164	21353	cf_saccharide-cf_fatty_acid	0.962
2514885006	Bacteroides xylanisolvens NLAE-zl-G421	2514885897	16243	36608	20365	cf_saccharide	0.907
2514885006	Bacteroides xylanisolvens NLAE-zl-G421	2514885899	0	20338	20338	cf_fatty_acid -cf_saccharide	0.9483
2514885006	Bacteroides xylanisolvens NLAE-zl-G421	2514885926	51621	67704	16083	cf_putative	0.8502
2514885006	Bacteroides xylanisolvens NLAE-zl-G421	2514885956	225466	248603	23137	cf_saccharide	N/A
2514885006	Bacteroides xylanisolvens NLAE-zl-G421	2514885973	0	12120	12120	cf_fatty_acid	N/A
2514885006	Bacteroides xylanisolvens NLAE-zl-G421	2514885974	347	15457	15110	cf_putative	0.8983
2514885006	Bacteroides xylanisolvens NLAE-zl-G421	2514886010	17048	25126	8078	cf_putative	0.8624
2514885006	Bacteroides xylanisolvens NLAE-zl-G421	2514886034	209098	228875	19777	cf_putative	0.9047
2515154110	Porphyromonas levii DSM 23370	2515163362	25711	57136	31425	cf_saccharide	0.9475
2515154110	Porphyromonas levii DSM 23370	2515163372	32327	39516	7189	cf_putative	0.7968
2515154110	Porphyromonas levii DSM 23370	2515163374	32521	51239	18718	cf_saccharide	N/A
2515154110	Porphyromonas levii DSM 23370	2515163387	0	20200	20200	cf_fatty_acid	N/A
2515154110	Porphyromonas levii DSM 23370	2515163403	0	20861	20861	cf_saccharide	N/A
2515154110	Porphyromonas levii DSM 23370	2515163404	0	20516	20516	resorcinol	N/A
2515154110	Porphyromonas levii DSM 23370	2515163440	1076	5663	4587	cf_fatty_acid	0.9414
2515154110	Porphyromonas levii DSM 23370	2515163446	0	8193	8193	cf_saccharide	N/A
2518645620	Selenomonas bovis DSM 23594	2518683240	8219	14024	5805	cf_putative	0.879
2518645620	Selenomonas bovis DSM 23594	2518683240	69417	91134	21717	cf_fatty_acid	0.8928
2518645620	Selenomonas bovis DSM 23594	2518683241	103523	106935	3412	cf_putative	0.8617
2518645620	Selenomonas bovis DSM 23594	2518683243	68517	96502	27985	cf_saccharide	0.878
2518645620	Selenomonas bovis DSM 23594	2518683244	0	29045	29045	cf_saccharide	0.8946
2518645620	Selenomonas bovis DSM 23594	2518683251	12439	18790	6351	cf_fatty_acid	0.984
2518645620	Selenomonas bovis DSM 23594	2518683251	53739	78243	24504	cf_saccharide	N/A
2518645620	Selenomonas bovis DSM 23594	2518683253	40148	57246	17098	cf_putative	0.9179
2521172681	Lactobacillus ruminis ATCC 27782	2521194438	109043	170714	61671	cf_saccharide	0.869
2521172681	Lactobacillus ruminis ATCC 27782	2521194438	330733	343392	12659	cf_putative	0.9957
2521172681	Lactobacillus ruminis ATCC 27782	2521194438	401944	422913	20969	cf_fatty_acid	N/A
2521172681	Lactobacillus ruminis ATCC 27782	2521194438	741739	763955	22216	cf_saccharide	N/A
2521172681	Lactobacillus ruminis ATCC 27782	2521194438	1457531	1470640	13109	cf_fatty_acid	0.9242
2521172681	Lactobacillus ruminis ATCC 27782	2521194438	1755327	1765507	10180	bacteriocin	N/A
2522125086	Succinimonas amylolytica DSM 2873	2522135936	148900	161990	13090	cf_saccharide	0.7744
2522125086	Succinimonas amylolytica DSM 2873	2522135936	456911	477964	21053	terpene	N/A
2522125086	Succinimonas amylolytica DSM 2873	2522135936	1234408	1255626	21218	cf_fatty_acid	N/A
2522125086	Succinimonas amylolytica DSM 2873	2522135936	1268340	1290359	22019	cf_putative	0.9281
2522125086	Succinimonas amylolytica DSM 2873	2522135936	1442467	1463665	21198	arylpolyene	0.9446
2522125086	Succinimonas amylolytica DSM 2873	2522135936	1736819	1743663	6844	cf_putative	0.9288
2522125086	Succinimonas amylolytica DSM 2873	2522135937	19212	25498	6286	cf_fatty_acid	0.9351
2522125086	Succinimonas amylolytica DSM 2873	2522135937	336854	356045	19191	cf_putative	0.7995
2522125086	Succinimonas amylolytica DSM 2873	2522135939	4383	30407	26024	cf_saccharide	0.8954
2522125086	Succinimonas amylolytica DSM 2873	2522135939	37998	54272	16274	cf_putative	0.9982
2522125086	Succinimonas amylolytica DSM 2873	2522135940	189486	199209	9723	cf_fatty_acid	0.9644
2522125086	Succinimonas amylolytica DSM 2873	2522135943	16722	46741	30019	cf_putative	0.9111
2524023089	Methanobrevibacter ruminantium YE286 (filtered contigs)	2524029438	21786	59451	37665	cf_saccharide	N/A
2524023089	Methanobrevibacter ruminantium YE286 (filtered contigs)	2524029438	125631	138195	12564	cf_saccharide	0.9478
2524023089	Methanobrevibacter ruminantium YE286 (filtered contigs)	2524029439	122539	142803	20264	cf_putative	0.8557
2524023089	Methanobrevibacter ruminantium YE286 (filtered contigs)	2524029439	162878	174084	11206	cf_putative	0.883
2524023089	Methanobrevibacter ruminantium YE286 (filtered contigs)	2524029440	15623	52822	37199	cf_saccharide	0.8373
2524023089	Methanobrevibacter ruminantium YE286 (filtered contigs)	2524029441	6507	12943	6436	cf_putative	0.9606
2524023089	Methanobrevibacter ruminantium YE286 (filtered contigs)	2524029441	15027	23024	7997	cf_putative	0.9671
2524023089	Methanobrevibacter ruminantium YE286 (filtered contigs)	2524029444	55429	66585	11156	cf_fatty_acid	0.9351
2524023089	Methanobrevibacter ruminantium YE286 (filtered contigs)	2524029449	0	16071	16071	cf_saccharide	N/A
2524023089	Methanobrevibacter ruminantium YE286 (filtered contigs)	2524029450	8761	20251	11490	cf_saccharide	0.7299
2524023089	Methanobrevibacter ruminantium YE286 (filtered contigs)	2524029450	61025	69836	8811	cf_putative	0.9085
2524614681	Treponema bryantii NK4A124	2524683287	47136	55535	8399	cf_putative	0.9362
2524614681	Treponema bryantii NK4A124	2524683288	366810	373276	6466	cf_fatty_acid	0.8184
2524614681	Treponema bryantii NK4A124	2524683289	118062	129346	11284	cf_putative	0.9001
2524614681	Treponema bryantii NK4A124	2524683290	19509	25743	6234	cf_putative	0.7161
2524614681	Treponema bryantii NK4A124	2524683292	152226	159718	7492	cf_putative	0.9353
2524614681	Treponema bryantii NK4A124	2524683294	146964	172021	25057	cf_putative	0.9724
2524614681	Treponema bryantii NK4A124	2524683295	17831	61938	44107	cf_saccharide	N/A
2524614681	Treponema bryantii NK4A124	2524683296	14941	65776	50835	arylpolyene	0.91
2524614681	Treponema bryantii NK4A124	2524683299	8428	15644	7216	cf_putative	0.8876
2524614681	Treponema bryantii NK4A124	2524683304	0	19881	19881	cf_fatty_acid	N/A
2524614681	Treponema bryantii NK4A124	2524683307	56	22308	22252	cf_putative	0.8271
2524614682	Oribacterium sp. NK2B42	2524683315	243157	278237	35080	cf_saccharide	0.7207
2524614682	Oribacterium sp. NK2B42	2524683317	105924	125011	19087	cf_saccharide	0.9269
2524614682	Oribacterium sp. NK2B42	2524683317	171872	186397	14525	cf_fatty_acid	0.9366
2524614682	Oribacterium sp. NK2B42	2524683324	49157	94301	45144	cf_saccharide	N/A
2524614682	Oribacterium sp. NK2B42	2524683326	59581	83855	24274	nrps	N/A
2524614682	Oribacterium sp. NK2B42	2524683330	533	10129	9596	cf_putative	0.9185
2524614682	Oribacterium sp. NK2B42	2524683333	0	55978	55978	nrps	N/A
2524614682	Oribacterium sp. NK2B42	2524683335	6021	40847	34826	nrps	0.9304
2524614682	Oribacterium sp. NK2B42	2524683349	464	21786	21322	cf_saccharide	0.9294
2524614682	Oribacterium sp. NK2B42	2524683353	4209	25933	21724	cf_saccharide	0.9959
2524614682	Oribacterium sp. NK2B42	2524683360	0	21145	21145	cf_saccharide	N/A
2524614682	Oribacterium sp. NK2B42	2524683373	2661	12920	10259	cf_putative	0.906
2524614683	Bifidobacterium longum AGR2137	2524683411	89670	113548	23878	cf_saccharide	0.9613
2524614683	Bifidobacterium longum AGR2137	2524683413	132986	148631	15645	cf_putative	0.9203
2524614683	Bifidobacterium longum AGR2137	2524683418	56077	77406	21329	cf_saccharide	0.9057
2524614683	Bifidobacterium longum AGR2137	2524683421	45361	59668	14307	cf_fatty_acid	0.7796
2524614683	Bifidobacterium longum AGR2137	2524683441	376	13443	13067	cf_saccharide	0.9911
2524614683	Bifidobacterium longum AGR2137	2524683446	218	6195	5977	cf_putative	0.9831
2524614684	Bifidobacterium pseudolongum AGR2145	2524683459	155349	167762	12413	cf_putative	0.9074
2524614684	Bifidobacterium pseudolongum AGR2145	2524683464	98677	105562	6885	cf_putative	0.914
2524614684	Bifidobacterium pseudolongum AGR2145	2524683465	71531	100978	29447	cf_fatty_acid	N/A
2524614684	Bifidobacterium pseudolongum AGR2145	2524683466	85221	114447	29226	cf_saccharide	N/A
2524614684	Bifidobacterium pseudolongum AGR2145	2524683467	0	15313	15313	cf_saccharide	N/A
2524614684	Bifidobacterium pseudolongum AGR2145	2524683471	308	48142	47834	cf_saccharide	0.9106
2524614685	Pseudobutyrivibrio ruminis AD2017	2524683489	376581	381141	4560	cf_putative	0.8579
2524614685	Pseudobutyrivibrio ruminis AD2017	2524683489	622270	629964	7694	cf_putative	0.8868
2524614685	Pseudobutyrivibrio ruminis AD2017	2524683490	67314	149092	81778	cf_saccharide	0.7914
2524614685	Pseudobutyrivibrio ruminis AD2017	2524683490	182553	193791	11238	cf_putative	0.9374
2524614685	Pseudobutyrivibrio ruminis AD2017	2524683491	117658	245466	127808	cf_saccharide	0.9478
2524614685	Pseudobutyrivibrio ruminis AD2017	2524683491	246945	254969	8024	cf_putative	0.9065
2524614685	Pseudobutyrivibrio ruminis AD2017	2524683493	46053	54765	8712	cf_fatty_acid	0.9562
2524614685	Pseudobutyrivibrio ruminis AD2017	2524683493	112225	142073	29848	cf_saccharide	0.8803
2524614685	Pseudobutyrivibrio ruminis AD2017	2524683494	78438	121239	42801	cf_saccharide	0.9453
2524614686	Selenomonas ruminantium ATCC 12561	2524683510	52769	84368	31599	cf_saccharide	N/A
2524614686	Selenomonas ruminantium ATCC 12561	2524683511	47750	71791	24041	cf_saccharide	0.9603
2524614686	Selenomonas ruminantium ATCC 12561	2524683511	131353	176594	45241	nrps	N/A
2524614686	Selenomonas ruminantium ATCC 12561	2524683515	54284	87454	33170	cf_saccharide	0.9049
2524614686	Selenomonas ruminantium ATCC 12561	2524683515	115759	138502	22743	cf_saccharide	0.9809
2524614686	Selenomonas ruminantium ATCC 12561	2524683517	72269	88783	16514	cf_putative	0.8017
2524614686	Selenomonas ruminantium ATCC 12561	2524683520	963	37396	36433	cf_saccharide	N/A
2524614686	Selenomonas ruminantium ATCC 12561	2524683521	2	26171	26169	cf_saccharide-cf_fatty_acid	0.9868
2524614686	Selenomonas ruminantium ATCC 12561	2524683523	4481	66878	62397	cf_saccharide	0.9028
2524614686	Selenomonas ruminantium ATCC 12561	2524683523	4481	68235	63754	cf_saccharide	0.9028
2524614686	Selenomonas ruminantium ATCC 12561	2524683524	31410	41431	10021	cf_putative	0.7823
2524614686	Selenomonas ruminantium ATCC 12561	2524683524	66186	83744	17558	cf_saccharide	N/A
2524614686	Selenomonas ruminantium ATCC 12561	2524683525	32803	59431	26628	cf_putative	0.7626
2524614686	Selenomonas ruminantium ATCC 12561	2524683526	24479	54689	30210	cf_saccharide	0.8721
2524614686	Selenomonas ruminantium ATCC 12561	2524683528	30006	35251	5245	cf_fatty_acid	0.9837
2524614686	Selenomonas ruminantium ATCC 12561	2524683529	37048	57354	20306	lantipeptide	N/A
2524614686	Selenomonas ruminantium ATCC 12561	2524683530	14355	67758	53403	cf_saccharide	0.9013
2524614686	Selenomonas ruminantium ATCC 12561	2524683533	23657	33984	10327	bacteriocin	N/A
2524614686	Selenomonas ruminantium ATCC 12561	2524683534	34707	43263	8556	cf_putative	0.8893
2524614686	Selenomonas ruminantium ATCC 12561	2524683557	0	13520	13520	bacteriocin	N/A
2524614686	Selenomonas ruminantium ATCC 12561	2524683558	0	13235	13235	bacteriocin	N/A
2524614687	Butyrivibrio sp. MB2005	2524683578	40211	45877	5666	cf_putative	0.968
2524614687	Butyrivibrio sp. MB2005	2524683579	25296	65497	40201	cf_saccharide	0.957
2524614687	Butyrivibrio sp. MB2005	2524683581	165174	211231	46057	nrps	N/A
2524614687	Butyrivibrio sp. MB2005	2524683582	126517	179864	53347	cf_saccharide	0.9506
2524614687	Butyrivibrio sp. MB2005	2524683582	175573	228065	52492	cf_saccharide	0.9506
2524614687	Butyrivibrio sp. MB2005	2524683583	55461	77428	21967	cf_saccharide	N/A
2524614687	Butyrivibrio sp. MB2005	2524683584	15220	25756	10536	cf_saccharide	0.7757
2524614687	Butyrivibrio sp. MB2005	2524683585	37366	105276	67910	cf_saccharide	N/A
2524614687	Butyrivibrio sp. MB2005	2524683586	63793	78271	14478	cf_putative	0.8675
2524614687	Butyrivibrio sp. MB2005	2524683586	135257	141154	5897	cf_putative	0.9535
2524614687	Butyrivibrio sp. MB2005	2524683587	51874	62283	10409	cf_putative	0.9132
2524614687	Butyrivibrio sp. MB2005	2524683587	136532	164528	27996	cf_saccharide	0.9231
2524614687	Butyrivibrio sp. MB2005	2524683589	12704	57221	44517	cf_saccharide	0.949
2524614687	Butyrivibrio sp. MB2005	2524683589	100693	145309	44616	cf_saccharide	0.965
2524614687	Butyrivibrio sp. MB2005	2524683591	0	15526	15526	cf_saccharide	0.8984
2524614687	Butyrivibrio sp. MB2005	2524683592	81495	105888	24393	cf_saccharide	N/A
2524614687	Butyrivibrio sp. MB2005	2524683600	13394	34601	21207	cf_fatty_acid -nrps	0.9798
2524614687	Butyrivibrio sp. MB2005	2524683601	15208	33516	18308	cf_saccharide	N/A
2524614688	Butyrivibrio sp. AE3006	2524683619	135119	159063	23944	cf_putative	0.8866
2524614688	Butyrivibrio sp. AE3006	2524683620	230269	254060	23791	cf_fatty_acid -nrps	0.9376
2524614688	Butyrivibrio sp. AE3006	2524683621	269863	277802	7939	cf_putative	0.9774
2524614688	Butyrivibrio sp. AE3006	2524683622	20834	47297	26463	cf_saccharide	N/A
2524614688	Butyrivibrio sp. AE3006	2524683622	115616	137958	22342	cf_saccharide	N/A
2524614688	Butyrivibrio sp. AE3006	2524683622	153591	189201	35610	cf_saccharide	0.9016
2524614688	Butyrivibrio sp. AE3006	2524683623	106300	112214	5914	cf_putative	0.7419
2524614688	Butyrivibrio sp. AE3006	2524683623	173953	214134	40181	cf_saccharide	0.916
2524614688	Butyrivibrio sp. AE3006	2524683624	143814	225524	81710	cf_saccharide	0.8086
2524614688	Butyrivibrio sp. AE3006	2524683625	117789	154879	37090	cf_saccharide	0.9184
2524614688	Butyrivibrio sp. AE3006	2524683625	213807	223042	9235	cf_putative	0.9239
2524614688	Butyrivibrio sp. AE3006	2524683626	56668	71402	14734	cf_putative	0.891
2524614688	Butyrivibrio sp. AE3006	2524683628	101844	132026	30182	cf_saccharide	0.9541
2524614688	Butyrivibrio sp. AE3006	2524683633	32441	78498	46057	nrps	N/A
2524614688	Butyrivibrio sp. AE3006	2524683636	67322	88076	20754	bacteriocin	N/A
2524614688	Butyrivibrio sp. AE3006	2524683638	46813	77790	30977	cf_saccharide	N/A
2524614688	Butyrivibrio sp. AE3006	2524683639	45807	63517	17710	cf_putative	0.9338
2524614688	Butyrivibrio sp. AE3006	2524683642	323	40506	40183	cf_saccharide	0.93
2524614689	Butyrivibrio sp. XBB1001	2524683660	122	7490	7368	cf_putative	0.991
2524614689	Butyrivibrio sp. XBB1001	2524683661	229461	251834	22373	cf_saccharide	0.8652
2524614689	Butyrivibrio sp. XBB1001	2524683661	257604	262052	4448	cf_putative	0.9302
2524614689	Butyrivibrio sp. XBB1001	2524683661	265248	275128	9880	cf_putative	0.9664
2524614689	Butyrivibrio sp. XBB1001	2524683662	77243	104440	27197	cf_saccharide	0.9976
2524614689	Butyrivibrio sp. XBB1001	2524683662	112341	208811	96470	cf_saccharide	0.9709
2524614689	Butyrivibrio sp. XBB1001	2524683662	232446	285159	52713	cf_saccharide	0.9577
2524614689	Butyrivibrio sp. XBB1001	2524683662	292844	328063	35219	cf_saccharide	0.9298
2524614689	Butyrivibrio sp. XBB1001	2524683663	138535	174574	36039	cf_saccharide	N/A
2524614689	Butyrivibrio sp. XBB1001	2524683663	279753	290953	11200	cf_saccharide	0.9426
2524614689	Butyrivibrio sp. XBB1001	2524683664	56800	111836	55036	cf_saccharide-lassopeptide	0.9215
2524614689	Butyrivibrio sp. XBB1001	2524683664	225814	247143	21329	cf_putative	0.7891
2524614689	Butyrivibrio sp. XBB1001	2524683665	103536	191211	87675	cf_saccharide	0.9723
2524614689	Butyrivibrio sp. XBB1001	2524683668	72414	98221	25807	cf_saccharide	N/A
2524614689	Butyrivibrio sp. XBB1001	2524683674	31989	43530	11541	cf_fatty_acid	0.953
2524614689	Butyrivibrio sp. XBB1001	2524683678	5209	19021	13812	cf_putative	0.7963
2524614690	Butyrivibrio sp. AD3002	2524683699	515820	561979	46159	nrps	N/A
2524614690	Butyrivibrio sp. AD3002	2524683700	1503	24884	23381	cf_putative	0.9678
2524614690	Butyrivibrio sp. AD3002	2524683700	44494	96052	51558	cf_saccharide	0.9772
2524614690	Butyrivibrio sp. AD3002	2524683700	145714	167713	21999	cf_saccharide	N/A
2524614690	Butyrivibrio sp. AD3002	2524683700	200535	258508	57973	cf_saccharide	0.9108
2524614690	Butyrivibrio sp. AD3002	2524683701	199472	250918	51446	cf_saccharide	0.8996
2524614690	Butyrivibrio sp. AD3002	2524683702	81646	118917	37271	cf_saccharide	N/A
2524614690	Butyrivibrio sp. AD3002	2524683703	47524	78128	30604	cf_saccharide	N/A
2524614690	Butyrivibrio sp. AD3002	2524683703	120121	144043	23922	cf_saccharide	0.8703
2524614690	Butyrivibrio sp. AD3002	2524683704	108579	127273	18694	cf_saccharide	0.9557
2524614690	Butyrivibrio sp. AD3002	2524683706	116974	135583	18609	cf_putative	0.9414
2524614690	Butyrivibrio sp. AD3002	2524683707	66710	88668	21958	cf_saccharide	0.968
2524614690	Butyrivibrio sp. AD3002	2524683707	90662	98274	7612	cf_putative	0.8459
2524614690	Butyrivibrio sp. AD3002	2524683708	72414	90575	18161	cf_putative	0.9588
2524614690	Butyrivibrio sp. AD3002	2524683716	8206	59212	51006	cf_saccharide	0.9674
2524614690	Butyrivibrio sp. AD3002	2524683718	37369	71812	34443	cf_fatty_acid	0.9703
2524614690	Butyrivibrio sp. AD3002	2524683725	23334	35868	12534	cf_putative	0.9035
2524614690	Butyrivibrio sp. AD3002	2524683732	0	38971	38971	cf_saccharide	0.8528
2524614690	Butyrivibrio sp. AD3002	2524683735	0	34736	34736	nrps	N/A
2524614690	Butyrivibrio sp. AD3002	2524683739	3760	10884	7124	cf_putative	0.9253
2524614690	Butyrivibrio sp. AD3002	2524683740	1016	6163	5147	cf_putative	0.9878
2524614690	Butyrivibrio sp. AD3002	2524683741	0	22807	22807	cf_saccharide	0.854
2524614690	Butyrivibrio sp. AD3002	2524683744	7213	15758	8545	cf_putative	0.941
2524614691	Butyrivibrio sp. VCD2006	2524683772	4441	10163	5722	cf_putative	0.9487
2524614691	Butyrivibrio sp. VCD2006	2524683772	115733	133529	17796	cf_putative	0.9769
2524614691	Butyrivibrio sp. VCD2006	2524683773	6930	52934	46004	cf_saccharide	0.9012
2524614691	Butyrivibrio sp. VCD2006	2524683773	89763	120477	30714	cf_saccharide	N/A
2524614691	Butyrivibrio sp. VCD2006	2524683773	151303	173915	22612	cf_saccharide	N/A
2524614691	Butyrivibrio sp. VCD2006	2524683775	37746	57574	19828	bacteriocin-lantipeptide	N/A
2524614691	Butyrivibrio sp. VCD2006	2524683776	30217	52216	21999	cf_saccharide	N/A
2524614691	Butyrivibrio sp. VCD2006	2524683776	97759	134723	36964	cf_saccharide	0.9642
2524614691	Butyrivibrio sp. VCD2006	2524683776	169924	213208	43284	cf_saccharide	0.9663
2524614691	Butyrivibrio sp. VCD2006	2524683778	103847	119499	15652	cf_putative	0.9656
2524614691	Butyrivibrio sp. VCD2006	2524683780	26095	100052	73957	cf_saccharide-lantipeptide	0.9512
2524614691	Butyrivibrio sp. VCD2006	2524683781	47105	74012	26907	cf_saccharide	N/A
2524614691	Butyrivibrio sp. VCD2006	2524683781	77956	86647	8691	cf_putative	0.7974
2524614691	Butyrivibrio sp. VCD2006	2524683783	28646	44674	16028	cf_putative	0.7119
2524614691	Butyrivibrio sp. VCD2006	2524683783	121829	134900	13071	cf_putative	0.9166
2524614691	Butyrivibrio sp. VCD2006	2524683784	84907	111124	26217	cf_saccharide	N/A
2524614691	Butyrivibrio sp. VCD2006	2524683786	52134	94328	42194	cf_saccharide	0.9855
2524614691	Butyrivibrio sp. VCD2006	2524683790	12471	33341	20870	nrps	0.9732
2524614691	Butyrivibrio sp. VCD2006	2524683791	0	29980	29980	nrps	N/A
2524614691	Butyrivibrio sp. VCD2006	2524683794	26983	46219	19236	cf_putative	0.9436
2524614691	Butyrivibrio sp. VCD2006	2524683794	50172	80576	30404	cf_saccharide	0.7961
2524614691	Butyrivibrio sp. VCD2006	2524683799	27642	35985	8343	cf_fatty_acid	0.9518
2524614691	Butyrivibrio sp. VCD2006	2524683808	0	35203	35203	cf_saccharide	0.9317
2524614691	Butyrivibrio sp. VCD2006	2524683811	415	15903	15488	cf_putative	0.8035
2524614691	Butyrivibrio sp. VCD2006	2524683812	19832	24033	4201	cf_putative	0.7604
2524614691	Butyrivibrio sp. VCD2006	2524683816	3398	11946	8548	cf_putative	0.9306
2524614691	Butyrivibrio sp. VCD2006	2524683827	0	1835	1835	lassopeptide	N/A
2524614692	Butyrivibrio sp. WCD3002	2524683838	103452	123849	20397	cf_fatty_acid -nrps	0.9586
2524614692	Butyrivibrio sp. WCD3002	2524683838	188481	217708	29227	cf_saccharide	0.8876
2524614692	Butyrivibrio sp. WCD3002	2524683839	274345	296411	22066	cf_putative	0.9061
2524614692	Butyrivibrio sp. WCD3002	2524683843	123505	169661	46156	nrps	N/A
2524614692	Butyrivibrio sp. WCD3002	2524683844	25883	31779	5896	cf_putative	0.9535
2524614692	Butyrivibrio sp. WCD3002	2524683845	0	24172	24172	cf_putative	0.9774
2524614692	Butyrivibrio sp. WCD3002	2524683845	49432	115091	65659	cf_saccharide	0.9626
2524614692	Butyrivibrio sp. WCD3002	2524683846	8207	32878	24671	cf_saccharide	N/A
2524614692	Butyrivibrio sp. WCD3002	2524683847	40714	52315	11601	cf_putative	0.9418
2524614692	Butyrivibrio sp. WCD3002	2524683847	83390	109114	25724	cf_saccharide	N/A
2524614692	Butyrivibrio sp. WCD3002	2524683848	2	4568	4566	cf_putative	0.9479
2524614692	Butyrivibrio sp. WCD3002	2524683850	38574	73925	35351	cf_saccharide	0.9813
2524614692	Butyrivibrio sp. WCD3002	2524683851	42992	65900	22908	cf_putative	0.904
2524614692	Butyrivibrio sp. WCD3002	2524683851	82268	105410	23142	cf_saccharide	N/A
2524614692	Butyrivibrio sp. WCD3002	2524683856	2215	11684	9469	cf_putative	0.9363
2524614692	Butyrivibrio sp. WCD3002	2524683860	3908	46134	42226	cf_saccharide	0.9686
2524614692	Butyrivibrio sp. WCD3002	2524683862	0	9656	9656	bacteriocin	N/A
2524614692	Butyrivibrio sp. WCD3002	2524683863	0	33185	33185	cf_saccharide	0.9218
2524614693	Butyrivibrio sp. LC3010	2524683888	186213	191489	5276	cf_putative	0.8024
2524614693	Butyrivibrio sp. LC3010	2524683890	13261	59951	46690	cf_saccharide	0.9617
2524614693	Butyrivibrio sp. LC3010	2524683890	93753	140969	47216	cf_saccharide	0.9759
2524614693	Butyrivibrio sp. LC3010	2524683891	135687	192221	56534	cf_saccharide	N/A
2524614693	Butyrivibrio sp. LC3010	2524683892	62028	113293	51265	cf_saccharide	0.9432
2524614693	Butyrivibrio sp. LC3010	2524683892	158477	199214	40737	cf_saccharide	0.9084
2524614693	Butyrivibrio sp. LC3010	2524683893	104847	125030	20183	lantipeptide	N/A
2524614693	Butyrivibrio sp. LC3010	2524683894	127742	180550	52808	cf_saccharide	0.9356
2524614693	Butyrivibrio sp. LC3010	2524683896	4646	19042	14396	nrps-cf_saccharide	0.8673
2524614693	Butyrivibrio sp. LC3010	2524683897	11142	18746	7604	cf_fatty_acid	0.9714
2524614693	Butyrivibrio sp. LC3010	2524683898	0	27077	27077	nrps	N/A
2524614693	Butyrivibrio sp. LC3010	2524683898	106286	120286	14000	cf_putative	0.9085
2524614693	Butyrivibrio sp. LC3010	2524683901	39557	52293	12736	cf_putative	0.9237
2524614693	Butyrivibrio sp. LC3010	2524683902	103528	116393	12865	cf_putative	0.8864
2524614693	Butyrivibrio sp. LC3010	2524683904	44223	72939	28716	cf_putative	0.9332
2524614693	Butyrivibrio sp. LC3010	2524683904	80015	102661	22646	cf_putative	0.9025
2524614693	Butyrivibrio sp. LC3010	2524683907	53194	96098	42904	nrps	N/A
2524614693	Butyrivibrio sp. LC3010	2524683908	90036	104857	14821	cf_putative	0.7902
2524614693	Butyrivibrio sp. LC3010	2524683909	83833	94823	10990	cf_putative	0.8652
2524614693	Butyrivibrio sp. LC3010	2524683919	9168	25634	16466	cf_saccharide	0.9707
2524614693	Butyrivibrio sp. LC3010	2524683920	320	14656	14336	cf_putative	0.9795
2524614694	Butyrivibrio sp. AC2005	2524683954	120084	148833	28749	cf_saccharide	N/A
2524614694	Butyrivibrio sp. AC2005	2524683954	547005	554407	7402	cf_putative	0.9375
2524614694	Butyrivibrio sp. AC2005	2524683955	427188	456793	29605	cf_saccharide	N/A
2524614694	Butyrivibrio sp. AC2005	2524683955	494855	523383	28528	cf_saccharide	0.9674
2524614694	Butyrivibrio sp. AC2005	2524683956	10016	72380	62364	cf_saccharide	0.962
2524614694	Butyrivibrio sp. AC2005	2524683956	314012	319886	5874	cf_putative	0.9268
2524614694	Butyrivibrio sp. AC2005	2524683957	12656	63547	50891	cf_saccharide	0.9487
2524614694	Butyrivibrio sp. AC2005	2524683957	79620	132428	52808	cf_saccharide	0.9845
2524614694	Butyrivibrio sp. AC2005	2524683957	228245	234518	6273	cf_putative	0.9906
2524614694	Butyrivibrio sp. AC2005	2524683958	18911	35582	16671	cf_saccharide	0.8379
2524614694	Butyrivibrio sp. AC2005	2524683958	188728	200343	11615	cf_putative	0.9955
2524614694	Butyrivibrio sp. AC2005	2524683960	0	45872	45872	cf_saccharide	0.9673
2524614694	Butyrivibrio sp. AC2005	2524683960	66250	109725	43475	nrps	N/A
2524614694	Butyrivibrio sp. AC2005	2524683965	158	31367	31209	cf_saccharide	0.9304
2524614694	Butyrivibrio sp. AC2005	2524683966	524	22831	22307	cf_putative	0.815
2524614694	Butyrivibrio sp. AC2005	2524683966	84966	110932	25966	cf_saccharide	0.8772
2524614694	Butyrivibrio sp. AC2005	2524683967	77083	99173	22090	cf_saccharide	N/A
2524614694	Butyrivibrio sp. AC2005	2524683979	13488	21691	8203	cf_fatty_acid	0.9706
2524614694	Butyrivibrio sp. AC2005	2524683984	324	23735	23411	cf_saccharide	0.9645
2524614694	Butyrivibrio sp. AC2005	2524683994	0	26396	26396	cf_saccharide	N/A
2524614694	Butyrivibrio sp. AC2005	2524683999	0	22244	22244	nrps	N/A
2524614694	Butyrivibrio sp. AC2005	2524684002	530	15223	14693	cf_saccharide	0.7713
2524614694	Butyrivibrio sp. AC2005	2524684004	378	10171	9793	cf_putative	0.818
2524614694	Butyrivibrio sp. AC2005	2524684015	1871	6568	4697	cf_putative	0.9548
2524614695	Butyrivibrio sp. XPD2002	2524684028	124905	153767	28862	cf_saccharide	N/A
2524614695	Butyrivibrio sp. XPD2002	2524684028	470674	489658	18984	cf_saccharide	0.8629
2524614695	Butyrivibrio sp. XPD2002	2524684029	54612	61298	6686	cf_putative	0.8522
2524614695	Butyrivibrio sp. XPD2002	2524684030	123764	140589	16825	cf_saccharide	0.9628
2524614695	Butyrivibrio sp. XPD2002	2524684030	166813	210503	43690	cf_saccharide	0.9067
2524614695	Butyrivibrio sp. XPD2002	2524684030	210517	218981	8464	cf_putative	0.9745
2524614695	Butyrivibrio sp. XPD2002	2524684030	220969	248137	27168	cf_saccharide	N/A
2524614695	Butyrivibrio sp. XPD2002	2524684031	48060	52430	4370	cf_putative	0.7579
2524614695	Butyrivibrio sp. XPD2002	2524684031	108298	135275	26977	cf_saccharide	N/A
2524614695	Butyrivibrio sp. XPD2002	2524684031	183408	232197	48789	cf_saccharide	0.9308
2524614695	Butyrivibrio sp. XPD2002	2524684032	27841	39595	11754	cf_putative	0.8486
2524614695	Butyrivibrio sp. XPD2002	2524684032	117701	134391	16690	cf_putative	0.8073
2524614695	Butyrivibrio sp. XPD2002	2524684035	12670	58596	45926	cf_saccharide	0.9505
2524614695	Butyrivibrio sp. XPD2002	2524684035	78865	141750	62885	cf_saccharide	0.8306
2524614695	Butyrivibrio sp. XPD2002	2524684036	75801	132677	56876	cf_saccharide	0.9459
2524614695	Butyrivibrio sp. XPD2002	2524684038	57458	112286	54828	cf_saccharide-lassopeptide	0.8942
2524614695	Butyrivibrio sp. XPD2002	2524684039	32546	46707	14161	cf_putative	0.9051
2524614695	Butyrivibrio sp. XPD2002	2524684043	52526	61277	8751	cf_putative	0.9842
2524614695	Butyrivibrio sp. XPD2002	2524684045	5759	13175	7416	cf_putative	0.9143
2524614695	Butyrivibrio sp. XPD2002	2524684045	56098	64011	7913	cf_fatty_acid	0.9732
2524614695	Butyrivibrio sp. XPD2002	2524684048	16750	59955	43205	nrps	N/A
2524614696	Butyrivibrio sp. NC2007	2524684076	397	14064	13667	cf_putative	0.8938
2524614696	Butyrivibrio sp. NC2007	2524684076	14073	26380	12307	cf_putative	0.8331
2524614696	Butyrivibrio sp. NC2007	2524684077	74516	78942	4426	cf_putative	0.9388
2524614696	Butyrivibrio sp. NC2007	2524684077	260633	271207	10574	cf_fatty_acid	0.933
2524614696	Butyrivibrio sp. NC2007	2524684078	141856	211296	69440	cf_saccharide	0.7846
2524614696	Butyrivibrio sp. NC2007	2524684079	145235	217284	72049	cf_saccharide	0.9795
2524614696	Butyrivibrio sp. NC2007	2524684080	0	40454	40454	cf_saccharide	0.8564
2524614696	Butyrivibrio sp. NC2007	2524684080	61839	140189	78350	cf_saccharide	0.9917
2524614696	Butyrivibrio sp. NC2007	2524684089	85776	92815	7039	cf_putative	0.8634
2524614696	Butyrivibrio sp. NC2007	2524684090	85167	111065	25898	cf_saccharide	N/A
2524614696	Butyrivibrio sp. NC2007	2524684092	51004	86392	35388	cf_saccharide	N/A
2524614696	Butyrivibrio sp. NC2007	2524684095	4545	40412	35867	cf_saccharide	0.9513
2524614696	Butyrivibrio sp. NC2007	2524684101	1843	29544	27701	cf_saccharide	N/A
2524614696	Butyrivibrio sp. NC2007	2524684102	5985	29502	23517	bacteriocin	0.9428
2524614697	Butyrivibrio hungatei NK4A153	2524684129	56362	67174	10812	cf_putative	0.9402
2524614697	Butyrivibrio hungatei NK4A153	2524684130	183125	192727	9602	cf_fatty_acid	0.8106
2524614697	Butyrivibrio hungatei NK4A153	2524684130	261030	293448	32418	cf_saccharide	0.9189
2524614697	Butyrivibrio hungatei NK4A153	2524684130	303038	335400	32362	cf_saccharide	0.9189
2524614697	Butyrivibrio hungatei NK4A153	2524684131	0	18813	18813	cf_saccharide	N/A
2524614697	Butyrivibrio hungatei NK4A153	2524684131	48252	133791	85539	cf_saccharide	0.95
2524614697	Butyrivibrio hungatei NK4A153	2524684132	104557	123231	18674	cf_putative	0.9067
2524614697	Butyrivibrio hungatei NK4A153	2524684133	13756	64786	51030	nrps	0.9379
2524614697	Butyrivibrio hungatei NK4A153	2524684134	122029	131637	9608	cf_putative	0.9217
2524614697	Butyrivibrio hungatei NK4A153	2524684135	1159	27440	26281	cf_saccharide	0.9664
2524614697	Butyrivibrio hungatei NK4A153	2524684138	111779	125792	14013	cf_saccharide	0.8761
2524614697	Butyrivibrio hungatei NK4A153	2524684139	64989	78627	13638	cf_saccharide	0.96
2524614697	Butyrivibrio hungatei NK4A153	2524684139	125470	151327	25857	cf_saccharide	0.8853
2524614697	Butyrivibrio hungatei NK4A153	2524684141	1003	10444	9441	cf_putative	0.93
2524614697	Butyrivibrio hungatei NK4A153	2524684147	104	22857	22753	cf_saccharide	0.9688
2524614698	Clostridium cadaveris AGR2141	2524684160	206182	212622	6440	cf_putative	0.9646
2524614698	Clostridium cadaveris AGR2141	2524684160	310387	333105	22718	cf_putative	0.8439
2524614698	Clostridium cadaveris AGR2141	2524684163	61229	96176	34947	cf_saccharide	N/A
2524614698	Clostridium cadaveris AGR2141	2524684164	165303	178085	12782	cf_fatty_acid	0.9496
2524614698	Clostridium cadaveris AGR2141	2524684165	99086	122039	22953	cf_saccharide	N/A
2524614698	Clostridium cadaveris AGR2141	2524684168	9471	51891	42420	cf_saccharide	N/A
2524614698	Clostridium cadaveris AGR2141	2524684171	11489	54548	43059	nrps	N/A
2524614698	Clostridium cadaveris AGR2141	2524684175	0	25155	25155	cf_saccharide	0.8758
2524614698	Clostridium cadaveris AGR2141	2524684175	30569	65705	35136	cf_saccharide	0.9545
2524614698	Clostridium cadaveris AGR2141	2524684186	12669	24242	11573	cf_putative	0.9561
2524614699	Clostridium clostridioforme AGR2157	2524684203	36941	75862	38921	cf_saccharide	0.8797
2524614699	Clostridium clostridioforme AGR2157	2524684203	111032	121995	10963	cf_saccharide	0.8708
2524614699	Clostridium clostridioforme AGR2157	2524684203	191852	196068	4216	cf_putative	0.8255
2524614699	Clostridium clostridioforme AGR2157	2524684204	189470	194828	5358	cf_putative	0.908
2524614699	Clostridium clostridioforme AGR2157	2524684204	195544	200905	5361	cf_putative	0.9732
2524614699	Clostridium clostridioforme AGR2157	2524684207	11200	19153	7953	cf_putative	0.8266
2524614699	Clostridium clostridioforme AGR2157	2524684210	56340	69056	12716	cf_putative	0.912
2524614699	Clostridium clostridioforme AGR2157	2524684219	53004	89205	36201	nrps	N/A
2524614699	Clostridium clostridioforme AGR2157	2524684220	7528	24422	16894	cf_saccharide	0.9682
2524614699	Clostridium clostridioforme AGR2157	2524684222	36527	47167	10640	cf_fatty_acid	0.912
2524614699	Clostridium clostridioforme AGR2157	2524684235	16815	29040	12225	cf_saccharide	0.9201
2524614699	Clostridium clostridioforme AGR2157	2524684235	48557	55163	6606	cf_putative	0.9862
2524614699	Clostridium clostridioforme AGR2157	2524684252	5505	30463	24958	cf_saccharide	0.9691
2524614699	Clostridium clostridioforme AGR2157	2524684254	6791	28782	21991	cf_saccharide	0.972
2524614699	Clostridium clostridioforme AGR2157	2524684283	0	8577	8577	cf_saccharide	N/A
2524614700	Clostridium paraputrificum AGR2156	2524684335	384147	393050	8903	cf_putative	0.947
2524614700	Clostridium paraputrificum AGR2156	2524684335	465823	505682	39859	cf_saccharide	N/A
2524614700	Clostridium paraputrificum AGR2156	2524684335	559658	605227	45569	cf_saccharide	0.9652
2524614700	Clostridium paraputrificum AGR2156	2524684336	53638	78106	24468	cf_putative	0.8863
2524614700	Clostridium paraputrificum AGR2156	2524684336	256455	286800	30345	cf_saccharide	N/A
2524614700	Clostridium paraputrificum AGR2156	2524684337	151248	157012	5764	cf_fatty_acid	0.9594
2524614700	Clostridium paraputrificum AGR2156	2524684338	260002	273225	13223	cf_putative	0.9245
2524614700	Clostridium paraputrificum AGR2156	2524684341	152280	167150	14870	cf_putative	0.8613
2524614700	Clostridium paraputrificum AGR2156	2524684344	117788	124527	6739	cf_putative	0.6731
2524614700	Clostridium paraputrificum AGR2156	2524684345	43644	51981	8337	cf_putative	0.8359
2524614701	Dorea longicatena AGR2136	2524684365	0	8932	8932	bacteriocin	N/A
2524614701	Dorea longicatena AGR2136	2524684371	83326	88737	5411	cf_putative	0.9246
2524614701	Dorea longicatena AGR2136	2524684376	19904	30343	10439	cf_putative	0.7399
2524614701	Dorea longicatena AGR2136	2524684378	19333	49982	30649	cf_saccharide	N/A
2524614701	Dorea longicatena AGR2136	2524684381	59929	70761	10832	cf_fatty_acid	0.9254
2524614701	Dorea longicatena AGR2136	2524684388	28011	54041	26030	cf_saccharide	0.9439
2524614701	Dorea longicatena AGR2136	2524684389	4438	17380	12942	cf_putative	0.8932
2524614701	Dorea longicatena AGR2136	2524684393	20794	25663	4869	cf_putative	0.9929
2524614701	Dorea longicatena AGR2136	2524684401	22	23603	23581	cf_saccharide	N/A
2524614701	Dorea longicatena AGR2136	2524684403	0	14916	14916	cf_saccharide	N/A
2524614701	Dorea longicatena AGR2136	2524684405	11906	29633	17727	cf_saccharide	0.9742
2524614701	Dorea longicatena AGR2136	2524684407	18387	25098	6711	cf_putative	0.9328
2524614701	Dorea longicatena AGR2136	2524684420	0	20385	20385	lantipeptide	N/A
2524614702	Dorea sp. AGR2135	2524684505	465	31652	31187	cf_saccharide	0.9022
2524614702	Dorea sp. AGR2135	2524684506	54935	79532	24597	cf_putative	0.8751
2524614702	Dorea sp. AGR2135	2524684510	80209	110169	29960	cf_saccharide	0.9805
2524614702	Dorea sp. AGR2135	2524684513	35975	46741	10766	cf_fatty_acid	0.8644
2524614702	Dorea sp. AGR2135	2524684522	35956	60923	24967	cf_saccharide	N/A
2524614702	Dorea sp. AGR2135	2524684523	18837	29527	10690	bacteriocin	N/A
2524614702	Dorea sp. AGR2135	2524684526	30611	40414	9803	cf_putative	0.8212
2524614702	Dorea sp. AGR2135	2524684535	0	24511	24511	cf_saccharide	N/A
2524614703	Lachnospiraceae bacterium NK4A144	2524684575	238170	250103	11933	cf_putative	0.9549
2524614703	Lachnospiraceae bacterium NK4A144	2524684575	298761	309816	11055	cf_fatty_acid	0.913
2524614703	Lachnospiraceae bacterium NK4A144	2524684576	24290	82680	58390	cf_saccharide	N/A
2524614703	Lachnospiraceae bacterium NK4A144	2524684576	153688	178075	24387	cf_saccharide	0.8433
2524614703	Lachnospiraceae bacterium NK4A144	2524684576	190394	251974	61580	cf_saccharide	0.9674
2524614703	Lachnospiraceae bacterium NK4A144	2524684576	258163	271461	13298	cf_putative	0.9778
2524614703	Lachnospiraceae bacterium NK4A144	2524684577	112024	141373	29349	cf_saccharide	N/A
2524614703	Lachnospiraceae bacterium NK4A144	2524684577	195774	206089	10315	cf_putative	0.882
2524614703	Lachnospiraceae bacterium NK4A144	2524684578	53567	127133	73566	cf_saccharide	0.9784
2524614703	Lachnospiraceae bacterium NK4A144	2524684579	97880	136194	38314	cf_saccharide-nrps	0.888
2524614703	Lachnospiraceae bacterium NK4A144	2524684581	3029	50580	47551	cf_saccharide	N/A
2524614703	Lachnospiraceae bacterium NK4A144	2524684590	0	35658	35658	cf_saccharide	0.8776
2524614703	Lachnospiraceae bacterium NK4A144	2524684590	47160	67912	20752	cf_putative	0.9582
2524614703	Lachnospiraceae bacterium NK4A144	2524684604	4081	29277	25196	cf_saccharide	0.9884
2524614703	Lachnospiraceae bacterium NK4A144	2524684604	30103	37439	7336	cf_putative	0.9772
2524614704	Lachnospiraceae bacterium NK4A179	2524684643	126140	132566	6426	cf_putative	0.9456
2524614704	Lachnospiraceae bacterium NK4A179	2524684643	221440	239658	18218	cf_saccharide	0.88
2524614704	Lachnospiraceae bacterium NK4A179	2524684644	65974	74841	8867	cf_putative	0.947
2524614704	Lachnospiraceae bacterium NK4A179	2524684645	25104	47419	22315	cf_saccharide	N/A
2524614704	Lachnospiraceae bacterium NK4A179	2524684645	123005	158107	35102	cf_saccharide	N/A
2524614704	Lachnospiraceae bacterium NK4A179	2524684646	84881	111190	26309	cf_putative	0.7917
2524614704	Lachnospiraceae bacterium NK4A179	2524684648	4209	73311	69102	cf_saccharide	0.973
2524614704	Lachnospiraceae bacterium NK4A179	2524684648	93221	119728	26507	cf_saccharide	N/A
2524614704	Lachnospiraceae bacterium NK4A179	2524684651	813	32413	31600	cf_saccharide	0.8996
2524614704	Lachnospiraceae bacterium NK4A179	2524684653	22881	39601	16720	cf_putative	0.8905
2524614704	Lachnospiraceae bacterium NK4A179	2524684656	42854	48083	5229	cf_putative	0.7771
2524614704	Lachnospiraceae bacterium NK4A179	2524684665	244	32311	32067	cf_saccharide	0.8911
2524614704	Lachnospiraceae bacterium NK4A179	2524684666	18187	35107	16920	cf_putative	0.9763
2524614704	Lachnospiraceae bacterium NK4A179	2524684671	13264	32563	19299	cf_saccharide	0.9946
2524614704	Lachnospiraceae bacterium NK4A179	2524684674	16724	37482	20758	cf_saccharide	N/A
2524614704	Lachnospiraceae bacterium NK4A179	2524684675	8347	24969	16622	cf_putative	0.9511
2524614704	Lachnospiraceae bacterium NK4A179	2524684679	5219	11622	6403	cf_putative	0.8413
2524614704	Lachnospiraceae bacterium NK4A179	2524684684	7802	16379	8577	cf_fatty_acid	0.955
2524614704	Lachnospiraceae bacterium NK4A179	2524684697	0	9282	9282	cf_saccharide	N/A
2524614705	Clostridium butyricum AGR2140	2524684716	2	4696	4694	cf_putative	0.9016
2524614705	Clostridium butyricum AGR2140	2524684716	184831	208988	24157	cf_saccharide	N/A
2524614705	Clostridium butyricum AGR2140	2524684716	407395	411696	4301	cf_putative	0.9136
2524614705	Clostridium butyricum AGR2140	2524684717	5673	31204	25531	cf_saccharide	N/A
2524614705	Clostridium butyricum AGR2140	2524684717	146492	150595	4103	cf_putative	0.8455
2524614705	Clostridium butyricum AGR2140	2524684717	248265	279201	30936	cf_saccharide	N/A
2524614705	Clostridium butyricum AGR2140	2524684717	300267	312346	12079	cf_putative	0.9748
2524614705	Clostridium butyricum AGR2140	2524684718	133670	139573	5903	cf_fatty_acid	0.932
2524614705	Clostridium butyricum AGR2140	2524684720	335305	356785	21480	cf_saccharide	N/A
2524614705	Clostridium butyricum AGR2140	2524684721	34433	53017	18584	cf_putative	0.8848
2524614705	Clostridium butyricum AGR2140	2524684723	176370	199072	22702	lassopeptide	N/A
2524614705	Clostridium butyricum AGR2140	2524684727	36752	43748	6996	cf_putative	0.9227
2524614705	Clostridium butyricum AGR2140	2524684730	102303	116730	14427	cf_saccharide	0.8615
2524614705	Clostridium butyricum AGR2140	2524684731	26	14692	14666	cf_saccharide	0.8753
2524614705	Clostridium butyricum AGR2140	2524684733	42532	87231	44699	cf_saccharide	0.8801
2524614706	Lachnospiraceae bacterium NK4A136	2524684756	38621	55433	16812	cf_saccharide	0.9059
2524614706	Lachnospiraceae bacterium NK4A136	2524684758	3600	126291	122691	cf_saccharide	0.9567
2524614706	Lachnospiraceae bacterium NK4A136	2524684759	339	22240	21901	cf_saccharide	N/A
2524614706	Lachnospiraceae bacterium NK4A136	2524684759	73539	101315	27776	cf_saccharide	0.9508
2524614706	Lachnospiraceae bacterium NK4A136	2524684760	34189	45374	11185	cf_putative	0.9729
2524614706	Lachnospiraceae bacterium NK4A136	2524684762	5506	66036	60530	cf_saccharide	0.9126
2524614706	Lachnospiraceae bacterium NK4A136	2524684763	60378	81260	20882	cf_saccharide	N/A
2524614706	Lachnospiraceae bacterium NK4A136	2524684767	3677	37992	34315	cf_fatty_acid -cf_saccharide	0.9665
2524614706	Lachnospiraceae bacterium NK4A136	2524684779	0	24612	24612	cf_saccharide	N/A
2524614706	Lachnospiraceae bacterium NK4A136	2524684780	1161	18523	17362	cf_saccharide	0.8231
2524614706	Lachnospiraceae bacterium NK4A136	2524684781	0	19852	19852	cf_saccharide	N/A
2524614706	Lachnospiraceae bacterium NK4A136	2524684785	7130	31214	24084	cf_saccharide	N/A
2524614707	Butyrivibrio fibrisolvens FE2007	2524684833	135239	190345	55106	cf_saccharide	0.9648
2524614707	Butyrivibrio fibrisolvens FE2007	2524684834	31109	257500	226391	cf_saccharide	0.967
2524614707	Butyrivibrio fibrisolvens FE2007	2524684835	49071	92484	43413	nrps	N/A
2524614707	Butyrivibrio fibrisolvens FE2007	2524684839	59684	79327	19643	cf_putative	0.8013
2524614707	Butyrivibrio fibrisolvens FE2007	2524684840	9132	40398	31266	cf_saccharide	N/A
2524614707	Butyrivibrio fibrisolvens FE2007	2524684845	20244	39263	19019	cf_saccharide	0.9537
2524614707	Butyrivibrio fibrisolvens FE2007	2524684845	75241	84811	9570	cf_putative	0.9815
2524614707	Butyrivibrio fibrisolvens FE2007	2524684845	87945	94127	6182	cf_putative	0.9584
2524614707	Butyrivibrio fibrisolvens FE2007	2524684850	34815	46214	11399	cf_putative	0.9775
2524614707	Butyrivibrio fibrisolvens FE2007	2524684851	0	45169	45169	cf_saccharide	0.8634
2524614707	Butyrivibrio fibrisolvens FE2007	2524684854	15936	24393	8457	cf_fatty_acid	0.9564
2524614707	Butyrivibrio fibrisolvens FE2007	2524684858	23919	31893	7974	cf_putative	0.8456
2524614707	Butyrivibrio fibrisolvens FE2007	2524684861	23151	51767	28616	cf_saccharide	N/A
2524614707	Butyrivibrio fibrisolvens FE2007	2524684872	4716	21762	17046	cf_saccharide	N/A
2524614707	Butyrivibrio fibrisolvens FE2007	2524684874	2803	8408	5605	cf_putative	0.9739
2524614707	Butyrivibrio fibrisolvens FE2007	2524684876	0	13642	13642	cf_saccharide	N/A
2524614707	Butyrivibrio fibrisolvens FE2007	2524684878	5354	11301	5947	cf_putative	0.9701
2524614707	Butyrivibrio fibrisolvens FE2007	2524684881	394	4241	3847	cf_putative	0.9948
2524614708	Butyrivibrio fibrisolvens YRB2005	2524684898	306555	349969	43414	nrps	N/A
2524614708	Butyrivibrio fibrisolvens YRB2005	2524684903	122993	140410	17417	cf_putative	0.9483
2524614708	Butyrivibrio fibrisolvens YRB2005	2524684904	5011	162880	157869	cf_saccharide	0.9432
2524614708	Butyrivibrio fibrisolvens YRB2005	2524684906	11361	32793	21432	cf_saccharide	0.9793
2524614708	Butyrivibrio fibrisolvens YRB2005	2524684906	95824	127090	31266	cf_saccharide	N/A
2524614708	Butyrivibrio fibrisolvens YRB2005	2524684907	50732	79349	28617	cf_saccharide-lassopeptide	N/A
2524614708	Butyrivibrio fibrisolvens YRB2005	2524684909	103438	123839	20401	cf_saccharide	0.9276
2524614708	Butyrivibrio fibrisolvens YRB2005	2524684911	82778	91284	8506	cf_fatty_acid	0.9506
2524614708	Butyrivibrio fibrisolvens YRB2005	2524684912	16115	41530	25415	cf_saccharide	N/A
2524614708	Butyrivibrio fibrisolvens YRB2005	2524684914	48874	58444	9570	cf_putative	0.9786
2524614708	Butyrivibrio fibrisolvens YRB2005	2524684914	61577	67757	6180	cf_putative	0.9561
2524614708	Butyrivibrio fibrisolvens YRB2005	2524684915	3452	81652	78200	cf_saccharide	0.9579
2524614708	Butyrivibrio fibrisolvens YRB2005	2524684920	39525	64742	25217	cf_saccharide	0.9465
2524614708	Butyrivibrio fibrisolvens YRB2005	2524684936	3869	40029	36160	cf_saccharide	0.9243
2524614708	Butyrivibrio fibrisolvens YRB2005	2524684944	2	15181	15179	cf_putative	0.7209
2524614708	Butyrivibrio fibrisolvens YRB2005	2524684952	3835	10029	6194	cf_putative	0.997
2524614708	Butyrivibrio fibrisolvens YRB2005	2524684955	0	9630	9630	cf_saccharide	N/A
2524614709	Butyrivibrio fibrisolvens WTE3004	2524684979	121946	151038	29092	cf_saccharide	0.884
2524614709	Butyrivibrio fibrisolvens WTE3004	2524684980	162585	205999	43414	nrps	N/A
2524614709	Butyrivibrio fibrisolvens WTE3004	2524684981	236348	263044	26696	cf_putative	0.9733
2524614709	Butyrivibrio fibrisolvens WTE3004	2524684982	47086	100582	53496	cf_saccharide-lassopeptide	0.9608
2524614709	Butyrivibrio fibrisolvens WTE3004	2524684982	159630	190896	31266	cf_saccharide	N/A
2524614709	Butyrivibrio fibrisolvens WTE3004	2524684984	5452	183185	177733	cf_saccharide	0.9318
2524614709	Butyrivibrio fibrisolvens WTE3004	2524684986	58716	83186	24470	cf_saccharide	0.9184
2524614709	Butyrivibrio fibrisolvens WTE3004	2524684986	124673	134241	9568	cf_putative	0.9723
2524614709	Butyrivibrio fibrisolvens WTE3004	2524684986	137574	143754	6180	cf_putative	0.9538
2524614709	Butyrivibrio fibrisolvens WTE3004	2524684992	53825	61764	7939	cf_putative	0.8456
2524614709	Butyrivibrio fibrisolvens WTE3004	2524684995	45820	51605	5785	cf_putative	0.9922
2524614709	Butyrivibrio fibrisolvens WTE3004	2524684995	66503	82459	15956	cf_putative	0.9521
2524614709	Butyrivibrio fibrisolvens WTE3004	2524684998	2839	28058	25219	cf_saccharide	0.9398
2524614709	Butyrivibrio fibrisolvens WTE3004	2524684999	3615	53856	50241	cf_saccharide	0.9579
2524614709	Butyrivibrio fibrisolvens WTE3004	2524685000	29745	52023	22278	cf_saccharide	0.7905
2524614709	Butyrivibrio fibrisolvens WTE3004	2524685005	21871	36814	14943	cf_fatty_acid	0.9649
2524614709	Butyrivibrio fibrisolvens WTE3004	2524685008	4165	35477	31312	cf_saccharide	0.9351
2524614709	Butyrivibrio fibrisolvens WTE3004	2524685038	0	9590	9590	cf_saccharide	N/A
2524614710	Prevotella bryantii C21a	2524685066	93278	103726	10448	arylpolyene	0.933
2524614710	Prevotella bryantii C21a	2524685066	381854	405790	23936	cf_saccharide	N/A
2524614710	Prevotella bryantii C21a	2524685068	103943	141321	37378	cf_saccharide	0.9128
2524614710	Prevotella bryantii C21a	2524685069	80574	102622	22048	cf_saccharide	N/A
2524614710	Prevotella bryantii C21a	2524685069	102813	121016	18203	cf_putative	0.9638
2524614710	Prevotella bryantii C21a	2524685069	150258	161005	10747	arylpolyene	0.9586
2524614710	Prevotella bryantii C21a	2524685070	173502	194765	21263	cf_fatty_acid	N/A
2524614710	Prevotella bryantii C21a	2524685070	211992	237849	25857	cf_saccharide	N/A
2524614710	Prevotella bryantii C21a	2524685072	0	51091	51091	cf_saccharide	N/A
2524614710	Prevotella bryantii C21a	2524685074	125940	139328	13388	cf_fatty_acid	N/A
2524614710	Prevotella bryantii C21a	2524685075	111402	127408	16006	arylpolyene	0.9913
2524614710	Prevotella bryantii C21a	2524685076	97935	120285	22350	cf_saccharide	0.8388
2524614710	Prevotella bryantii C21a	2524685082	2	7076	7074	cf_putative	0.8978
2524614710	Prevotella bryantii C21a	2524685082	7088	31691	24603	cf_putative	0.9735
2524614711	Prevotella sp. AGR2160	2524685088	77116	87020	9904	cf_putative	0.9962
2524614711	Prevotella sp. AGR2160	2524685088	137290	180108	42818	cf_saccharide	0.9412
2524614711	Prevotella sp. AGR2160	2524685088	229109	244425	15316	cf_putative	0.8713
2524614711	Prevotella sp. AGR2160	2524685090	42347	63768	21421	cf_saccharide	0.9242
2524614711	Prevotella sp. AGR2160	2524685091	58710	86269	27559	arylpolyene	0.9434
2524614711	Prevotella sp. AGR2160	2524685092	147391	160754	13363	cf_fatty_acid	N/A
2524614711	Prevotella sp. AGR2160	2524685095	98507	140886	42379	cf_saccharide	N/A
2524614711	Prevotella sp. AGR2160	2524685099	2	19172	19170	cf_saccharide	0.7999
2524614711	Prevotella sp. AGR2160	2524685101	26511	33570	7059	arylpolyene	0.9828
2524614711	Prevotella sp. AGR2160	2524685102	7050	36975	29925	cf_saccharide	N/A
2524614711	Prevotella sp. AGR2160	2524685111	0	26626	26626	cf_saccharide	N/A
2524614711	Prevotella sp. AGR2160	2524685113	0	17654	17654	cf_fatty_acid	N/A
2524614712	Blautia wexlerae AGR2146	2524685148	50855	67574	16719	cf_putative	0.9111
2524614712	Blautia wexlerae AGR2146	2524685152	43857	63246	19389	cf_saccharide	0.801
2524614712	Blautia wexlerae AGR2146	2524685156	19909	46436	26527	cf_saccharide	0.8958
2524614712	Blautia wexlerae AGR2146	2524685158	15564	47698	32134	nrps	N/A
2524614712	Blautia wexlerae AGR2146	2524685160	0	11412	11412	cf_fatty_acid	N/A
2524614712	Blautia wexlerae AGR2146	2524685168	10796	19161	8365	cf_putative	0.9728
2524614712	Blautia wexlerae AGR2146	2524685169	24334	33455	9121	cf_putative	0.9655
2524614712	Blautia wexlerae AGR2146	2524685183	15680	21829	6149	cf_putative	0.9634
2524614712	Blautia wexlerae AGR2146	2524685226	353	9497	9144	cf_putative	0.9647
2524614712	Blautia wexlerae AGR2146	2524685246	5044	6994	1950	cf_putative	0.8607
2524614713	Butyrivibrio sp. MC2013	2524685326	2155	113754	111599	cf_saccharide	0.9686
2524614713	Butyrivibrio sp. MC2013	2524685326	158988	197160	38172	cf_saccharide	0.8873
2524614713	Butyrivibrio sp. MC2013	2524685328	50922	90962	40040	cf_saccharide	N/A
2524614713	Butyrivibrio sp. MC2013	2524685329	118178	157931	39753	cf_saccharide	0.888
2524614713	Butyrivibrio sp. MC2013	2524685329	169252	179521	10269	cf_saccharide	0.9269
2524614713	Butyrivibrio sp. MC2013	2524685330	38207	48992	10785	cf_putative	0.8978
2524614713	Butyrivibrio sp. MC2013	2524685330	59923	74241	14318	cf_putative	0.9557
2524614713	Butyrivibrio sp. MC2013	2524685330	159267	182805	23538	cf_saccharide	0.8983
2524614713	Butyrivibrio sp. MC2013	2524685331	88403	96547	8144	cf_fatty_acid	0.9366
2524614713	Butyrivibrio sp. MC2013	2524685331	211379	221773	10394	cf_putative	0.8131
2524614713	Butyrivibrio sp. MC2013	2524685333	56379	91354	34975	cf_saccharide	N/A
2524614713	Butyrivibrio sp. MC2013	2524685334	0	7455	7455	bacteriocin	N/A
2524614713	Butyrivibrio sp. MC2013	2524685338	89726	101560	11834	cf_saccharide	0.9675
2524614713	Butyrivibrio sp. MC2013	2524685343	7995	42588	34593	cf_saccharide	N/A
2524614713	Butyrivibrio sp. MC2013	2524685344	35546	51990	16444	cf_putative	0.9224
2524614713	Butyrivibrio sp. MC2013	2524685354	761	32660	31899	nrps-cf_saccharide	0.8878
2524614713	Butyrivibrio sp. MC2013	2524685358	398	7737	7339	cf_putative	0.8855
2524614714	Butyrivibrio sp. NC3005	2524685374	89474	133349	43875	cf_saccharide-lassopeptide	N/A
2524614714	Butyrivibrio sp. NC3005	2524685374	177683	232054	54371	nrps	N/A
2524614714	Butyrivibrio sp. NC3005	2524685375	10069	35930	25861	cf_saccharide	0.9631
2524614714	Butyrivibrio sp. NC3005	2524685375	77557	112948	35391	cf_saccharide	0.9503
2524614714	Butyrivibrio sp. NC3005	2524685375	127671	221942	94271	cf_saccharide	0.918
2524614714	Butyrivibrio sp. NC3005	2524685376	10734	34980	24246	cf_saccharide	N/A
2524614714	Butyrivibrio sp. NC3005	2524685376	112174	131369	19195	cf_putative	0.8853
2524614714	Butyrivibrio sp. NC3005	2524685378	82655	89674	7019	cf_putative	0.9445
2524614714	Butyrivibrio sp. NC3005	2524685378	91665	97899	6234	cf_putative	0.9437
2524614714	Butyrivibrio sp. NC3005	2524685379	61876	120763	58887	cf_saccharide	0.9596
2524614714	Butyrivibrio sp. NC3005	2524685382	41200	50656	9456	cf_putative	0.8836
2524614714	Butyrivibrio sp. NC3005	2524685386	64409	69490	5081	cf_putative	0.826
2524614714	Butyrivibrio sp. NC3005	2524685390	17463	46668	29205	nrps	0.9874
2524614714	Butyrivibrio sp. NC3005	2524685391	0	23152	23152	cf_saccharide	N/A
2524614714	Butyrivibrio sp. NC3005	2524685397	352	52138	51786	cf_saccharide	0.9383
2524614714	Butyrivibrio sp. NC3005	2524685400	325	36875	36550	cf_saccharide	0.9879
2524614714	Butyrivibrio sp. NC3005	2524685402	5100	18994	13894	cf_saccharide	0.9376
2524614714	Butyrivibrio sp. NC3005	2524685405	10638	29731	19093	cf_saccharide	0.9341
2524614714	Butyrivibrio sp. NC3005	2524685412	0	20350	20350	cf_saccharide	N/A
2524614714	Butyrivibrio sp. NC3005	2524685415	20491	29923	9432	cf_fatty_acid	0.9828
2524614714	Butyrivibrio sp. NC3005	2524685434	6263	14023	7760	cf_putative	0.9105
2524614715	Butyrivibrio sp. XPD2006	2524685469	71245	83973	12728	cf_saccharide	0.7921
2524614715	Butyrivibrio sp. XPD2006	2524685469	255373	287910	32537	cf_saccharide	0.9422
2524614715	Butyrivibrio sp. XPD2006	2524685471	83839	89614	5775	cf_putative	0.959
2524614715	Butyrivibrio sp. XPD2006	2524685471	92202	103002	10800	cf_putative	0.9123
2524614715	Butyrivibrio sp. XPD2006	2524685471	175223	204039	28816	cf_saccharide	N/A
2524614715	Butyrivibrio sp. XPD2006	2524685472	67641	77869	10228	bacteriocin	N/A
2524614715	Butyrivibrio sp. XPD2006	2524685474	53328	110052	56724	cf_saccharide-lassopeptide	0.9229
2524614715	Butyrivibrio sp. XPD2006	2524685475	29579	99522	69943	cf_saccharide	0.9809
2524614715	Butyrivibrio sp. XPD2006	2524685475	122374	146053	23679	cf_fatty_acid	0.9751
2524614715	Butyrivibrio sp. XPD2006	2524685476	92979	116807	23828	cf_putative	0.7624
2524614715	Butyrivibrio sp. XPD2006	2524685478	69998	93770	23772	cf_putative	0.9716
2524614715	Butyrivibrio sp. XPD2006	2524685482	0	39817	39817	cf_saccharide	0.9199
2524614715	Butyrivibrio sp. XPD2006	2524685482	50600	79332	28732	cf_saccharide	0.977
2524614715	Butyrivibrio sp. XPD2006	2524685483	1126	30584	29458	cf_saccharide	0.9665
2524614715	Butyrivibrio sp. XPD2006	2524685485	22305	39635	17330	cf_fatty_acid	0.8669
2524614715	Butyrivibrio sp. XPD2006	2524685486	20936	53955	33019	cf_saccharide	N/A
2524614715	Butyrivibrio sp. XPD2006	2524685489	2176	12643	10467	bacteriocin	N/A
2524614716	Butyrivibrio sp. VCB2001	2524685498	391786	400701	8915	cf_putative	0.8128
2524614716	Butyrivibrio sp. VCB2001	2524685499	260005	281964	21959	cf_saccharide	N/A
2524614716	Butyrivibrio sp. VCB2001	2524685499	396770	429049	32279	cf_saccharide	N/A
2524614716	Butyrivibrio sp. VCB2001	2524685502	2070	18425	16355	cf_saccharide	0.9659
2524614716	Butyrivibrio sp. VCB2001	2524685502	46244	118169	71925	cf_saccharide	0.9549
2524614716	Butyrivibrio sp. VCB2001	2524685503	622	18556	17934	cf_fatty_acid	0.9062
2524614716	Butyrivibrio sp. VCB2001	2524685505	57708	112452	54744	cf_saccharide	0.9365
2524614716	Butyrivibrio sp. VCB2001	2524685506	0	13002	13002	cf_saccharide	0.9664
2524614716	Butyrivibrio sp. VCB2001	2524685506	27156	56553	29397	cf_putative	0.9579
2524614716	Butyrivibrio sp. VCB2001	2524685506	68127	97089	28962	cf_saccharide	0.956
2524614716	Butyrivibrio sp. VCB2001	2524685508	4946	18622	13676	bacteriocin	0.9037
2524614716	Butyrivibrio sp. VCB2001	2524685510	24296	47230	22934	lantipeptide	N/A
2524614716	Butyrivibrio sp. VCB2001	2524685514	45161	52202	7041	cf_putative	0.8695
2524614716	Butyrivibrio sp. VCB2001	2524685516	0	25403	25403	cf_saccharide	N/A
2524614716	Butyrivibrio sp. VCB2001	2524685523	0	30275	30275	cf_saccharide	N/A
2524614716	Butyrivibrio sp. VCB2001	2524685526	1	16792	16791	cf_putative	0.9327
2524614717	Lachnobacterium bovis NK4B19	2524685546	18299	33712	15413	cf_putative	0.8583
2524614717	Lachnobacterium bovis NK4B19	2524685548	22649	50829	28180	cf_saccharide	N/A
2524614717	Lachnobacterium bovis NK4B19	2524685550	33321	46668	13347	cf_putative	0.9275
2524614717	Lachnobacterium bovis NK4B19	2524685552	37271	53277	16006	cf_saccharide	0.977
2524614717	Lachnobacterium bovis NK4B19	2524685554	19783	43877	24094	cf_putative	0.9561
2524614717	Lachnobacterium bovis NK4B19	2524685558	13729	46096	32367	cf_saccharide	0.9884
2524614717	Lachnobacterium bovis NK4B19	2524685563	0	20155	20155	cf_saccharide	N/A
2524614717	Lachnobacterium bovis NK4B19	2524685565	9566	21145	11579	cf_fatty_acid	0.965
2524614717	Lachnobacterium bovis NK4B19	2524685573	790	24323	23533	cf_saccharide	N/A
2524614718	Butyrivibrio sp. VCB2006	2524685671	215233	248184	32951	cf_saccharide	N/A
2524614718	Butyrivibrio sp. VCB2006	2524685674	198548	222465	23917	cf_putative	0.7813
2524614718	Butyrivibrio sp. VCB2006	2524685674	313656	324167	10511	cf_saccharide	0.9048
2524614718	Butyrivibrio sp. VCB2006	2524685675	56017	62276	6259	cf_putative	0.8773
2524614718	Butyrivibrio sp. VCB2006	2524685675	119211	227359	108148	cf_saccharide	0.9567
2524614718	Butyrivibrio sp. VCB2006	2524685677	128980	149464	20484	cf_saccharide	0.9691
2524614718	Butyrivibrio sp. VCB2006	2524685677	177180	199326	22146	cf_saccharide	N/A
2524614718	Butyrivibrio sp. VCB2006	2524685678	30450	47206	16756	cf_saccharide	0.9065
2524614718	Butyrivibrio sp. VCB2006	2524685678	159880	173624	13744	cf_saccharide	0.8996
2524614718	Butyrivibrio sp. VCB2006	2524685681	0	37209	37209	cf_saccharide	0.9218
2524614718	Butyrivibrio sp. VCB2006	2524685681	41510	112509	70999	cf_saccharide	0.9548
2524614718	Butyrivibrio sp. VCB2006	2524685685	4562	28367	23805	cf_putative	0.9306
2524614718	Butyrivibrio sp. VCB2006	2524685688	35751	48239	12488	cf_fatty_acid	0.8971
2524614718	Butyrivibrio sp. VCB2006	2524685689	266	64557	64291	cf_saccharide	0.9564
2524614718	Butyrivibrio sp. VCB2006	2524685693	39403	43954	4551	cf_putative	0.9957
2524614718	Butyrivibrio sp. VCB2006	2524685695	6763	22058	15295	cf_saccharide	0.9642
2524614718	Butyrivibrio sp. VCB2006	2524685696	0	21349	21349	cf_saccharide	N/A
2524614718	Butyrivibrio sp. VCB2006	2524685698	1977	19610	17633	bacteriocin	N/A
2524614718	Butyrivibrio sp. VCB2006	2524685705	0	9040	9040	cf_saccharide	N/A
2524614719	Butyrivibrio sp. WCD2001	2524685711	9403	55568	46165	nrps	N/A
2524614719	Butyrivibrio sp. WCD2001	2524685711	622933	647621	24688	cf_saccharide	0.8941
2524614719	Butyrivibrio sp. WCD2001	2524685711	658819	683428	24609	cf_saccharide	N/A
2524614719	Butyrivibrio sp. WCD2001	2524685712	131308	161912	30604	cf_saccharide	N/A
2524614719	Butyrivibrio sp. WCD2001	2524685712	203623	225884	22261	cf_saccharide	0.8547
2524614719	Butyrivibrio sp. WCD2001	2524685713	37195	55356	18161	cf_putative	0.9697
2524614719	Butyrivibrio sp. WCD2001	2524685714	115	35558	35443	cf_putative	0.9319
2524614719	Butyrivibrio sp. WCD2001	2524685714	131813	182058	50245	nrps	N/A
2524614719	Butyrivibrio sp. WCD2001	2524685714	247810	260058	12248	cf_putative	0.9655
2524614719	Butyrivibrio sp. WCD2001	2524685715	114819	135922	21103	cf_putative	0.9224
2524614719	Butyrivibrio sp. WCD2001	2524685715	150762	157886	7124	cf_putative	0.9388
2524614719	Butyrivibrio sp. WCD2001	2524685716	12759	63156	50397	cf_saccharide	0.9224
2524614719	Butyrivibrio sp. WCD2001	2524685716	82760	134193	51433	cf_saccharide	0.9773
2524614719	Butyrivibrio sp. WCD2001	2524685716	184023	206022	21999	cf_saccharide	N/A
2524614719	Butyrivibrio sp. WCD2001	2524685720	4821	14809	9988	cf_putative	0.9017
2524614719	Butyrivibrio sp. WCD2001	2524685724	18098	59559	41461	cf_saccharide	0.9686
2524614719	Butyrivibrio sp. WCD2001	2524685725	0	37849	37849	nrps	N/A
2524614719	Butyrivibrio sp. WCD2001	2524685725	63876	73027	9151	cf_putative	0.6795
2524614719	Butyrivibrio sp. WCD2001	2524685727	15620	36724	21104	cf_saccharide	N/A
2524614719	Butyrivibrio sp. WCD2001	2524685730	43774	48500	4726	cf_putative	0.7545
2524614719	Butyrivibrio sp. WCD2001	2524685731	1745	20646	18901	cf_saccharide	0.8921
2524614719	Butyrivibrio sp. WCD2001	2524685731	25663	46488	20825	cf_saccharide	N/A
2524614719	Butyrivibrio sp. WCD2001	2524685733	918	34684	33766	cf_saccharide	0.9317
2524614719	Butyrivibrio sp. WCD2001	2524685734	20590	28147	7557	cf_fatty_acid	0.9672
2524614801	Clostridiales bacterium NK3B98	2524705680	0	13854	13854	cf_fatty_acid	0.9178
2524614801	Clostridiales bacterium NK3B98	2524705683	50746	82934	32188	cf_saccharide	N/A
2524614801	Clostridiales bacterium NK3B98	2524705685	0	11387	11387	cf_fatty_acid	N/A
2524614801	Clostridiales bacterium NK3B98	2524705685	44028	48377	4349	cf_putative	0.9561
2524614801	Clostridiales bacterium NK3B98	2524705687	11782	53674	41892	cf_saccharide	0.9466
2524614801	Clostridiales bacterium NK3B98	2524705690	11093	25684	14591	cf_putative	0.9714
2524614801	Clostridiales bacterium NK3B98	2524705698	1856	12274	10418	cf_putative	0.9256
2524614801	Clostridiales bacterium NK3B98	2524705700	23719	33887	10168	cf_fatty_acid	N/A
2524614801	Clostridiales bacterium NK3B98	2524705704	10204	25303	15099	cf_saccharide	0.9333
2524614801	Clostridiales bacterium NK3B98	2524705716	126	12823	12697	cf_putative	0.8852
2524614801	Clostridiales bacterium NK3B98	2524705723	267	20971	20704	cf_fatty_acid	N/A
2524614801	Clostridiales bacterium NK3B98	2524705732	753	15138	14385	cf_saccharide	0.7633
2524614802	Lachnospira multipara ATCC 19207	2524705887	14002	31731	17729	cf_putative	0.9371
2524614802	Lachnospira multipara ATCC 19207	2524705887	344723	373371	28648	cf_saccharide	N/A
2524614802	Lachnospira multipara ATCC 19207	2524705888	13363	19779	6416	cf_putative	0.8558
2524614802	Lachnospira multipara ATCC 19207	2524705889	121284	132353	11069	cf_putative	0.902
2524614802	Lachnospira multipara ATCC 19207	2524705891	56872	70396	13524	cf_putative	0.9495
2524614802	Lachnospira multipara ATCC 19207	2524705892	26268	51501	25233	cf_saccharide	0.8445
2524614802	Lachnospira multipara ATCC 19207	2524705894	48535	67583	19048	cf_putative	0.938
2524614802	Lachnospira multipara ATCC 19207	2524705894	83852	91484	7632	cf_putative	0.9813
2524614802	Lachnospira multipara ATCC 19207	2524705894	92193	101566	9373	cf_putative	0.9913
2524614802	Lachnospira multipara ATCC 19207	2524705895	2603	25458	22855	lassopeptide-cf_saccharide	0.8487
2524614802	Lachnospira multipara ATCC 19207	2524705896	24385	33814	9429	cf_fatty_acid	0.9349
2524614802	Lachnospira multipara ATCC 19207	2524705901	47791	72784	24993	cf_saccharide	0.8968
2524614802	Lachnospira multipara ATCC 19207	2524705903	31688	40173	8485	cf_saccharide	0.9411
2524614802	Lachnospira multipara ATCC 19207	2524705910	0	25543	25543	cf_saccharide	N/A
2524614837	Pseudobutyrivibrio ruminis CF1b	2524707961	77904	122311	44407	cf_saccharide	0.8746
2524614837	Pseudobutyrivibrio ruminis CF1b	2524707964	21835	55084	33249	cf_saccharide	0.8645
2524614837	Pseudobutyrivibrio ruminis CF1b	2524707965	0	74235	74235	cf_saccharide	0.9937
2524614837	Pseudobutyrivibrio ruminis CF1b	2524707968	84042	94383	10341	cf_putative	0.9194
2524614837	Pseudobutyrivibrio ruminis CF1b	2524707968	95454	107999	12545	cf_putative	0.8318
2524614837	Pseudobutyrivibrio ruminis CF1b	2524707968	393726	399487	5761	cf_putative	0.9179
2524614837	Pseudobutyrivibrio ruminis CF1b	2524707969	291282	347852	56570	cf_saccharide	0.9108
2524614837	Pseudobutyrivibrio ruminis CF1b	2524707969	365008	379853	14845	cf_saccharide	0.9598
2524614837	Pseudobutyrivibrio ruminis CF1b	2524707969	393023	441964	48941	cf_saccharide	0.953
2524614837	Pseudobutyrivibrio ruminis CF1b	2524707970	86571	101905	15334	cf_putative	0.9141
2524614837	Pseudobutyrivibrio ruminis CF1b	2524707970	220775	264047	43272	nrps	N/A
2524614837	Pseudobutyrivibrio ruminis CF1b	2524707974	58645	71349	12704	cf_putative	0.9858
2524614837	Pseudobutyrivibrio ruminis CF1b	2524707975	61532	67164	5632	cf_putative	0.8617
2524614837	Pseudobutyrivibrio ruminis CF1b	2524707975	141182	149383	8201	cf_fatty_acid	0.9292
2524614842	Streptococcus bovis SN033	2524708287	237230	242340	5110	cf_putative	0.9725
2524614842	Streptococcus bovis SN033	2524708287	268110	290445	22335	cf_saccharide	N/A
2524614842	Streptococcus bovis SN033	2524708287	441426	455501	14075	lantipeptide	0.7404
2524614842	Streptococcus bovis SN033	2524708287	481193	521306	40113	cf_saccharide	N/A
2524614842	Streptococcus bovis SN033	2524708287	859732	866694	6962	cf_putative	0.9872
2524614842	Streptococcus bovis SN033	2524708288	64764	87890	23126	lantipeptide	N/A
2524614842	Streptococcus bovis SN033	2524708288	118841	138988	20147	lantipeptide	N/A
2524614842	Streptococcus bovis SN033	2524708290	54690	68219	13529	cf_fatty_acid -arylpolyene	0.9043
2524614842	Streptococcus bovis SN033	2524708291	0	43133	43133	cf_fatty_acid -cf_saccharide	0.9236
2524614842	Streptococcus bovis SN033	2524708292	76437	96957	20520	cf_saccharide	N/A
2524614859	Streptococcus bovis B315	2524708817	440860	444677	3817	cf_putative	0.966
2524614859	Streptococcus bovis B315	2524708817	471009	493344	22335	cf_saccharide	N/A
2524614859	Streptococcus bovis B315	2524708817	639775	653850	14075	lantipeptide	0.7433
2524614859	Streptococcus bovis B315	2524708817	680149	720271	40122	cf_saccharide	N/A
2524614859	Streptococcus bovis B315	2524708817	1010151	1017113	6962	cf_putative	0.9866
2524614859	Streptococcus bovis B315	2524708818	60627	80798	20171	lantipeptide	N/A
2524614859	Streptococcus bovis B315	2524708819	58861	72392	13531	cf_fatty_acid -arylpolyene	0.9139
2524614859	Streptococcus bovis B315	2524708820	66450	89736	23286	cf_saccharide	N/A
2524614859	Streptococcus bovis B315	2524708820	98109	106295	8186	cf_fatty_acid	0.8285
2524614859	Streptococcus bovis B315	2524708821	0	18738	18738	cf_saccharide	0.6788
2524614870	Butyrivibrio sp. AE2015	2524709848	12304	22514	10210	bacteriocin	N/A
2524614870	Butyrivibrio sp. AE2015	2524709849	8763	87732	78969	cf_saccharide	0.9649
2524614870	Butyrivibrio sp. AE2015	2524709849	104433	174713	70280	cf_saccharide	0.7946
2524614870	Butyrivibrio sp. AE2015	2524709849	193593	211227	17634	cf_saccharide	0.9808
2524614870	Butyrivibrio sp. AE2015	2524709852	0	24947	24947	nrps	0.9648
2524614870	Butyrivibrio sp. AE2015	2524709852	128500	135215	6715	cf_putative	0.6787
2524614870	Butyrivibrio sp. AE2015	2524709854	16644	90614	73970	cf_saccharide	0.9292
2524614870	Butyrivibrio sp. AE2015	2524709855	12031	17840	5809	cf_putative	0.9573
2524614870	Butyrivibrio sp. AE2015	2524709857	0	32080	32080	cf_saccharide	N/A
2524614870	Butyrivibrio sp. AE2015	2524709859	2583	13103	10520	cf_fatty_acid	0.8338
2524614870	Butyrivibrio sp. AE2015	2524709860	0	37692	37692	cf_saccharide	0.9025
2524614870	Butyrivibrio sp. AE2015	2524709860	49708	80277	30569	cf_saccharide	0.9396
2524614870	Butyrivibrio sp. AE2015	2524709863	2374	48919	46545	cf_saccharide	0.9988
2524614870	Butyrivibrio sp. AE2015	2524709863	57032	75893	18861	bacteriocin	N/A
2524614870	Butyrivibrio sp. AE2015	2524709864	31164	41446	10282	bacteriocin	N/A
2524614870	Butyrivibrio sp. AE2015	2524709866	30144	64413	34269	nrps	N/A
2524614870	Butyrivibrio sp. AE2015	2524709867	4497	28594	24097	cf_saccharide	N/A
2524614870	Butyrivibrio sp. AE2015	2524709873	799	43112	42313	cf_saccharide	N/A
2524614870	Butyrivibrio sp. AE2015	2524709878	23660	32991	9331	cf_putative	0.8789
2524614870	Butyrivibrio sp. AE2015	2524709890	3430	23346	19916	cf_saccharide	0.9717
2524614870	Butyrivibrio sp. AE2015	2524709891	17092	21972	4880	cf_putative	0.9802
2524614871	Butyrivibrio fibrisolvens AB2020	2524709920	3290	153521	150231	cf_saccharide	0.9154
2524614871	Butyrivibrio fibrisolvens AB2020	2524709921	38368	79348	40980	cf_saccharide	0.8629
2524614871	Butyrivibrio fibrisolvens AB2020	2524709923	9232	94255	85023	cf_saccharide	0.8503
2524614871	Butyrivibrio fibrisolvens AB2020	2524709924	12954	56374	43420	nrps	N/A
2524614871	Butyrivibrio fibrisolvens AB2020	2524709925	15354	40769	25415	cf_saccharide	N/A
2524614871	Butyrivibrio fibrisolvens AB2020	2524709928	59032	71898	12866	cf_fatty_acid	0.9652
2524614871	Butyrivibrio fibrisolvens AB2020	2524709934	0	40332	40332	cf_saccharide-lassopeptide	N/A
2524614871	Butyrivibrio fibrisolvens AB2020	2524709939	129	8901	8772	cf_saccharide	0.9884
2524614871	Butyrivibrio fibrisolvens AB2020	2524709942	17807	22305	4498	cf_putative	0.8868
2524614871	Butyrivibrio fibrisolvens AB2020	2524709950	23839	28516	4677	cf_putative	0.9844
2524614871	Butyrivibrio fibrisolvens AB2020	2524709950	30085	42795	12710	cf_putative	0.9453
2524614871	Butyrivibrio fibrisolvens AB2020	2524709959	529	26787	26258	cf_saccharide	N/A
2524614871	Butyrivibrio fibrisolvens AB2020	2524709960	3157	40309	37152	cf_saccharide	0.9351
2524614871	Butyrivibrio fibrisolvens AB2020	2524709997	0	20777	20777	cf_saccharide	0.9952
2524614871	Butyrivibrio fibrisolvens AB2020	2524710001	2475	10491	8016	cf_putative	0.8457
2524614871	Butyrivibrio fibrisolvens AB2020	2524710004	442	17882	17440	cf_putative	0.9707
2524614871	Butyrivibrio fibrisolvens AB2020	2524710010	619	15506	14887	cf_saccharide	N/A
2524614871	Butyrivibrio fibrisolvens AB2020	2524710024	0	11752	11752	cf_saccharide	N/A
2524614871	Butyrivibrio fibrisolvens AB2020	2524710026	1969	11596	9627	cf_putative	0.9613
2524614871	Butyrivibrio fibrisolvens AB2020	2524710035	4429	8531	4102	cf_putative	0.8962
2524614875	Butyrivibrio fibrisolvens ND3005	2524710424	322	115769	115447	cf_saccharide	0.7952
2524614875	Butyrivibrio fibrisolvens ND3005	2524710430	0	55137	55137	cf_saccharide	0.9215
2524614875	Butyrivibrio fibrisolvens ND3005	2524710430	70330	96801	26471	cf_saccharide	N/A
2524614875	Butyrivibrio fibrisolvens ND3005	2524710431	70640	79096	8456	cf_fatty_acid	0.9687
2524614875	Butyrivibrio fibrisolvens ND3005	2524710436	4963	17857	12894	cf_saccharide	0.9961
2524614875	Butyrivibrio fibrisolvens ND3005	2524710437	23249	46833	23584	cf_saccharide	0.8488
2524614875	Butyrivibrio fibrisolvens ND3005	2524710447	23439	28116	4677	cf_putative	0.9844
2524614875	Butyrivibrio fibrisolvens ND3005	2524710447	29685	42397	12712	cf_putative	0.9451
2524614875	Butyrivibrio fibrisolvens ND3005	2524710452	19969	48928	28959	nrps	N/A
2524614875	Butyrivibrio fibrisolvens ND3005	2524710453	25168	29750	4582	cf_putative	0.931
2524614875	Butyrivibrio fibrisolvens ND3005	2524710457	2137	10081	7944	cf_putative	0.8456
2524614875	Butyrivibrio fibrisolvens ND3005	2524710459	20766	40313	19547	cf_saccharide	N/A
2524614875	Butyrivibrio fibrisolvens ND3005	2524710469	3890	28581	24691	cf_putative	0.9775
2524614875	Butyrivibrio fibrisolvens ND3005	2524710479	0	28199	28199	cf_saccharide	0.9021
2524614875	Butyrivibrio fibrisolvens ND3005	2524710481	0	26130	26130	cf_saccharide	N/A
2524614875	Butyrivibrio fibrisolvens ND3005	2524710490	0	22949	22949	cf_saccharide	N/A
2524614875	Butyrivibrio fibrisolvens ND3005	2524710497	0	19288	19288	cf_saccharide	N/A
2524614875	Butyrivibrio fibrisolvens ND3005	2524710503	7366	16336	8970	cf_putative	0.9258
2524614875	Butyrivibrio fibrisolvens ND3005	2524710507	7372	15068	7696	cf_putative	0.9407
2524614875	Butyrivibrio fibrisolvens ND3005	2524710512	0	10452	10452	cf_saccharide	0.7962
2524614875	Butyrivibrio fibrisolvens ND3005	2524710514	0	13639	13639	cf_saccharide	N/A
2524614878	Butyrivibrio fibrisolvens MD2001	2524710613	204888	260639	55751	cf_saccharide	0.9351
2524614878	Butyrivibrio fibrisolvens MD2001	2524710615	286167	307903	21736	cf_saccharide	N/A
2524614878	Butyrivibrio fibrisolvens MD2001	2524710616	107947	119141	11194	cf_putative	0.9262
2524614878	Butyrivibrio fibrisolvens MD2001	2524710617	95065	138596	43531	nrps	N/A
2524614878	Butyrivibrio fibrisolvens MD2001	2524710618	952	9642	8690	cf_putative	0.9991
2524614878	Butyrivibrio fibrisolvens MD2001	2524710619	163566	171468	7902	cf_putative	0.8457
2524614878	Butyrivibrio fibrisolvens MD2001	2524710620	8964	161929	152965	cf_saccharide	0.9423
2524614878	Butyrivibrio fibrisolvens MD2001	2524710624	9332	29808	20476	cf_saccharide	0.8321
2524614878	Butyrivibrio fibrisolvens MD2001	2524710627	3671	25296	21625	cf_saccharide	0.978
2524614878	Butyrivibrio fibrisolvens MD2001	2524710627	106605	119434	12829	cf_putative	0.8947
2524614878	Butyrivibrio fibrisolvens MD2001	2524710628	66965	75579	8614	cf_fatty_acid	0.9493
2524614878	Butyrivibrio fibrisolvens MD2001	2524710629	63583	79975	16392	cf_saccharide	0.7865
2524614878	Butyrivibrio fibrisolvens MD2001	2524710630	0	27177	27177	cf_saccharide	N/A
2524614878	Butyrivibrio fibrisolvens MD2001	2524710630	63965	112061	48096	cf_saccharide	0.962
2524614878	Butyrivibrio fibrisolvens MD2001	2524710634	54248	58073	3825	cf_putative	0.8915
2524614878	Butyrivibrio fibrisolvens MD2001	2524710637	23714	28390	4676	cf_putative	0.9836
2524614878	Butyrivibrio fibrisolvens MD2001	2524710637	29958	42743	12785	cf_putative	0.9417
2524614878	Butyrivibrio fibrisolvens MD2001	2524710641	12729	41870	29141	cf_saccharide	N/A
2524614878	Butyrivibrio fibrisolvens MD2001	2524710645	0	26849	26849	lassopeptide-cf_saccharide	N/A
2524614878	Butyrivibrio fibrisolvens MD2001	2524710652	7137	16233	9096	cf_putative	0.9098
2524614881	Butyrivibrio sp. FC2001	2524710940	58201	112770	54569	cf_saccharide-lassopeptide	0.8794
2524614881	Butyrivibrio sp. FC2001	2524710940	159188	202393	43205	nrps	N/A
2524614881	Butyrivibrio sp. FC2001	2524710940	345520	374357	28837	cf_saccharide	N/A
2524614881	Butyrivibrio sp. FC2001	2524710940	691349	710332	18983	cf_saccharide	0.8629
2524614881	Butyrivibrio sp. FC2001	2524710941	117715	122526	4811	cf_putative	0.9501
2524614881	Butyrivibrio sp. FC2001	2524710941	318788	359697	40909	cf_saccharide	0.9432
2524614881	Butyrivibrio sp. FC2001	2524710941	391569	435902	44333	cf_saccharide	0.9699
2524614881	Butyrivibrio sp. FC2001	2524710943	222848	232283	9435	cf_putative	0.8363
2524614881	Butyrivibrio sp. FC2001	2524710944	132291	164301	32010	cf_saccharide	0.9797
2524614881	Butyrivibrio sp. FC2001	2524710944	175285	198299	23014	cf_saccharide	0.9147
2524614881	Butyrivibrio sp. FC2001	2524710944	220533	252304	31771	cf_saccharide	N/A
2524614881	Butyrivibrio sp. FC2001	2524710946	89041	135611	46570	cf_saccharide	0.9459
2524614881	Butyrivibrio sp. FC2001	2524710946	184255	226540	42285	cf_saccharide	0.9629
2524614881	Butyrivibrio sp. FC2001	2524710947	110593	121960	11367	cf_putative	0.934
2524614881	Butyrivibrio sp. FC2001	2524710949	0	26394	26394	cf_saccharide	N/A
2524614881	Butyrivibrio sp. FC2001	2524710949	57702	82742	25040	cf_putative	0.8184
2524614881	Butyrivibrio sp. FC2001	2524710950	54625	69086	14461	cf_putative	0.9051
2524614881	Butyrivibrio sp. FC2001	2524710951	47338	86034	38696	cf_saccharide	N/A
2524614881	Butyrivibrio sp. FC2001	2524710952	76535	97821	21286	cf_putative	0.8272
2524614881	Butyrivibrio sp. FC2001	2524710954	405	9812	9407	cf_putative	0.9665
2524614881	Butyrivibrio sp. FC2001	2524710954	52947	60861	7914	cf_fatty_acid	0.9732
2526164511	Butyrivibrio sp. AE3009	2526165717	158120	169453	11333	cf_putative	0.9742
2526164511	Butyrivibrio sp. AE3009	2526165721	131702	161581	29879	cf_saccharide	0.8458
2526164511	Butyrivibrio sp. AE3009	2526165722	86840	126206	39366	cf_saccharide	0.8572
2526164511	Butyrivibrio sp. AE3009	2526165726	0	42735	42735	cf_saccharide	0.9783
2526164511	Butyrivibrio sp. AE3009	2526165729	24136	44701	20565	cf_fatty_acid	0.9026
2526164511	Butyrivibrio sp. AE3009	2526165732	208	68654	68446	cf_saccharide	0.9824
2526164511	Butyrivibrio sp. AE3009	2526165733	49447	60911	11464	cf_saccharide	0.8869
2526164511	Butyrivibrio sp. AE3009	2526165746	0	42562	42562	lassopeptide-cf_saccharide	N/A
2526164511	Butyrivibrio sp. AE3009	2526165755	13670	33347	19677	cf_saccharide	N/A
2526164511	Butyrivibrio sp. AE3009	2526165757	394	25288	24894	cf_saccharide	0.8849
2526164511	Butyrivibrio sp. AE3009	2526165758	135	9985	9850	cf_putative	0.9923
2526164511	Butyrivibrio sp. AE3009	2526165758	13278	29384	16106	cf_putative	0.9823
2526164511	Butyrivibrio sp. AE3009	2526165759	356	23391	23035	cf_putative	0.9363
2526164511	Butyrivibrio sp. AE3009	2526165760	0	25559	25559	cf_saccharide	N/A
2526164511	Butyrivibrio sp. AE3009	2526165764	352	15843	15491	cf_saccharide	0.9682
2526164511	Butyrivibrio sp. AE3009	2526165766	0	21081	21081	nrps	N/A
2526164514	Prevotella albensis DSM 11370	2526165911	0	14325	14325	cf_saccharide	N/A
2526164514	Prevotella albensis DSM 11370	2526165911	14621	33683	19062	cf_putative	0.8821
2526164514	Prevotella albensis DSM 11370	2526165911	66414	87122	20708	arylpolyene	0.9821
2526164514	Prevotella albensis DSM 11370	2526165911	221501	245001	23500	cf_saccharide	N/A
2526164514	Prevotella albensis DSM 11370	2526165911	267623	297539	29916	cf_fatty_acid -cf_saccharide	N/A
2526164514	Prevotella albensis DSM 11370	2526165912	95423	117879	22456	cf_saccharide	N/A
2526164514	Prevotella albensis DSM 11370	2526165913	6375	30867	24492	cf_saccharide	0.9157
2526164514	Prevotella albensis DSM 11370	2526165914	233407	254430	21023	cf_saccharide	N/A
2526164514	Prevotella albensis DSM 11370	2526165918	4608	12975	8367	cf_putative	0.8822
2526164514	Prevotella albensis DSM 11370	2526165919	97818	111188	13370	cf_fatty_acid	N/A
2526164514	Prevotella albensis DSM 11370	2526165920	38295	46217	7922	cf_putative	0.9084
2526164514	Prevotella albensis DSM 11370	2526165923	25618	43061	17443	cf_saccharide	0.9207
2526164514	Prevotella albensis DSM 11370	2526165926	17241	23807	6566	cf_putative	0.9075
2526164523	Bifidobacterium sp. AGR2158	2526166537	351001	375309	24308	cf_saccharide	0.8493
2526164523	Bifidobacterium sp. AGR2158	2526166538	421439	434457	13018	cf_putative	0.9064
2526164523	Bifidobacterium sp. AGR2158	2526166540	56120	65091	8971	cf_putative	0.8945
2526164523	Bifidobacterium sp. AGR2158	2526166540	161833	185717	23884	cf_saccharide	0.9672
2526164523	Bifidobacterium sp. AGR2158	2526166540	191738	213614	21876	cf_saccharide	N/A
2526164523	Bifidobacterium sp. AGR2158	2526166541	154600	167580	12980	cf_putative	0.9272
2526164523	Bifidobacterium sp. AGR2158	2526166543	0	24567	24567	cf_saccharide	N/A
2526164523	Bifidobacterium sp. AGR2158	2526166544	19213	36302	17089	cf_fatty_acid	0.8778
2526164524	Butyrivibrio sp. FCS006	2526166549	365092	389162	24070	cf_saccharide	N/A
2526164524	Butyrivibrio sp. FCS006	2526166549	480018	508865	28847	cf_saccharide	N/A
2526164524	Butyrivibrio sp. FCS006	2526166549	600237	607277	7040	cf_putative	0.8634
2526164524	Butyrivibrio sp. FCS006	2526166549	738123	751969	13846	bacteriocin	0.9215
2526164524	Butyrivibrio sp. FCS006	2526166549	766218	769160	2942	cf_putative	0.8882
2526164524	Butyrivibrio sp. FCS006	2526166550	162938	198615	35677	cf_saccharide	N/A
2526164524	Butyrivibrio sp. FCS006	2526166550	224344	296418	72074	cf_saccharide	0.9565
2526164524	Butyrivibrio sp. FCS006	2526166550	328316	377352	49036	cf_saccharide	0.8197
2526164524	Butyrivibrio sp. FCS006	2526166550	420171	428885	8714	cf_putative	0.8684
2526164524	Butyrivibrio sp. FCS006	2526166550	435051	529490	94439	cf_saccharide	0.9472
2526164524	Butyrivibrio sp. FCS006	2526166550	435051	529490	94439	cf_saccharide	0.9472
2526164524	Butyrivibrio sp. FCS006	2526166550	537668	587589	49921	cf_saccharide	0.9577
2526164524	Butyrivibrio sp. FCS006	2526166551	114849	164118	49269	cf_putative	0.823
2526164524	Butyrivibrio sp. FCS006	2526166552	485464	518196	32732	cf_saccharide	N/A
2526164524	Butyrivibrio sp. FCS006	2526166553	142598	219232	76634	cf_saccharide	0.9799
2526164524	Butyrivibrio sp. FCS006	2526166554	62582	67011	4429	cf_putative	0.9472
2526164524	Butyrivibrio sp. FCS006	2526166554	243677	254254	10577	cf_fatty_acid	0.9291
2526164524	Butyrivibrio sp. FCS006	2526166555	53208	89515	36307	cf_putative	0.9805
2537562065	Cellvibrio sp. BR	2537622147	16950	36809	19859	cf_saccharide-arylpolyene	0.928
2537562065	Cellvibrio sp. BR	2537622147	761727	799942	38215	cf_saccharide	0.9529
2537562065	Cellvibrio sp. BR	2537622147	786320	830725	44405	cf_saccharide	0.9529
2537562065	Cellvibrio sp. BR	2537622147	1148922	1159318	10396	ectoine	N/A
2537562065	Cellvibrio sp. BR	2537622147	1212561	1240189	27628	resorcinol	N/A
2537562065	Cellvibrio sp. BR	2537622148	21294	42182	20888	cf_fatty_acid	N/A
2537562065	Cellvibrio sp. BR	2537622148	226140	247382	21242	cf_fatty_acid	N/A
2537562065	Cellvibrio sp. BR	2537622148	271477	283924	12447	cf_putative	0.953
2537562065	Cellvibrio sp. BR	2537622148	296673	322866	26193	cf_putative	0.9474
2537562065	Cellvibrio sp. BR	2537622148	395430	399475	4045	cf_putative	0.9255
2537562065	Cellvibrio sp. BR	2537622149	226166	232320	6154	cf_putative	0.885
2537562065	Cellvibrio sp. BR	2537622149	295632	311212	15580	siderophore	N/A
2537562065	Cellvibrio sp. BR	2537622149	331359	342202	10843	bacteriocin	N/A
2537562065	Cellvibrio sp. BR	2537622149	643910	667722	23812	cf_saccharide	N/A
2537562065	Cellvibrio sp. BR	2537622153	147972	168965	20993	hserlactone	N/A
2537562065	Cellvibrio sp. BR	2537622153	303814	321559	17745	cf_saccharide	0.8459
2537562065	Cellvibrio sp. BR	2537622153	480864	502151	21287	cf_fatty_acid	N/A
2537562065	Cellvibrio sp. BR	2537622154	74000	83152	9152	cf_fatty_acid	0.8855
2537562065	Cellvibrio sp. BR	2537622154	160893	165325	4432	cf_putative	0.8959
2537562065	Cellvibrio sp. BR	2537622154	175350	185464	10114	cf_putative	0.9765
2537562065	Cellvibrio sp. BR	2537622154	285601	291162	5561	cf_putative	0.9311
2540341183	Methanobrevibacter sp. AbM4	2540348220	362110	390438	28328	cf_saccharide	N/A
2540341183	Methanobrevibacter sp. AbM4	2540348220	669301	675760	6459	cf_putative	0.9362
2540341183	Methanobrevibacter sp. AbM4	2540348220	904303	943557	39254	cf_saccharide	0.8852
2540341183	Methanobrevibacter sp. AbM4	2540348220	1151748	1159600	7852	cf_putative	0.9394
2540341183	Methanobrevibacter sp. AbM4	2540348220	1227089	1243949	16860	cf_putative	0.7858
2540341183	Methanobrevibacter sp. AbM4	2540348220	1288911	1311868	22957	cf_saccharide	N/A
2540341183	Methanobrevibacter sp. AbM4	2540348220	1698455	1709592	11137	cf_putative	0.8165
2540341183	Methanobrevibacter sp. AbM4	2540348220	1889804	1934156	44352	cf_saccharide	N/A
2540341183	Methanobrevibacter sp. AbM4	2540348220	1940270	1975271	35001	cf_saccharide	0.8966
2540341205	Pediococcus acidilactici AGR20	2540349177	17017	23263	6246	cf_putative	0.9117
2540341205	Pediococcus acidilactici AGR20	2540349177	92191	101203	9012	cf_putative	0.9232
2540341205	Pediococcus acidilactici AGR20	2540349177	188479	197625	9146	cf_putative	0.8478
2540341205	Pediococcus acidilactici AGR20	2540349177	225985	240015	14030	cf_fatty_acid	0.8878
2540341205	Pediococcus acidilactici AGR20	2540349177	359189	367777	8588	cf_putative	0.9169
2540341205	Pediococcus acidilactici AGR20	2540349177	416140	438375	22235	cf_saccharide	N/A
2540341205	Pediococcus acidilactici AGR20	2540349177	464831	482415	17584	cf_saccharide	0.9176
2540341205	Pediococcus acidilactici AGR20	2540349177	489590	517072	27482	cf_putative	0.9026
2540341205	Pediococcus acidilactici AGR20	2540349177	589100	594002	4902	cf_putative	0.8975
2540341205	Pediococcus acidilactici AGR20	2540349177	840583	863678	23095	cf_saccharide	N/A
2540341205	Pediococcus acidilactici AGR20	2540349177	1109748	1117820	8072	cf_putative	0.9329
2540341205	Pediococcus acidilactici AGR20	2540349177	1184926	1204527	19601	cf_saccharide	0.9406
2540341205	Pediococcus acidilactici AGR20	2540349177	1292573	1318123	25550	cf_saccharide	N/A
2540341205	Pediococcus acidilactici AGR20	2540349177	1390890	1411859	20969	cf_fatty_acid	N/A
2540341205	Pediococcus acidilactici AGR20	2540349177	1431747	1440879	9132	cf_putative	0.8262
2540341206	Ruminococcus albus AD2013	2540349179	125902	136256	10354	cf_putative	0.9625
2540341206	Ruminococcus albus AD2013	2540349179	257755	300985	43230	nrps	N/A
2540341206	Ruminococcus albus AD2013	2540349179	509416	529872	20456	hserlactone	N/A
2540341206	Ruminococcus albus AD2013	2540349179	815879	825054	9175	cf_putative	0.7563
2540341206	Ruminococcus albus AD2013	2540349179	875551	888928	13377	cf_fatty_acid	0.939
2540341206	Ruminococcus albus AD2013	2540349179	1431712	1464799	33087	nrps	0.9727
2540341206	Ruminococcus albus AD2013	2540349179	1733819	1738484	4665	cf_putative	0.8952
2540341206	Ruminococcus albus AD2013	2540349179	2721100	2735451	14351	cf_fatty_acid	0.9709
2540341206	Ruminococcus albus AD2013	2540349179	3069786	3078496	8710	cf_putative	0.9048
2540341206	Ruminococcus albus AD2013	2540349179	3362212	3383252	21040	cf_saccharide	0.8924
2540341206	Ruminococcus albus AD2013	2540349179	3738100	3769354	31254	cf_saccharide	0.9118
2540341248	Ruminococcus flavefaciens AE3010	2540355306	668971	750311	81340	nrps	0.9894
2540341248	Ruminococcus flavefaciens AE3010	2540355306	976119	985549	9430	cf_putative	0.9369
2540341248	Ruminococcus flavefaciens AE3010	2540355306	1021184	1047484	26300	cf_saccharide	0.8352
2540341248	Ruminococcus flavefaciens AE3010	2540355306	1076226	1101981	25755	cf_saccharide	N/A
2540341248	Ruminococcus flavefaciens AE3010	2540355306	1680721	1688217	7496	cf_putative	0.8914
2540341248	Ruminococcus flavefaciens AE3010	2540355306	1933398	1939844	6446	cf_fatty_acid	0.9106
2540341248	Ruminococcus flavefaciens AE3010	2540355306	2195839	2223751	27912	cf_saccharide	N/A
2540341248	Ruminococcus flavefaciens AE3010	2540355306	2236720	2245436	8716	cf_saccharide	0.9399
2540341248	Ruminococcus flavefaciens AE3010	2540355306	2539339	2555674	16335	cf_putative	0.8454
2540341248	Ruminococcus flavefaciens AE3010	2540355306	2573611	2588005	14394	cf_putative	0.9301
2540341248	Ruminococcus flavefaciens AE3010	2540355306	2607752	2630761	23009	cf_fatty_acid	0.9054
2540341248	Ruminococcus flavefaciens AE3010	2540355306	2776234	2795323	19089	cf_fatty_acid	0.9001
2540341248	Ruminococcus flavefaciens AE3010	2540355306	3295959	3314845	18886	cf_saccharide	0.985
2540341248	Ruminococcus flavefaciens AE3010	2540355308	46604	59175	12571	cf_saccharide	0.9735
2540341249	Lactobacillus brevis AG48	2540355309	160655	177703	17048	cf_putative	0.9059
2540341249	Lactobacillus brevis AG48	2540355309	217422	225568	8146	cf_fatty_acid	0.8596
2540341249	Lactobacillus brevis AG48	2540355309	857411	874683	17272	cf_putative	0.9267
2540341249	Lactobacillus brevis AG48	2540355309	1258163	1269866	11703	cf_putative	0.951
2540341249	Lactobacillus brevis AG48	2540355309	1391989	1413537	21548	cf_putative	0.7339
2540341249	Lactobacillus brevis AG48	2540355309	1662081	1671231	9150	cf_putative	0.8478
2540341249	Lactobacillus brevis AG48	2540355309	1676840	1684847	8007	cf_putative	0.8199
2540341249	Lactobacillus brevis AG48	2540355309	1699917	1722530	22613	lantipeptide	N/A
2540341249	Lactobacillus brevis AG48	2540355309	1926848	1935946	9098	cf_putative	0.9301
2540341249	Lactobacillus brevis AG48	2540355309	2018939	2041153	22214	cf_saccharide	N/A
2540341249	Lactobacillus brevis AG48	2540355309	2092710	2130518	37808	cf_saccharide	N/A
2540341249	Lactobacillus brevis AG48	2540355310	441	16830	16389	cf_putative	0.9686
2540341249	Lactobacillus brevis AG48	2540355310	33570	50063	16493	cf_saccharide	0.955
2541046991	Arcobacter butzleri 7h1h	2541071257	286724	295369	8645	cf_fatty_acid	0.9585
2541046991	Arcobacter butzleri 7h1h	2541071257	655150	664444	9294	cf_saccharide	0.7663
2541046991	Arcobacter butzleri 7h1h	2541071257	1670166	1710197	40031	cf_saccharide	N/A
2541046991	Arcobacter butzleri 7h1h	2541071257	1937173	1942990	5817	cf_fatty_acid	0.9204
2541046991	Arcobacter butzleri 7h1h	2541071257	2138004	2153690	15686	cf_saccharide	0.994
2541047554	Bacillus nealsonii AAU1_buffalo	2541147109	28478	34757	6279	cf_putative	0.9585
2541047554	Bacillus nealsonii AAU1_buffalo	2541147123	10063	15981	5918	cf_putative	0.9138
2541047554	Bacillus nealsonii AAU1_buffalo	2541147143	51097	61740	10643	cf_saccharide	0.9841
2541047554	Bacillus nealsonii AAU1_buffalo	2541147146	6479	29429	22950	terpene	N/A
2541047554	Bacillus nealsonii AAU1_buffalo	2541147156	4189	24222	20033	cf_putative	0.9211
2541047554	Bacillus nealsonii AAU1_buffalo	2541147189	1594	18289	16695	cf_putative	0.9394
2541047554	Bacillus nealsonii AAU1_buffalo	2541147190	6901	25733	18832	cf_saccharide	0.8397
2541047554	Bacillus nealsonii AAU1_buffalo	2541147198	0	27142	27142	arylpolyene	0.9738
2541047554	Bacillus nealsonii AAU1_buffalo	2541147211	283	15860	15577	cf_putative	0.9922
2541047554	Bacillus nealsonii AAU1_buffalo	2541147216	1064	18517	17453	cf_fatty_acid	0.9436
2541047554	Bacillus nealsonii AAU1_buffalo	2541147221	32862	39193	6331	cf_putative	0.9019
2541047554	Bacillus nealsonii AAU1_buffalo	2541147252	5840	14235	8395	cf_putative	0.9018
2541047554	Bacillus nealsonii AAU1_buffalo	2541147259	529	20691	20162	cf_saccharide	0.9824
2541047554	Bacillus nealsonii AAU1_buffalo	2541147273	96	4425	4329	cf_putative	0.8983
2541047554	Bacillus nealsonii AAU1_buffalo	2541147335	5	17803	17798	cf_putative	0.9119
2541047554	Bacillus nealsonii AAU1_buffalo	2541147353	9058	17845	8787	cf_putative	0.9621
2541047554	Bacillus nealsonii AAU1_buffalo	2541147360	0	18666	18666	cf_fatty_acid	N/A
2541047555	Clostridium sartagoforme AAU1_buffalo	2541147519	0	11066	11066	cf_saccharide	N/A
2541047555	Clostridium sartagoforme AAU1_buffalo	2541147520	157	7964	7807	cf_saccharide	0.9341
2541047555	Clostridium sartagoforme AAU1_buffalo	2541147534	41156	62170	21014	cf_fatty_acid	N/A
2541047555	Clostridium sartagoforme AAU1_buffalo	2541147541	19687	43290	23603	cf_fatty_acid	N/A
2541047555	Clostridium sartagoforme AAU1_buffalo	2541147549	24974	38657	13683	cf_saccharide	N/A
2541047555	Clostridium sartagoforme AAU1_buffalo	2541147611	1756	15302	13546	cf_fatty_acid	0.9385
2541047555	Clostridium sartagoforme AAU1_buffalo	2541147615	12646	17660	5014	cf_putative	0.9244
2541047555	Clostridium sartagoforme AAU1_buffalo	2541147662	916	21210	20294	cf_saccharide	0.9399
2541047555	Clostridium sartagoforme AAU1_buffalo	2541147664	41	20258	20217	cf_saccharide	0.9335
2541047555	Clostridium sartagoforme AAU1_buffalo	2541147679	22712	30429	7717	cf_putative	0.9176
2541047555	Clostridium sartagoforme AAU1_buffalo	2541147680	31563	38302	6739	cf_putative	0.964
2541047555	Clostridium sartagoforme AAU1_buffalo	2541147717	8	5296	5288	cf_putative	0.8172
2541047555	Clostridium sartagoforme AAU1_buffalo	2541147728	6278	31547	25269	cf_saccharide	N/A
2541047555	Clostridium sartagoforme AAU1_buffalo	2541147733	12338	19801	7463	cf_putative	0.9605
2541047555	Clostridium sartagoforme AAU1_buffalo	2541147753	12864	20107	7243	cf_putative	0.9854
2545555826	Ruminococcus gnavus AGR2154	2545564041	211101	225107	14006	cf_putative	0.9546
2545555826	Ruminococcus gnavus AGR2154	2545564041	461172	482441	21269	cf_saccharide	0.8748
2545555826	Ruminococcus gnavus AGR2154	2545564041	1302625	1312133	9508	cf_putative	0.9493
2545555826	Ruminococcus gnavus AGR2154	2545564043	323693	328809	5116	cf_putative	0.888
2545555826	Ruminococcus gnavus AGR2154	2545564043	510292	516468	6176	cf_putative	0.9419
2545555826	Ruminococcus gnavus AGR2154	2545564043	1089459	1100837	11378	cf_fatty_acid	0.8631
2545555826	Ruminococcus gnavus AGR2154	2545564043	1204916	1214402	9486	cf_putative	0.7994
2545555826	Ruminococcus gnavus AGR2154	2545564043	1636845	1667729	30884	nrps	0.9736
2545555826	Ruminococcus gnavus AGR2154	2545564043	2223916	2231209	7293	cf_putative	0.7879
2545555857	Eubacterium xylanophilum ATCC 35991	2545576010	164515	187962	23447	cf_saccharide	N/A
2545555857	Eubacterium xylanophilum ATCC 35991	2545576010	264730	289397	24667	cf_saccharide	N/A
2545555857	Eubacterium xylanophilum ATCC 35991	2545576011	78345	90607	12262	cf_putative	0.7949
2545555857	Eubacterium xylanophilum ATCC 35991	2545576012	64289	84503	20214	cf_putative	0.9258
2545555857	Eubacterium xylanophilum ATCC 35991	2545576013	78598	100456	21858	cf_saccharide	N/A
2545555857	Eubacterium xylanophilum ATCC 35991	2545576013	137844	149144	11300	cf_putative	0.8732
2545555857	Eubacterium xylanophilum ATCC 35991	2545576014	12311	37329	25018	cf_saccharide	0.8493
2545555857	Eubacterium xylanophilum ATCC 35991	2545576015	23621	44845	21224	cf_fatty_acid	N/A
2545555857	Eubacterium xylanophilum ATCC 35991	2545576016	8058	15836	7778	cf_fatty_acid	0.9372
2545555857	Eubacterium xylanophilum ATCC 35991	2545576019	62922	74076	11154	cf_putative	0.8644
2545555857	Eubacterium xylanophilum ATCC 35991	2545576021	13738	31831	18093	cf_putative	0.9567
2545555857	Eubacterium xylanophilum ATCC 35991	2545576022	14151	26180	12029	cf_putative	0.968
2545555857	Eubacterium xylanophilum ATCC 35991	2545576036	9748	14759	5011	cf_putative	0.9019
2545555868	Butyrivibrio sp. FCS014	2545576475	0	38127	38127	cf_saccharide	N/A
2545555868	Butyrivibrio sp. FCS014	2545576477	84974	119854	34880	cf_saccharide	N/A
2545555868	Butyrivibrio sp. FCS014	2545576477	130111	180989	50878	cf_saccharide	0.9542
2545555868	Butyrivibrio sp. FCS014	2545576477	250931	271585	20654	other	0.924
2545555868	Butyrivibrio sp. FCS014	2545576478	119128	141004	21876	cf_putative	0.8727
2545555868	Butyrivibrio sp. FCS014	2545576478	215142	225361	10219	bacteriocin	0.8759
2545555868	Butyrivibrio sp. FCS014	2545576479	29868	33712	3844	cf_putative	0.9388
2545555868	Butyrivibrio sp. FCS014	2545576481	30159	34944	4785	cf_putative	0.9863
2545555868	Butyrivibrio sp. FCS014	2545576481	74048	102517	28469	cf_saccharide	N/A
2545555868	Butyrivibrio sp. FCS014	2545576481	108980	142373	33393	cf_saccharide	N/A
2545555868	Butyrivibrio sp. FCS014	2545576490	983938	1013622	29684	cf_putative	0.8772
2545555868	Butyrivibrio sp. FCS014	2545576490	1038520	1073905	35385	cf_saccharide	0.9079
2545555868	Butyrivibrio sp. FCS014	2545576490	1086114	1178700	92586	cf_saccharide	0.9114
2545555868	Butyrivibrio sp. FCS014	2545576490	1157295	1245729	88434	cf_saccharide	0.9114
2546825524	Ruminococcus flavefaciens ATCC 19208	2546826866	2	35786	35784	nrps	0.9826
2546825524	Ruminococcus flavefaciens ATCC 19208	2546826866	289340	301308	11968	cf_putative	0.9327
2546825524	Ruminococcus flavefaciens ATCC 19208	2546826866	405005	413457	8452	cf_saccharide	0.9472
2546825524	Ruminococcus flavefaciens ATCC 19208	2546826866	425242	453145	27903	cf_saccharide	N/A
2546825524	Ruminococcus flavefaciens ATCC 19208	2546826866	499254	523497	24243	lassopeptide	N/A
2546825524	Ruminococcus flavefaciens ATCC 19208	2546826866	693506	711518	18012	cf_putative	0.8422
2546825524	Ruminococcus flavefaciens ATCC 19208	2546826867	35184	43796	8612	cf_putative	0.9101
2546825524	Ruminococcus flavefaciens ATCC 19208	2546826867	147282	170005	22723	cf_saccharide	0.9625
2546825524	Ruminococcus flavefaciens ATCC 19208	2546826867	202620	223955	21335	sactipeptide	N/A
2546825524	Ruminococcus flavefaciens ATCC 19208	2546826867	377186	402318	25132	cf_saccharide	0.8626
2546825524	Ruminococcus flavefaciens ATCC 19208	2546826867	434863	490534	55671	cf_saccharide	0.9836
2546825524	Ruminococcus flavefaciens ATCC 19208	2546826868	1921	19470	17549	cf_saccharide	0.953
2546825524	Ruminococcus flavefaciens ATCC 19208	2546826869	69817	85704	15887	cf_putative	0.9424
2546825524	Ruminococcus flavefaciens ATCC 19208	2546826870	32337	47221	14884	cf_fatty_acid	0.9395
2546825524	Ruminococcus flavefaciens ATCC 19208	2546826873	15949	30166	14217	cf_putative	0.9515
2546825524	Ruminococcus flavefaciens ATCC 19208	2546826873	60029	69975	9946	cf_fatty_acid	0.932
2546825524	Ruminococcus flavefaciens ATCC 19208	2546826885	0	2115	2115	nrps	N/A
2547132412	Ruminococcus flavefaciens 17	2547271210	13894	26635	12741	cf_putative	0.7361
2547132412	Ruminococcus flavefaciens 17	2547271242	273	6151	5878	cf_fatty_acid	0.9534
2547132412	Ruminococcus flavefaciens 17	2547271364	14030	44698	30668	cf_saccharide	N/A
2547132412	Ruminococcus flavefaciens 17	2547271365	0	25441	25441	proteusin-bacteriocin	0.9774
2547132412	Ruminococcus flavefaciens 17	2547271367	2	11828	11826	cf_putative	0.9911
2547132412	Ruminococcus flavefaciens 17	2547271375	4139	9802	5663	cf_putative	0.9116
2547132412	Ruminococcus flavefaciens 17	2547271400	0	8983	8983	cf_saccharide	N/A
2547132412	Ruminococcus flavefaciens 17	2547271420	1254	5824	4570	cf_saccharide	0.9953
2547132412	Ruminococcus flavefaciens 17	2547271427	0	11186	11186	cf_saccharide	N/A
2547132412	Ruminococcus flavefaciens 17	2547271469	574	14442	13868	cf_fatty_acid	0.963
2547132412	Ruminococcus flavefaciens 17	2547271527	0	7085	7085	cf_saccharide	0.9807
2547132412	Ruminococcus flavefaciens 17	2547271528	307	7444	7137	cf_putative	0.981
2547132412	Ruminococcus flavefaciens 17	2547271531	26511	47488	20977	cf_putative	0.9403
2551306113	Pseudochrobactrum sp. AO18b	2551338612	449	8967	8518	cf_putative	0.8965
2551306113	Pseudochrobactrum sp. AO18b	2551338646	991	6148	5157	cf_putative	0.9685
2551306113	Pseudochrobactrum sp. AO18b	2551338660	0	4583	4583	cf_putative	0.9963
2551306113	Pseudochrobactrum sp. AO18b	2551338663	8509	16102	7593	cf_putative	0.9401
2551306113	Pseudochrobactrum sp. AO18b	2551338663	45074	56526	11452	cf_fatty_acid	0.7825
2551306113	Pseudochrobactrum sp. AO18b	2551338667	1569	16567	14998	cf_putative	0.8261
2551306113	Pseudochrobactrum sp. AO18b	2551338676	21563	28708	7145	cf_putative	0.9686
2551306113	Pseudochrobactrum sp. AO18b	2551338740	1628	11596	9968	cf_putative	0.9722
2551306113	Pseudochrobactrum sp. AO18b	2551338834	0	14403	14403	cf_fatty_acid	N/A
2551306113	Pseudochrobactrum sp. AO18b	2551338834	23002	34826	11824	cf_putative	0.7624
2551306113	Pseudochrobactrum sp. AO18b	2551338844	6389	16968	10579	cf_putative	0.9044
2551306113	Pseudochrobactrum sp. AO18b	2551338847	0	22504	22504	cf_fatty_acid	0.9166
2551306113	Pseudochrobactrum sp. AO18b	2551338870	53579	75097	21518	cf_saccharide	0.9405
2551306113	Pseudochrobactrum sp. AO18b	2551338917	0	6305	6305	cf_fatty_acid	N/A
2551306113	Pseudochrobactrum sp. AO18b	2551338939	0	15313	15313	terpene	N/A
2551306113	Pseudochrobactrum sp. AO18b	2551338943	637	5693	5056	cf_fatty_acid	0.8381
2551306113	Pseudochrobactrum sp. AO18b	2551338949	1	4293	4292	cf_putative	0.971
2551306113	Pseudochrobactrum sp. AO18b	2551338950	11453	18315	6862	cf_putative	0.9079
2551306113	Pseudochrobactrum sp. AO18b	2551339004	0	17168	17168	cf_saccharide	0.9214
2551306113	Pseudochrobactrum sp. AO18b	2551339056	0	10580	10580	cf_fatty_acid	N/A
2551306563	Oscillibacter ruminantium GH1	2551437291	35635	55256	19621	cf_saccharide	0.9948
2551306563	Oscillibacter ruminantium GH1	2551437293	132367	141452	9085	cf_fatty_acid	0.872
2551306563	Oscillibacter ruminantium GH1	2551437297	4107	32751	28644	cf_saccharide	N/A
2551306563	Oscillibacter ruminantium GH1	2551437298	18819	26731	7912	cf_putative	0.9317
2551306563	Oscillibacter ruminantium GH1	2551437307	49291	72630	23339	cf_putative	0.8262
2551306563	Oscillibacter ruminantium GH1	2551437318	18834	41815	22981	cf_saccharide	N/A
2551306563	Oscillibacter ruminantium GH1	2551437321	71424	76250	4826	cf_putative	0.9797
2551306657	Methanobrevibacter boviskoreani JH1	2551467335	89273	112396	23123	cf_saccharide	N/A
2551306657	Methanobrevibacter boviskoreani JH1	2551467337	28630	55971	27341	cf_putative	0.9578
2551306657	Methanobrevibacter boviskoreani JH1	2551467337	117480	130247	12767	cf_putative	0.9142
2551306657	Methanobrevibacter boviskoreani JH1	2551467342	28897	33510	4613	cf_putative	0.8689
2551306657	Methanobrevibacter boviskoreani JH1	2551467342	34070	45260	11190	cf_putative	0.9729
2551306657	Methanobrevibacter boviskoreani JH1	2551467347	3109	15607	12498	cf_putative	0.7821
2551306657	Methanobrevibacter boviskoreani JH1	2551467347	193144	237419	44275	cf_saccharide	0.828
2551306657	Methanobrevibacter boviskoreani JH1	2551467347	243487	279626	36139	cf_saccharide	0.969
2551306657	Methanobrevibacter boviskoreani JH1	2551467351	0	29998	29998	cf_saccharide	N/A
2551306657	Methanobrevibacter boviskoreani JH1	2551467362	18871	25331	6460	cf_putative	0.9362
2551306657	Methanobrevibacter boviskoreani JH1	2551467363	4249	21650	17401	cf_putative	0.9311
2556921619	Butyrivibrio sp. LB2008	2556975942	120070	194827	74757	cf_saccharide	0.9554
2556921619	Butyrivibrio sp. LB2008	2556975942	307658	314434	6776	cf_putative	0.9606
2556921619	Butyrivibrio sp. LB2008	2556975942	319341	323927	4586	cf_putative	0.824
2556921619	Butyrivibrio sp. LB2008	2556975942	477342	490101	12759	cf_putative	0.9703
2556921619	Butyrivibrio sp. LB2008	2556975943	122751	134872	12121	cf_putative	0.8772
2556921619	Butyrivibrio sp. LB2008	2556975946	9523	44062	34539	cf_fatty_acid -ladderane-nrps-t1pks	0.9429
2556921619	Butyrivibrio sp. LB2008	2556975946	253455	267074	13619	cf_saccharide	0.9633
2556921619	Butyrivibrio sp. LB2008	2556975947	114122	126396	12274	cf_putative	0.9424
2556921619	Butyrivibrio sp. LB2008	2556975947	160671	199253	38582	cf_saccharide	N/A
2556921619	Butyrivibrio sp. LB2008	2556975951	0	31838	31838	cf_saccharide	0.9006
2556921619	Butyrivibrio sp. LB2008	2556975951	36951	73080	36129	cf_saccharide	0.9502
2556921619	Butyrivibrio sp. LB2008	2556975951	83365	121781	38416	cf_saccharide	N/A
2556921619	Butyrivibrio sp. LB2008	2556975952	70314	105293	34979	cf_saccharide	0.899
2556921619	Butyrivibrio sp. LB2008	2556975953	16093	25691	9598	cf_fatty_acid	0.932
2556921619	Butyrivibrio sp. LB2008	2556975953	33714	107166	73452	cf_saccharide	0.9686
2556921619	Butyrivibrio sp. LB2008	2556975956	1108	46928	45820	nrps-cf_fatty_acid	0.967
2556921619	Butyrivibrio sp. LB2008	2556975957	52717	63261	10544	cf_putative	0.8748
2556921619	Butyrivibrio sp. LB2008	2556975958	19475	33120	13645	cf_saccharide	0.8561
2556921656	Clostridium cellobioparum ATCC 15832	2556981101	358331	361419	3088	cf_putative	0.9705
2556921656	Clostridium cellobioparum ATCC 15832	2556981102	81234	129467	48233	nrps	N/A
2556921656	Clostridium cellobioparum ATCC 15832	2556981103	47122	70382	23260	ladderane	0.9481
2556921656	Clostridium cellobioparum ATCC 15832	2556981103	223748	240810	17062	nrps-t1pks	0.9393
2556921656	Clostridium cellobioparum ATCC 15832	2556981103	280343	311116	30773	nrps	0.9648
2556921656	Clostridium cellobioparum ATCC 15832	2556981104	164603	173214	8611	cf_putative	0.9606
2556921656	Clostridium cellobioparum ATCC 15832	2556981104	234176	268684	34508	cf_saccharide	0.962
2556921656	Clostridium cellobioparum ATCC 15832	2556981105	38670	66623	27953	cf_saccharide	0.7216
2556921656	Clostridium cellobioparum ATCC 15832	2556981106	46877	83134	36257	cf_putative	0.9301
2556921656	Clostridium cellobioparum ATCC 15832	2556981106	93445	114678	21233	cf_fatty_acid	N/A
2556921656	Clostridium cellobioparum ATCC 15832	2556981106	128848	133336	4488	cf_fatty_acid	0.9879
2556921656	Clostridium cellobioparum ATCC 15832	2556981106	143449	154354	10905	cf_putative	0.7069
2556921656	Clostridium cellobioparum ATCC 15832	2556981106	183279	204260	20981	cf_fatty_acid	N/A
2556921656	Clostridium cellobioparum ATCC 15832	2556981109	150490	206316	55826	nrps-t1pks-transatpks	0.9272
2556921656	Clostridium cellobioparum ATCC 15832	2556981111	141532	152348	10816	bacteriocin	N/A
2556921656	Clostridium cellobioparum ATCC 15832	2556981112	0	13898	13898	cf_fatty_acid	0.8951
2556921656	Clostridium cellobioparum ATCC 15832	2556981113	0	40228	40228	nrps	0.9991
2556921656	Clostridium cellobioparum ATCC 15832	2556981113	133605	160782	27177	cf_saccharide	0.9129
2556921656	Clostridium cellobioparum ATCC 15832	2556981114	15915	27416	11501	cf_putative	0.9428
2556921656	Clostridium cellobioparum ATCC 15832	2556981116	71658	91436	19778	cf_saccharide	0.8812
2556921656	Clostridium cellobioparum ATCC 15832	2556981117	53131	59399	6268	cf_putative	0.9485
2556921656	Clostridium cellobioparum ATCC 15832	2556981121	6348	33692	27344	cf_saccharide	N/A
2556921656	Clostridium cellobioparum ATCC 15832	2556981125	8530	20977	12447	cf_putative	0.9724
2556921656	Clostridium cellobioparum ATCC 15832	2556981126	41445	85792	44347	nrps	N/A
2556921656	Clostridium cellobioparum ATCC 15832	2556981127	30776	40480	9704	cf_putative	0.9909
2556921656	Clostridium cellobioparum ATCC 15832	2556981128	19236	28809	9573	cf_putative	0.8714
2556921656	Clostridium cellobioparum ATCC 15832	2556981133	26442	55756	29314	nrps-transatpks	0.9827
2556921656	Clostridium cellobioparum ATCC 15832	2556981138	22835	30571	7736	cf_putative	0.9808
2556921656	Clostridium cellobioparum ATCC 15832	2556981151	0	16139	16139	nrps	N/A
2556921656	Clostridium cellobioparum ATCC 15832	2556981160	0	4656	4656	nrps	N/A
2556921656	Clostridium cellobioparum ATCC 15832	2556981167	0	2215	2215	nrps	N/A
2556921656	Clostridium cellobioparum ATCC 15832	2556981168	0	1880	1880	nrps	N/A
2556921664	Anaerovibrio lipolyticus LB2005	2556981735	188083	194336	6253	cf_fatty_acid	0.9862
2556921664	Anaerovibrio lipolyticus LB2005	2556981736	153869	206045	52176	nrps	N/A
2556921664	Anaerovibrio lipolyticus LB2005	2556981736	253191	258504	5313	cf_putative	0.9382
2556921664	Anaerovibrio lipolyticus LB2005	2556981737	24428	33570	9142	cf_putative	0.8671
2556921664	Anaerovibrio lipolyticus LB2005	2556981737	178953	192755	13802	cf_saccharide	0.8526
2556921664	Anaerovibrio lipolyticus LB2005	2556981737	210270	258607	48337	cf_saccharide	0.9544
2556921664	Anaerovibrio lipolyticus LB2005	2556981739	90463	136562	46099	nrps	N/A
2556921664	Anaerovibrio lipolyticus LB2005	2556981740	147174	168492	21318	cf_saccharide	0.9322
2556921664	Anaerovibrio lipolyticus LB2005	2556981742	85088	113809	28721	cf_saccharide-cf_fatty_acid	0.9893
2556921664	Anaerovibrio lipolyticus LB2005	2556981742	127070	142192	15122	cf_saccharide	0.8644
2556921664	Anaerovibrio lipolyticus LB2005	2556981744	111469	118645	7176	cf_putative	0.9725
2556921664	Anaerovibrio lipolyticus LB2005	2556981750	0	18809	18809	bacteriocin	N/A
2556921664	Anaerovibrio lipolyticus LB2005	2556981751	0	13480	13480	bacteriocin	N/A
2556921664	Anaerovibrio lipolyticus LB2005	2556981754	2	6482	6480	cf_putative	0.9253
2556921664	Anaerovibrio lipolyticus LB2005	2556981756	0	6400	6400	bacteriocin	N/A
2556921664	Anaerovibrio lipolyticus LB2005	2556981758	0	4549	4549	bacteriocin	N/A
2556921664	Anaerovibrio lipolyticus LB2005	2556981759	0	3151	3151	bacteriocin	N/A
2556921665	Butyrivibrio sp. MC2021	2556981765	630890	641656	10766	cf_putative	0.9719
2556921665	Butyrivibrio sp. MC2021	2556981765	664596	670543	5947	cf_putative	0.8942
2556921665	Butyrivibrio sp. MC2021	2556981765	1212668	1227216	14548	cf_saccharide	0.8627
2556921665	Butyrivibrio sp. MC2021	2556981765	1340542	1386889	46347	cf_saccharide	0.8491
2556921665	Butyrivibrio sp. MC2021	2556981766	187691	233847	46156	nrps	N/A
2556921665	Butyrivibrio sp. MC2021	2556981766	318018	357795	39777	cf_saccharide	N/A
2556921665	Butyrivibrio sp. MC2021	2556981766	359889	375368	15479	cf_putative	0.827
2556921665	Butyrivibrio sp. MC2021	2556981767	0	36346	36346	cf_saccharide	0.9268
2556921665	Butyrivibrio sp. MC2021	2556981767	39996	68867	28871	cf_saccharide	0.9606
2556921665	Butyrivibrio sp. MC2021	2556981767	74652	79188	4536	cf_putative	0.9863
2556921665	Butyrivibrio sp. MC2021	2556981767	148282	187609	39327	cf_saccharide	0.7548
2556921665	Butyrivibrio sp. MC2021	2556981767	228629	271860	43231	nrps	N/A
2556921665	Butyrivibrio sp. MC2021	2556981768	101141	175957	74816	cf_saccharide	0.934
2556921665	Butyrivibrio sp. MC2021	2556981768	181542	196537	14995	cf_putative	0.9773
2556921665	Butyrivibrio sp. MC2021	2556981771	123918	165379	41461	cf_saccharide	0.9021
2556921665	Butyrivibrio sp. MC2021	2556981772	30105	80287	50182	nrps	N/A
2556921665	Butyrivibrio sp. MC2021	2556981774	36887	62423	25536	cf_saccharide	N/A
2556921665	Butyrivibrio sp. MC2021	2556981774	74060	117566	43506	cf_saccharide-lassopeptide	0.9314
2556921665	Butyrivibrio sp. MC2021	2556981776	31879	53772	21893	cf_fatty_acid	0.8974
2556921665	Butyrivibrio sp. MC2021	2556981780	11356	21584	10228	bacteriocin	N/A
2556921665	Butyrivibrio sp. MC2021	2556981781	2582	19201	16619	cf_putative	0.9776
2556921667	Prevotella brevis ATCC 19188	2556981868	264588	290795	26207	cf_fatty_acid	N/A
2556921667	Prevotella brevis ATCC 19188	2556981869	263991	271954	7963	cf_putative	0.9028
2556921667	Prevotella brevis ATCC 19188	2556981870	10493	35598	25105	cf_putative	0.9414
2556921667	Prevotella brevis ATCC 19188	2556981870	147120	158134	11014	cf_putative	0.8117
2556921667	Prevotella brevis ATCC 19188	2556981872	27806	73020	45214	cf_saccharide	N/A
2556921667	Prevotella brevis ATCC 19188	2556981872	143472	167881	24409	cf_saccharide	N/A
2556921667	Prevotella brevis ATCC 19188	2556981875	97701	119773	22072	cf_saccharide	N/A
2556921667	Prevotella brevis ATCC 19188	2556981875	134529	162044	27515	cf_fatty_acid	0.9117
2556921667	Prevotella brevis ATCC 19188	2556981885	60861	85393	24532	cf_saccharide	N/A
2556921667	Prevotella brevis ATCC 19188	2556981886	15170	46227	31057	cf_saccharide	N/A
2556921667	Prevotella brevis ATCC 19188	2556981891	2274	22958	20684	cf_putative	0.958
2556921667	Prevotella brevis ATCC 19188	2556981893	1229	15549	14320	cf_saccharide	0.8309
2558309005	Ruminococcus flavefaciens ND2009	2558309232	179671	190224	10553	cf_putative	0.9012
2558309005	Ruminococcus flavefaciens ND2009	2558309232	644865	659340	14475	cf_putative	0.9478
2558309005	Ruminococcus flavefaciens ND2009	2558309233	0	25148	25148	nrps	N/A
2558309005	Ruminococcus flavefaciens ND2009	2558309233	182799	228061	45262	otherks-PUFA	0.9627
2558309005	Ruminococcus flavefaciens ND2009	2558309233	266923	286471	19548	cf_saccharide	0.8971
2558309005	Ruminococcus flavefaciens ND2009	2558309233	423224	445634	22410	cf_putative	0.8207
2558309005	Ruminococcus flavefaciens ND2009	2558309233	476873	486993	10120	cf_saccharide	0.9143
2558309005	Ruminococcus flavefaciens ND2009	2558309234	167489	192232	24743	cf_saccharide	N/A
2558309005	Ruminococcus flavefaciens ND2009	2558309234	262253	274486	12233	cf_putative	0.8588
2558309005	Ruminococcus flavefaciens ND2009	2558309235	106735	129995	23260	cf_putative	0.9713
2558309005	Ruminococcus flavefaciens ND2009	2558309236	143520	164330	20810	nrps	0.9267
2558309005	Ruminococcus flavefaciens ND2009	2558309237	151800	178754	26954	cf_saccharide	N/A
2558309005	Ruminococcus flavefaciens ND2009	2558309237	191480	200084	8604	cf_saccharide	0.9399
2558309005	Ruminococcus flavefaciens ND2009	2558309238	0	21853	21853	nrps	N/A
2558309005	Ruminococcus flavefaciens ND2009	2558309240	58880	74234	15354	cf_fatty_acid	0.8912
2558309005	Ruminococcus flavefaciens ND2009	2558309241	26820	45579	18759	cf_putative	0.8594
2558309005	Ruminococcus flavefaciens ND2009	2558309241	76263	94576	18313	cf_fatty_acid	0.9112
2558309005	Ruminococcus flavefaciens ND2009	2558309243	1747	15973	14226	cf_putative	0.7707
2558309005	Ruminococcus flavefaciens ND2009	2558309245	14500	27992	13492	cf_saccharide	0.8623
2558309005	Ruminococcus flavefaciens ND2009	2558309254	0	1865	1865	nrps	N/A
2558309012	Ruminococcus sp. FC2018	2558310011	225083	240535	15452	cf_fatty_acid	0.8516
2558309012	Ruminococcus sp. FC2018	2558310014	103870	149813	45943	nrps	N/A
2558309012	Ruminococcus sp. FC2018	2558310020	18862	62104	43242	cf_saccharide	0.898
2558309012	Ruminococcus sp. FC2018	2558310032	10580	16277	5697	cf_putative	0.8352
2558309013	Ruminococcus flavefaciens MA2007	2558310042	1949	16091	14142	cf_putative	0.9043
2558309013	Ruminococcus flavefaciens MA2007	2558310042	226172	239023	12851	cf_putative	0.856
2558309013	Ruminococcus flavefaciens MA2007	2558310042	254962	278130	23168	cf_fatty_acid	0.9269
2558309013	Ruminococcus flavefaciens MA2007	2558310042	316917	331575	14658	cf_putative	0.9276
2558309013	Ruminococcus flavefaciens MA2007	2558310043	34613	48760	14147	cf_putative	0.9772
2558309013	Ruminococcus flavefaciens MA2007	2558310044	550	20155	19605	cf_fatty_acid	0.9635
2558309013	Ruminococcus flavefaciens MA2007	2558310045	68705	76942	8237	cf_saccharide	0.9472
2558309013	Ruminococcus flavefaciens MA2007	2558310045	90007	118144	28137	cf_saccharide	N/A
2558309013	Ruminococcus flavefaciens MA2007	2558310047	81664	94743	13079	cf_putative	0.6472
2558309013	Ruminococcus flavefaciens MA2007	2558310049	68556	84918	16362	cf_putative	0.9437
2558309013	Ruminococcus flavefaciens MA2007	2558310056	20027	47860	27833	cf_saccharide	0.9593
2558309013	Ruminococcus flavefaciens MA2007	2558310057	2	24287	24285	cf_saccharide	0.9883
2558309014	Kandleria vitulina MC3001	2558310072	90153	105331	15178	cf_putative	0.9312
2558309014	Kandleria vitulina MC3001	2558310074	73144	91894	18750	cf_fatty_acid	0.8974
2558309014	Kandleria vitulina MC3001	2558310081	17520	47129	29609	cf_saccharide	0.9625
2558309014	Kandleria vitulina MC3001	2558310089	0	35696	35696	cf_saccharide	N/A
2558309014	Kandleria vitulina MC3001	2558310090	8987	34406	25419	cf_saccharide	N/A
2558309014	Kandleria vitulina MC3001	2558310102	0	14690	14690	cf_saccharide	N/A
2558309033	Ruminococcaceae bacterium AE2021	2558311164	145453	157491	12038	nrps	0.8734
2558309033	Ruminococcaceae bacterium AE2021	2558311164	243432	255903	12471	cf_putative	0.7399
2558309033	Ruminococcaceae bacterium AE2021	2558311164	368636	391472	22836	cf_fatty_acid	0.949
2558309033	Ruminococcaceae bacterium AE2021	2558311164	416745	436690	19945	cf_putative	0.9372
2558309033	Ruminococcaceae bacterium AE2021	2558311164	571788	618270	46482	cf_saccharide	0.8993
2558309033	Ruminococcaceae bacterium AE2021	2558311164	1175887	1184149	8262	cf_putative	0.93
2558309033	Ruminococcaceae bacterium AE2021	2558311164	1910436	1951734	41298	cf_putative	0.9039
2558309033	Ruminococcaceae bacterium AE2021	2558311164	2078656	2101696	23040	cf_putative	0.8461
2558309033	Ruminococcaceae bacterium AE2021	2558311164	2245218	2255725	10507	cf_putative	0.9599
2558309033	Ruminococcaceae bacterium AE2021	2558311164	2352577	2358109	5532	cf_putative	0.9264
2558309033	Ruminococcaceae bacterium AE2021	2558311164	2393491	2407958	14467	cf_putative	0.9764
2558309033	Ruminococcaceae bacterium AE2021	2558311164	2714369	2718385	4016	cf_putative	0.9237
2558309033	Ruminococcaceae bacterium AE2021	2558311164	2733417	2755378	21961	cf_saccharide	N/A
2558309033	Ruminococcaceae bacterium AE2021	2558311164	2766120	2794020	27900	cf_saccharide	0.9442
2558309033	Ruminococcaceae bacterium AE2021	2558311164	2957387	2994468	37081	cf_fatty_acid -cf_saccharide	0.9455
2558309033	Ruminococcaceae bacterium AE2021	2558311164	3050939	3072169	21230	cf_fatty_acid	N/A
2558309034	Lachnospiraceae bacterium AC2031	2558311165	225817	229878	4061	cf_putative	0.937
2558309034	Lachnospiraceae bacterium AC2031	2558311165	590002	627005	37003	cf_putative	0.9444
2558309034	Lachnospiraceae bacterium AC2031	2558311165	759889	810259	50370	cf_saccharide-cf_fatty_acid	0.9465
2558309034	Lachnospiraceae bacterium AC2031	2558311165	1353711	1394001	40290	cf_saccharide	0.9378
2558309034	Lachnospiraceae bacterium AC2031	2558311165	1976358	2051106	74748	cf_saccharide	0.8839
2558309034	Lachnospiraceae bacterium AC2031	2558311165	2251623	2273517	21894	cf_saccharide	N/A
2558309034	Lachnospiraceae bacterium AC2031	2558311165	2278373	2294690	16317	cf_putative	0.9173
2558309034	Lachnospiraceae bacterium AC2031	2558311165	2337404	2345619	8215	cf_putative	0.9468
2558309034	Lachnospiraceae bacterium AC2031	2558311165	3174854	3180049	5195	cf_putative	0.7665
2558309039	Megasphaera elsdenii T81	2558311228	59784	75297	15513	cf_saccharide	0.9198
2558309039	Megasphaera elsdenii T81	2558311229	77876	83188	5312	cf_fatty_acid	0.9939
2558309039	Megasphaera elsdenii T81	2558311231	85517	110195	24678	cf_saccharide	0.8899
2558309039	Megasphaera elsdenii T81	2558311231	137457	172395	34938	cf_saccharide	N/A
2558309039	Megasphaera elsdenii T81	2558311237	47222	51376	4154	cf_putative	0.8479
2558309039	Megasphaera elsdenii T81	2558311244	34617	42433	7816	cf_putative	0.9208
2558309100	Clostridium mangenotii LM2	2558320558	733643	744488	10845	cf_putative	0.8523
2558309100	Clostridium mangenotii LM2	2558320558	764860	780663	15803	cf_saccharide	0.9538
2558309100	Clostridium mangenotii LM2	2558320558	832515	840659	8144	cf_putative	0.9019
2558309100	Clostridium mangenotii LM2	2558320558	927048	934464	7416	cf_putative	0.9027
2558309100	Clostridium mangenotii LM2	2558320558	1012046	1018689	6643	cf_fatty_acid	0.8714
2558309100	Clostridium mangenotii LM2	2558320558	1035638	1064840	29202	cf_saccharide	0.8998
2558309100	Clostridium mangenotii LM2	2558320558	1229150	1243254	14104	nrps	0.915
2558309100	Clostridium mangenotii LM2	2558320558	1257939	1264401	6462	cf_putative	0.7971
2558309100	Clostridium mangenotii LM2	2558320558	2945573	2971515	25942	cf_saccharide	N/A
2558860115	Bifidobacterium pseudolongum globosum DSM 20092	2558862663	119999	134899	14900	cf_putative	0.9777
2558860115	Bifidobacterium pseudolongum globosum DSM 20092	2558862663	142175	149158	6983	cf_putative	0.9204
2558860115	Bifidobacterium pseudolongum globosum DSM 20092	2558862664	105648	135340	29692	cf_saccharide	0.9067
2558860115	Bifidobacterium pseudolongum globosum DSM 20092	2558862664	141968	158702	16734	cf_saccharide	N/A
2558860115	Bifidobacterium pseudolongum globosum DSM 20092	2558862665	12488	29526	17038	cf_fatty_acid	0.8978
2558860115	Bifidobacterium pseudolongum globosum DSM 20092	2558862675	0	30376	30376	cf_saccharide	N/A
2558860115	Bifidobacterium pseudolongum globosum DSM 20092	2558862677	6432	21678	15246	cf_saccharide	N/A
2558860115	Bifidobacterium pseudolongum globosum DSM 20092	2558862680	536	13580	13044	cf_putative	0.8386
2558860115	Bifidobacterium pseudolongum globosum DSM 20092	2558862683	0	9082	9082	cf_saccharide	N/A
2558860116	Bifidobacterium boum DSM 20432	2558862701	230198	246718	16520	cf_putative	0.9122
2558860116	Bifidobacterium boum DSM 20432	2558862701	257578	281373	23795	cf_saccharide	N/A
2558860116	Bifidobacterium boum DSM 20432	2558862701	319119	334129	15010	cf_putative	0.9526
2558860116	Bifidobacterium boum DSM 20432	2558862703	246774	271486	24712	cf_saccharide	0.8483
2558860116	Bifidobacterium boum DSM 20432	2558862704	100797	115141	14344	cf_putative	0.952
2558860116	Bifidobacterium boum DSM 20432	2558862705	148754	169294	20540	phenazine	N/A
2558860116	Bifidobacterium boum DSM 20432	2558862706	8235	37649	29414	cf_fatty_acid	N/A
2558860116	Bifidobacterium boum DSM 20432	2558862709	67749	77935	10186	cf_putative	0.8747
2558860116	Bifidobacterium boum DSM 20432	2558862717	0	5892	5892	cf_saccharide	N/A
2558860117	Bifidobacterium ruminantium DSM 6489	2558862727	104290	111334	7044	cf_putative	0.854
2558860117	Bifidobacterium ruminantium DSM 6489	2558862727	256754	274285	17531	cf_putative	0.96
2558860117	Bifidobacterium ruminantium DSM 6489	2558862727	369026	388238	19212	cf_putative	0.852
2558860117	Bifidobacterium ruminantium DSM 6489	2558862730	7554	31276	23722	cf_saccharide	0.8791
2558860117	Bifidobacterium ruminantium DSM 6489	2558862733	12484	28492	16008	cf_putative	0.9508
2558860117	Bifidobacterium ruminantium DSM 6489	2558862734	52544	62485	9941	cf_putative	0.9249
2558860117	Bifidobacterium ruminantium DSM 6489	2558862741	16289	40274	23985	cf_fatty_acid	N/A
2558860117	Bifidobacterium ruminantium DSM 6489	2558862744	0	29115	29115	cf_saccharide	0.8518
2558860117	Bifidobacterium ruminantium DSM 6489	2558862751	0	11074	11074	cf_saccharide	N/A
2558860118	Ruminococcaceae bacterium AB4001	2558862770	408679	442331	33652	cf_saccharide-cf_fatty_acid -arylpolyene	0.9064
2558860118	Ruminococcaceae bacterium AB4001	2558862771	193122	215035	21913	cf_saccharide	N/A
2558860118	Ruminococcaceae bacterium AB4001	2558862773	36369	45105	8736	cf_putative	0.9051
2558860118	Ruminococcaceae bacterium AB4001	2558862773	82323	108843	26520	cf_saccharide	N/A
2558860118	Ruminococcaceae bacterium AB4001	2558862775	72372	80459	8087	cf_putative	0.9472
2558860118	Ruminococcaceae bacterium AB4001	2558862776	115187	130586	15399	cf_putative	0.9778
2558860118	Ruminococcaceae bacterium AB4001	2558862778	4532	19021	14489	cf_saccharide	0.9474
2558860118	Ruminococcaceae bacterium AB4001	2558862780	5678	28424	22746	cf_saccharide	N/A
2558860118	Ruminococcaceae bacterium AB4001	2558862781	36239	44778	8539	cf_putative	0.822
2558860118	Ruminococcaceae bacterium AB4001	2558862784	22047	43712	21665	cf_saccharide	N/A
2558860118	Ruminococcaceae bacterium AB4001	2558862787	9268	20614	11346	cf_putative	0.914
2558860118	Ruminococcaceae bacterium AB4001	2558862787	28012	59645	31633	cf_saccharide	N/A
2558860118	Ruminococcaceae bacterium AB4001	2558862795	28913	44144	15231	cf_putative	0.9768
2558860118	Ruminococcaceae bacterium AB4001	2558862797	24333	35588	11255	cf_fatty_acid	0.9273
2558860118	Ruminococcaceae bacterium AB4001	2558862798	16275	36790	20515	cf_saccharide	N/A
2558860118	Ruminococcaceae bacterium AB4001	2558862799	23202	33237	10035	cf_putative	0.9141
2558860118	Ruminococcaceae bacterium AB4001	2558862801	7050	30935	23885	cf_saccharide	0.9579
2558860118	Ruminococcaceae bacterium AB4001	2558862803	9276	24693	15417	cf_putative	0.8786
2558860118	Ruminococcaceae bacterium AB4001	2558862808	0	17776	17776	cf_fatty_acid	0.954
2558860119	Lachnospiraceae bacterium V9D3004	2558862825	7655	18382	10727	cf_putative	0.7781
2558860119	Lachnospiraceae bacterium V9D3004	2558862825	105722	130086	24364	cf_fatty_acid -nrps	0.942
2558860119	Lachnospiraceae bacterium V9D3004	2558862825	172800	189698	16898	cf_saccharide	0.9652
2558860119	Lachnospiraceae bacterium V9D3004	2558862825	281359	323887	42528	cf_saccharide	0.9494
2558860119	Lachnospiraceae bacterium V9D3004	2558862826	82105	103826	21721	cf_saccharide	N/A
2558860119	Lachnospiraceae bacterium V9D3004	2558862828	107290	124407	17117	cf_saccharide	0.8522
2558860119	Lachnospiraceae bacterium V9D3004	2558862829	34552	57366	22814	cf_saccharide	0.9658
2558860119	Lachnospiraceae bacterium V9D3004	2558862834	34677	59328	24651	cf_saccharide	0.9618
2558860119	Lachnospiraceae bacterium V9D3004	2558862837	39871	50461	10590	cf_putative	0.7994
2558860119	Lachnospiraceae bacterium V9D3004	2558862837	75979	81169	5190	cf_putative	0.9063
2558860119	Lachnospiraceae bacterium V9D3004	2558862841	9507	39385	29878	cf_putative	0.9475
2558860120	Methanobrevibacter wolinii SH	2558862856	227931	259833	31902	cf_saccharide	N/A
2558860120	Methanobrevibacter wolinii SH	2558862857	156129	162849	6720	cf_putative	0.9172
2558860120	Methanobrevibacter wolinii SH	2558862859	36137	47299	11162	cf_fatty_acid	0.9243
2558860120	Methanobrevibacter wolinii SH	2558862862	33288	45011	11723	cf_putative	0.6643
2558860120	Methanobrevibacter wolinii SH	2558862864	0	12144	12144	cf_saccharide	N/A
2558860120	Methanobrevibacter wolinii SH	2558862864	40623	49667	9044	cf_putative	0.8761
2558860120	Methanobrevibacter wolinii SH	2558862865	42179	83564	41385	cf_saccharide	N/A
2558860120	Methanobrevibacter wolinii SH	2558862866	0	62132	62132	cf_saccharide	0.9847
2558860120	Methanobrevibacter wolinii SH	2558862868	5623	14286	8663	cf_putative	0.9468
2558860120	Methanobrevibacter wolinii SH	2558862868	15402	20743	5341	cf_putative	0.8392
2558860121	Prevotella brevis P6B11	2558862882	332454	353717	21263	cf_fatty_acid	N/A
2558860121	Prevotella brevis P6B11	2558862883	400740	408703	7963	cf_putative	0.9028
2558860121	Prevotella brevis P6B11	2558862884	98600	119133	20533	cf_saccharide-cf_fatty_acid	0.8864
2558860121	Prevotella brevis P6B11	2558862884	119151	132259	13108	cf_putative	0.963
2558860121	Prevotella brevis P6B11	2558862884	133052	158335	25283	cf_saccharide	N/A
2558860121	Prevotella brevis P6B11	2558862884	296142	318214	22072	cf_saccharide	N/A
2558860121	Prevotella brevis P6B11	2558862884	331117	356702	25585	cf_fatty_acid	0.9117
2558860121	Prevotella brevis P6B11	2558862885	62631	67658	5027	cf_putative	0.7519
2558860121	Prevotella brevis P6B11	2558862886	63107	105244	42137	cf_saccharide	N/A
2558860121	Prevotella brevis P6B11	2558862887	14481	45771	31290	cf_saccharide	N/A
2558860121	Prevotella brevis P6B11	2558862887	121744	146153	24409	cf_saccharide	N/A
2558860122	Prevotella ruminicola Ga6B6	2558862904	0	17115	17115	cf_fatty_acid	N/A
2558860122	Prevotella ruminicola Ga6B6	2558862904	26408	35477	9069	cf_putative	0.7906
2558860122	Prevotella ruminicola Ga6B6	2558862905	179063	201727	22664	cf_saccharide	N/A
2558860122	Prevotella ruminicola Ga6B6	2558862909	0	13369	13369	cf_fatty_acid	N/A
2558860122	Prevotella ruminicola Ga6B6	2558862909	118943	143599	24656	cf_saccharide	0.9507
2558860122	Prevotella ruminicola Ga6B6	2558862913	0	25214	25214	cf_saccharide	N/A
2558860122	Prevotella ruminicola Ga6B6	2558862914	69238	105637	36399	cf_saccharide	0.9416
2558860122	Prevotella ruminicola Ga6B6	2558862915	52021	86205	34184	cf_saccharide	N/A
2558860122	Prevotella ruminicola Ga6B6	2558862916	33854	61194	27340	cf_saccharide	0.8388
2558860122	Prevotella ruminicola Ga6B6	2558862918	45751	70305	24554	cf_saccharide	N/A
2558860122	Prevotella ruminicola Ga6B6	2558862919	32235	62736	30501	cf_saccharide	N/A
2558860122	Prevotella ruminicola Ga6B6	2558862919	72142	88271	16129	cf_saccharide	0.9211
2558860122	Prevotella ruminicola Ga6B6	2558862920	9808	18084	8276	cf_putative	0.9177
2558860122	Prevotella ruminicola Ga6B6	2558862920	63831	71489	7658	cf_putative	0.8499
2558860122	Prevotella ruminicola Ga6B6	2558862921	65411	72698	7287	cf_putative	0.8929
2558860122	Prevotella ruminicola Ga6B6	2558862922	54880	71913	17033	cf_saccharide	N/A
2558860122	Prevotella ruminicola Ga6B6	2558862924	20993	33523	12530	cf_putative	0.7475
2558860122	Prevotella ruminicola Ga6B6	2558862934	7359	25156	17797	cf_saccharide	N/A
2558860122	Prevotella ruminicola Ga6B6	2558862940	1260	9414	8154	cf_putative	0.8964
2558860123	Lachnobacterium bovis C6A12	2558862956	53013	76852	23839	cf_saccharide	N/A
2558860123	Lachnobacterium bovis C6A12	2558862956	108204	121551	13347	cf_putative	0.9102
2558860123	Lachnobacterium bovis C6A12	2558862958	149700	201390	51690	cf_saccharide	N/A
2558860123	Lachnobacterium bovis C6A12	2558862960	97643	109256	11613	cf_fatty_acid	0.9659
2558860123	Lachnobacterium bovis C6A12	2558862960	120904	147834	26930	cf_saccharide	0.9192
2558860123	Lachnobacterium bovis C6A12	2558862962	13034	41613	28579	cf_saccharide	N/A
2558860123	Lachnobacterium bovis C6A12	2558862963	18684	34097	15413	cf_putative	0.8584
2558860123	Lachnobacterium bovis C6A12	2558862966	22202	32798	10596	cf_saccharide	0.7232
2558860123	Lachnobacterium bovis C6A12	2558862966	37011	42201	5190	cf_putative	0.9858
2558860123	Lachnobacterium bovis C6A12	2558862968	62445	91583	29138	lantipeptide	0.958
2558860124	Treponema sp. C6A8	2558863001	101342	128343	27001	cf_saccharide	0.909
2558860124	Treponema sp. C6A8	2558863001	131451	143711	12260	cf_putative	0.8604
2558860124	Treponema sp. C6A8	2558863001	317071	370346	53275	cf_saccharide	0.9047
2558860124	Treponema sp. C6A8	2558863001	625825	635081	9256	cf_putative	0.8865
2558860124	Treponema sp. C6A8	2558863002	203130	216761	13631	cf_putative	0.9017
2558860124	Treponema sp. C6A8	2558863002	229316	270483	41167	arylpolyene	N/A
2558860124	Treponema sp. C6A8	2558863003	132791	154048	21257	cf_fatty_acid	N/A
2558860124	Treponema sp. C6A8	2558863005	135755	144201	8446	arylpolyene	0.8758
2558860124	Treponema sp. C6A8	2558863007	83096	91108	8012	cf_fatty_acid	0.8887
2558860125	Propionibacteriaceae bacterium P6A17	2558863026	24498	46853	22355	cf_putative	0.7702
2558860125	Propionibacteriaceae bacterium P6A17	2558863026	177719	187107	9388	cf_putative	0.9715
2558860125	Propionibacteriaceae bacterium P6A17	2558863027	73081	80180	7099	cf_putative	0.7995
2558860125	Propionibacteriaceae bacterium P6A17	2558863027	205907	216556	10649	cf_fatty_acid	0.9191
2558860125	Propionibacteriaceae bacterium P6A17	2558863028	136492	146695	10203	cf_putative	0.6888
2558860125	Propionibacteriaceae bacterium P6A17	2558863028	161650	179501	17851	bacteriocin	0.9259
2558860125	Propionibacteriaceae bacterium P6A17	2558863029	30637	39777	9140	cf_putative	0.9473
2558860125	Propionibacteriaceae bacterium P6A17	2558863029	193257	205148	11891	cf_putative	0.868
2558860125	Propionibacteriaceae bacterium P6A17	2558863033	52351	65442	13091	cf_putative	0.9501
2558860125	Propionibacteriaceae bacterium P6A17	2558863036	9582	44824	35242	cf_saccharide	N/A
2558860125	Propionibacteriaceae bacterium P6A17	2558863038	29280	52404	23124	cf_putative	0.708
2558860125	Propionibacteriaceae bacterium P6A17	2558863042	612	24259	23647	cf_saccharide	0.9029
2558860125	Propionibacteriaceae bacterium P6A17	2558863043	268	39565	39297	cf_saccharide	0.9568
2558860125	Propionibacteriaceae bacterium P6A17	2558863056	0	8772	8772	cf_saccharide	N/A
2558860126	Prevotella sp. P6B4	2558863072	109839	126825	16986	cf_saccharide-cf_fatty_acid	0.9615
2558860126	Prevotella sp. P6B4	2558863072	276088	308700	32612	cf_saccharide-cf_fatty_acid	0.9109
2558860126	Prevotella sp. P6B4	2558863074	0	13259	13259	cf_fatty_acid	N/A
2558860126	Prevotella sp. P6B4	2558863074	240156	253931	13775	cf_putative	0.8911
2558860126	Prevotella sp. P6B4	2558863075	1595	22858	21263	cf_fatty_acid	N/A
2558860126	Prevotella sp. P6B4	2558863075	34083	43288	9205	cf_putative	0.8596
2558860126	Prevotella sp. P6B4	2558863076	166071	188122	22051	cf_saccharide	N/A
2558860126	Prevotella sp. P6B4	2558863078	147119	160388	13269	cf_saccharide	0.6785
2558860126	Prevotella sp. P6B4	2558863080	53549	78371	24822	cf_saccharide	0.9316
2558860126	Prevotella sp. P6B4	2558863081	71754	87136	15382	cf_saccharide	0.944
2558860126	Prevotella sp. P6B4	2558863082	57665	74724	17059	cf_putative	0.8095
2558860126	Prevotella sp. P6B4	2558863083	15748	54222	38474	cf_saccharide	0.8988
2558860126	Prevotella sp. P6B4	2558863086	1357	9332	7975	cf_putative	0.9184
2558860126	Prevotella sp. P6B4	2558863086	57803	91890	34087	cf_saccharide	N/A
2558860126	Prevotella sp. P6B4	2558863088	3409	36126	32717	cf_saccharide	N/A
2558860126	Prevotella sp. P6B4	2558863089	1706	10005	8299	cf_putative	0.8742
2558860126	Prevotella sp. P6B4	2558863092	8839	43458	34619	cf_saccharide	N/A
2558860126	Prevotella sp. P6B4	2558863093	27058	39969	12911	cf_putative	0.8331
2558860126	Prevotella sp. P6B4	2558863095	31048	40871	9823	cf_putative	0.9263
2558860126	Prevotella sp. P6B4	2558863096	461	5682	5221	cf_putative	0.8329
2558860126	Prevotella sp. P6B4	2558863098	277	32017	31740	cf_saccharide	0.9326
2558860126	Prevotella sp. P6B4	2558863099	6951	12958	6007	cf_putative	0.9736
2558860127	Butyrivibrio proteoclasticus P6B7	2558863121	66729	125223	58494	cf_saccharide	0.9858
2558860127	Butyrivibrio proteoclasticus P6B7	2558863121	136456	175883	39427	cf_saccharide	N/A
2558860127	Butyrivibrio proteoclasticus P6B7	2558863121	205527	290292	84765	cf_saccharide	0.8773
2558860127	Butyrivibrio proteoclasticus P6B7	2558863121	312038	317954	5916	cf_putative	0.9496
2558860127	Butyrivibrio proteoclasticus P6B7	2558863124	242258	258293	16035	cf_putative	0.8588
2558860127	Butyrivibrio proteoclasticus P6B7	2558863125	501	7599	7098	cf_putative	0.9709
2558860127	Butyrivibrio proteoclasticus P6B7	2558863127	104470	130726	26256	cf_saccharide-cf_fatty_acid	0.8743
2558860127	Butyrivibrio proteoclasticus P6B7	2558863127	128266	170344	42078	cf_saccharide	0.8743
2558860127	Butyrivibrio proteoclasticus P6B7	2558863129	0	36915	36915	cf_saccharide	0.9375
2558860127	Butyrivibrio proteoclasticus P6B7	2558863129	46082	82541	36459	cf_saccharide	0.9493
2558860127	Butyrivibrio proteoclasticus P6B7	2558863129	122958	138166	15208	cf_saccharide	0.9238
2558860127	Butyrivibrio proteoclasticus P6B7	2558863130	0	22214	22214	cf_saccharide	0.7476
2558860127	Butyrivibrio proteoclasticus P6B7	2558863130	110105	146933	36828	cf_saccharide	0.9671
2558860127	Butyrivibrio proteoclasticus P6B7	2558863135	54833	62866	8033	cf_putative	0.9521
2558860127	Butyrivibrio proteoclasticus P6B7	2558863137	60133	73004	12871	cf_putative	0.9392
2558860127	Butyrivibrio proteoclasticus P6B7	2558863139	0	13140	13140	cf_fatty_acid	N/A
2558860127	Butyrivibrio proteoclasticus P6B7	2558863149	15657	24287	8630	cf_putative	0.9055
2558860127	Butyrivibrio proteoclasticus P6B7	2558863154	6446	19478	13032	cf_putative	0.96
2558860128	Lachnospiraceae bacterium P6B14	2558863175	236966	280600	43634	cf_saccharide	0.7711
2558860128	Lachnospiraceae bacterium P6B14	2558863176	151082	162495	11413	cf_putative	0.9468
2558860128	Lachnospiraceae bacterium P6B14	2558863176	222383	235429	13046	cf_fatty_acid	0.8639
2558860128	Lachnospiraceae bacterium P6B14	2558863178	104611	133154	28543	cf_saccharide	N/A
2558860128	Lachnospiraceae bacterium P6B14	2558863179	146732	154588	7856	cf_fatty_acid	0.9124
2558860128	Lachnospiraceae bacterium P6B14	2558863180	27055	36728	9673	cf_putative	0.9047
2558860128	Lachnospiraceae bacterium P6B14	2558863182	332	25654	25322	cf_putative	0.9258
2558860128	Lachnospiraceae bacterium P6B14	2558863188	46299	64158	17859	cf_saccharide	N/A
2558860128	Lachnospiraceae bacterium P6B14	2558863189	703	35578	34875	cf_fatty_acid	0.9811
2558860128	Lachnospiraceae bacterium P6B14	2558863191	358	7381	7023	cf_putative	0.6639
2558860128	Lachnospiraceae bacterium P6B14	2558863193	3890	32470	28580	cf_saccharide	0.9827
2558860129	Bifidobacterium thermophilum DSM 20212	2558863210	83747	101210	17463	cf_putative	0.9199
2558860129	Bifidobacterium thermophilum DSM 20212	2558863210	117360	141244	23884	cf_saccharide	N/A
2558860129	Bifidobacterium thermophilum DSM 20212	2558863211	102999	125927	22928	cf_putative	0.9152
2558860129	Bifidobacterium thermophilum DSM 20212	2558863212	105086	115273	10187	cf_putative	0.9748
2558860129	Bifidobacterium thermophilum DSM 20212	2558863213	50830	58793	7963	cf_putative	0.957
2558860129	Bifidobacterium thermophilum DSM 20212	2558863214	0	18659	18659	cf_saccharide	N/A
2558860129	Bifidobacterium thermophilum DSM 20212	2558863222	839	21313	20474	phenazine	N/A
2558860129	Bifidobacterium thermophilum DSM 20212	2558863223	0	28442	28442	cf_fatty_acid	N/A
2558860129	Bifidobacterium thermophilum DSM 20212	2558863231	2457	25067	22610	cf_saccharide	0.929
2558860130	Kandleria vitulina WCE2011	2558863262	133416	157330	23914	cf_saccharide	0.9728
2558860130	Kandleria vitulina WCE2011	2558863266	71	48248	48177	cf_saccharide	0.8998
2558860130	Kandleria vitulina WCE2011	2558863266	55926	77538	21612	cf_saccharide	N/A
2558860130	Kandleria vitulina WCE2011	2558863268	19879	38629	18750	cf_fatty_acid	0.8991
2558860131	Clostridium aerotolerans DSM 5434	2558863301	59150	76189	17039	cf_putative	0.8516
2558860131	Clostridium aerotolerans DSM 5434	2558863301	79454	105367	25913	cf_putative	0.963
2558860131	Clostridium aerotolerans DSM 5434	2558863301	182686	205338	22652	cf_putative	0.9354
2558860131	Clostridium aerotolerans DSM 5434	2558863304	6958	48073	41115	cf_saccharide	0.9109
2558860131	Clostridium aerotolerans DSM 5434	2558863304	76217	84058	7841	cf_putative	0.8588
2558860131	Clostridium aerotolerans DSM 5434	2558863306	35746	43162	7416	cf_putative	0.7425
2558860131	Clostridium aerotolerans DSM 5434	2558863306	64041	111365	47324	cf_fatty_acid -arylpolyene-resorcinol	0.9747
2558860131	Clostridium aerotolerans DSM 5434	2558863306	139206	179733	40527	cf_saccharide-cf_fatty_acid	0.9591
2558860131	Clostridium aerotolerans DSM 5434	2558863306	202462	209321	6859	cf_putative	0.9112
2558860131	Clostridium aerotolerans DSM 5434	2558863308	131470	138206	6736	cf_putative	0.9524
2558860131	Clostridium aerotolerans DSM 5434	2558863313	1373	11994	10621	cf_putative	0.8301
2558860131	Clostridium aerotolerans DSM 5434	2558863313	19281	31686	12405	cf_fatty_acid	0.8838
2558860131	Clostridium aerotolerans DSM 5434	2558863313	66222	89583	23361	cf_saccharide	N/A
2558860131	Clostridium aerotolerans DSM 5434	2558863314	30981	40373	9392	cf_saccharide	0.853
2558860131	Clostridium aerotolerans DSM 5434	2558863314	58070	122295	64225	cf_saccharide	0.9142
2558860131	Clostridium aerotolerans DSM 5434	2558863315	42414	73116	30702	cf_saccharide	N/A
2558860131	Clostridium aerotolerans DSM 5434	2558863316	60020	69583	9563	cf_putative	0.8746
2558860131	Clostridium aerotolerans DSM 5434	2558863320	5907	15271	9364	cf_putative	0.949
2558860132	Clostridium lundense DSM 17049	2558863352	65031	90279	25248	cf_saccharide	N/A
2558860132	Clostridium lundense DSM 17049	2558863352	425711	444566	18855	cf_putative	0.8035
2558860132	Clostridium lundense DSM 17049	2558863352	461391	486376	24985	cf_putative	0.9775
2558860132	Clostridium lundense DSM 17049	2558863353	152871	162228	9357	cf_putative	0.9154
2558860132	Clostridium lundense DSM 17049	2558863354	1	10654	10653	cf_putative	0.8233
2558860132	Clostridium lundense DSM 17049	2558863354	263201	294052	30851	cf_saccharide	0.9567
2558860132	Clostridium lundense DSM 17049	2558863357	214863	223603	8740	cf_putative	0.924
2558860132	Clostridium lundense DSM 17049	2558863357	225231	234795	9564	cf_putative	0.9521
2558860132	Clostridium lundense DSM 17049	2558863361	107483	118328	10845	cf_fatty_acid	0.8939
2558860132	Clostridium lundense DSM 17049	2558863364	40645	63275	22630	cf_putative	0.899
2558860132	Clostridium lundense DSM 17049	2558863369	29569	34254	4685	cf_putative	0.9508
2558860132	Clostridium lundense DSM 17049	2558863378	8260	19693	11433	cf_putative	0.9645
2558860134	Lachnospira multipara MC2003	2558863424	0	17357	17357	cf_saccharide	N/A
2558860134	Lachnospira multipara MC2003	2558863424	157408	166347	8939	cf_fatty_acid	0.9326
2558860134	Lachnospira multipara MC2003	2558863425	99086	113776	14690	cf_putative	0.9837
2558860134	Lachnospira multipara MC2003	2558863426	67880	95093	27213	cf_putative	0.8869
2558860134	Lachnospira multipara MC2003	2558863426	108781	151724	42943	cf_saccharide	0.9756
2558860134	Lachnospira multipara MC2003	2558863427	172237	181839	9602	cf_putative	0.8828
2558860134	Lachnospira multipara MC2003	2558863428	131690	145586	13896	cf_putative	0.9235
2558860134	Lachnospira multipara MC2003	2558863429	42543	58966	16423	cf_putative	0.9206
2558860134	Lachnospira multipara MC2003	2558863430	3166	38994	35828	lassopeptide-cf_saccharide	0.8655
2558860134	Lachnospira multipara MC2003	2558863434	4626	17872	13246	cf_putative	0.9411
2558860135	Anaerovibrio sp. RM50	2558863450	160614	166871	6257	cf_fatty_acid	0.9905
2558860135	Anaerovibrio sp. RM50	2558863451	117449	138565	21116	cf_saccharide	N/A
2558860135	Anaerovibrio sp. RM50	2558863451	199211	235204	35993	cf_saccharide	0.9301
2558860135	Anaerovibrio sp. RM50	2558863451	251012	288025	37013	cf_saccharide	0.9301
2558860135	Anaerovibrio sp. RM50	2558863451	336912	343146	6234	bacteriocin	N/A
2558860135	Anaerovibrio sp. RM50	2558863452	158309	162734	4425	cf_saccharide	0.8858
2558860135	Anaerovibrio sp. RM50	2558863452	176944	229362	52418	cf_saccharide	0.9739
2558860135	Anaerovibrio sp. RM50	2558863455	27924	80144	52220	nrps	N/A
2558860135	Anaerovibrio sp. RM50	2558863472	0	14556	14556	bacteriocin	N/A
2558860135	Anaerovibrio sp. RM50	2558863476	0	6972	6972	bacteriocin	N/A
2558860135	Anaerovibrio sp. RM50	2558863481	0	3938	3938	bacteriocin	N/A
2558860136	Lachnospiraceae bacterium YSB2008	2558863490	86642	95360	8718	cf_fatty_acid	0.8902
2558860136	Lachnospiraceae bacterium YSB2008	2558863490	154501	167488	12987	cf_saccharide	0.8971
2558860136	Lachnospiraceae bacterium YSB2008	2558863490	199079	206861	7782	cf_putative	0.978
2558860136	Lachnospiraceae bacterium YSB2008	2558863490	243966	276664	32698	cf_saccharide	0.7932
2558860136	Lachnospiraceae bacterium YSB2008	2558863490	310345	341764	31419	cf_saccharide	0.915
2558860136	Lachnospiraceae bacterium YSB2008	2558863492	21409	43578	22169	cf_saccharide	N/A
2558860136	Lachnospiraceae bacterium YSB2008	2558863493	15096	28779	13683	cf_putative	0.9475
2558860136	Lachnospiraceae bacterium YSB2008	2558863493	133722	184391	50669	nrps-bacteriocin	N/A
2558860136	Lachnospiraceae bacterium YSB2008	2558863497	30008	51268	21260	cf_fatty_acid	N/A
2558860136	Lachnospiraceae bacterium YSB2008	2558863498	68668	84563	15895	cf_putative	0.8337
2558860137	Lachnospiraceae bacterium AC3007	2558863520	106566	117276	10710	nrps	0.8947
2558860137	Lachnospiraceae bacterium AC3007	2558863520	182450	191277	8827	cf_putative	0.876
2558860137	Lachnospiraceae bacterium AC3007	2558863521	94374	139675	45301	cf_saccharide	N/A
2558860137	Lachnospiraceae bacterium AC3007	2558863522	4227	10505	6278	cf_putative	0.959
2558860137	Lachnospiraceae bacterium AC3007	2558863522	56344	99272	42928	other	N/A
2558860137	Lachnospiraceae bacterium AC3007	2558863524	103510	115234	11724	cf_putative	0.8716
2558860137	Lachnospiraceae bacterium AC3007	2558863526	100639	123576	22937	cf_saccharide	N/A
2558860137	Lachnospiraceae bacterium AC3007	2558863527	10522	15329	4807	cf_putative	0.8039
2558860137	Lachnospiraceae bacterium AC3007	2558863527	102326	110279	7953	cf_saccharide	0.9393
2558860137	Lachnospiraceae bacterium AC3007	2558863529	5003	32656	27653	cf_saccharide	0.9103
2558860137	Lachnospiraceae bacterium AC3007	2558863530	11553	41004	29451	cf_fatty_acid -cf_saccharide	0.933
2558860137	Lachnospiraceae bacterium AC3007	2558863534	18944	31522	12578	bacteriocin	N/A
2558860137	Lachnospiraceae bacterium AC3007	2558863535	7955	43561	35606	cf_saccharide	0.9608
2558860137	Lachnospiraceae bacterium AC3007	2558863540	22718	42907	20189	cf_saccharide	N/A
2558860137	Lachnospiraceae bacterium AC3007	2558863541	20941	36122	15181	cf_saccharide	0.6598
2558860137	Lachnospiraceae bacterium AC3007	2558863551	1720	8453	6733	cf_putative	0.9888
2558860137	Lachnospiraceae bacterium AC3007	2558863552	1184	9802	8618	cf_putative	0.9721
2558860138	Eubacterium cellulosolvens LD2006	2558863570	47263	72161	24898	cf_saccharide	N/A
2558860138	Eubacterium cellulosolvens LD2006	2558863570	84392	112459	28067	cf_saccharide	0.971
2558860138	Eubacterium cellulosolvens LD2006	2558863570	147647	203272	55625	cf_putative	0.948
2558860138	Eubacterium cellulosolvens LD2006	2558863570	273754	295908	22154	cf_saccharide	0.9444
2558860138	Eubacterium cellulosolvens LD2006	2558863570	365570	401492	35922	cf_saccharide	N/A
2558860138	Eubacterium cellulosolvens LD2006	2558863571	185512	224773	39261	cf_saccharide-lassopeptide	N/A
2558860138	Eubacterium cellulosolvens LD2006	2558863571	233435	263633	30198	cf_saccharide	N/A
2558860138	Eubacterium cellulosolvens LD2006	2558863572	156978	172003	15025	cf_fatty_acid	0.9647
2558860138	Eubacterium cellulosolvens LD2006	2558863574	23854	45829	21975	cf_putative	0.9522
2558860138	Eubacterium cellulosolvens LD2006	2558863577	11228	54598	43370	nrps	N/A
2558860138	Eubacterium cellulosolvens LD2006	2558863581	1	20274	20273	cf_saccharide	0.8599
2558860138	Eubacterium cellulosolvens LD2006	2558863581	28787	51001	22214	cf_putative	0.9534
2558860138	Eubacterium cellulosolvens LD2006	2558863582	58515	65028	6513	cf_putative	0.9008
2558860138	Eubacterium cellulosolvens LD2006	2558863583	30528	68999	38471	cf_saccharide	N/A
2558860138	Eubacterium cellulosolvens LD2006	2558863585	486	22985	22499	cf_fatty_acid -nrps	0.9826
2558860138	Eubacterium cellulosolvens LD2006	2558863594	3784	10842	7058	cf_putative	0.9099
2558860138	Eubacterium cellulosolvens LD2006	2558863602	407	16371	15964	cf_saccharide	0.9977
2558860139	Butyrivibrio proteoclasticus FD2007	2558863647	245808	251869	6061	cf_putative	0.92
2558860139	Butyrivibrio proteoclasticus FD2007	2558863648	12453	48270	35817	cf_saccharide	N/A
2558860139	Butyrivibrio proteoclasticus FD2007	2558863648	132068	136653	4585	cf_putative	0.9856
2558860139	Butyrivibrio proteoclasticus FD2007	2558863648	141794	250297	108503	cf_saccharide	0.9405
2558860139	Butyrivibrio proteoclasticus FD2007	2558863649	1675	7289	5614	cf_putative	0.882
2558860139	Butyrivibrio proteoclasticus FD2007	2558863651	65905	86050	20145	cf_saccharide	0.9659
2558860139	Butyrivibrio proteoclasticus FD2007	2558863651	135054	214974	79920	cf_saccharide	0.7836
2558860139	Butyrivibrio proteoclasticus FD2007	2558863654	64436	80541	16105	cf_saccharide	0.874
2558860139	Butyrivibrio proteoclasticus FD2007	2558863655	94475	108279	13804	cf_saccharide	0.8611
2558860139	Butyrivibrio proteoclasticus FD2007	2558863659	4979	25422	20443	cf_saccharide	0.9379
2558860139	Butyrivibrio proteoclasticus FD2007	2558863659	29953	94521	64568	cf_saccharide	0.9416
2558860139	Butyrivibrio proteoclasticus FD2007	2558863661	70693	84402	13709	cf_fatty_acid	0.88
2558860139	Butyrivibrio proteoclasticus FD2007	2558863664	48797	82868	34071	nrps	0.9634
2558860139	Butyrivibrio proteoclasticus FD2007	2558863666	58314	62178	3864	cf_putative	0.9425
2558860139	Butyrivibrio proteoclasticus FD2007	2558863668	33771	46738	12967	nrps	0.9779
2558860139	Butyrivibrio proteoclasticus FD2007	2558863669	31278	58531	27253	cf_saccharide	N/A
2558860139	Butyrivibrio proteoclasticus FD2007	2558863670	9777	41199	31422	cf_saccharide	0.9677
2558860139	Butyrivibrio proteoclasticus FD2007	2558863671	19668	41067	21399	cf_putative	0.8565
2558860139	Butyrivibrio proteoclasticus FD2007	2558863675	8491	33833	25342	bacteriocin	N/A
2558860139	Butyrivibrio proteoclasticus FD2007	2558863677	0	20458	20458	lassopeptide	N/A
[truncated: 4,969 more rows]
