# Supplementary material for: Cultivation and sequencing of rumen microbiome members from the Hungate1000 Collection
Source: Nat Biotechnol. 2018 Mar 19;36(4):359–67. doi: 10.1038/nbt.4110 (PMC6118326; doi:10.1038/nbt.4110)
Supplement: Supplementary Table 8 — Hungate CRISPR spacer search results (XLSX 596 kb) [file 41587_2018_BFnbt4110_MOESM15_ESM.xlsx]

## Sheet: Hungate_spacers
Spacer_ID (Taxon_oid:Scaffold_ID:spacerlocation)	Spacer Sequence	Hungate Isolate Name
637000156:NC_006300:1:952720	AAAACAATCTATGCTTACGATGTTTTTATAAGC	Mannheimia succiniciproducens MBEL55E
637000156:NC_006300:1:952785	GCCGTAGCCGTGATTTACGCACGCGTCAAAAAACT	Mannheimia succiniciproducens MBEL55E
637000156:NC_006300:1:952852	GCCTCATAACTAATACCTGCCGGGTCGGCAAATTCG	Mannheimia succiniciproducens MBEL55E
637000156:NC_006300:1:952920	GTCAAACAGCGCGCCAATCATGGCGTGGTCACCC	Mannheimia succiniciproducens MBEL55E
637000156:NC_006300:1:952986	TTTTCCGCGGCTTTTTCGGCGTTTGTTACCGCTGC	Mannheimia succiniciproducens MBEL55E
637000156:NC_006300:1:953053	CCACGCGCTCTTAAATCCTCAACGACGGCTGAAT	Mannheimia succiniciproducens MBEL55E
637000156:NC_006300:1:953119	CTCTTTTGCATTGATGACAGGCGCCAGAATGACG	Mannheimia succiniciproducens MBEL55E
637000156:NC_006300:1:953185	CGCAATACTAAAAGGCTTTAGCGCCCAGGAAATC	Mannheimia succiniciproducens MBEL55E
637000156:NC_006300:1:953251	AACTGCAAAACGCCCAGGAATCACGCAATGAAAG	Mannheimia succiniciproducens MBEL55E
637000156:NC_006300:1:953317	TTCTACGCCTAAAAAACAAATGATTAAATTTATA	Mannheimia succiniciproducens MBEL55E
637000156:NC_006300:1:953383	ATCAACCAAATACTTGCCTTTATCAACAAAAAGC	Mannheimia succiniciproducens MBEL55E
637000156:NC_006300:1:953449	TTGGGGGGGTATGGAGACATAACCATCATTGA	Mannheimia succiniciproducens MBEL55E
637000156:NC_006300:1:953513	AGATTTTCAACATCTCAGTTTATTTGCTGATTTT	Mannheimia succiniciproducens MBEL55E
637000156:NC_006300:2:954864	GCCTCATAACTAATACCTGCCGGGTCGGCAAATTCG	Mannheimia succiniciproducens MBEL55E
637000156:NC_006300:2:954932	GTCAAACAGCGCGCCAATCATGGCGTGGTCACCC	Mannheimia succiniciproducens MBEL55E
637000156:NC_006300:2:954998	TTTTCCGCGGCTTTTTCGGCGTTTGTTACCGCTGC	Mannheimia succiniciproducens MBEL55E
637000156:NC_006300:2:955065	GACTTGTAATAATGATTAATTACTGCTGAAGCAG	Mannheimia succiniciproducens MBEL55E
637000156:NC_006300:2:955131	TTGTAATAATTCATTTGATACGCGGATAATTTTT	Mannheimia succiniciproducens MBEL55E
637000156:NC_006300:2:955197	TTTAACATAATTGAGCCGTTACCCACACCATCAA	Mannheimia succiniciproducens MBEL55E
637000156:NC_006300:2:955263	GTAAACTGCTTAACAGTAGCATACACATTTGCA	Mannheimia succiniciproducens MBEL55E
637000156:NC_006300:2:955328	TTTTTTATTACCCAAAAATCAAACCCAATAGGA	Mannheimia succiniciproducens MBEL55E
637000156:NC_006300:2:955393	GCCGGTACCTCCAGGCGCCCCAACAGACATCGAC	Mannheimia succiniciproducens MBEL55E
637000156:NC_006300:2:955459	TTAAAAGAGCAACGCGCCAAAAACTTTTTAACA	Mannheimia succiniciproducens MBEL55E
637000156:NC_006300:2:955524	GACAAAAGCACAAGGGGTAATCCACTTTCAAAAG	Mannheimia succiniciproducens MBEL55E
637000156:NC_006300:2:955590	TTGGGCTTGTGCGTGTGGTCATGGGGTCAGTTGCA	Mannheimia succiniciproducens MBEL55E
637000156:NC_006300:2:955657	TTTCAGCGGACATTGCTTTCATCGAGTCCATACTA	Mannheimia succiniciproducens MBEL55E
637000156:NC_006300:2:955724	GCGATTGCGGGCTACAACCAAAAGACTTGACCA	Mannheimia succiniciproducens MBEL55E
637000156:NC_006300:2:955789	GTATGTTGATCGTAAAACTTGGATTGCTTATTGCC	Mannheimia succiniciproducens MBEL55E
637000156:NC_006300:2:955856	ATTATCATGCAATTGATTTTGATAAAAAAACG	Mannheimia succiniciproducens MBEL55E
637000156:NC_006300:2:955920	CATACGTTCGCCAGTCATTTTATGATGAACGGGG	Mannheimia succiniciproducens MBEL55E
637000156:NC_006300:2:955986	ACGTGGGCGATATAAAAAACAATATTGCGATGTG	Mannheimia succiniciproducens MBEL55E
637000156:NC_006300:2:956052	GCGAGGCGATAGAACATCTGATAAGGGTAACAAGC	Mannheimia succiniciproducens MBEL55E
637000156:NC_006300:2:956119	AATCTCTTATTGTGTAGTATGTGTCCCAGATATC	Mannheimia succiniciproducens MBEL55E
637000156:NC_006300:2:956185	TATCTGCTCATGCCACTTATTGTATCTTTAGCA	Mannheimia succiniciproducens MBEL55E
637000156:NC_006300:2:956250	GGAAACAGACGATATCAATTCTGCGCACTTAGTT	Mannheimia succiniciproducens MBEL55E
637000156:NC_006300:2:956316	GTAATAAAGAGGTGGTAGGTGGTAGTAGGGTTGT	Mannheimia succiniciproducens MBEL55E
637000156:NC_006300:2:956382	TGATGTAGATTTTTTCTTTTTCAGAATTTCGTG	Mannheimia succiniciproducens MBEL55E
637000156:NC_006300:2:956447	ACAGACTAAACTGGAAATATTAAGCTTACCGATAACAA	Mannheimia succiniciproducens MBEL55E
637000156:NC_006300:2:956517	TATTACATGTTTAGTTTGTATGCTAATCAATATA	Mannheimia succiniciproducens MBEL55E
637000156:NC_006300:2:956583	ATAAGTATATCTATATTCAAGCAGAACAAGCAGTA	Mannheimia succiniciproducens MBEL55E
637000156:NC_006300:2:956650	CAAGTAGTACTGATAAAAAAAGAAACATTTGAAA	Mannheimia succiniciproducens MBEL55E
637000156:NC_006300:2:956716	TATGTTAGGGTTTGTTGGCGCCGAGAAAATCCGT	Mannheimia succiniciproducens MBEL55E
637000156:NC_006300:2:956782	GACGAATGGACCTTAATTAATGGACAAGCAGGA	Mannheimia succiniciproducens MBEL55E
637000156:NC_006300:2:956847	AACATCGTATTAAATACGCGAGATTTATTTGAT	Mannheimia succiniciproducens MBEL55E
637000156:NC_006300:2:956912	GTACTTTAATCTTTCATTTTCCGCCTGCCAAAAA	Mannheimia succiniciproducens MBEL55E
637000156:NC_006300:3:1629947	AATAACATGGCTAAAAAATCAGTACATTTAACTGC	Mannheimia succiniciproducens MBEL55E
637000156:NC_006300:3:1630019	AATAACATGGCTAAAAAATCAGTACATTTAACTGC	Mannheimia succiniciproducens MBEL55E
637000156:NC_006300:3:1630091	ATTACCAATACCGCACCAGTGAGATTACTCCAAA	Mannheimia succiniciproducens MBEL55E
637000156:NC_006300:3:1630162	CAACTATCGTTACAAAACTAGTGACGCAATGAATGG	Mannheimia succiniciproducens MBEL55E
637000156:NC_006300:3:1630235	AAAACGCTTACGGCGATATGGACGAGAGTTATCT	Mannheimia succiniciproducens MBEL55E
637000156:NC_006300:3:1630306	GACAACGACCGGCTATGACGGCAAATTATATAT	Mannheimia succiniciproducens MBEL55E
637000156:NC_006300:3:1630376	TCAAATTCATTCGTCGTTTAGTCACAATCCAAATC	Mannheimia succiniciproducens MBEL55E
637000156:NC_006300:3:1630448	CTAACCAATATCAATTATTAACCATCAACTACCAAT	Mannheimia succiniciproducens MBEL55E
637000156:NC_006300:3:1630521	TAAACTTGATACATCTATTGTCGAAGAAGTATTAA	Mannheimia succiniciproducens MBEL55E
637000156:NC_006300:3:1630593	TAAACATTTGGCCAAATATGGTGTATGTGAAACA	Mannheimia succiniciproducens MBEL55E
637000156:NC_006300:3:1630664	AAAATCACTTTAGTAAAAATGAATGCAGTCACTAA	Mannheimia succiniciproducens MBEL55E
637000156:NC_006300:3:1630736	TTAAAGGGCTATTTGCCAAAAAATTACTACGCCACT	Mannheimia succiniciproducens MBEL55E
637000156:NC_006300:3:1630809	ATGTGCAAGCGCTATACCCAATAGATATGCTAAAAA	Mannheimia succiniciproducens MBEL55E
637000156:NC_006300:3:1630882	TTTATCAATCCCGTTCAGGACGCCAATACATGA--	Mannheimia succiniciproducens MBEL55E
637000341:NC_005090:1:1386269	TCGCCAAAGAAGTTACCAATCTAATTGAGC	Wolinella succinogenes DSM 1740
637000341:NC_005090:1:1386335	AAGGTTGATCTTGTTTTCATTGCAACAAGG	Wolinella succinogenes DSM 1740
637000341:NC_005090:1:1386401	GAATACATCGACACGGCTAGCACCATAACA	Wolinella succinogenes DSM 1740
637000341:NC_005090:1:1386467	AGCTTGAGGATGGTACATATACCCTCACAA	Wolinella succinogenes DSM 1740
637000341:NC_005090:1:1386533	AGCTACATAGCCTGCAACTGAGTCGAAATA	Wolinella succinogenes DSM 1740
637000341:NC_005090:1:1386599	AAAAGAATGGTACAAGAAGTACGCTAACAC	Wolinella succinogenes DSM 1740
637000341:NC_005090:1:1386665	CCAAGCAATCATGCCTGAGGGAGGAAGTATA	Wolinella succinogenes DSM 1740
637000341:NC_005090:1:1386732	ATTTCAGGGGCAAGGAAATAGAAGCTGATG	Wolinella succinogenes DSM 1740
637000341:NC_005090:1:1386798	CATCAGTATGCTCAGAGCAGACGACAAAGA	Wolinella succinogenes DSM 1740
637000341:NC_005090:2:1531926	CCGCATACAGGGCAAACCACATCTATCAATACGCTAT	Wolinella succinogenes DSM 1740
637000341:NC_005090:2:1532000	TCGGTAAGCTCAATTAAGCCCTGTAATAGTTGCTTC	Wolinella succinogenes DSM 1740
637000341:NC_005090:2:1532073	TAAACCTAGAAAACGGAATACTCGCCGCGCCTGAAA	Wolinella succinogenes DSM 1740
637000341:NC_005090:2:1532146	TCGACAATCACGGTGACGATTTCATGAGCACGCAAGA	Wolinella succinogenes DSM 1740
637000341:NC_005090:2:1532220	CTCTTCAAATTCTACAAATGAGGCGGGTTCTACTTTCA	Wolinella succinogenes DSM 1740
637000341:NC_005090:2:1532295	ATCAACCCAAACTTTTTTAGTATATAAGCGACTCTTCAA	Wolinella succinogenes DSM 1740
637000341:NC_005090:2:1532371	GTTTCGCAGAGTAGCATGAGTGCCACCCTGTATT	Wolinella succinogenes DSM 1740
637000341:NC_005090:2:1532442	TCTGTGTAAATATCTGCATTAAACCCAAGTCTTGATA	Wolinella succinogenes DSM 1740
637000341:NC_005090:2:1532516	TAGATTTATTGTTTTCCTTCTTCACCCCGCCCACG	Wolinella succinogenes DSM 1740
637000341:NC_005090:2:1532588	CATAAGAGTGGCGTTCCTCATACTCATATTAGTTTC	Wolinella succinogenes DSM 1740
637000341:NC_005090:2:1532661	TTCTTTCTTGCCCCTTAACTGTTTTTGTTGTGGTAG	Wolinella succinogenes DSM 1740
637000341:NC_005090:2:1532734	ACAACATCAATCTGAGCATCGACGCAGAAGAGTTT	Wolinella succinogenes DSM 1740
637000341:NC_005090:2:1532806	GAGCTCACCGAAGCTTTTCAGTCTGCGCTAGCACC	Wolinella succinogenes DSM 1740
637000341:NC_005090:2:1532878		Wolinella succinogenes DSM 1740
637000341:NC_005090:2:1532950	ACTCCGCAAGAGCGAATCTATCGAACTACAATGTGAGG	Wolinella succinogenes DSM 1740
637000341:NC_005090:2:1533025	CAAAAGGGCATTTTAGAGATCTACCCGCTGATGAGC	Wolinella succinogenes DSM 1740
637000341:NC_005090:2:1533098	CCGCTTGAAACATTGTATCGAACCACTACCGCAGG	Wolinella succinogenes DSM 1740
637000341:NC_005090:2:1533170	TTTTTATCTCTTTGTAGTCAAAACAAATATCAGTTT	Wolinella succinogenes DSM 1740
637000341:NC_005090:2:1533243	CCTCAATATGGATGCTTGATTTTGCCATCTTTCCCC	Wolinella succinogenes DSM 1740
637000341:NC_005090:2:1533316	TTGGGAACTGCTCCCAACAGGGTTGTTTCCTTCTT	Wolinella succinogenes DSM 1740
637000341:NC_005090:2:1533388	TTTGACCGAGTGAAATTTCGGGTGCTCAATTCGA	Wolinella succinogenes DSM 1740
637000341:NC_005090:2:1533459	TTTGAAATCTCCCGACAGACTGTCAAAAAGCGATTCC--	Wolinella succinogenes DSM 1740
640753001:NC_009655:1:436472	GATGGATTAGTTCCGTCGGGGCTTTTTATT	Actinobacillus succinogenes 130Z
640753001:NC_009655:1:436538	GCTAGAAAGCTCGACATCCTTAAAAAGCCT	Actinobacillus succinogenes 130Z
640753001:NC_009655:1:436604	TCGTTCTGTTATTCAGGCGTTCGCTAACGG	Actinobacillus succinogenes 130Z
640753001:NC_009655:1:436670	GATTAAGGATGGGCTTAATCGCACCGTGCA	Actinobacillus succinogenes 130Z
640753001:NC_009655:1:436736	AAACAACTGTACCAGTTGAATTACGTTGAG	Actinobacillus succinogenes 130Z
640753001:NC_009655:1:436802	TCCATATTGCTCCTTATTTATGCAACCATT	Actinobacillus succinogenes 130Z
640753001:NC_009655:2:1440909	GCCGTTTTCGGCGATCAATTAGCCGCGCTCTATGC	Actinobacillus succinogenes 130Z
640753001:NC_009655:2:1440976	AGCGTTGTGTTGAACAAGCAGTTGAGCAAATAA	Actinobacillus succinogenes 130Z
640753001:NC_009655:2:1441041	TGATGCATCACGCGTAGTCCCAACCGCAGCCGAAAA	Actinobacillus succinogenes 130Z
640753001:NC_009655:2:1441109	CAATTCACCATCGTACCGAAATCCGAGGGTTTCGGCA	Actinobacillus succinogenes 130Z
640753001:NC_009655:2:1441178	CCGCCGGGATGGTGATGCCGGCGGCCTCTTTGGCG	Actinobacillus succinogenes 130Z
640753001:NC_009655:2:1441245	GTTAAAGCGCAGTTTAACACTGCAACAACATTAAA	Actinobacillus succinogenes 130Z
640753001:NC_009655:2:1441312	GCGAAATCAACCATGCTTAAAAAATTGTATTTG	Actinobacillus succinogenes 130Z
640753001:NC_009655:2:1441377	GCGTTATCGGTTTCCGCCGGCAAAGCAAGGGTAA	Actinobacillus succinogenes 130Z
640753001:NC_009655:2:1441443	AGCGCGTTAGCATGATTTGCTTGTTTAGTTTTTAG	Actinobacillus succinogenes 130Z
640753001:NC_009655:2:1441510	GCAAGTATAGTTTACGCCGGGAAAAACGAGGAGGT	Actinobacillus succinogenes 130Z
640753001:NC_009655:2:1441577	ATCAAGCGTTGAAGGTGCGGATATTAATAGCGGTAT--	Actinobacillus succinogenes 130Z
643348538:NC_011883:1:1083779	TGAGCGTTATAAATATAGACTCTGGATGATCA	Desulfovibrio desulfuricans desulfuricans ATCC 27774
643348538:NC_011883:1:1083840	ATTGCGGAGGAGTTCGACGTAACGTGAGCCAT	Desulfovibrio desulfuricans desulfuricans ATCC 27774
643348538:NC_011883:1:1083901	AACCAGTATCACCAACATAACCGGGAGTATAA	Desulfovibrio desulfuricans desulfuricans ATCC 27774
643348538:NC_011883:1:1083962	ATTCAAGTAGCAGCCTATGAGTCCACAGCCTA	Desulfovibrio desulfuricans desulfuricans ATCC 27774
643348538:NC_011883:1:1084023	GGTTCTGCTATTGTTGGTGCTGCTGGCTCTAT	Desulfovibrio desulfuricans desulfuricans ATCC 27774
643348538:NC_011883:1:1084084	GCTAATGAGTTGACGCTGGAAAGTATGCAGCT	Desulfovibrio desulfuricans desulfuricans ATCC 27774
643348538:NC_011883:1:1084145	TGAGCGTTATAAATATAGACTCTGGATGATCA	Desulfovibrio desulfuricans desulfuricans ATCC 27774
643348538:NC_011883:1:1084206	TGAGGACGTTGTAGCATCGCCTTGACCGGGCA	Desulfovibrio desulfuricans desulfuricans ATCC 27774
643348538:NC_011883:1:1084267	GAAGATATCTACACCTCAATGGAACACTTGCC	Desulfovibrio desulfuricans desulfuricans ATCC 27774
643348538:NC_011883:1:1084328	ACCTTGAAAATGTTTTGGCGGTTTCTATGGAT	Desulfovibrio desulfuricans desulfuricans ATCC 27774
643348538:NC_011883:1:1084389	ATTCAAGTAGCAGCCTATGAGTCCACAGCCTAC	Desulfovibrio desulfuricans desulfuricans ATCC 27774
643348538:NC_011883:1:1084451	GGGATGATCTAGTTCAAGAATTCTCGATTATG	Desulfovibrio desulfuricans desulfuricans ATCC 27774
643348538:NC_011883:1:1084512	CCTCTGACGCCCGCCTCCAACGCCCGGAATAT	Desulfovibrio desulfuricans desulfuricans ATCC 27774
643348538:NC_011883:1:1084573	GCTCGGACCCGGTCGGCACTCTTCGCGGACAT	Desulfovibrio desulfuricans desulfuricans ATCC 27774
643348538:NC_011883:1:1084634	TCTCATATCAGATGTAAATAAGGAGTAGCGCC	Desulfovibrio desulfuricans desulfuricans ATCC 27774
643348538:NC_011883:1:1084695	GCCTACGTTTGTTAATTCGACAAGGTAAACACT	Desulfovibrio desulfuricans desulfuricans ATCC 27774
643348538:NC_011883:1:1084757	TGTTGTCTGAAACAACAGAAACGGACTCAGGA	Desulfovibrio desulfuricans desulfuricans ATCC 27774
643348538:NC_011883:1:1084818	AAATCTTACATCATCCGCAGACAATTCCAAAA	Desulfovibrio desulfuricans desulfuricans ATCC 27774
643348538:NC_011883:1:1084879	AAGAAGCGCCGGCCGATGGCGACGACTGGGGCA	Desulfovibrio desulfuricans desulfuricans ATCC 27774
643348538:NC_011883:1:1084941	AAAGACGAGTATCTTCATCATGGGGGACAATG	Desulfovibrio desulfuricans desulfuricans ATCC 27774
643348538:NC_011883:1:1085002	GTTCCAGCAAAAACGCCAGCGGCGTCCGCCTT	Desulfovibrio desulfuricans desulfuricans ATCC 27774
643348538:NC_011883:1:1085063	TGCGCATATTTTTTATCCCGTATTAGAGTAAC	Desulfovibrio desulfuricans desulfuricans ATCC 27774
643348538:NC_011883:1:1085124	GTCTGCATGGCGCGGCGACTGTGCTGCGGTCC	Desulfovibrio desulfuricans desulfuricans ATCC 27774
643348538:NC_011883:1:1085185	ATCATTCGTGGTGGCGCGGGGTGTGTTCGGTA	Desulfovibrio desulfuricans desulfuricans ATCC 27774
643348538:NC_011883:1:1085246	GAGCGGTACTGGCGCTATGAAAATGGGCAGTT	Desulfovibrio desulfuricans desulfuricans ATCC 27774
643348538:NC_011883:1:1085307	CTTAGATTGCCGTGGTTATATGACGATGCGCC	Desulfovibrio desulfuricans desulfuricans ATCC 27774
643348538:NC_011883:1:1085368	GAGGCTAGTATGGAAGGTGATAGCAAAATCGA	Desulfovibrio desulfuricans desulfuricans ATCC 27774
643348538:NC_011883:1:1085429	ACAGTAGGGCCTCAAGATATGCTGTTGCGCCA	Desulfovibrio desulfuricans desulfuricans ATCC 27774
643348538:NC_011883:1:1085490	CACAGCAGACATCGCGTGGAACGTAGATCAGA--	Desulfovibrio desulfuricans desulfuricans ATCC 27774
644736405:NC_013165:1:93764	AACAAGATCGGTTCTAGCTGGTACTGGTTCAAGCC	Slackia heliotrinireducens RHS 1, DSM 20476
644736405:NC_013165:1:93824	AAGGAAATCAACGGCAAGTGGTACTGGTTCAAGGA--	Slackia heliotrinireducens RHS 1, DSM 20476
645951829:NZ_ACOK01000086:1:15115	GTTTTTCTGTGAAAAACATGATAGTTGCAAGCATA	Ruminococcus flavefaciens FD-1
645951829:NZ_ACOK01000086:1:15183	AGTATCGGAGAGCCTACGCTAATACCTGACGGA	Ruminococcus flavefaciens FD-1
645951829:NZ_ACOK01000086:1:15249	AATGGAAGGTCAGCTCGTCAGAAGCGAGCGAAA	Ruminococcus flavefaciens FD-1
645951829:NZ_ACOK01000086:1:15315	TGTTGATCTCTCAGGCTTCGACGCTACGGCAACCGA	Ruminococcus flavefaciens FD-1
645951829:NZ_ACOK01000086:1:15384	CTTTTATAGTGCAATGCAGTATAATATAATTGAGG	Ruminococcus flavefaciens FD-1
645951829:NZ_ACOK01000086:1:15452	TACTGGGACGCTCTCGCAGAGTGGCTCAGAGGAAG	Ruminococcus flavefaciens FD-1
645951829:NZ_ACOK01000086:1:15520	CATATCAGATAGACATTTATGCGGAATATCCGCA	Ruminococcus flavefaciens FD-1
645951829:NZ_ACOK01000086:1:15587	TAAACGGTGTCAGAACTAAATTCATCATTCATGAGA	Ruminococcus flavefaciens FD-1
645951829:NZ_ACOK01000086:1:15656	CTTTACTCGGTGAGGATTTCGATGATACGCTTAAA	Ruminococcus flavefaciens FD-1
645951829:NZ_ACOK01000086:1:15724	GTTCAAATATCCCGTATGCAGGGTTCGTTGAGTTAG	Ruminococcus flavefaciens FD-1
645951829:NZ_ACOK01000086:1:15793	GGCTTAGAGGTATAATTATATACCCGAGAGATA	Ruminococcus flavefaciens FD-1
645951829:NZ_ACOK01000086:1:15859	GATGAAGCAGCTAAAAAGTGGGAAGATGAAGCTGAG	Ruminococcus flavefaciens FD-1
645951829:NZ_ACOK01000086:1:15928	GTTTACGCTCCCGGCTATTTCCTTGCAAAAGATGAT	Ruminococcus flavefaciens FD-1
645951829:NZ_ACOK01000086:1:15997	ATCTGTAAACACCTTAAAGGCTGCGAACAGATATT	Ruminococcus flavefaciens FD-1
645951829:NZ_ACOK01000086:1:16065	GCTGTCAGGCGTAGAAACTGCCACACTGACAGGA	Ruminococcus flavefaciens FD-1
645951829:NZ_ACOK01000086:1:16132	CTTCGGTGGCTTCGGCATGGGCGGTGCTATGATGG	Ruminococcus flavefaciens FD-1
645951829:NZ_ACOK01000086:1:16200	AAAATACGGACACCACTTTGAGAGCGGATTGGCAA	Ruminococcus flavefaciens FD-1
645951829:NZ_ACOK01000086:1:16268	TTTTCTTTTTTGGCATGGGATCTCACCTCATAGGG	Ruminococcus flavefaciens FD-1
645951829:NZ_ACOK01000086:1:16336	CGTTTGGTTTATTTAGCACAAACGGATCCAGGCGA	Ruminococcus flavefaciens FD-1
645951829:NZ_ACOK01000086:1:16404	TTCATTCAGCAGCACCGGATTGAGCTTGACCTT	Ruminococcus flavefaciens FD-1
645951829:NZ_ACOK01000086:1:16470	CGGCTCGCTCTTAGTTGGTACAGCTACTACCTTTACA	Ruminococcus flavefaciens FD-1
645951829:NZ_ACOK01000086:1:16540	CATAGCATCACAAGCACGATCTGGATCAAAAGAAA	Ruminococcus flavefaciens FD-1
645951829:NZ_ACOK01000086:1:16608	TGGGATATCTGTTAGAGGCATCAGGGGGCGAATT	Ruminococcus flavefaciens FD-1
645951829:NZ_ACOK01000086:1:16675	TAAAAGAAAAAGCTTTACCACATTGTCATATGTAC	Ruminococcus flavefaciens FD-1
645951829:NZ_ACOK01000086:1:16743	AAAGGCTAAGATCAACGCCGAGAGGACGAGAAAGA	Ruminococcus flavefaciens FD-1
645951829:NZ_ACOK01000086:1:16811	CAGCTGAGCCGACCCACAGAACAGGATATGCGTT	Ruminococcus flavefaciens FD-1
645951829:NZ_ACOK01000086:1:16878	GCAAATCTGATGGCGCCGGGATCGCTCCAAAATGCA	Ruminococcus flavefaciens FD-1
645951829:NZ_ACOK01000086:1:16947	AATCCGGCTTGCCAGCTCGACAAGATCTCCAGGATT	Ruminococcus flavefaciens FD-1
645951829:NZ_ACOK01000086:1:17016	ACGACCACACAACTTCACAGCGTAACGGCAGAGCG	Ruminococcus flavefaciens FD-1
645951829:NZ_ACOK01000086:1:17084	CAAAATCCCTATCATGTAGCCTTTGAACTTCTT	Ruminococcus flavefaciens FD-1
645951829:NZ_ACOK01000086:1:17150	CAAAACAATCCAGAACGCTATAACTACAGATCAA	Ruminococcus flavefaciens FD-1
645951829:NZ_ACOK01000097:1:753	TACCACAACCGCCAAGGCAACTACT	Ruminococcus flavefaciens FD-1
645951829:NZ_ACOK01000097:1:816	AACTACGATCACTAAGGCAACCACA	Ruminococcus flavefaciens FD-1
645951829:NZ_ACOK01000100:1:3261	TCCAAATATAGCTAATACATTTGTTACAG	Ruminococcus flavefaciens FD-1
645951829:NZ_ACOK01000100:1:3326	TGCTGGTTGAAGTCGATGTCGAAGTCTTCG	Ruminococcus flavefaciens FD-1
645951829:NZ_ACOK01000100:2:6455	GTTTTTGTTTCTTTGTAAATGCTCAAGCA	Ruminococcus flavefaciens FD-1
645951829:NZ_ACOK01000100:2:6520	ATAAAGGCTTCCGTTACCGCCCAGCCGTA	Ruminococcus flavefaciens FD-1
645951829:NZ_ACOK01000100:2:6585	TAAGAACGTTGCGATTGCGTTTTTCCTTTT--	Ruminococcus flavefaciens FD-1
646311943:NC_013790:1:1033123	ATCAATATCTGAATCAATATTGATATTATTCTTGAA	Methanobrevibacter ruminantium M1
646311943:NC_013790:1:1033189	GCTCCAAACTTATCAGCATTTTCAGATTTATAATAA	Methanobrevibacter ruminantium M1
646311943:NC_013790:1:1033255	TCATCATTTCCATCTACGATTGGTTCGTTAAAAA	Methanobrevibacter ruminantium M1
646311943:NC_013790:1:1033319	TTACGAGAGTAACATTCTTCTGAAGCACAGTTGGTAA	Methanobrevibacter ruminantium M1
646311943:NC_013790:1:1033386	AGGTAATAATATGAAATTACCACTACTGTTGGAGTAG	Methanobrevibacter ruminantium M1
646311943:NC_013790:1:1033453	AAAACCATTCTCCAATAATATCTTCTGTGCATATTG	Methanobrevibacter ruminantium M1
646311943:NC_013790:1:1033519	CACACTTTTGACACCATAATGGACTCTTTCTTG	Methanobrevibacter ruminantium M1
646311943:NC_013790:1:1033582	ATTCATTCCCCCTTACTAATTCTACAAGTTTAAAA	Methanobrevibacter ruminantium M1
646311943:NC_013790:1:1033647	TAGAGACAGTACAACTCAATATGGATTAAATAGTGAG	Methanobrevibacter ruminantium M1
646311943:NC_013790:1:1033714	AGAATCTACGAGAATTATTCTATCATAACTGGTTAT	Methanobrevibacter ruminantium M1
646311943:NC_013790:1:1033780	ATTCTGCTGATGGATTAAGTTGCACTTTATCTGCTAA	Methanobrevibacter ruminantium M1
646311943:NC_013790:1:1033847	TAATCCTAACCTTTATCGGTAACTTGATATTGCAA	Methanobrevibacter ruminantium M1
646311943:NC_013790:1:1033912	CCAAAAAAAACATAAAAAAAAGACTCGGTAGT	Methanobrevibacter ruminantium M1
646311943:NC_013790:1:1033974	TCATCTATGTCTGCCCCATATTGTATGATTCCGTT	Methanobrevibacter ruminantium M1
646311943:NC_013790:1:1034039	TCATCTATGTCTGCCCCATATTGTATGATTCCGTT	Methanobrevibacter ruminantium M1
646311943:NC_013790:1:1034104	TATTTGGTAGAGTCAAACCACATCGGACAGTCATCT	Methanobrevibacter ruminantium M1
646311943:NC_013790:1:1034170	ACAAAGTAGAATTAAATCTTGGTAACTGGGTAAC	Methanobrevibacter ruminantium M1
646311943:NC_013790:1:1034234	GTTTGACTATCACTATCGTGGATGATATTGAGCAT	Methanobrevibacter ruminantium M1
646311943:NC_013790:1:1034299	ATAAATTATTGTTTAATAAAGAACCTGATAAGTTTA	Methanobrevibacter ruminantium M1
646311943:NC_013790:1:1034365	CTTAGTCCAGTATTGGCACCTATGACTAGTGTTA	Methanobrevibacter ruminantium M1
646311943:NC_013790:1:1034429	GGTGCTGAGTTATATGATGTGGAAATTGATTTTAA	Methanobrevibacter ruminantium M1
646311943:NC_013790:1:1034494	CAGAAAGCGATGTTTGGAGAGTTCTTTGAAGATGCT	Methanobrevibacter ruminantium M1
646311943:NC_013790:1:1034560	TATGTATGTTCCGATGATTAGTATCATTGTGTTGAA	Methanobrevibacter ruminantium M1
646311943:NC_013790:1:1034626	ACGGACATATAATTTATGATACAAGCAATGTATACAA	Methanobrevibacter ruminantium M1
646311943:NC_013790:1:1034693	CAGCTTACAAAGAAATAATCGCTGATATCAGTAATAG	Methanobrevibacter ruminantium M1
646311943:NC_013790:1:1034760	AATGACCTTATGGATAATACTAAAACAGTTAAAAA	Methanobrevibacter ruminantium M1
646311943:NC_013790:1:1034825	TGTGCTAGTTAATGCTAATCCTGCTCCTTCATAT	Methanobrevibacter ruminantium M1
646311943:NC_013790:1:1034889	TAGAACCTTTCAAGGAAGACATAGTCTGCTATTGTA	Methanobrevibacter ruminantium M1
646311943:NC_013790:1:1034955	CTTGCAGAACTGGACTTGCTCCTAGAATACAATTA	Methanobrevibacter ruminantium M1
646311943:NC_013790:1:1035020	ATACATATCAAAGACCCTCATATCCGAAACAATGTA	Methanobrevibacter ruminantium M1
646311943:NC_013790:1:1035086	TCTTCGATTTCGTGGAATAATTGTGTGAAATCGA	Methanobrevibacter ruminantium M1
646311943:NC_013790:1:1035150	ATGTCACCTTGTCCTTAAGTGGTGTCTTAAGTCCTA	Methanobrevibacter ruminantium M1
646311943:NC_013790:1:1035216	CAGTAGAATTCGATGCACAAAGGACAATGAGTAG	Methanobrevibacter ruminantium M1
646311943:NC_013790:1:1035280	GCTCCAAACTTATCAGCATTTTCAGATTTATAATAA	Methanobrevibacter ruminantium M1
646311943:NC_013790:1:1035346	TCATCATTTCCATCTACGATTGGTTCGTTAAAAA	Methanobrevibacter ruminantium M1
646311943:NC_013790:1:1035410	TTACGAGAGTAACATTCTTCTGAAGCACAGTTGGTAA	Methanobrevibacter ruminantium M1
646311943:NC_013790:1:1035477	GCACTTGGAACTGCCGATGGTGTCGGAAACATCTT	Methanobrevibacter ruminantium M1
646311943:NC_013790:1:1035542	GAAAAGACATCATGTCAACAATTATGAATTGGAAGA	Methanobrevibacter ruminantium M1
646311943:NC_013790:1:1035608	TTGATGATTTTATACATTCTTTTAGTTTAGAACGT	Methanobrevibacter ruminantium M1
646311943:NC_013790:1:1035673	CCAGAGTTGATAAAAAATGTACAAAACAGTTATTAA	Methanobrevibacter ruminantium M1
646311943:NC_013790:1:1035739	GCGAGGAGTGCCTAAATTCACATTCAAGCAATACTA	Methanobrevibacter ruminantium M1
646311943:NC_013790:1:1035805	GACAATGAAATTAAGAAATTAAAATCATTATTGGAT	Methanobrevibacter ruminantium M1
646311943:NC_013790:1:1035871	CCTTACCATCGCTTCAGATTAGCAGAAACTACTGA	Methanobrevibacter ruminantium M1
646311943:NC_013790:1:1035936	TCCAAGGTTGGCTACTTCAATGATACTGACTCTTTG	Methanobrevibacter ruminantium M1
646311943:NC_013790:1:1036002	TTTACGTTGTCCTGTACCGCTTTCATCATCAACCAT	Methanobrevibacter ruminantium M1
646311943:NC_013790:1:1036068	TCGCAATAACACCGAAATTATCTAATACGAATTCAT	Methanobrevibacter ruminantium M1
646311943:NC_013790:1:1036134	TGCAGAAGCCCAGTTCCAAATCTTCAACTTGGACAA	Methanobrevibacter ruminantium M1
646311943:NC_013790:1:1036200	TTGTAAATTTATAGGGAATAAGACTACTGAAGAAAG	Methanobrevibacter ruminantium M1
646311943:NC_013790:1:1036266	CTTTAGTAAATGGGGGGGGCAAACTTTTAGTAAAATA	Methanobrevibacter ruminantium M1
646311943:NC_013790:1:1036333	CTGTGTGTATAGTTGAAGTTGCAATTGTTGATAT	Methanobrevibacter ruminantium M1
646311943:NC_013790:1:1036397	GTGCAAGTCCTCCAATAGATTATTTCCTCCCCTAT	Methanobrevibacter ruminantium M1
646311943:NC_013790:1:1036462	CCATATTCTCTCACCCAAATATAAGAATAGGATTTTG	Methanobrevibacter ruminantium M1
646311943:NC_013790:1:1036529	TCCTCTGGAGCATAATAATTGAATCCTAATTTTAA	Methanobrevibacter ruminantium M1
646311943:NC_013790:1:1036594	AATTCAAATCCAACGATGTAATTTCCATCGCTTAC	Methanobrevibacter ruminantium M1
646311943:NC_013790:1:1036659	TATTTAGGATTGAAGAAATTGTTAATGATTGTATTGA	Methanobrevibacter ruminantium M1
646311943:NC_013790:1:1036726	TGAAACAAGTTCAAGCCAAGTATAACACCTTTTCAAG	Methanobrevibacter ruminantium M1
646311943:NC_013790:1:1036793	AAATTTATTGATATCTTATTTTTATGCCTTTTTTTA	Methanobrevibacter ruminantium M1
646311943:NC_013790:1:1036859	TGTTCAGTCTCTACAATTAAGTCCTCTAGGTTTAT	Methanobrevibacter ruminantium M1
646311943:NC_013790:1:1036924	CCGAACCTTACTTTGAAGATGAGGAAACCTTTGAAGATA	Methanobrevibacter ruminantium M1
646311943:NC_013790:1:1036993	AAACAAGAAAACACTGCAACTAGTAATATTTTCTAT	Methanobrevibacter ruminantium M1
646311943:NC_013790:1:1037059	TATGTTGATGCGAAATACCCTAACAGCTTCAGG	Methanobrevibacter ruminantium M1
646311943:NC_013790:2:1339195	AATATATTAAATGATTTGTTTTAAATTTTAAATCTATTTAATTTCTTAAATATCA	Methanobrevibacter ruminantium M1
646311943:NC_013790:2:1339275	TATTTCTTAAATATCATTTGTTTTAATTTTATTATTCATTCATTTGATTA	Methanobrevibacter ruminantium M1
646311943:NC_013790:3:1553036	TTTTTTCCAAATCTTATAAGCAGGAGGCCAGAAAGA	Methanobrevibacter ruminantium M1
646311943:NC_013790:3:1553108	ACATATAGATAAATCCTTATGGATAGAGAGGGTAGG	Methanobrevibacter ruminantium M1
646311943:NC_013790:3:1553180	AAACTACTACACAGGTGTTAAAATCGGAGAAATTTG	Methanobrevibacter ruminantium M1
646311943:NC_013790:3:1553252	ACTATAAAGAGTTAAAGGCCAAAGCCTTTAAAGATG	Methanobrevibacter ruminantium M1
646311943:NC_013790:3:1553324	TCAATAGGAATGAAATAACAAATGACGCGCAGAAGG	Methanobrevibacter ruminantium M1
646311943:NC_013790:3:1553396	ATAAGGGTATGTTAAAAACCCTAAAAAACTATAAACG	Methanobrevibacter ruminantium M1
646311943:NC_013790:3:1553469	TATGAAATATAAAGAGTTCTCAGATAAATGGGAGAAG	Methanobrevibacter ruminantium M1
646311943:NC_013790:3:1553542	AGAACGGAGGAATTTCTTATGACTAATGAAAAATCTG	Methanobrevibacter ruminantium M1
646311943:NC_013790:3:1553615	ACATTGCTAGACACATAGGAATGGTGGAATATGATG	Methanobrevibacter ruminantium M1
646311943:NC_013790:3:1553687	CGACTACGAAGCAACTATTAGCAGAATGACCAAATG	Methanobrevibacter ruminantium M1
646311943:NC_013790:4:1571893	TTGTATACCATGACAGTAAAATTGTAACTTTTGCA	Methanobrevibacter ruminantium M1
646311943:NC_013790:4:1571964	TCAGTAACAATTTTTCTCGAAAAACAAGAAGGCAA	Methanobrevibacter ruminantium M1
646311943:NC_013790:4:1572035	AAAAAGACACTTAAAAATTATGGAACAAAAAAAGGAG	Methanobrevibacter ruminantium M1
646311943:NC_013790:4:1572108	TCTGATTCCCTTAACAAACTCACAATAAGGGAAAAAG	Methanobrevibacter ruminantium M1
646311943:NC_013790:4:1572181	ATTAACAAGGAAACAGAAATGGAGATTAAGACACTG	Methanobrevibacter ruminantium M1
646311943:NC_013790:4:1572253	ATTTCATTTTTGGACTGATGTTGTTCTTGAAGAAAG	Methanobrevibacter ruminantium M1
646311943:NC_013790:4:1572325	GTAGGTATATTTCTTATAGAATAAATAAAATTTATG	Methanobrevibacter ruminantium M1
646311943:NC_013790:4:1572397	ACAATAACAGAGACAACAGTACTGAAGAAACAGTAAG	Methanobrevibacter ruminantium M1
646311943:NC_013790:4:1572470	ATGAAATCATTGAAACACTTGTTGAAATTCATGCAG	Methanobrevibacter ruminantium M1
646311943:NC_013790:4:1572542	TATGGTAGTTGAGAAAGTTACAAAAGTTAGGGCTAAG	Methanobrevibacter ruminantium M1
646311943:NC_013790:4:1572615	CCTTATTGAATGATACCAAAGACAAAGTGGACGAATG	Methanobrevibacter ruminantium M1
646311943:NC_013790:4:1572688	AGAGTTAAAAGAGAGTTTAGCTATAGCAAGAGTTTG	Methanobrevibacter ruminantium M1
646311943:NC_013790:4:1572760	AAGAGCTAATAAACAAACTAAAGAATATATGCTTAAGCTG	Methanobrevibacter ruminantium M1
646311943:NC_013790:4:1572836	ATAAGATTAGTTTTGATATTATTAGATTTTTTTCTG	Methanobrevibacter ruminantium M1
646311943:NC_013790:4:1572908	TCGGTTCTTCCGTCTCTCGTGTGTCCGTCGCGGGTGCG	Methanobrevibacter ruminantium M1
646311943:NC_013790:4:1572982	CCTAATACCTATTGTAAATCTTTTCAATTTAAAAGAG	Methanobrevibacter ruminantium M1
646311943:NC_013790:4:1573055	GACAAACTTTATACCTTAAGAAAGGTTCAAGGTGTG	Methanobrevibacter ruminantium M1
646311943:NC_013790:4:1573127	CAATCATTCAGTATACGATAAAGAGTGTAACGACTG	Methanobrevibacter ruminantium M1
646311943:NC_013790:4:1573199	AGATAATAGATAAATTGAGGTGTTAAATATGTTATG	Methanobrevibacter ruminantium M1
646311943:NC_013790:4:1573271	ATATCATTATAGACAAATATAGACAAAAAGAAATTG	Methanobrevibacter ruminantium M1
646311943:NC_013790:4:1573343	ATATCATTATAGACAAATATGACAAAAAGAAATTG	Methanobrevibacter ruminantium M1
646311943:NC_013790:4:1573414	GGCAAAATTGAACGATTTAAGCCAATACGACACTTG	Methanobrevibacter ruminantium M1
646311943:NC_013790:4:1573486	AATTAATGAAAATTATATAGGTGATTATTTATGTG	Methanobrevibacter ruminantium M1
646311943:NC_013790:4:1573557	ATGAATTTGACTTAAGAAGCCAACTCTTAAGAAGAG	Methanobrevibacter ruminantium M1
646311943:NC_013790:4:1573629	ATCAAAATGTAATGATGCCATACCATTATCATTTAG	Methanobrevibacter ruminantium M1
646311943:NC_013790:4:1573701	ATTATTGTGACACAAAAAAGAAATTTCCTTGACAAAG	Methanobrevibacter ruminantium M1
646311943:NC_013790:4:1573774	CAAAAATACATTTTACAAAGATATGCTTAAAGTCTTG	Methanobrevibacter ruminantium M1
646311943:NC_013790:4:1573847	CCCATATGGAAGTCGCGAGGGAATCAAAGAAGAGG	Methanobrevibacter ruminantium M1
646311943:NC_013790:4:1573918	AAAGTTCAAGGGGTAACAAGACAAGCATACTTCGG	Methanobrevibacter ruminantium M1
646311943:NC_013790:4:1573989	ATCAAAAAACTTTTATATTTTTTATTGGTGATAAAATG	Methanobrevibacter ruminantium M1
646311943:NC_013790:4:1574063	ATATACAAGTTATAAAAACTTGAGAGTTATAAAAAGCG	Methanobrevibacter ruminantium M1
646311943:NC_013790:4:1574137	AGAGTATGGTTGTCACTTTAGGGAGGATTTCTAAG	Methanobrevibacter ruminantium M1
646311943:NC_013790:4:1574208	ACCTTAGAACTCTTAAAACAAGTAAAACATCGAGCG	Methanobrevibacter ruminantium M1
646311943:NC_013790:4:1574280	GAAATACAGATTAAGCAATCAGGCATATAGACAAG	Methanobrevibacter ruminantium M1
646311943:NC_013790:4:1574351	AAAGACACTTTAGATGTAATTGTTCGCTATAATGAAG	Methanobrevibacter ruminantium M1
646311943:NC_013790:4:1574424	ATTATATTAAAACTCAAATAACTATAGATAGATTTG	Methanobrevibacter ruminantium M1
646311943:NC_013790:4:1574496	TTAATGGACTTATAGTTAGTTATGACTTAAAAGCACG	Methanobrevibacter ruminantium M1
646311943:NC_013790:4:1574569	ATGACATGAGTTGTGATTTAAACGGCATCGTAAGCGA	Methanobrevibacter ruminantium M1
646311943:NC_013790:5:2104819	ATTATAAAAAAAATATCCTAA	Methanobrevibacter ruminantium M1
646311943:NC_013790:5:2104864	TCCTAAAAAAGAAACTATTATAAAAAAAAATATCCTAAA	Methanobrevibacter ruminantium M1
646311943:NC_013790:5:2104927	TATCCTAAAAAAGAAACTATTATA	Methanobrevibacter ruminantium M1
646311943:NC_013790:5:2104975	TCCTAAAAAAGAAACTATTAT	Methanobrevibacter ruminantium M1
646311943:NC_013790:5:2105020	GCCCATAAAAGTAGATTAAAA	Methanobrevibacter ruminantium M1
646311943:NC_013790:6:2837930	TAAATTACAAATAGAATGCAATGACAAT	Methanobrevibacter ruminantium M1
646311943:NC_013790:6:2837984	GTAACCATAGCAAAATAGATGCAATG--	Methanobrevibacter ruminantium M1
646564560:NC_014033:1:1004099	AGCCACTGAAACCGCTGCCGATGCCGGCACCTTCCCCACTATTGGCATTAACC	Prevotella ruminicola 23
646564560:NC_014033:1:1004186	ATTTAAAATCACCGCTGCCGATGCCGGCACCATTCATACTAGAACTGGCATTAACC	Prevotella ruminicola 23
646564560:NC_014033:2:1568935	CGCCGCAATGCTTTCTACTTTGTGCGTGCA	Prevotella ruminicola 23
646564560:NC_014033:2:1569001	CAGAATCCCAAAAGAGCAAAAAAGTAAAAA	Prevotella ruminicola 23
646564560:NC_014033:2:1569067	GTGGATGGTGCGCCAGCTGCAAGGGGACGG	Prevotella ruminicola 23
646564560:NC_014033:2:1569133	CACGTGTCGGCCACCCTTCCACACGCCCTC	Prevotella ruminicola 23
646564560:NC_014033:2:1569199	ATAACTATAAGAAAGCCCAGAAGGGTGGTA	Prevotella ruminicola 23
646564560:NC_014033:2:1569265	TCACCACATCACCATTCTCGTCACGCTCA	Prevotella ruminicola 23
646564560:NC_014033:2:1569330	CGCCTTGATGGTGATGCTGTCGTGCAGATA	Prevotella ruminicola 23
646564560:NC_014033:2:1569396	TGGGTTCTTCCACACCATGCAGAGCGATAT	Prevotella ruminicola 23
646564560:NC_014033:2:1569462	ACGGGCACCGCGACAAGCAGAGCGGTTGGA	Prevotella ruminicola 23
646564560:NC_014033:2:1569528	TAAAGGTTAGCAACTCCCTCCATTTTTTT	Prevotella ruminicola 23
646564560:NC_014033:2:1569593	ATTGATGGTGTTCCACCATTGACTGAGCAA	Prevotella ruminicola 23
646564560:NC_014033:2:1569659	CTACTACAAAACCCTGCAATATCAGTGCGA	Prevotella ruminicola 23
646564560:NC_014033:2:1569725	GATACCGCCACCACTCTCTGACGCATCGTC	Prevotella ruminicola 23
646564560:NC_014033:2:1569791	TGCGTCTGCCAGGTATGCCCACCATGCGC	Prevotella ruminicola 23
646564560:NC_014033:2:1569856	CAGTCCCAGTTGCTCGCGCAGTTGGTCGC	Prevotella ruminicola 23
646564560:NC_014033:3:1973829	TCTCAAAAAGCTACTTTTTGAGCAACGAAAAGCTACTTTTTGCATC	Prevotella ruminicola 23
646564560:NC_014033:3:1973895	GGTATCATGTAGATTTTATGTAGTTTTATGTAGTTTTTATGTAGG--	Prevotella ruminicola 23
648276714:NZ_ADWO01000015:1:83546	GGTAGCGGATCGGTTTGGTTAAGCAAAAACCTTC	Prevotella bryantii B14
648276714:NZ_ADWO01000015:1:83600	TCCTAACGGATCGACTTGGTAACATTTTTGAGGGC	Prevotella bryantii B14
648276714:NZ_ADWO01000081:1:42930	GCCCTCAAAAATGTTACCAAGTCGATACGCTAGGA	Prevotella bryantii B14
648276714:NZ_ADWO01000081:1:42985	GAAGGTTTTTGCTTAACCAAACCGATCCGCTACC	Prevotella bryantii B14
648276714:NZ_ADWO01000096:1:3035	GTGTGCAGGAATA	Prevotella bryantii B14
648276714:NZ_ADWO01000096:1:3084	AAAGCCGATGAAAAAGTAAGTCCATATCTT	Prevotella bryantii B14
648276714:NZ_ADWO01000096:1:3150	TGAAAAATTCATTATCATACTCTTTCTC	Prevotella bryantii B14
648276714:NZ_ADWO01000096:1:3214	AAGTCAATGAAAAAGTAAGTCCATATCTT	Prevotella bryantii B14
648276714:NZ_ADWO01000096:1:3279	TAACTTGGAAAATTGCATACCTCATTATG	Prevotella bryantii B14
648276714:NZ_ADWO01000096:1:3344	CACACACACTTCACAGTAATTATCTTTA	Prevotella bryantii B14
648276714:NZ_ADWO01000096:1:3408	CTTCCAGGTAAATGTACGGGTACATGCAA	Prevotella bryantii B14
648276714:NZ_ADWO01000096:1:3473	CTAAAGAACCCTTCTTCAAGTTTCTGCA	Prevotella bryantii B14
648276714:NZ_ADWO01000096:1:3537	AATATTTTGAAAGAGATCAAAGTTAAC	Prevotella bryantii B14
648276714:NZ_ADWO01000096:1:3600	TCTCGTTACAATAGTCGTTTACTTTCTG	Prevotella bryantii B14
648276714:NZ_ADWO01000096:1:3664	TTTCTGGTCGCTCCAATCGGCTACTGCAT	Prevotella bryantii B14
648276714:NZ_ADWO01000096:1:3729	AGCCAAAAAAGGACGATTGGATATATCT	Prevotella bryantii B14
648276714:NZ_ADWO01000096:1:3793	AAATAATATGAGCCAAAAATTTTATATC	Prevotella bryantii B14
648276714:NZ_ADWO01000096:1:3857	AAGCAATGTAGCAGGCGGTCGCCAATAG	Prevotella bryantii B14
648276714:NZ_ADWO01000096:1:3921	TTCAAAATCTGATTGTCGGCATTTACTTG	Prevotella bryantii B14
648276714:NZ_ADWO01000096:1:3986	TTCAAAATCTGATTGTCGGCATTTACTTG	Prevotella bryantii B14
648276714:NZ_ADWO01000096:1:4051	TGGATTTTGTATTGTCCAACCGTCCGC	Prevotella bryantii B14
648276714:NZ_ADWO01000096:1:4114	ATGCTTCTGGTCAACTTTCTATGGCATA	Prevotella bryantii B14
648276714:NZ_ADWO01000096:1:4178	GTACCACGCCTTAAAGTCCCCAAGCCA	Prevotella bryantii B14
648276714:NZ_ADWO01000096:1:4241	TGGCGCATCCTACCCCTTGTCCTAACTTG	Prevotella bryantii B14
648276714:NZ_ADWO01000096:1:4306	ATAAAAGTTAAATCACCCTGTTATTTTCTA	Prevotella bryantii B14
648276714:NZ_ADWO01000096:1:4372	ATATGGTGAGCGTTCTGTTTGCCAATCA	Prevotella bryantii B14
648276714:NZ_ADWO01000096:1:4436	CTTCATCCACCAATACCATATGTTTCG	Prevotella bryantii B14
648276714:NZ_ADWO01000096:1:4499	CTCTACTTGCCATAAGTATGTCAATCGG	Prevotella bryantii B14
648276714:NZ_ADWO01000096:1:4563	GCCCCCCTAAAACTAACGATGAAAACTAGACT	Prevotella bryantii B14
648276714:NZ_ADWO01000096:1:4631	CGCTACTATTCATAGGCATAGCTCGCA--	Prevotella bryantii B14
649633094:NC_014824:1:94007	AACGAGTGTGGCAAACTTTATTCTATCGATGTA	Ruminococcus albus 7
649633094:NC_014824:1:94085	TCTCTTTGTGACCAATTAACATCGCTTGATGTA	Ruminococcus albus 7
649633094:NC_014824:1:94163	AATTCCTGTCTTAGCTTGTCAACGCTTGATGTT	Ruminococcus albus 7
649633094:NC_014824:1:94241	TGGGGCTGTGCAAAATTGACGTCACTTGATATT	Ruminococcus albus 7
649633094:NC_014824:1:94319	TGTGCCTGTAATAAATTGACTACACTTGATGTA	Ruminococcus albus 7
649633094:NC_014824:1:94397	GCTTCAACTAACTTATCAACACTTGATGTA	Ruminococcus albus 7
649633094:NC_014824:1:94472	TCTTCAAGAAATTTGACCGAACTTGATCTG	Ruminococcus albus 7
649633094:NC_014824:2:304438	AAGGTAAAAGCAATACACATTCAATCCGTGTATTCAATTTTATTTGTATAATTATGCA	Ruminococcus albus 7
649633094:NC_014824:2:304527	GCAGCCATATCCTTTATCAGCCGTCCGCCGCATTCGGG	Ruminococcus albus 7
649633094:NC_014824:2:304596	GGTGTAAAAGCCGTCAACATAAAAACCACTACTA	Ruminococcus albus 7
649633094:NC_014824:2:304661	GAACAGACGTACAGTTTCAAGGGCGATTGAGATA	Ruminococcus albus 7
649633094:NC_014824:2:304726	GAAGTCATTTGCAACAGAGATTTTATTAAAGTGGAG	Ruminococcus albus 7
649633094:NC_014824:3:313733	TTCGGCGTTGCTGCTTGATGAATCGGGCACTATC	Ruminococcus albus 7
649633094:NC_014824:3:313800	GTATATTAATTTGTACAAAAGCAGTCGAACACTTT	Ruminococcus albus 7
649633094:NC_014833:1:153164	TTGAGGTCAAAGCACAACAGTTGGAAAACATATTATTGATATTTGTGACCTT	Ruminococcus albus 7
649633094:NC_014833:1:153242	CTTCGGGTAGGATTAAACACAAATGGAACATATAGCTCATATCAGTAACATT	Ruminococcus albus 7
649633094:NC_014833:1:153320	CTTCGGTCAGGATAAAACAGCCACCGAACATATAGCTCATATCAGTAACATT	Ruminococcus albus 7
649633094:NC_014833:1:153398	TAGAAGACAACTTTTTACAATAATAGAACATTTCTGACATATTCGTTACTGC	Ruminococcus albus 7
649633094:NC_014833:1:153476	CTGCAGACAAATTATTACAATTACTGAACATCCCTGACATATCTGTTACTTT	Ruminococcus albus 7
649633094:NC_014833:1:153554	CTGTGTTCATGGCAAGACAGTTGATGAACATTTTACTCATATTTGTAACTTT	Ruminococcus albus 7
649633094:NC_014833:2:157338	ACCACTTAAATCAAGTGATGTCAATTCACCGCAGCCATAAAACATATAACTGATA	Ruminococcus albus 7
649633094:NC_014833:2:157416	AGAGCTTAAATCCAGTGTGGTTAGTTTGAAACAATCACCAAACATATGATACATA	Ruminococcus albus 7
649633094:NC_014833:2:157494	ATTGCTAAGATCAAGTGCAGTCAGGCTATGACACCAAGAAAACATATCGCTCATC	Ruminococcus albus 7
649633094:NC_014833:2:157572	TCCACTTACATCAAGCGATGTCAAGCTTTTACAGGAACTGAACATACCGTTCATA	Ruminococcus albus 7
649633094:NC_014833:2:157650	TGCAGTAACATCAATTGAAGTCAATTTGAAACAGCCACCAAACATACTACTCATA	Ruminococcus albus 7
649633094:NC_014833:2:157728	TTTGCTTACATCAAGTGATATCAATTCGTTACAGCCATCGAACATATCTCTCATA	Ruminococcus albus 7
649633094:NC_014833:2:157806	TCCGCTTACATCAAGCGATGTCAAACTTTTACAGTAACAGAACATCTCGTCCATA	Ruminococcus albus 7
649633094:NC_014833:2:157884	TCCACTTACATTGAGCGATTTAAGCTTGCAACAGTTATCGAACATTCTGCTCATA	Ruminococcus albus 7
649633094:NC_014833:3:1313206	TCGTCACAAGGTAGCAAGACTGCGTGTTGAGAA	Ruminococcus albus 7
649633094:NC_014833:3:1313272	TAGCATAGCCTTATCATTACAATTAAGTTTGCTA	Ruminococcus albus 7
649633094:NC_014833:3:1313339	TGTCCTGCAAGTATCTGTGCGGTCTGTGCTGTCTG	Ruminococcus albus 7
649633094:NC_014833:3:1313407	TGTGAGTTGTTGAGCCAAGGGTAGAGGTAATCCA	Ruminococcus albus 7
649633094:NC_014833:3:1313474	TGCAGACCAACGTTCTCGCGCTGTGCCTGTGCCA	Ruminococcus albus 7
649633094:NC_014833:3:1313541	CGACCTCTCACATAGCTATCTATGGTATCGCATA	Ruminococcus albus 7
649633094:NC_014833:3:1313608	TCGATACACTGCTTGATAATCTTACCGTGTTATG	Ruminococcus albus 7
649633094:NC_014833:3:1313675	TGCAGACCAACGTTCTCGCGCTGTGCCTGTGCCA	Ruminococcus albus 7
649633094:NC_014833:3:1313742	TGCCATTCAAGGTCAAAGTATATCGGATATTCA	Ruminococcus albus 7
649633094:NC_014833:3:1313808	ATAGCGTGTGCCGTTCTGCTTTACCTTATCAACGG	Ruminococcus albus 7
649633094:NC_014833:3:1313876	GCAAGGGTGCGGATGATCTTCGTGGGTATCTGAT	Ruminococcus albus 7
649633094:NC_014833:3:1313943	GACTGCACAGCCCATAAGTATCTCGGGGCAGTGAAC	Ruminococcus albus 7
649633094:NC_014833:3:1314012	TGCGGCTTTGGTGCGCACCTAGAAAAAGGTGAAGG	Ruminococcus albus 7
649633094:NC_014833:3:1314080	AACGCTGTGATGATCTGCAGGATAACGCGGAAGTC	Ruminococcus albus 7
649633094:NC_014833:3:1314148	AGCGGTAGAATATCGCGGTTGATAGCCTCGATC	Ruminococcus albus 7
649633094:NC_014833:3:1314214	TATCGTCCAGAAAAACATAGCATAAGCCTGTGGCA	Ruminococcus albus 7
649633094:NC_014833:3:1314282	TCTCTGCCCTTAGGTTTGCAATAAACGTTTCCC	Ruminococcus albus 7
649633094:NC_014833:3:1314348	AAGATATCCCTGTATCTGATTTCCAAAGCTTACA	Ruminococcus albus 7
649633094:NC_014833:3:1314415	TATGCCCTCCCGCTTGGTGTGCTCTATCTTCCGCTTC	Ruminococcus albus 7
649633094:NC_014833:3:1314485	AGTTATATAATGCTTTGTGCCGTTCTTATCTTC	Ruminococcus albus 7
649633094:NC_014833:3:1314551	CATAGCGTAACAATTGCCGCTATCAAGCCCGCTAT	Ruminococcus albus 7
649633094:NC_014833:3:1314619	AACCTTAGAGAACACGCCACCTTCGCCGAGGATGA	Ruminococcus albus 7
649633094:NC_014833:3:1314687	GTTAACAACAAGCACCGTTTTATCGTACTCAGG	Ruminococcus albus 7
649633094:NC_014833:3:1314753	GTGATACAAATCAACCACTTCGGAGGCGGTTATCG	Ruminococcus albus 7
649633094:NC_014833:3:1314821	TGTGTCTGACAGGTTGCGAGCCTGTTGTCACAGCAG	Ruminococcus albus 7
649633094:NC_014833:3:1314890	TTGTACGGTACCACATACGCGAAACCAAGTGTCT	Ruminococcus albus 7
649633094:NC_014833:3:1314957	TTGAAGTGAACATTTTTGAATAAATCGCGTTTGTA	Ruminococcus albus 7
649633094:NC_014833:3:1315025	AATTTCGTAGTGCTATCAGCGCAATAACTGTAAC	Ruminococcus albus 7
649633094:NC_014833:3:1315092	TTGCATGAGTTTAAGAGGGAGCAAAAATAAATGACA	Ruminococcus albus 7
649633094:NC_014833:3:1315161	TCCGTAGAAAACATTGTAAAAATTTCGGGCGTGGC	Ruminococcus albus 7
649633094:NC_014833:3:1315229	CGCTTGCGCCTGTGCAAGTGCGTTTTGTGCCTTTT	Ruminococcus albus 7
649633094:NC_014833:3:1315297	AGCTAATGCTATATCGTAAGTTTGAGCCAACACT	Ruminococcus albus 7
649633094:NC_014833:3:1315364	ACAACGGTGTGTTTGTTTTTCCCCCGAATTTGATA	Ruminococcus albus 7
649633094:NC_014833:3:1315432	ACTAGCAATATGACAACGGAAGAAACCGTAAACC	Ruminococcus albus 7
649633094:NC_014833:3:1315499	TGTTTACATACGCATTATATCACATATTTGCCCG	Ruminococcus albus 7
649633094:NC_014833:3:1315566	TCTTAACGCGTCCATTTCTTCCGCTGTCGCGCCC	Ruminococcus albus 7
649633094:NC_014833:3:1315633	TATCGTGTACGATATTTTCCGTATCGGAAATCTT	Ruminococcus albus 7
649633094:NC_014833:3:1315700	ACTTAACGCGGCTTGATACTGTTCGGGTGTCAA	Ruminococcus albus 7
649633094:NC_014833:3:1315766	GACCGTCCAATTATTTTCTTTCATAGCCTTTTC	Ruminococcus albus 7
649633094:NC_014833:3:1315832	GATAACCCACAAACTTTTAATATATCTATAATTT	Ruminococcus albus 7
649633094:NC_014833:3:1315899	ACGTTCACACCCCCACAAATGAATTTTTGTAGT	Ruminococcus albus 7
649633094:NC_014833:3:1315965	TGTGTTCACGCCCGCTTTTTCCATTTGTGCAATTA	Ruminococcus albus 7
649633094:NC_014833:3:1316033	GTATGATTGCACATAAAACGTGTGGAAAAATTGTT	Ruminococcus albus 7
649633094:NC_014833:3:1316101	GTCCACGCGGTTGTGAATGTGGTTTTAAACCACGT	Ruminococcus albus 7
649633094:NC_014833:3:1316169	TCCGCCAACACTGCATAATGTTCTGGCGAAAGAA	Ruminococcus albus 7
649633094:NC_014833:3:1316236	TTTGCTTCTGCGCTGTTTTCGCCGTACTGTTCAG	Ruminococcus albus 7
649633094:NC_014833:3:1316303	ATAAACGGTCCAGACGTATCCTTAAAATGGCAGA	Ruminococcus albus 7
649633094:NC_014833:3:1316370	CATTGGGAATCATCTCCTTTGCAAAAATGGGTTA	Ruminococcus albus 7
649633094:NC_014833:3:1316437	TCTTCTGTTTTCATGCCATGTTTGTTGGATATT	Ruminococcus albus 7
649633094:NC_014833:3:1316503	TTTGCAGTTGAGTTCCAGTGCCTTGCGTACCCGG	Ruminococcus albus 7
649633094:NC_014833:3:1316570	TTAAAACATTTCGGGCAGAAAAAACTTAGAGTTGT	Ruminococcus albus 7
649633094:NC_014833:3:1316638	TGCTATGCCCTCAAATGTTTTCGCACGATTTCTA	Ruminococcus albus 7
649633094:NC_014833:3:1316705	ATTGGATTTACCGTCAAGCATATCTGCTTTCGG	Ruminococcus albus 7
649633094:NC_014833:3:1316771	TCTGAACCGCCTCCGCCTGTGCCATCGCCATAAG	Ruminococcus albus 7
649633094:NC_014833:3:1316838	TTTATGAACTTAAACAATCCCCAAAAGTTGTCCGCA	Ruminococcus albus 7
649633094:NC_014833:3:1316907	GACCAGTCTGTACCGTTTGAACACAGGTCTATC	Ruminococcus albus 7
649633094:NC_014833:3:1316973	AATATGTATATTGCTCGCGCTTGATGAATCTACGCC	Ruminococcus albus 7
649633094:NC_014833:3:1317042	AGCAGTTACTACGCCGCCCGAAGTTACGGTTGC	Ruminococcus albus 7
649633094:NC_014833:3:1317108	ATCAACGGTTAGTGTCATAGTGCTGTTACCGTT	Ruminococcus albus 7
649633094:NC_014833:3:1317174	AATAATATATATCCTGGACTAACTGAGGTTCAGG	Ruminococcus albus 7
649633094:NC_014833:3:1317241	TCTCTAACCCAGCTCAGAAGTTCAAAAAGACAAAG	Ruminococcus albus 7
649633094:NC_014833:3:1317309	AAATCAGCTATGCCCGATGTGGTATTGTAGCCTG	Ruminococcus albus 7
649633094:NC_014833:3:1317376	ATTCGTCCGCCCCCTCGATGATTAGTGTGCAAC	Ruminococcus albus 7
649633094:NC_014833:4:1325259	ATGAACGAAGATCAAGCCATGAATACCGTATCCTCAACGTATTTGACGATGTTGTCATTACGATTAGACATTCAGAT	Ruminococcus albus 7
649633094:NC_014833:4:1325369	ATTTTGGCGAAAGTCAGACAACAAGGCGAGTAAA	Ruminococcus albus 7
649633094:NC_014833:4:1325436	CCTTGACAGATATCAACTCACGTTCGGTCTTGTTGC	Ruminococcus albus 7
649633094:NC_014833:4:1325505	TTGTATACCCTCGCAACGTGCGAGGGATACGGC	Ruminococcus albus 7
649633094:NC_014833:4:1325571	AGCATGGGGTTACGATATGTTAATTGCATTACTG	Ruminococcus albus 7
649633094:NC_014833:4:1325638	AAAAGGTTATAGCCCACAAAGATGAGATAATCGA	Ruminococcus albus 7
649633094:NC_014833:4:1325705	GAAGGATGATCCCGATTGCAAGTACTGCATTTGG	Ruminococcus albus 7
649633094:NC_014833:4:1325772	CAATGGGACTGAACAAATGTATTTTTCTTGGGA	Ruminococcus albus 7
649633094:NC_014833:4:1325838	AGAGTCGCAGTTTGGCAACAAAGACCATAGTGGC	Ruminococcus albus 7
649633094:NC_014833:5:3195100	ATCTTTGCAAAAAGTTTCACTTTCCAAAAATTTTTTTCTGATAAAGTGCAGTGGT	Ruminococcus albus 7
649633094:NC_014833:5:3195183	ACCGTTGTGAAAAGTTTCACTTTTCAAAAAATATTTTTTATAAAGTTTGTGGTGC--	Ruminococcus albus 7
650377942:CP002158:1:117082	TTCTGAACATTCGAACATGCCGTTCATATCTTTCTCATGGGAAACG	Fibrobacter succinogenes S85
650377942:CP002158:1:117154	CTTGGATCCAGCGAACATGCTGTTCATGTTTTTGACTTTGGATACG	Fibrobacter succinogenes S85
650377942:CP002158:1:117226	AGGGCTATTGCAGAACATGGAATACATGTATTCGACATTGGACACA	Fibrobacter succinogenes S85
650377942:CP002158:1:117298	TTGCGATTCAGCGAACATGGAATGCATGTCTTTGACATTGGAAACG	Fibrobacter succinogenes S85
650377942:CP002158:1:117370	CAGGGATTCGATAAACATGGAATGCATATCTTGGACATTTGATACA	Fibrobacter succinogenes S85
650377942:CP002158:1:117442	TACGGATTCAAAGAACATGCCGTCCATGCGTTTGACATTGGATACA	Fibrobacter succinogenes S85
650377942:CP002158:2:612214	GCATATCTGAATAAACTAAACAACAAAAA	Fibrobacter succinogenes S85
650377942:CP002158:2:612291	TATTTTCAGTGTAGGTCATGATTTACCCCA	Fibrobacter succinogenes S85
650377942:CP002158:2:612369	TGTAGTTAATACCATTATCGCTAAAATCAA	Fibrobacter succinogenes S85
650377942:CP002158:2:612447	AATAATACTTTGCAATTGTCAATAGAAAA	Fibrobacter succinogenes S85
650377942:CP002158:2:612524	AGCATTTGGAATTTCTTTGAGTTGTGTTTC	Fibrobacter succinogenes S85
650377942:CP002158:2:612602	TAATTTGATTCGCAATTGCACCGCTAGACG	Fibrobacter succinogenes S85
650377942:CP002158:2:612680	TAGATATTTTTGACAATTTGGATTGTATCT	Fibrobacter succinogenes S85
650377942:CP002158:2:612758	TTTCTTTTGTGTAGTTCATGGTTTTATCCT	Fibrobacter succinogenes S85
650377942:CP002158:2:612836	AGGTCTGCTGGTCTTCCGGGAAGAGCATCT	Fibrobacter succinogenes S85
650377942:CP002158:2:612914	GGAACGCGCACCGTTTGACGCAAAGAAAG	Fibrobacter succinogenes S85
650377942:CP002158:2:612991	GATGCTCGGCATCTTGCCGAAAGGCCGAAG	Fibrobacter succinogenes S85
650377942:CP002158:2:613069	AAAGTTTCTCCCAATAAACGCTACAAAGA	Fibrobacter succinogenes S85
650377942:CP002158:2:613146	GCTGGCCCTCTTGGTGCTATGGCCGCAGGC	Fibrobacter succinogenes S85
650377942:CP002158:2:613224	GCAAGTATGGTAATATGTATGACCACGGCG	Fibrobacter succinogenes S85
650377942:CP002158:2:613302	AGTATTCGGACTATATCGGGCGGGCTCGTT	Fibrobacter succinogenes S85
650377942:CP002158:2:613380	TACAAAGATAGGATGTTGCATATTTATTAA	Fibrobacter succinogenes S85
650377942:CP002158:2:613458	TTAATTTCGTCCACACCGTCAAACCTAAAC	Fibrobacter succinogenes S85
650377942:CP002158:2:613536	AGAAGAGCGAGTTCACGCCGTTGTGGGTT	Fibrobacter succinogenes S85
650377942:CP002158:2:613613	GCTACTGTGCAGTCATTACAAGACCGCGTT	Fibrobacter succinogenes S85
650377942:CP002158:2:613691	TGGTGTGAGTCTTGGTTCTCGCTTCGCTC	Fibrobacter succinogenes S85
650377942:CP002158:2:613768	GCTACTGTGCAGTCATTACAAGACCGCGTT	Fibrobacter succinogenes S85
650377942:CP002158:2:613846	TGGTGTGAGTCTTGGTTCTCGCTTCGCTC	Fibrobacter succinogenes S85
650377942:CP002158:2:613923	GATTAACGTTACAATCCTCCACCTTTCCTT	Fibrobacter succinogenes S85
650377942:CP002158:2:614001	GGGTTGAGTGGTCCAGCTTGTTATCTACT	Fibrobacter succinogenes S85
650377942:CP002158:2:614078	GGGTGGAGGCTTTAATGTCCTTAGATGTTC	Fibrobacter succinogenes S85
650377942:CP002158:2:614156	GGAAGGCGATACGGATAAGTTGAACGAAA	Fibrobacter succinogenes S85
650377942:CP002158:2:614233	AGTATCATGGCAATATTCTTTCGGGGCATT	Fibrobacter succinogenes S85
650377942:CP002158:2:614311	GCTCAGCAGCACGAAATTACTAATAGTCCT	Fibrobacter succinogenes S85
650377942:CP002158:2:614389	TATCGACTTGCGACAACGAAGCTCTTGAT	Fibrobacter succinogenes S85
650377942:CP002158:2:614466	AATCTGTAAGCACTATTGGAAATATGGTCT	Fibrobacter succinogenes S85
650377942:CP002158:2:614544	TGCTTGACGAAGTTGGCAATGAATGGTACA	Fibrobacter succinogenes S85
650377942:CP002158:2:614622	TAAAATCCCGACGTATGTATTCATCGACG	Fibrobacter succinogenes S85
650377942:CP002158:3:2341980	TTAAACTCTTTTGTTGCTTTGAAGGGATTAAAATAG	Fibrobacter succinogenes S85
650377942:CP002158:3:2342053	TTTCATATTGTTACCTCCTAGAATTTTTCTATTCCCT	Fibrobacter succinogenes S85
650377942:CP002158:3:2342127	TTTGCAATCTTTGCCATGATCTTGGTCTTAGTGTTTT	Fibrobacter succinogenes S85
650377942:CP002158:3:2342201	AGAACACGCATTTCAGTATCGAGCCTTTCCTTGTCA	Fibrobacter succinogenes S85
650377942:CP002158:3:2342274	CATCACTCATCTTTTTGAGTACCTCTGCAGGTACATCA	Fibrobacter succinogenes S85
650377942:CP002158:4:2343478	TAAGACTACTTTGCTTCGCAGCGTTGCTTATGGAAGAGCGTAC	Fibrobacter succinogenes S85
650377942:CP002158:4:2343552	TAAGACCTCTACGCTTATTATAGATAATGAAGTTCTTAGGTTCT	Fibrobacter succinogenes S85
650377942:CP002158:4:2343627	TAAGACCCTTACGCCAGTAAAGTGCAGTGTTAACGTTAAACAA	Fibrobacter succinogenes S85
650377942:CP002158:5:2348830	TCATTACGAGCCAGAGCTGTCATCGGGCCGAGGTTCC	Fibrobacter succinogenes S85
650377942:CP002158:5:2348904	TTGAGTCTGATTCCATTTTCATAGAAGAGACTTTCG	Fibrobacter succinogenes S85
650377942:CP002158:5:2348977	GCACTTGATTTAAAGTTAACATTCTTTACAAATGCAA	Fibrobacter succinogenes S85
650377942:CP002158:5:2349051	TAACTCCTTCAGATCCTTTAAGAAGGAATTCTTTCC	Fibrobacter succinogenes S85
650377942:CP002158:5:2349124	TCCCCACATGCGGATCTTCTCATTGAGAAAATCGTCA	Fibrobacter succinogenes S85
650377942:CP002158:5:2349198	CCAGATGTAAAGTAGCCGTAAGCGAATCCACCACTATGT	Fibrobacter succinogenes S85
650377942:CP002158:6:2350542	TGAGATCAATTTGATGGTTAATCTTATCCATCTCGT	Fibrobacter succinogenes S85
650377942:CP002158:6:2350615	CGTATACTCTTCTTGGTGCAAAGAAGAAGGAAAATACGG	Fibrobacter succinogenes S85
650377942:CP002158:6:2350691	TCAAAGAATTTAGCTATAAGAGGTAACTGATCCCAATA	Fibrobacter succinogenes S85
650377942:CP002158:6:2350766	CCTCAGCTTGCGAGTCATACTCTACAAGAGAATTCGTA	Fibrobacter succinogenes S85
650377942:CP002158:6:2350841	CTTCAGCTTGCGAGTCATACTCTACAAGAGAATTCGTA	Fibrobacter succinogenes S85
650377942:CP002158:7:2352033	AGTTATATTTGTCAAAGTCTGGAGGAAGTGTAGTTTT	Fibrobacter succinogenes S85
650377942:CP002158:7:2352107	CTTTCTAATTTCCTTACGGCGTCGTCTAGTGAATTC	Fibrobacter succinogenes S85
650377942:CP002158:8:2353162	GACGAATGCCCCACGTGCATCACCAAGTTTGTCTTCA	Fibrobacter succinogenes S85
650377942:CP002158:8:2353236	TTCCCCTATCTTTCCGTGGAAAGTCATTGTTTATTTTC	Fibrobacter succinogenes S85
650377942:CP002158:9:2353504	AGAGTGAACTTGTTATTGTTTTCTTCAACCTTCTTCCCCTGAAACGCATTC	Fibrobacter succinogenes S85
650377942:CP002158:9:2353577	CTAACGGTTGCCTGCTTGTCGGCTCGGAAATGGTCCCGCAAGCGGTCCCGCTTCGCTCGCCTCTGTCGCAGTAAGACTTGGAAA	Fibrobacter succinogenes S85
650377942:CP002158:9:2353683	ATAATTTCTGCTGCCTTATTTTCTACAGGGAATGACTCCCTGAAAGGCATTA	Fibrobacter succinogenes S85
650377942:CP002158:9:2353757	GTGATCAGTTCCGAACCTAATTCCGCAATAGAAGTCATCCCCTGAAAAGCATTA	Fibrobacter succinogenes S85
650377942:CP002158:9:2353833	TCAAGAATTTGGGGTCGAACGTCAATTTCCATAACCCTGAAAAGCATTA--	Fibrobacter succinogenes S85
650716033:NC_015589:1:1100345	GGTCTGAAGCAACTGCTTGAGACTAAAAAAGACGT	Desulfotomaculum ruminis DL, DSM 2154
650716033:NC_015589:1:1100410	TTCTCTCCAGTTCGTCTTTATCTCTGCCTGTGACCA	Desulfotomaculum ruminis DL, DSM 2154
650716033:NC_015589:1:1100476	CTGCTGATATTCATCGTCTCTGGCGCAGAACATACTGG	Desulfotomaculum ruminis DL, DSM 2154
650716033:NC_015589:1:1100544	AGTGAATTTATAACACTTTGGACTATTTACAAACAA	Desulfotomaculum ruminis DL, DSM 2154
650716033:NC_015589:1:1100610	ACGGGCAATACAGGCTTCACAGACTGGGTGTTTATAGA	Desulfotomaculum ruminis DL, DSM 2154
650716033:NC_015589:1:1100678	GTCTATAGTAAACCAAACTCCTGTTTATTTATCTTT	Desulfotomaculum ruminis DL, DSM 2154
650716033:NC_015589:1:1100744	TTAGCCATTGGCGGCATTCCTCCTTAATATCCCG	Desulfotomaculum ruminis DL, DSM 2154
650716033:NC_015589:1:1100808	TGGTGCCAAGTAGAGTTAGGACAATTGGTGCACAGTT	Desulfotomaculum ruminis DL, DSM 2154
650716033:NC_015589:1:1100875	CAACGAATTCGGCCATCTCCTCGCGGCTGTCCTTG	Desulfotomaculum ruminis DL, DSM 2154
650716033:NC_015589:1:1100940	GGGTGTTCTCTCCAACCAAAGCCAGAAGATACCCAA	Desulfotomaculum ruminis DL, DSM 2154
650716033:NC_015589:1:1101006	CCAAACCTTTATTTTGCCTTCATCGTCTATTTCA	Desulfotomaculum ruminis DL, DSM 2154
650716033:NC_015589:1:1101070	TATCTGAGGCCTTGAATAACCTAAGTTTCCCATAGGATA	Desulfotomaculum ruminis DL, DSM 2154
650716033:NC_015589:1:1101139	AACAATTCGCCAGGCAAGAACCATTTTAGAGATTGC	Desulfotomaculum ruminis DL, DSM 2154
650716033:NC_015589:1:1101205	CAAGGGCTATTTTCCCTCTTTTTCCAAAAACAATTCATG	Desulfotomaculum ruminis DL, DSM 2154
650716033:NC_015589:1:1101274	GGCCGAGGGATTTGGCCCGGAAAACGGATATATCT	Desulfotomaculum ruminis DL, DSM 2154
650716033:NC_015589:1:1101339	GTATGTGTTGCCGTTATCCTCATGAATTTGAGCA	Desulfotomaculum ruminis DL, DSM 2154
650716033:NC_015589:1:1101403	AGTTTGTATACGTAACGGACGACGAATTCGACAAAA	Desulfotomaculum ruminis DL, DSM 2154
650716033:NC_015589:1:1101469	GATAAAGTTGAATTTTTGAAATCGATATCATTCCAAG	Desulfotomaculum ruminis DL, DSM 2154
650716033:NC_015589:1:1101536	TATTTTATGGAACAGCGAAACAGAGACGGTTACGCTACG	Desulfotomaculum ruminis DL, DSM 2154
650716033:NC_015589:1:1101605	AACTCTAGCAGATACCGCCAAGACCCAGCAACAAAT	Desulfotomaculum ruminis DL, DSM 2154
650716033:NC_015589:1:1101671	TTCTCATGAAAGCAAAAAATAAAGAAGAGATTGACCATA	Desulfotomaculum ruminis DL, DSM 2154
650716033:NC_015589:1:1101740	GAACTGGCTTCCCAAAAAGCTGTAACTGAAGCAATTGA	Desulfotomaculum ruminis DL, DSM 2154
650716033:NC_015589:1:1101808	GAAAGATGGGTCACATCAAGTACCGATCCCCCGGTGTAG	Desulfotomaculum ruminis DL, DSM 2154
650716033:NC_015589:1:1101877	CTAAGCGCTCACCTAACTGTTTTCTGCGTATATTGTA	Desulfotomaculum ruminis DL, DSM 2154
650716033:NC_015589:1:1101944	ACACAAGGCTTTGATTTTGGTATACTAATATCAAGA	Desulfotomaculum ruminis DL, DSM 2154
650716033:NC_015589:1:1102010	TAACACATAATTATGCGATACGCAAATATAATAATTA	Desulfotomaculum ruminis DL, DSM 2154
650716033:NC_015589:1:1102077	TCGGATATGACATCTGTAAAGACGAAAAGGATTATGAGG	Desulfotomaculum ruminis DL, DSM 2154
650716033:NC_015589:1:1102146	CAAGGTATCTACAGATTGGATTATCCACGGAAACAAACTT	Desulfotomaculum ruminis DL, DSM 2154
650716033:NC_015589:1:1102216	TTACTCCAACTCCTGTAAATACTACTGCAGAGAGGAGG	Desulfotomaculum ruminis DL, DSM 2154
650716033:NC_015589:1:1102284	TAGTTCATGTTCTGTGTTTTTTGCTGCTGCTAGCATAGAG	Desulfotomaculum ruminis DL, DSM 2154
650716033:NC_015589:1:1102354	CGAACAATATTACAATAGATGCCAAACCATATATTAAA	Desulfotomaculum ruminis DL, DSM 2154
650716033:NC_015589:1:1102422	ATACGCACATTCCTGAGCGTATTAAAAATAATGTCGAA	Desulfotomaculum ruminis DL, DSM 2154
650716033:NC_015589:2:1143003	TCCCGTAAATCATAGGAAGCCAAAGCGTTACCAAT	Desulfotomaculum ruminis DL, DSM 2154
650716033:NC_015589:2:1143068	GTAATTGCTCGTTTAGATCAAAGATTAGCAGCATTA	Desulfotomaculum ruminis DL, DSM 2154
650716033:NC_015589:2:1143134	TCCCCTCCCAGATCACCTTCGCTTCGCCTTGTGCCCAC	Desulfotomaculum ruminis DL, DSM 2154
650716033:NC_015589:2:1143202	TGGAACCACTAAAACCATGGATGTTTCTCCTGAAATAAG	Desulfotomaculum ruminis DL, DSM 2154
650716033:NC_015589:2:1143271	GAGCAATATCCAGGCATGACGGTCACGTTTAAAATTCAA	Desulfotomaculum ruminis DL, DSM 2154
650716033:NC_015589:3:1421835	CCATAAACTGTACGGCTGACGGATAATCCTAAGCCA	Desulfotomaculum ruminis DL, DSM 2154
650716033:NC_015589:3:1421903	AATCAATCAAAGCGAGTTTCTGAGGAGAAAAATAA	Desulfotomaculum ruminis DL, DSM 2154
650716033:NC_015589:3:1421970	ATCTACTCCCTTGGCAGCTAATTCGGCAATGTTCT	Desulfotomaculum ruminis DL, DSM 2154
650716033:NC_015589:3:1422037	GGTTCCCATCCCAGGGCCGTGTATACGTCCCTAAA	Desulfotomaculum ruminis DL, DSM 2154
650716033:NC_015589:3:1422104	CAAAAATCTACTGGCTGCCTCAACCGCCAAAGCT	Desulfotomaculum ruminis DL, DSM 2154
650716033:NC_015589:3:1422170	ATTTTATGAGGCCGTGATTGAGCCTATTGCTATCCAA	Desulfotomaculum ruminis DL, DSM 2154
650716033:NC_015589:3:1422239	GCAGGATGACCAGTGCAGCGAAAAGGCCATGCTTG	Desulfotomaculum ruminis DL, DSM 2154
650716033:NC_015589:3:1422306	ACTGAGTGAAAAAGTCGATAAAATTTCCCTTTC	Desulfotomaculum ruminis DL, DSM 2154
650716033:NC_015589:3:1422371	ATTTACAACCAAGTACTTAATGCCTATCTGGTTA	Desulfotomaculum ruminis DL, DSM 2154
650716033:NC_015589:3:1422437	ATAATAGGTATATTTTACCCTAATTAATCTGGAAA	Desulfotomaculum ruminis DL, DSM 2154
650716033:NC_015589:3:1422504	ATTCTTCAGGTAATCATCCATTTTCCGTTTCAAC	Desulfotomaculum ruminis DL, DSM 2154
650716033:NC_015589:3:1422570	CTGAAGCCATTTGGATATACTGCAAAAGGATACC	Desulfotomaculum ruminis DL, DSM 2154
650716033:NC_015589:3:1422636	CTCCTCGTACCAGCGCGTCCAAAGCGAACTTTGG	Desulfotomaculum ruminis DL, DSM 2154
650716033:NC_015589:3:1422702	CTTAAGGCTGAGGCGGGTCATTGACTGGCCTCC	Desulfotomaculum ruminis DL, DSM 2154
650716033:NC_015589:3:1422767	TCCCTGGCTGCATCCACCAAACCGGCCGCAGCATCC	Desulfotomaculum ruminis DL, DSM 2154
650716033:NC_015589:3:1422835	ATCAAATTATCACCAATAGAGGTTCTGGCTATA	Desulfotomaculum ruminis DL, DSM 2154
650716033:NC_015589:3:1422900	TCCGGTTGGAAACAGAAGCCACTAGGCAGACGAC	Desulfotomaculum ruminis DL, DSM 2154
650716033:NC_015589:3:1422966	ACTGGCCATTGCCGCAAGCTCCGGCTCAGTTAGC	Desulfotomaculum ruminis DL, DSM 2154
650716033:NC_015589:3:1423032	ATCCGGACGCGGATTGCTTCAATTGCCACAATAA	Desulfotomaculum ruminis DL, DSM 2154
650716033:NC_015589:3:1423098	AATTACCCTCACCCCCTTGCTCAAGTTTCTTTTG	Desulfotomaculum ruminis DL, DSM 2154
650716033:NC_015589:3:1423164	TACAGCCCCATTATGCCACCGCTAATCGGTGCAC	Desulfotomaculum ruminis DL, DSM 2154
650716033:NC_015589:3:1423230	GTCAGTTTCATTATTATTTGACTCGTTAGTATCT	Desulfotomaculum ruminis DL, DSM 2154
650716033:NC_015589:3:1423296	ATAGCTCTCAACTGTTGTTTTGTCAAGTGCAACT	Desulfotomaculum ruminis DL, DSM 2154
650716033:NC_015589:3:1423362	ATCTAAGGCATAAAGCCTTCGCCGGGTTATATCA	Desulfotomaculum ruminis DL, DSM 2154
650716033:NC_015589:3:1423428	CCATCCATAATGGGTTACACCATAATAAGCGTCA	Desulfotomaculum ruminis DL, DSM 2154
650716033:NC_015589:3:1423494	TCCAGTGCCTTAAATTTATTGGAAAAAGTTTTA	Desulfotomaculum ruminis DL, DSM 2154
650716033:NC_015589:3:1423559	TGAAAAACAGGTCAAAACCCTTGAAAAACTTGGAAT	Desulfotomaculum ruminis DL, DSM 2154
650716033:NC_015589:3:1423627	TGAAAAACAGGTCAAAACCCTTGAAAAACTTGGAAT	Desulfotomaculum ruminis DL, DSM 2154
650716033:NC_015589:4:1424987	CCATGCCAATTGCATGGCCCTGGACTGTGTTTT	Desulfotomaculum ruminis DL, DSM 2154
650716033:NC_015589:4:1425052	CCATTGGTCTGCGCCGGAGGATCGCAATTACGTGG	Desulfotomaculum ruminis DL, DSM 2154
650716033:NC_015589:4:1425119	TGTTATGGAAATGACGGATCCAGATGGAAGGACAC	Desulfotomaculum ruminis DL, DSM 2154
650716033:NC_015589:4:1425186	ACGACGAGCTGGATCGCAGCGACCTGGCGTGCGTA	Desulfotomaculum ruminis DL, DSM 2154
650716033:NC_015589:4:1425253	CGTTGCGTGAAGTCTTTCATGGAGATCTCTGAGGA	Desulfotomaculum ruminis DL, DSM 2154
650716033:NC_015589:4:1425320	AGACATGATATTTCCTCCTTTAAATTTTTTATC	Desulfotomaculum ruminis DL, DSM 2154
650716033:NC_015589:4:1425385	TTTTTTGATTTGAATATGGGGTATCACCCCAACCC	Desulfotomaculum ruminis DL, DSM 2154
650716033:NC_015589:4:1425452	TTGGACCTGTTTTTCTAGCTCTACTCTCTTTTGC	Desulfotomaculum ruminis DL, DSM 2154
650716033:NC_015589:4:1425518	TCCCTATGTTGAATATGAAACGAAGTCTCTTTCC	Desulfotomaculum ruminis DL, DSM 2154
650716033:NC_015589:4:1425584	CCTCTTTGTTATACTTGTATAAAAGGGGGGATTA	Desulfotomaculum ruminis DL, DSM 2154
650716033:NC_015589:4:1425650	TCCCTATGTTGAATATGAAACGAAGTCTCTTTCC	Desulfotomaculum ruminis DL, DSM 2154
650716033:NC_015589:4:1425716	CCTCTTTGTTATACTTGTATAAAAGGGGGGATTA	Desulfotomaculum ruminis DL, DSM 2154
650716033:NC_015589:4:1425782	TCCCTATGTTGAATATGAAACGAAGTCTCTTTCC	Desulfotomaculum ruminis DL, DSM 2154
650716033:NC_015589:4:1425848	CTGGTACTAATCCCGGTGAAGGTTCTGGCTCTCT	Desulfotomaculum ruminis DL, DSM 2154
650716033:NC_015589:4:1425914	TGGAAGGTAAATATTGGGACGCCACCTTAGACG	Desulfotomaculum ruminis DL, DSM 2154
650716033:NC_015589:4:1425979	CTACCTGGCAGGGCGGCGGCACCGTAAAATGCAC	Desulfotomaculum ruminis DL, DSM 2154
650716033:NC_015589:4:1426045	TGGTTCAGGTTTGCAAAAAAAGCCTCCAGATGCG	Desulfotomaculum ruminis DL, DSM 2154
650716033:NC_015589:4:1426111	GCTGCTGCGGGTCATTTTGTGCCTGCATGGCATC	Desulfotomaculum ruminis DL, DSM 2154
650716033:NC_015589:4:1426177	AAATTTTCACCCCCTTTGTTTCGTGAGGAAATATCT	Desulfotomaculum ruminis DL, DSM 2154
650716033:NC_015589:4:1426245	TTAGAACGGGGAGGAGATATTGATACCATTTTAG	Desulfotomaculum ruminis DL, DSM 2154
650716033:NC_015589:4:1426311	CGAAACAAAAATATGCTGCTGCCGGTATGGCTGC	Desulfotomaculum ruminis DL, DSM 2154
650716033:NC_015589:4:1426377	TTTTACTGGTACTCCTGTTCAGTCTGTTCCTTATGT	Desulfotomaculum ruminis DL, DSM 2154
650716033:NC_015589:4:1426445	TGTCTTTGCGGCTTCCAGTTGGTTAACTCGCTCA	Desulfotomaculum ruminis DL, DSM 2154
650716033:NC_015589:4:1426511	CAGCGTAGCATCCAGTATTCAAGAGAAAGTATCT	Desulfotomaculum ruminis DL, DSM 2154
650716033:NC_015589:4:1426577	ACCTAACATATATCGTTACATCTATCCTCATGT	Desulfotomaculum ruminis DL, DSM 2154
650716033:NC_015589:4:1426642	CATTTTTGCGTTTACGTATTTCGAGATCGTACCAGG	Desulfotomaculum ruminis DL, DSM 2154
650716033:NC_015589:4:1426710	TTATTTGCTTATTTTATCAACCTTTATGATTATATT	Desulfotomaculum ruminis DL, DSM 2154
650716033:NC_015589:4:1426778	TGCCATGGACGCAGAACGGTATAACCAGAAAGATAC	Desulfotomaculum ruminis DL, DSM 2154
650716033:NC_015589:4:1426846	CTGCAACAACACCGCTACCGGAATGATACCCTGCCTG	Desulfotomaculum ruminis DL, DSM 2154
650716033:NC_015589:4:1426915	GTAAATGCTGGAGATGATCCCACTTATCAACCTCAC	Desulfotomaculum ruminis DL, DSM 2154
650716033:NC_015589:4:1426983	ATATAAAGAGGTCACGAGTGGGCTTCTAGGTAGT	Desulfotomaculum ruminis DL, DSM 2154
650716033:NC_015589:4:1427049	CTAACATTGTTGGAGTAGATATTGGTTGTGGAATG	Desulfotomaculum ruminis DL, DSM 2154
650716033:NC_015589:5:1435556	TGCTAGGGCACCATTAGCAAAACTCTCCAGGTTTAC	Desulfotomaculum ruminis DL, DSM 2154
650716033:NC_015589:5:1435624	CTTATTAAACCATGCGCAATCTATACGACAGTAA	Desulfotomaculum ruminis DL, DSM 2154
650716033:NC_015589:5:1435690	TATCAGCCCCCAAAAGGGCCAGATACCGGGGATGG	Desulfotomaculum ruminis DL, DSM 2154
650716033:NC_015589:5:1435757	TTCAATCCGCGCAGGAAGCCGGTATATCCATCTCCT	Desulfotomaculum ruminis DL, DSM 2154
650716033:NC_015589:5:1435825	ACTCTTTCCTCACAAACATCATCCCGAACGAATG	Desulfotomaculum ruminis DL, DSM 2154
650716033:NC_015589:5:1435891	AGGCCAATCGTGTTTCAAATCCTTATAGGTAGGCT	Desulfotomaculum ruminis DL, DSM 2154
650716033:NC_015589:5:1435958	TAGGAATGACACATAATTTACTGTTGCCTCTAGCCC	Desulfotomaculum ruminis DL, DSM 2154
650716033:NC_015589:5:1436026	CCACTTGGCAGGGAGGCGGCACCGTAAAATGCAC	Desulfotomaculum ruminis DL, DSM 2154
650716033:NC_015589:5:1436092	AATGTCACCTCCGGATCATCAATATTCTGTGGCG	Desulfotomaculum ruminis DL, DSM 2154
650716033:NC_015589:5:1436158	TTTATCATTGTCCAAATTTGGGCAAAAGTCATTG	Desulfotomaculum ruminis DL, DSM 2154
650716033:NC_015589:5:1436224	CCATATTTTTACATTTTATTGACTTCAGAGAAAATTT	Desulfotomaculum ruminis DL, DSM 2154
650716033:NC_015589:5:1436293	TGCTAGGGCACCATTAGCAAAACTCTCCAGGTTTAC	Desulfotomaculum ruminis DL, DSM 2154
650716033:NC_015589:5:1436361	TCCAGGCGTCAAGAACCCTATTAAAGTTTGCACC	Desulfotomaculum ruminis DL, DSM 2154
650716033:NC_015589:5:1436427	GCCCCTGGATACGCTCCACGTATCGGCGGTACTAT	Desulfotomaculum ruminis DL, DSM 2154
650716033:NC_015589:5:1436494	CTGAACTACTACGGGCAGCATTGTTATATTGATCA	Desulfotomaculum ruminis DL, DSM 2154
650716033:NC_015589:5:1436561	AATATCCATATGGTCACACTCTACCAACGAATAG	Desulfotomaculum ruminis DL, DSM 2154
650716033:NC_015589:5:1436627	CGTGTCGAAATAAGAGCGATCATGAACAGGGCAA	Desulfotomaculum ruminis DL, DSM 2154
650716033:NC_015589:5:1436693	AGAGAGAAAGGACCGTTATTGGCGAAACAGGCCG	Desulfotomaculum ruminis DL, DSM 2154
650716033:NC_015589:5:1436759	ATCCATAAACCGGGTCGACTTCGGGGTCTTGTTG	Desulfotomaculum ruminis DL, DSM 2154
650716033:NC_015589:5:1436825	CCTGATACCGACTACACCAAACACGTTCCGAAAA	Desulfotomaculum ruminis DL, DSM 2154
650716033:NC_015589:5:1436891	GCTTCGCCACCATGCCCTCCAACCCCTGGACCTTGA	Desulfotomaculum ruminis DL, DSM 2154
650716033:NC_015589:5:1436959	TGAAGAACAGTCTACTATAGAAAAATTAAAAAGT	Desulfotomaculum ruminis DL, DSM 2154
650716033:NC_015589:5:1437025	CAGGCAACTACTTGATGATGGGAAAGCGAAATACC	Desulfotomaculum ruminis DL, DSM 2154
650716033:NC_015589:5:1437092	CATTGTTGTCATTTGCTTGTTTAGCTTTTTTAT	Desulfotomaculum ruminis DL, DSM 2154
650716033:NC_015589:5:1437157	CATGTTCTTTTTTTGCACATTACATCACATCATGG	Desulfotomaculum ruminis DL, DSM 2154
650716033:NC_015589:5:1437224	CCTATCTGCTCAGGAGTATACGGCTTAACACCAC	Desulfotomaculum ruminis DL, DSM 2154
650716033:NC_015589:5:1437290	CGTTATCTTCAGGCCAAAAAGTTAATGTGATTAA	Desulfotomaculum ruminis DL, DSM 2154
650716033:NC_015589:5:1437356	CCTATCTGCTCAGGAGTATACGGCTTAACACCAC	Desulfotomaculum ruminis DL, DSM 2154
650716033:NC_015589:5:1437422	CGTGATATCCTGCAGACGCTCCACCCGGACGGCTG	Desulfotomaculum ruminis DL, DSM 2154
650716033:NC_015589:5:1437489	TTTGATCTCTTTTATCATTTCATGTTTGCCAGTAAC	Desulfotomaculum ruminis DL, DSM 2154
650716033:NC_015589:5:1437557	TTGATATATTAATACTTGAGACTAAAATTCAAAGTA	Desulfotomaculum ruminis DL, DSM 2154
650716033:NC_015589:5:1437625	CTATATACCATATCCTGAGCGTGATTGGAACGAAA	Desulfotomaculum ruminis DL, DSM 2154
650716033:NC_015589:5:1437692	CTCCTATTTATTCTGGAATTAGAATGTAGGTAAAA	Desulfotomaculum ruminis DL, DSM 2154
650716033:NC_015589:5:1437759	TTGCACATATCAGAAGTAAATTTAGCGTGAGTCGA	Desulfotomaculum ruminis DL, DSM 2154
650716033:NC_015589:5:1437826	CATACACCGAAATTACTCCTAAAGGCTCGTCCACC	Desulfotomaculum ruminis DL, DSM 2154
650716033:NC_015589:5:1437893	ACTGTATAGTTCAAGCGCTAAATTATCATCTTT	Desulfotomaculum ruminis DL, DSM 2154
650716033:NC_015589:5:1437958	TTTCACTGTGGGATACTTTGTGTTCGCCCACACTGC	Desulfotomaculum ruminis DL, DSM 2154
650716033:NC_015589:5:1438026	GTATTGAAAAGCTTTGGAGTTTATGTGCTATGG	Desulfotomaculum ruminis DL, DSM 2154
650716033:NC_015589:5:1438091	CTGACGAACTCCTGGCCATGATTGAAAACATTC	Desulfotomaculum ruminis DL, DSM 2154
650716033:NC_015589:5:1438156	TTGCATATACGCTTTTATATCAGTCCAAATTGT	Desulfotomaculum ruminis DL, DSM 2154
650716033:NC_015589:5:1438221	TATTCAAACAGTAGATATAGAAAAATTAATTAAAA	Desulfotomaculum ruminis DL, DSM 2154
650716033:NC_015589:5:1438288	TGGATGAACCGCAAAGCTTTGCTGGTTAGGTATTC	Desulfotomaculum ruminis DL, DSM 2154
650716033:NC_015589:5:1438355	ATCTGATGGCCACCCCCACCATCTGTGTGATGACA	Desulfotomaculum ruminis DL, DSM 2154
650716033:NC_015589:5:1438422	AGAGCAGATGCCGAACGGACGCCGCAATGGAAGGG	Desulfotomaculum ruminis DL, DSM 2154
650716033:NC_015589:5:1438489	AGGTCCAAACCACAATCTCTTATCCTTGTATCACGT	Desulfotomaculum ruminis DL, DSM 2154
650716033:NC_015589:5:1438557	AGGAAATGAGAAACCGGAAGCGTAAACTGGTAGAC	Desulfotomaculum ruminis DL, DSM 2154
650716033:NC_015589:5:1438624	CTAGAAGGCCGAGGTTTTAAGCACGTGGGAACTT	Desulfotomaculum ruminis DL, DSM 2154
650716033:NC_015589:5:1438690	TTTCAAAGAAAGATAGAAAAGATCTAACTATATTA	Desulfotomaculum ruminis DL, DSM 2154
650716033:NC_015589:5:1438757	CAGAGGAAAGCGCATGGAATTTCGTATTCCATAAA	Desulfotomaculum ruminis DL, DSM 2154
650716033:NC_015589:5:1438824	TCAAACCCCATGCTCATCCTTGGTGACGCTGTAC	Desulfotomaculum ruminis DL, DSM 2154
650716033:NC_015589:5:1438890	CCCGGTTAATGCCTTGGAAGAAAAAACGTGGTGCA	Desulfotomaculum ruminis DL, DSM 2154
650716033:NC_015589:5:1438957	CCCGGTTAATGCCTTGGAAGAAAAAACGTGGTGCA	Desulfotomaculum ruminis DL, DSM 2154
650716033:NC_015589:5:1439024	CCGTTCCAGATGATGCGCCAGTTGAAATACCAAGA	Desulfotomaculum ruminis DL, DSM 2154
650716033:NC_015589:5:1439091	TTTTTGTACCATTAATAGTTCTAGAAGATTATAAA	Desulfotomaculum ruminis DL, DSM 2154
650716033:NC_015589:5:1439158	TGGAATTTCAATCCGTGTCCTACTCATACACAAT	Desulfotomaculum ruminis DL, DSM 2154
650716033:NC_015589:5:1439224	TTAGGGAAAAAGGTTTTGCAGCGGCAGAGGTCAAT	Desulfotomaculum ruminis DL, DSM 2154
650716033:NC_015589:5:1439291	TGTCCAGTTCGTGCCATACTCCTCGGGTTCCTAG	Desulfotomaculum ruminis DL, DSM 2154
650716033:NC_015589:5:1439357	TTGAGGATAACCCATGACAGATGTTGCCATTTAC	Desulfotomaculum ruminis DL, DSM 2154
650716033:NC_015589:6:1800074	GGGGGGTTAATGCCGATTATGACGAGAGCCAACCGG	Desulfotomaculum ruminis DL, DSM 2154
650716033:NC_015589:6:1800140	CTAACAGACAGGCCAAGACAAAAACTATCGTTCGCAG	Desulfotomaculum ruminis DL, DSM 2154
650716033:NC_015589:6:1800207	TATCTAGCGCACTGTATAAGGTCAACACTGCTGCTTTA	Desulfotomaculum ruminis DL, DSM 2154
650716033:NC_015589:6:1800275	CCTTTACAGATGCAGCTAGCGAGTGGAAAGTAACCCT	Desulfotomaculum ruminis DL, DSM 2154
650716033:NC_015589:6:1800342	AATTTAATAGCTTCCTTAATATATCAACTTGATTAG	Desulfotomaculum ruminis DL, DSM 2154
650716033:NC_015589:6:1800408	AATTCTGCGATTTCATGGGCCAGACTGCCCTCTGC	Desulfotomaculum ruminis DL, DSM 2154
650716033:NC_015589:6:1800473	TAGATATTTCGGTAAGTGTTTCATCTGTAGCATCGA	Desulfotomaculum ruminis DL, DSM 2154
650716033:NC_015589:6:1800539	CTGCTGTAGCTGCTCCCCTTGCAGGTATCATAGCGA	Desulfotomaculum ruminis DL, DSM 2154
650716033:NC_015589:6:1800605	TTGAAATATTCGGACACCGCTTCGATCAAAGGAAGGGCCA	Desulfotomaculum ruminis DL, DSM 2154
650716033:NC_015589:6:1800675	TATTTTAATTATTAATATAATTAGTTAAATATTTT	Desulfotomaculum ruminis DL, DSM 2154
650716033:NC_015589:6:1800740	TTCTTTGAGATATGACTGGATAAATCTGTAATCAACAAC	Desulfotomaculum ruminis DL, DSM 2154
650716033:NC_015589:6:1800809	CTCTTCGGTGTAAATTGTTGGCGTATAATCATCTGGACT	Desulfotomaculum ruminis DL, DSM 2154
650716033:NC_015589:6:1800878	TGTCTTCTTCCTCTTCTTTAATGATGGCATTCAGC	Desulfotomaculum ruminis DL, DSM 2154
650716033:NC_015589:6:1800943	ACTGCTTGCTCCATGATGTATTCCTTAAGCCTTTTAGTT	Desulfotomaculum ruminis DL, DSM 2154
650716033:NC_015589:6:1801012	CGGCGATGGCTCCAAGTGGCAGCAAATCTATAATGC	Desulfotomaculum ruminis DL, DSM 2154
650716033:NC_015589:6:1801078	CAAAAAAGCACCGTGAAAAAGCTGATTGAGACCATA	Desulfotomaculum ruminis DL, DSM 2154
650716033:NC_015589:6:1801144	TTGGAAAGAGAAAATAATCGTGGTATAGCAGGAATTTG	Desulfotomaculum ruminis DL, DSM 2154
650716033:NC_015589:6:1801212	ATATAGTTAGTGTATCCATCAATGGTGGTTTGAGCTA	Desulfotomaculum ruminis DL, DSM 2154
650716033:NC_015589:6:1801279	GGTCTATGCTTCTCACAATACCCGCCGCCTCGAAC	Desulfotomaculum ruminis DL, DSM 2154
650716033:NC_015589:6:1801344	ATGTTTTAAAGAAGGAGGTTGAACATGGTGACTAA	Desulfotomaculum ruminis DL, DSM 2154
650716033:NC_015589:6:1801409	GAGACCCGGATCCCCTGCAATCGAAGGGCTTCCAG	Desulfotomaculum ruminis DL, DSM 2154
650716033:NC_015589:6:1801474	ATCACATTGCATGTATGGAGGTAAAACAAAATGGCTGAAA	Desulfotomaculum ruminis DL, DSM 2154
650716033:NC_015589:6:1801544	TCGTAGGCATTGCCGCCTCGCGGTTCCTGGCGTAGACTG	Desulfotomaculum ruminis DL, DSM 2154
650716033:NC_015589:6:1801613	CCGGCACACTCCACACATGGTTAGGATTATCGATCAA	Desulfotomaculum ruminis DL, DSM 2154
650716033:NC_015589:6:1801680	TACCCCTCCTGTCGCCGGTTTCGTAACAGCAGCA	Desulfotomaculum ruminis DL, DSM 2154
650716033:NC_015589:6:1801744	CTGCTATTGTATAACGGTTATTAGTGATTGTCAACA	Desulfotomaculum ruminis DL, DSM 2154
650716033:NC_015589:6:1801810	ATAGTATGCGTCGCGAAGATTTGGTTGGGGAATGGTATTT	Desulfotomaculum ruminis DL, DSM 2154
650716033:NC_015589:6:1801880	ATATCTTCAAACCGTTCATCCATTTGTTTCGCAG	Desulfotomaculum ruminis DL, DSM 2154
650716033:NC_015589:6:1801944	CTCACCGACGCATTGGCCCACTGATCCGTGGCATCA	Desulfotomaculum ruminis DL, DSM 2154
650716033:NC_015589:6:1802010	CAGGCTTGGTGACCTACTTGTTGGTGCTTGAACGA	Desulfotomaculum ruminis DL, DSM 2154
650716033:NC_015589:6:1802075	TATATCGCATTGAGTACGGCGGAAAACTCCTTGGTAT	Desulfotomaculum ruminis DL, DSM 2154
650716033:NC_015589:6:1802142	TCAGATGGAGTTGTGAAAAGAACAGCTTAAATGTATAG	Desulfotomaculum ruminis DL, DSM 2154
650716033:NC_015589:6:1802210	TCGCGGAGAGAGCCTTTTTGGGGGTTCGTAATCAC	Desulfotomaculum ruminis DL, DSM 2154
650716033:NC_015589:6:1802275	TTTTATCCGACTGGCGGGTTCCGGGCAGTCAGTCC	Desulfotomaculum ruminis DL, DSM 2154
650716033:NC_015589:6:1802340	ATCTTCGCGGTCTCCTCTTTTACCGCCCGTCCGTTGA	Desulfotomaculum ruminis DL, DSM 2154
650716033:NC_015589:6:1802407	CAGAGCAACCTTACCAGTATCGATGTTCGACCCCACT	Desulfotomaculum ruminis DL, DSM 2154
650716033:NC_015589:6:1802474	TTTGTACATTCATTTTAAAACCTCCTCTGATCTTTTC	Desulfotomaculum ruminis DL, DSM 2154
650716033:NC_015589:6:1802541	TTGACATCCGCCGGCCAGGGAACTTGGTCACTGGTCC	Desulfotomaculum ruminis DL, DSM 2154
650716033:NC_015589:6:1802608	ACTTGGTCTTCATTCCATTTAAAAACAAGTATCCCGT	Desulfotomaculum ruminis DL, DSM 2154
650716033:NC_015589:6:1802675	TTCATACATTTCTTTGTATCACCTCGCTCACTGCAA	Desulfotomaculum ruminis DL, DSM 2154
650716033:NC_015589:6:1802741	CAAAAAGCAAAGTTGCTGTTATTGATTGTTTTAA	Desulfotomaculum ruminis DL, DSM 2154
650716033:NC_015589:6:1802805	TACTTTGCCCCCGCCGCCTTAAAGTGAGTCAGCAGG	Desulfotomaculum ruminis DL, DSM 2154
650716033:NC_015589:6:1802871	TTACTTTCGTTATGAATTTTTTCATGATTCACCATCTTT	Desulfotomaculum ruminis DL, DSM 2154
650716033:NC_015589:6:1802940	CCATTTACTCACCTCCATGGCTGTGTTTCGTCATAACCC	Desulfotomaculum ruminis DL, DSM 2154
650716033:NC_015589:6:1803009	TTGGCGCCACTTTCACATATTGGTGAGTCGATTGGCC	Desulfotomaculum ruminis DL, DSM 2154
650716033:NC_015589:6:1803076	GATATGACAATCCACAATAGTTACAGTTAACTCCTGGTCC	Desulfotomaculum ruminis DL, DSM 2154
650716033:NC_015589:6:1803146	TGGGGTCGGGGTCTAAAGAACCTGTCATAAAAGCC	Desulfotomaculum ruminis DL, DSM 2154
650716033:NC_015589:6:1803211	ATACTACCAATGAACAAGCCGAATCGTTGGCCTAC	Desulfotomaculum ruminis DL, DSM 2154
650716033:NC_015589:6:1803276	TCCTCGTTAAGCCGTTTATCGTCCAAGTCTATTTCATCA	Desulfotomaculum ruminis DL, DSM 2154
650716033:NC_015589:6:1803345	CTCCCATTGCTCAGCGGAAAATATTAGACGCAGC	Desulfotomaculum ruminis DL, DSM 2154
650716033:NC_015589:6:1803409	AGATGAATCAAAAAGACCTGGGGAAAGCCTTCCAATCC	Desulfotomaculum ruminis DL, DSM 2154
650716033:NC_015589:6:1803477	TGGGAATGGGACGGTGATATAAGTGGCCAATACCA	Desulfotomaculum ruminis DL, DSM 2154
650716033:NC_015589:6:1803542	TTGGCTTCTGTGCCGGCCTCCGTAGTTTTCGCGTTTAAG	Desulfotomaculum ruminis DL, DSM 2154
650716033:NC_015589:6:1803611	TGATGGTCGCCCATCACGATTTGCATTACCCGCTCC	Desulfotomaculum ruminis DL, DSM 2154
650716033:NC_015589:7:2490237	TGCCATTTCTGTATCCCTAGAGGTTGACACTATGGCG	Desulfotomaculum ruminis DL, DSM 2154
650716033:NC_015589:7:2490304	AAGCGTCTATATGTCGTTCTCCAAAGTCTGAACTAT	Desulfotomaculum ruminis DL, DSM 2154
650716033:NC_015589:7:2490370	AGAGATTTTTCAATCTCTTCCTCTGGTTCAAAAACTT	Desulfotomaculum ruminis DL, DSM 2154
650716033:NC_015589:7:2490437	TACTTTTTTGCAATTTCCTTGATTTCTATTACCGAC	Desulfotomaculum ruminis DL, DSM 2154
650716033:NC_015589:7:2490503	GGAATGATCCCTCGTTCAGGATTTCAGGTTTTAGTGA	Desulfotomaculum ruminis DL, DSM 2154
650716033:NC_015589:7:2490570	CCACCTTCCAGTATAAATGATGTTTTTTATTTAAAAGA	Desulfotomaculum ruminis DL, DSM 2154
650716033:NC_015589:7:2490638	CGCATACTGCGAGAAGAAAAGAATCTAACCCTTGA	Desulfotomaculum ruminis DL, DSM 2154
650716033:NC_015589:7:2490703	CCGCTCAGCAGGCACTGGAACATAAATTAATTGACGAG	Desulfotomaculum ruminis DL, DSM 2154
650716033:NC_015589:7:2490771	TAAGCGCAAGAAAGACGGTAGCTATAGGCCTGTAGG	Desulfotomaculum ruminis DL, DSM 2154
650716033:NC_015589:7:2490837	TTCCATTATCCCAATTAATATCATCCCATTTAAGA	Desulfotomaculum ruminis DL, DSM 2154
650716033:NC_015589:7:2490902	TCTCACCCCCTCCATTTTCTTGAACACCGCCCCACA	Desulfotomaculum ruminis DL, DSM 2154
650716033:NC_015589:7:2490968	ACCATTGGCTGATTTTGTCAATAACGCTTTGTTTGT	Desulfotomaculum ruminis DL, DSM 2154
650716033:NC_015589:7:2491034	CTAAACTTAGAAGGAGGTGTGGGAAATGACTAACTT	Desulfotomaculum ruminis DL, DSM 2154
650716033:NC_015589:7:2491100	ATGTCCTGCTCAACTTTCACCCGCTGGCCATCATGG	Desulfotomaculum ruminis DL, DSM 2154
650716033:NC_015589:7:2491166	TTTGGAGGTGGTAGCTATGGGTTAGGTGAGAAAAAA	Desulfotomaculum ruminis DL, DSM 2154
650716033:NC_015589:7:2491232	CCCAAGGGTTAAAAGGAGAAAAAGAGATAAGGATTG	Desulfotomaculum ruminis DL, DSM 2154
650716033:NC_015589:7:2491298	GTAAAACAGGCCGGTGTGGGAGCGGTGGAAGCTGGAA	Desulfotomaculum ruminis DL, DSM 2154
650716033:NC_015589:7:2491365	AAAGGGGATGGCTATTACCGTGATCAGGAAAAGTAA	Desulfotomaculum ruminis DL, DSM 2154
650716033:NC_015589:7:2491431	TGAGGATCTAAAAGAACGACTGCAAATTTAGTCATTA	Desulfotomaculum ruminis DL, DSM 2154
650716033:NC_015589:8:3057776	ATAGAAAACCGCCCTTTTCGGACGGTTCTTCTTGTTATC	Desulfotomaculum ruminis DL, DSM 2154
650716033:NC_015589:8:3057842	TTTTCTGGTCCCCGATCATGCCAGCAGGGATGTAGTTTTGTT	Desulfotomaculum ruminis DL, DSM 2154
650716033:NC_015589:8:3057911	TTAACGCCACAGCTTTTGATCCTAAAAACTACATTGGGTT	Desulfotomaculum ruminis DL, DSM 2154
650716033:NC_015589:8:3057978	CACCTTGTAGTAGTAGGTCAATCTCGATCTCTCCCTCCGTT	Desulfotomaculum ruminis DL, DSM 2154
650716033:NC_015589:8:3058046	CGAGGAAGCAGAGTTTCATGCTGGTGATGTATTAGAGGTT	Desulfotomaculum ruminis DL, DSM 2154
650716033:NC_015589:8:3058113	CCTAATCCGCCTGATGTGGCTTTGGCCTTTCGGTTTAAGTT	Desulfotomaculum ruminis DL, DSM 2154
650716033:NC_015589:8:3058181	TTCAGGTTCTTCCATGCTTCCACAATAGAGTCAACGTT	Desulfotomaculum ruminis DL, DSM 2154
650716033:NC_015589:8:3058246	TTTACGATACCGTCCCAAGCTTGTTGCACTGTTCCATGTT	Desulfotomaculum ruminis DL, DSM 2154
650716033:NC_015589:8:3058313	TCCCATTCCACATAGTTGGTCACTTCCACCCGTCCGTGTT	Desulfotomaculum ruminis DL, DSM 2154
650716033:NC_015589:8:3058380	GATATTACTAAAAAATATGGTGATGTTGTTGCATTATGTT	Desulfotomaculum ruminis DL, DSM 2154
650716033:NC_015589:8:3058447	AAAACTCTTCTTTCAGCTTCGGCGGCTGCAGTTTGGAGTT	Desulfotomaculum ruminis DL, DSM 2154
650716033:NC_015589:8:3058514	CCACACTGGTTTTGCTCAGCAGTTGCTTAATCTCGTT	Desulfotomaculum ruminis DL, DSM 2154
650716033:NC_015589:8:3058578	GGCTGCAAGGATGCCGTAAACGTCGCCATAGAGGATGGTT	Desulfotomaculum ruminis DL, DSM 2154
650716033:NC_015589:8:3058645	TCGTATAGGCTCATGACACGAACCACCCTTTGCGTGTT	Desulfotomaculum ruminis DL, DSM 2154
650716033:NC_015589:8:3058710	GTTGGAGATAAATAGGATCCGGTTATCCGCCCCTGGTT	Desulfotomaculum ruminis DL, DSM 2154
650716033:NC_015589:8:3058775	TTCCTACTAAGGATAATCTTGCCCATTTTGCCCAGGGTT	Desulfotomaculum ruminis DL, DSM 2154
650716033:NC_015589:8:3058841	ATGCCAACGCACCGACAAAGAAAACATTGAGATGCTGTT	Desulfotomaculum ruminis DL, DSM 2154
650716033:NC_015589:8:3058907	GTCTCAGTAGACAAAGAAAATGACACATATGACGGAGTT	Desulfotomaculum ruminis DL, DSM 2154
650716033:NC_015589:8:3058973	ATCGAAAACCGGGCCGTCAAATAGACATTGACCATCCCGTT	Desulfotomaculum ruminis DL, DSM 2154
650716033:NC_015589:8:3059041	TGATTATTACCTATGCGCACAACCACGTTATTGTGGTT	Desulfotomaculum ruminis DL, DSM 2154
650716033:NC_015589:8:3059106	AATGCCAGGAGAACGTCTTATTGATGCTCTTGTAGAGTT	Desulfotomaculum ruminis DL, DSM 2154
650716033:NC_015589:8:3059172	TATTGCGGACTTTCTCCAATCCCTGGTCAGCAGCCAGGTT	Desulfotomaculum ruminis DL, DSM 2154
650716033:NC_015589:8:3059239	AATTACCGCAAATATTAGTCATATAGAACTAACTAAGTT	Desulfotomaculum ruminis DL, DSM 2154
650716033:NC_015589:8:3059305	AGAAGATATATTTTTAAAAATGAATCAAATGACTCCGTT	Desulfotomaculum ruminis DL, DSM 2154
650716033:NC_015589:8:3059371	GTATGAACGCTGCTTAGATCAAGTGGATCATTTTGGTT	Desulfotomaculum ruminis DL, DSM 2154
650716033:NC_015589:8:3059436	GATCGACATAGCAGTCACAAGGCTGCGAGAGTGTGGTT	Desulfotomaculum ruminis DL, DSM 2154
650716033:NC_015589:8:3059501	AGTCCGTTATCGTTTAACCATTGGCTGATTTTGTCAAGTT	Desulfotomaculum ruminis DL, DSM 2154
650716033:NC_015589:8:3059568	ATGGAAAGTAAGCCTTTGGATATAACGATCATCATTGTT	Desulfotomaculum ruminis DL, DSM 2154
650716033:NC_015589:8:3059634	AGAATGAAAGAATTTGGACTGAAATTTTCAGTAGAAGTT	Desulfotomaculum ruminis DL, DSM 2154
650716033:NC_015589:8:3059700	TAAACTACAAGCACTTAAACAACTCAAAGCAGGGGAGTT	Desulfotomaculum ruminis DL, DSM 2154
650716033:NC_015589:8:3059766	GTCCATCCACGGGCAGAAAACGCCAGTTTGTATACGGTT	Desulfotomaculum ruminis DL, DSM 2154
650716033:NC_015589:8:3059832	TTTCATCTTTACCTGGGTTAGGCGAGGAAGACAATAGTT	Desulfotomaculum ruminis DL, DSM 2154
650716033:NC_015589:8:3059898	GCGATAAATCTCTTTCAAGTCTTTTTTTCTTGATGGTT	Desulfotomaculum ruminis DL, DSM 2154
650716033:NC_015589:8:3059963	GATTTTCCTTGCCTTCACCGCTTGTTTTCTTGACTTGTT	Desulfotomaculum ruminis DL, DSM 2154
650716033:NC_015589:8:3060029	TCTGCCGCAAGTGCGCGGAGGAGATCGAGATAGGTGGCTCGTT	Desulfotomaculum ruminis DL, DSM 2154
650716033:NC_015589:8:3060099	AGTTTGACATCTCCCTGAAACAAGTCCGAATCGCGGGTT	Desulfotomaculum ruminis DL, DSM 2154
650716033:NC_015589:8:3060165	CATGTAGTCCGGAAACCAATGCCAGCCCACGTATTCACAGTT	Desulfotomaculum ruminis DL, DSM 2154
650716033:NC_015589:8:3060234	GAAATGTTGTTGCGTATGGCTTTTGTTCCATCTGGAGTT	Desulfotomaculum ruminis DL, DSM 2154
650716033:NC_015589:8:3060300	AAGCCTCTCTTCCCTGCGTTCGTTGTGACGTAGCACAGTT	Desulfotomaculum ruminis DL, DSM 2154
650716033:NC_015589:8:3060367	ATGCTCTGCAGGACCCAAATGTAATCAAACACGCTTAGTT	Desulfotomaculum ruminis DL, DSM 2154
650716033:NC_015589:8:3060434	CCATTTAGAATAATTCTTGCAGTGCGACCTAAACGGTGTT	Desulfotomaculum ruminis DL, DSM 2154
650716033:NC_015589:8:3060501	TTCTTTGATGCGTTTTTGTCTGTCATCTTGGCATCGGTT	Desulfotomaculum ruminis DL, DSM 2154
650716033:NC_015589:8:3060567	GTGCTACGCGTCGAATGTCACTGTCATTCCGTACAGTT	Desulfotomaculum ruminis DL, DSM 2154
650716033:NC_015589:8:3060632	AAATGTTGTTGCGTATGGCTTTTGTTCCATCTGGAGTT	Desulfotomaculum ruminis DL, DSM 2154
650716033:NC_015589:8:3060697	AGTCTTTTCTCCCCTGGTTTCAGTTCTTACAATGCGGGTT	Desulfotomaculum ruminis DL, DSM 2154
650716033:NC_015589:8:3060764	TTGTTGCCTTCATGTTTAATCCGAAAGACTATATCCTGTT	Desulfotomaculum ruminis DL, DSM 2154
650716033:NC_015589:8:3060831	GGCCGCCTTCTGCACCGCAGATAAAGCAGACTGGTAAGTT	Desulfotomaculum ruminis DL, DSM 2154
650716033:NC_015589:8:3060898	GTGCTAAAACATTCGTCGGTTGTCTTTCTACATATGTT	Desulfotomaculum ruminis DL, DSM 2154
650716033:NC_015589:8:3060963	TTAATCGTCGTCGGCTTATACCGACGACAACATCCGATGTT	Desulfotomaculum ruminis DL, DSM 2154
650716033:NC_015589:9:3091332	GAGGGAGAACACAATGGACTGGAGCGGACAGAAAA	Desulfotomaculum ruminis DL, DSM 2154
650716033:NC_015589:9:3091397	TCCGTTCCTAAACAACATAGGTCTTCCTTTTTTAATGC	Desulfotomaculum ruminis DL, DSM 2154
650716033:NC_015589:9:3091465	TCTTCTCCAATCGCTCCATTTCTTTTTCTAACTCC	Desulfotomaculum ruminis DL, DSM 2154
650716033:NC_015589:9:3091530	AGACGGGAACCATCGAATAGAGTAGCATCTACCGCCGGG	Desulfotomaculum ruminis DL, DSM 2154
650716033:NC_015589:9:3091599	GCTGTTCATCAGTTAGGGTATTGAGAGCTGCGATTTCC	Desulfotomaculum ruminis DL, DSM 2154
650716033:NC_015589:9:3091667	TTGCTTAAACTGGATGAAAAAACAGGGTCTATTGA	Desulfotomaculum ruminis DL, DSM 2154
650716033:NC_015589:9:3091732	CAGATGTCATATCCGACTATGTCAGACCACCCAAAAC	Desulfotomaculum ruminis DL, DSM 2154
650716033:NC_015589:9:3091799	CAGTCAAATCAAACTCCACCACATCATCAAACTTTCC	Desulfotomaculum ruminis DL, DSM 2154
650716033:NC_015589:9:3091866	TTGTTTCGCCAACCACGTACTGGAAACGAGCATCGTGG	Desulfotomaculum ruminis DL, DSM 2154
650716033:NC_015589:9:3091934	TCCGAGGCGGGAAGCTATATGGTACGTCAATCAGA	Desulfotomaculum ruminis DL, DSM 2154
650716033:NC_015589:9:3091999	CTAGATCGTCCTCATCGTCTGTGGCATCAATTTCA	Desulfotomaculum ruminis DL, DSM 2154
650716033:NC_015589:9:3092064	ATGGTTATGTTTATATCGAGTCCCCAAGTAATACTCGTC	Desulfotomaculum ruminis DL, DSM 2154
650716033:NC_015589:9:3092133	GTGGTTTCTTTGCTTTACGCCATTGCTCAATAATTT	Desulfotomaculum ruminis DL, DSM 2154
650716033:NC_015589:9:3092199	ATCTTTTCGGCGTCCGTCTCATACTGCCATCGGTCA	Desulfotomaculum ruminis DL, DSM 2154
650716033:NC_015589:9:3092265	TACATGATTGGGATGATTATGCCGGAAAACTTATG	Desulfotomaculum ruminis DL, DSM 2154
650716033:NC_015589:9:3092330	TCCGTTGGTATAATTAGCTTGGTTGCACCACATGCAAC	Desulfotomaculum ruminis DL, DSM 2154
650716033:NC_015589:9:3092398	TTGAAAGCTCTCTTAATACCTCAACAATACTCTTATT	Desulfotomaculum ruminis DL, DSM 2154
650716033:NC_015589:9:3092465	ATCAGATTGGCTTGATCTTTCATTTCCACCCTCCCT	Desulfotomaculum ruminis DL, DSM 2154
650716033:NC_015589:9:3092531	TACCGTAATCAACGTTTATAGACTGACCGCCTTGGTCAT	Desulfotomaculum ruminis DL, DSM 2154
650716033:NC_015589:9:3092600	AGAAGTCTATCCCCATATTAAAGATGGATGAGGAAA	Desulfotomaculum ruminis DL, DSM 2154
650716033:NC_015589:9:3092666	TTTCTTCTCGGCATCATCCATCCCTCCCTCGGAA	Desulfotomaculum ruminis DL, DSM 2154
650716033:NC_015589:9:3092730	ACTTCTACCTCGACATTCACTACAATGCCGGGGTACT	Desulfotomaculum ruminis DL, DSM 2154
650716033:NC_015589:9:3092797	TTGGCAAGAATTGCTTGTTTTCCTCTGTTTCCGAA	Desulfotomaculum ruminis DL, DSM 2154
650716033:NC_015589:9:3092862	AGATATGGCAACTGCAAAAAGTATGGCTGTCCGTAAAT	Desulfotomaculum ruminis DL, DSM 2154
650716033:NC_015589:9:3092930	TGGTTTCAACCCTTGATGGTCGCTTCTTAAAAAAC	Desulfotomaculum ruminis DL, DSM 2154
650716033:NC_015589:10:3099692	ATCAGGAAGCAAAAGCGGACATGAATCTATTTTTAACATGTCTTATATTTAGCGGGCTGCGACGG	Desulfotomaculum ruminis DL, DSM 2154
650716033:NC_015589:10:3099787	TGTTTCTTCATCTAAAGCAATAATTTCACCTTGAATG	Desulfotomaculum ruminis DL, DSM 2154
650716033:NC_015589:10:3099854	CGTAATCGTCAGATGTAATTTCCGGGGCGAAAACAGTCA	Desulfotomaculum ruminis DL, DSM 2154
650716033:NC_015589:10:3099923	TAGGGAGGATGCCATCATTTAAACATCCATAAAGGCCTTG	Desulfotomaculum ruminis DL, DSM 2154
650716033:NC_015589:10:3099993	TTTTTTATAAAAGCGAGAGTAAGGGCGGCTATCGC	Desulfotomaculum ruminis DL, DSM 2154
650716033:NC_015589:10:3100058	TGTTACTCCGGCGCCGCTGGTCCTGACCCCCGGTGCCA	Desulfotomaculum ruminis DL, DSM 2154
650716033:NC_015589:10:3100126	ATATAAATATATCATGATATATCATGATATGTCAATAC	Desulfotomaculum ruminis DL, DSM 2154
650716033:NC_015589:10:3100194	AAAAGATACTGAATTCTTTCATAAGGTTCATTACC	Desulfotomaculum ruminis DL, DSM 2154
650716033:NC_015589:10:3100259	TCTTTTTGGCGTAACTCCTCTTTGAGCGGGATAG	Desulfotomaculum ruminis DL, DSM 2154
650716033:NC_015589:10:3100323	TCTGTCGATTGACTCTGAAGTGGGTGGGGCGGCGGCTA	Desulfotomaculum ruminis DL, DSM 2154
650716033:NC_015589:10:3100391	CCCCAAGGTATAGGGGGTATAAATATAGTAGATACC	Desulfotomaculum ruminis DL, DSM 2154
650716033:NC_015589:10:3100457	AACTGTCTGGCTTGATAATCCAACTTCATCGCCAATA	Desulfotomaculum ruminis DL, DSM 2154
650716033:NC_015589:10:3100524	TCGGTATTGAGTTATGCGACCCCACAACCTTCCAA	Desulfotomaculum ruminis DL, DSM 2154
650716033:NC_015589:10:3100589	ATTTCATTGGGGTTCATGAATTACATTTGTATGTTCCA	Desulfotomaculum ruminis DL, DSM 2154
650716033:NC_015589:10:3100657	TGAAAATAGAATTTTAAAGGAGAAACTTGGAGGTATTCA	Desulfotomaculum ruminis DL, DSM 2154
650716033:NC_015589:10:3100726	CTCTCCCACATCTATCCCCAAAGGGAACCCCTGGCCTGC	Desulfotomaculum ruminis DL, DSM 2154
650716033:NC_015589:10:3100795	TATAGAGCCGCCGTTCAATTGTTCGGTTGCTATGTCAGTCTAT	Desulfotomaculum ruminis DL, DSM 2154
650716033:NC_015589:10:3100868	TACATCATTTTATCCCTCTTTCTATTTTTCTTTTTC	Desulfotomaculum ruminis DL, DSM 2154
650716033:NC_015589:10:3100934	ACTGAGTTCATGCTACACACTCCTTTGTTGTAGATATGA	Desulfotomaculum ruminis DL, DSM 2154
650716033:NC_015589:10:3101003	TATTTTAAAGCGCTTTTATCATCACCTACTGGTGTA	Desulfotomaculum ruminis DL, DSM 2154
650716033:NC_015589:10:3101069	CCCCGGCACAATTTGAAAACCTATTCCCCATACAGAA	Desulfotomaculum ruminis DL, DSM 2154
650716033:NC_015589:10:3101136	CTTGCACTCTTGCCCCGATCCCCGGCAGCTTTCTGAAT	Desulfotomaculum ruminis DL, DSM 2154
650716033:NC_015589:10:3101204	ATAAATGGCATAGTGACAACACTAATACAGATAG	Desulfotomaculum ruminis DL, DSM 2154
650716033:NC_015589:10:3101268	CCGGGACACTGACGTAGGCCGCTGCATCCGGAATGTG	Desulfotomaculum ruminis DL, DSM 2154
650716033:NC_015589:10:3101335	ACCCCGATACAGACGATGAATCTTCGGCTTGCGACTG	Desulfotomaculum ruminis DL, DSM 2154
650716033:NC_015589:10:3101402	GTATAGATCAAGTTGAACTTCTTCAGCGTCAGGGATTC	Desulfotomaculum ruminis DL, DSM 2154
650716033:NC_015589:10:3101470	TTACTGATGATTGCTTACTTTCTTTATTTACAAGCA	Desulfotomaculum ruminis DL, DSM 2154
650716033:NC_015589:10:3101536	TTTTTCACGAATTCCTCTGCTGCAACCATAGCAGCCA	Desulfotomaculum ruminis DL, DSM 2154
650716033:NC_015589:10:3101603	GAATTGCAATAGCCTTGGCCTCTGTTGGCCGACCTAT	Desulfotomaculum ruminis DL, DSM 2154
650716033:NC_015589:10:3101670	TATTATCCTTACTTCCCCCTTCTCCATTTGTTTATA--	Desulfotomaculum ruminis DL, DSM 2154
2501651219:Sfa_scaffold00001:1:165029	TGTGCCGCAGAATGCAGAGCCTCCGCGGGCAGA	Synergistetes Syn_Fa1
2501651219:Sfa_scaffold00001:1:165093	TTATCTGGTTTGTGATCTGCTTTACCTGATTT	Synergistetes Syn_Fa1
2501651219:Sfa_scaffold00001:1:165156	GCGGGCCGTAAAATGGATATTTATCGTGTAAAAA	Synergistetes Syn_Fa1
2501651219:Sfa_scaffold00001:1:165221	TCTTCGTCTGCCTCGATCTTCCCAAAGATACCG	Synergistetes Syn_Fa1
2501651219:Sfa_scaffold00001:1:165285	TCTCTTCCGGCGTTACCTCGGCGTCTGCCTTGG	Synergistetes Syn_Fa1
2501651219:Sfa_scaffold00001:1:165349	GCAGCCGCTCCGAATATTTAAAGCCGTTGGCGTA	Synergistetes Syn_Fa1
2501651219:Sfa_scaffold00001:1:165414	TGTCCTATAGCAAAAAGACGGGTTATCGAGCGA	Synergistetes Syn_Fa1
2501651219:Sfa_scaffold00001:1:165478	TGGCTTACCGAGCAAAATCAAAGGTACCGCGGG	Synergistetes Syn_Fa1
2501651219:Sfa_scaffold00001:1:165542	AACGTCAGAGGATGACACCCTCTGTTAGTTCAAAC	Synergistetes Syn_Fa1
2501651219:Sfa_scaffold00001:1:165608	GAGGTATCGAGACAATAAAATGCTGTTTGAAGGA	Synergistetes Syn_Fa1
2501651219:Sfa_scaffold00001:1:165673	CAGTACCAAAATACAAAAACTAATGCCATCGAA	Synergistetes Syn_Fa1
2501651219:Sfa_scaffold00001:1:165737	CATGACAGACGTAATCATCGCATGCCGTCAAA	Synergistetes Syn_Fa1
2501651219:Sfa_scaffold00001:1:165800	GACCGCCTTGTCAAAAAGCAGGCGCGCGAGGGTA	Synergistetes Syn_Fa1
2501651219:Sfa_scaffold00001:1:165865	TGGTGGTTTCAATGATGTCAGCTCCGAGGCAT	Synergistetes Syn_Fa1
2501651219:Sfa_scaffold00001:1:165928	CCGGACGGGTTAAAAATCAACCCCGACCGCTATGT	Synergistetes Syn_Fa1
2501651219:Sfa_scaffold00001:1:165994	GGAGAGAGCTACCGCTATGCAGACTACGATAT	Synergistetes Syn_Fa1
2501651219:Sfa_scaffold00001:2:197941	AAAGGTAACGGTTTTTAGAACGCCGGGCTC	Synergistetes Syn_Fa1
2501651219:Sfa_scaffold00001:2:198007	TCAAGTCGTTTTTGCTCGAATATCATGCCG	Synergistetes Syn_Fa1
2501651219:Sfa_scaffold00001:2:198073	CCTCCGTATCCGGCTGTTTGAGCCCCGATA	Synergistetes Syn_Fa1
2501651219:Sfa_scaffold00001:2:198139	TGAGTCTCATTGATTAATCCAACCAACATT	Synergistetes Syn_Fa1
2501651219:Sfa_scaffold00001:2:198205	AGCAAAACCAGAATATATATATGACTTCCA	Synergistetes Syn_Fa1
2501651219:Sfa_scaffold00001:2:198271	TGCCGGCGCGCGTCAACGCTCTCTTTATGG	Synergistetes Syn_Fa1
2501651219:Sfa_scaffold00001:2:198337	ACATCATCGGCGGAGTCAACGCAGCCACCG	Synergistetes Syn_Fa1
2501651219:Sfa_scaffold00015:1:73660	ATCTTGAGGACTACCGGGCATTTTGGTACGGACGAC	Synergistetes Syn_Fa1
2501651219:Sfa_scaffold00015:1:73726	CCGTCACAGACAAAGGCACGCTCGACAACAATGGAC	Synergistetes Syn_Fa1
2501651219:Sfa_scaffold00015:1:73792	TCGAGCCAGGTGCCGATATAACCAAGGAGCCGAGGAG	Synergistetes Syn_Fa1
2501651219:Sfa_scaffold00015:1:73859	GACACTGCGCTGGACAAGCCCCTGCACCTCTGTGAGA	Synergistetes Syn_Fa1
2501651219:Sfa_scaffold00015:1:73926	CTGGAGCCGAGAAGACGCGCCATGTCGCGGAGTT	Synergistetes Syn_Fa1
2501651219:Sfa_scaffold00015:1:73990	CGATATATGCGATGTCCTTTATCGCCTCGTGCTTG	Synergistetes Syn_Fa1
2501651219:Sfa_scaffold00015:1:74055	GGACGTTGTGAGCGGAGACATGGCGCTTGTTGTTTA	Synergistetes Syn_Fa1
2501651219:Sfa_scaffold00015:1:74121	CACGGACGGTCACACTCGCCTTGACCACCGCGCCAAG	Synergistetes Syn_Fa1
2501651219:Sfa_scaffold00015:2:74669	GACAAAGAAATCACCCGCCGCGTACAAGAGGCTCG	Synergistetes Syn_Fa1
2501651219:Sfa_scaffold00015:2:74734	GAATGTGGGGATTTCGCCCGACTCCTGAAAGTATT	Synergistetes Syn_Fa1
2501651219:Sfa_scaffold00015:2:74799	CGCGGAGCAAGCCCGCGGTAAGCGTATTTAATATC	Synergistetes Syn_Fa1
2501651219:Sfa_scaffold00015:2:74864	GCAGAAGGAAGCAAAACAAGGACGCTGACAGCCTT	Synergistetes Syn_Fa1
2501651219:Sfa_scaffold00015:2:74929	CGGGGCCTGCGGCGCGCAGCTGCTCCATCCGTCGCCG	Synergistetes Syn_Fa1
2501651219:Sfa_scaffold00015:3:76076	AAGCTAAAGAGGCTAGGCAACAAAAATCCTGCCCGT	Synergistetes Syn_Fa1
2501651219:Sfa_scaffold00015:3:76142	ACGTGGCACGAGGAACGGTTGTCTCCTGGGAATCTGG	Synergistetes Syn_Fa1
2501651219:Sfa_scaffold00015:3:76209	GTATTAAATTCTATGGCCGCTCTTAACGCTCCGTA	Synergistetes Syn_Fa1
2501651219:Sfa_scaffold00015:4:78407	GAGCAGCTGCGCCAGCGTCACGGAGAATTGCATCGTAT	Synergistetes Syn_Fa1
2501651219:Sfa_scaffold00015:4:78475	TTTTCGCCCGCCCGCGGCGTACCGGCGGGGTTTCCG	Synergistetes Syn_Fa1
2501651219:Sfa_scaffold00018:1:26320	TTCAGGCGGCTCTTGTCGAACGACGCCCTGCCAGTTTCAACTACC	Synergistetes Syn_Fa1
2501651219:Sfa_scaffold00018:1:26385	TCGTGGCAAACGGCGTAGTGATACGCATGGAGAAGTTTCAACTACC	Synergistetes Syn_Fa1
2501651219:Sfa_scaffold00018:1:26451	CCCAGCGGGGTTCACTTGCTCCAGTTTCATAGCGTTTCAACTACC	Synergistetes Syn_Fa1
2501651219:Sfa_scaffold00018:1:26516	ATATGCTCTATATACTCTTTGCACTCTCTATAGTTTCAACTACC	Synergistetes Syn_Fa1
2501651219:Sfa_scaffold00018:1:26580	TCGAGCATCCGCGCATGTATCCCGCGCTTACGGTTTCAACTACC	Synergistetes Syn_Fa1
2501651219:Sfa_scaffold00018:1:26644	ATATCACCAAGACTTTTGACCTAAAAACAAAGATGTTTCAACTACC	Synergistetes Syn_Fa1
2501651219:Sfa_scaffold00018:1:26710	TAAATAAAAATTACCAGAATGTAATGAAGATGCTGTTTCAACTACC--	Synergistetes Syn_Fa1
2509276007:EubceDRAFT_ECV.1:1:1908355	CTTGACACCATAGCGGACATGATGGGAGACTATG	Eubacterium cellulosolvens 6
2509276007:EubceDRAFT_ECV.1:1:1908422	CGATCTTGTAAAGAAATGGATTTTCCACAACAA	Eubacterium cellulosolvens 6
2509276007:EubceDRAFT_ECV.1:1:1908488	TGAAAGCACTTTTGTGTATTTTAGCGGTTCTAGC	Eubacterium cellulosolvens 6
2509276007:EubceDRAFT_ECV.1:1:1908555	ATCTAATGCACGGCGGCAAATGCGACGACGGGC	Eubacterium cellulosolvens 6
2509276007:EubceDRAFT_ECV.1:1:1908621	TGCGCCTCGGTTAACTTGCCGTATTCGCCTGTAA	Eubacterium cellulosolvens 6
2509276007:EubceDRAFT_ECV.1:1:1908688	CAGTCCCTTAACCAAGCAAGTCTCTAAAGCC	Eubacterium cellulosolvens 6
2509276007:EubceDRAFT_ECV.1:1:1908752	AGCGAAGCCGTCGCTTAACTTCTGCCAGCGTT	Eubacterium cellulosolvens 6
2509276007:EubceDRAFT_ECV.1:1:1908817	GTTAATTTATGCGTTAAGGGCACAGAAACGCCCTA	Eubacterium cellulosolvens 6
2509276007:EubceDRAFT_ECV.1:1:1908885	CACACGCTCACCAAGCCCCAGCCGCTCTATAC	Eubacterium cellulosolvens 6
2509276007:EubceDRAFT_ECV.1:1:1908950	CGCTTGGCGCACTCGGTAAAGTCAAGTCTTTAAA	Eubacterium cellulosolvens 6
2509276007:EubceDRAFT_ECV.1:1:1909017	AATTAATAACGATCACTAAGTTATTGACAGTTAC	Eubacterium cellulosolvens 6
2509276007:EubceDRAFT_ECV.1:1:1909084	GTAAGCTTCGCTAAACTTCATGCCCAATTCGCG	Eubacterium cellulosolvens 6
2509276007:EubceDRAFT_ECV.1:1:1909150	TTGAGCCTGTGGGTATGATCCTTGATGATGAAGA	Eubacterium cellulosolvens 6
2509276007:EubceDRAFT_ECV.1:1:1909217	ACTAACTAATGCCTGTACCTTGTCCTTGTCTATC	Eubacterium cellulosolvens 6
2509276007:EubceDRAFT_ECV.1:1:1909284	CACAAATGTATAAAGAGGTGGATCTGTCAGATTA	Eubacterium cellulosolvens 6
2509276007:EubceDRAFT_ECV.1:1:1909351	ACAAAGATGTGGTCAAGATCATCGAGAAATACCG	Eubacterium cellulosolvens 6
2509276007:EubceDRAFT_ECV.1:1:1909418	ACACAGGAAGAAAAAGATATGCTGATGGAGATG	Eubacterium cellulosolvens 6
2509276007:EubceDRAFT_ECV.1:1:1909484	TTGAAACTTGTTACGACGGTTACGGACGATTTGG	Eubacterium cellulosolvens 6
2509276007:EubceDRAFT_ECV.1:1:1909551	GTCTACAAACTTTACGTCATCGCACAGACGGA	Eubacterium cellulosolvens 6
2509276007:EubceDRAFT_ECV.1:1:1909616	TCTAAGTTCATCATCCATGAGATTTACCAGCGC	Eubacterium cellulosolvens 6
2509276007:EubceDRAFT_ECV.1:1:1909682	ATAGGTGATGATTCCGTCTGTCTCAAGACTGC	Eubacterium cellulosolvens 6
2509276007:EubceDRAFT_ECV.1:1:1909747	CTGTCTGGATGCGTCCCTCGACTGCGATCTTAG	Eubacterium cellulosolvens 6
2509276007:EubceDRAFT_ECV.1:1:1909813	GTTTGTCGCGTTGAATACACACTCCGGGAGTTCCG	Eubacterium cellulosolvens 6
2509276007:EubceDRAFT_ECV.1:1:1909881	CAAAGGAATCCACAAAATCAATTACAGTGCCGTA	Eubacterium cellulosolvens 6
2509276007:EubceDRAFT_ECV.1:1:1909948	TTTAAATCAAGGCTTGTATTTTCAAAGTATTCAAG	Eubacterium cellulosolvens 6
2509276007:EubceDRAFT_ECV.1:1:1910016	ATGATAGCTTGCTGTTCGCAGTCCCTTTTGCTT	Eubacterium cellulosolvens 6
2509276007:EubceDRAFT_ECV.1:1:1910082	TCTATCTTTGTTCTCATAGTGCTCAATCCGTTCCTT	Eubacterium cellulosolvens 6
2509276007:EubceDRAFT_ECV.1:1:1910151	CTCTCTACTATTGTTATTTTTCATCCCTCACT	Eubacterium cellulosolvens 6
2509276007:EubceDRAFT_ECV.1:1:1910216	GCAGGAGGCGAAACAAAGAAAAAAATTGAAAAG	Eubacterium cellulosolvens 6
2509276007:EubceDRAFT_ECV.1:1:1910282	CGAAGGAAAAAGTCGATAAAAACCTCAAATTCA	Eubacterium cellulosolvens 6
2509276007:EubceDRAFT_ECV.1:1:1910348	TATAATTACATCACTCATTATTCCACCTTGCATT	Eubacterium cellulosolvens 6
2509276007:EubceDRAFT_ECV.1:1:1910415	CCCCGTCATTGCGCTGTGTCTGTTTTTGCACCG	Eubacterium cellulosolvens 6
2509276007:EubceDRAFT_ECV.1:1:1910481	TCCGCTGACAATCCAAAATACATGAGGCAGGGCG	Eubacterium cellulosolvens 6
2509276007:EubceDRAFT_ECV.1:1:1910548	GAAAAATTGGATCACTATTTTTGATTGCGTGA	Eubacterium cellulosolvens 6
2509276007:EubceDRAFT_ECV.1:1:1910613	CTACGTTAAAGCAGGCTGTTGAAGAGTGGATGAA	Eubacterium cellulosolvens 6
2509276007:EubceDRAFT_ECV.1:1:1910680	CATTGTTTCCAAAGCCATTCCCGGCCGCAAGCA	Eubacterium cellulosolvens 6
2509276007:EubceDRAFT_ECV.1:1:1910746	GATTTCATCAAGCTTGACTTCCTGCACGTCGTA	Eubacterium cellulosolvens 6
2509276007:EubceDRAFT_ECV.1:1:1910812	CATGAAGCGTGCGTCAAACTTAATTTGCACGAT	Eubacterium cellulosolvens 6
2509276007:EubceDRAFT_ECV.1:1:1910878	CAACCTGCAAATGTGTGAATCGGCTGTATTTCCG	Eubacterium cellulosolvens 6
2509276007:EubceDRAFT_ECV.1:1:1910945	TGCAAAGTTACGAAAGGAGAAGCACACAATGACA	Eubacterium cellulosolvens 6
2509276007:EubceDRAFT_ECV.1:1:1911012	ACATTGTGGGCGGATTTATCGCCGCCTGTCATA	Eubacterium cellulosolvens 6
2509276007:EubceDRAFT_ECV.1:1:1911078	CTATCTATCTATCACATCTTCTATATTATATTTA	Eubacterium cellulosolvens 6
2509276007:EubceDRAFT_ECV.1:1:1911145	TTAAAATTGAAATTCATCGACGACGGAGGAGCC	Eubacterium cellulosolvens 6
2509276007:EubceDRAFT_ECV.1:1:1911211	TGTCAGAAGTATGATGGACGATATGCCGGAGGAA	Eubacterium cellulosolvens 6
2509276007:EubceDRAFT_ECV.1:1:1911278	TTGACGGAAGGGGGAATGTTAAATGATGGAATAC	Eubacterium cellulosolvens 6
2509276007:EubceDRAFT_ECV.1:1:1911345	AAATATTGCAAAGGAAATAGAAAAATTGCCGTCT	Eubacterium cellulosolvens 6
2509276007:EubceDRAFT_ECV.1:1:1911412	ATGTTCACCATCGATTTCTTGCCAATCGTACACAA	Eubacterium cellulosolvens 6
2509276007:EubceDRAFT_ECV.1:1:1911480	GTTCTGTTCATCGTACTCATCAAATTTTTTTAT	Eubacterium cellulosolvens 6
2509276007:EubceDRAFT_ECV.1:1:1911546	TTCAACGAGATCACAAAGAAGCTTCCTGAAAAGAA	Eubacterium cellulosolvens 6
2509276007:EubceDRAFT_ECV.1:1:1911614	AACGGTTTTCACGTCATCAAGTACCTGCTCTTTTG	Eubacterium cellulosolvens 6
2509276007:EubceDRAFT_ECV.1:1:1911682	AACGGTTTTCACGTCATCAAGTACCTGCTCTTTTG	Eubacterium cellulosolvens 6
2509276007:EubceDRAFT_ECV.1:1:1911750	CACCTCTTGTCTTTCGGTATGTCCATGCGCTTT	Eubacterium cellulosolvens 6
2509276007:EubceDRAFT_ECV.1:1:1911816	CACTAATCTTTTTCATTACCGCGTTATACAGTTT	Eubacterium cellulosolvens 6
2509276007:EubceDRAFT_ECV.1:1:1911883	CACGGAATCCGGCAACAACGACTCCAAAACATC	Eubacterium cellulosolvens 6
2509276007:EubceDRAFT_ECV.1:1:1911949	TTTGCGGAGTGCTACAACAGTATCAAAAACAAA	Eubacterium cellulosolvens 6
2509276007:EubceDRAFT_ECV.1:1:1912015	TTGATCTATAATGCAGAAGGTAAATTGGTAAATG	Eubacterium cellulosolvens 6
2509276007:EubceDRAFT_ECV.1:1:1912082	TAATTTAATGATAATTTTTTACTTTCTTCCGGCC	Eubacterium cellulosolvens 6
2509276007:EubceDRAFT_ECV.1:1:1912149	CAGATGAAAAAGGCGATGGTTGAAGATTACCTATTA	Eubacterium cellulosolvens 6
2509276007:EubceDRAFT_ECV.1:1:1912218	TCCGTTTGGTGGTGTTTCTCTCTCGTTTGCACC	Eubacterium cellulosolvens 6
2509276007:EubceDRAFT_ECV.1:1:1912284	AGCCAATAATATTTCTTGCTGTCCATTTCTCCC	Eubacterium cellulosolvens 6
2509276007:EubceDRAFT_ECV.1:1:1912350	TGCGATATCTTCCAGCACGTCCGCCCGCTCG	Eubacterium cellulosolvens 6
2509276007:EubceDRAFT_ECV.1:1:1912414	GATGAAAGCATCCATGAAACGGCGGCACCTTTTC	Eubacterium cellulosolvens 6
2509276007:EubceDRAFT_ECV.1:1:1912481	GCTAAACTTCGTGGAGCTCTTCGGCTTGTTCTT	Eubacterium cellulosolvens 6
2509276007:EubceDRAFT_ECV.1:1:1912547	GTAGATCACACGTGTCTGCGGATGATCAAGCGTGTA	Eubacterium cellulosolvens 6
2509276007:EubceDRAFT_ECV.1:1:1912616	TTTTCTTCCTGCTTTTGCAGGTATCTTTTTACG	Eubacterium cellulosolvens 6
2509276007:EubceDRAFT_ECV.1:1:1912682	ATGTTGTCCTCCTTTTTTAGTTGCTTGCTTGTT	Eubacterium cellulosolvens 6
2509276007:EubceDRAFT_ECV.1:1:1912748	ATGGTTGAGGTTTGTAACGGCGATAGGCCGGAGACC	Eubacterium cellulosolvens 6
2509276007:EubceDRAFT_ECV.1:1:1912817	TGAGTGTGCCAAAGAACACAGACAGCTTGCCGA	Eubacterium cellulosolvens 6
2509276007:EubceDRAFT_ECV.1:1:1912883	TTGAAGAATATTGTAATCGGATGGAAGAAGAG	Eubacterium cellulosolvens 6
2509276007:EubceDRAFT_ECV.1:1:1912948	TCCCTTCTGCGGGGCTTCCCGCCCCGCCTGTGT	Eubacterium cellulosolvens 6
2509276007:EubceDRAFT_ECV.1:1:1913014	CTGCCCCTTGCATTCCGTCGGACGGACATCGAC	Eubacterium cellulosolvens 6
2509276007:EubceDRAFT_ECV.1:1:1913080	ATAGAGATTGACATTAAGCTGTCAGATGATACATT	Eubacterium cellulosolvens 6
2509276007:EubceDRAFT_ECV.1:1:1913148	TTTTGACTATAATAGATTATCTCGGATTTTTTAG	Eubacterium cellulosolvens 6
2509276007:EubceDRAFT_ECV.1:1:1913215	CTTCCTGCAGCGTTCGCACATTCCGCCATCAA	Eubacterium cellulosolvens 6
2509276007:EubceDRAFT_ECV.1:1:1913280	TTATGTTTCCCGGCTGGATCAGATCCAGTTGAA--	Eubacterium cellulosolvens 6
2509276055:TresaDRAFT_Contig195.4:1:321776	GCGCCCGACTTGACGTCGTTTACAAGCCCCTTTGC	Treponema saccharophilum PB, DSM 2985
2509276055:TresaDRAFT_Contig195.4:1:321842	ACGCAGAAAGCGAACGCGCTGCCGATTCGGATT	Treponema saccharophilum PB, DSM 2985
2509276055:TresaDRAFT_Contig195.4:1:321906	ATCGAGTCCGTGAACACGGTCATCTGCACGATAAG	Treponema saccharophilum PB, DSM 2985
2509276055:TresaDRAFT_Contig195.4:1:321972	TCAAGCCCCTCGGGGACGCGAACGTAGAGGGCAC	Treponema saccharophilum PB, DSM 2985
2509276055:TresaDRAFT_Contig195.4:1:322037	TCTTTTACCGTTCCCGAAAATTATACGGGTGGAT	Treponema saccharophilum PB, DSM 2985
2509276055:TresaDRAFT_Contig195.4:1:322102	TTGACGAGACGGTAAGATGAGCGGGAAGCGTGAC	Treponema saccharophilum PB, DSM 2985
2509276055:TresaDRAFT_Contig195.4:1:322167	AATTCTCGGGGGTGGGACGCCGGAACCGCTGAA	Treponema saccharophilum PB, DSM 2985
2509276055:TresaDRAFT_Contig195.4:1:322231	CGTTTTGGACGCGAGAAGCGAGAACGCGAAACAG	Treponema saccharophilum PB, DSM 2985
2509276055:TresaDRAFT_Contig195.4:1:322296	ATTTTGACGGGTGAAAAAATTTTTTTGTTGTCAAG	Treponema saccharophilum PB, DSM 2985
2509276055:TresaDRAFT_Contig195.4:1:322362	TTGCCGTCAGCGGAAAGCGCCCTTTCGGCGCG	Treponema saccharophilum PB, DSM 2985
2509276055:TresaDRAFT_Contig195.4:1:322425	TGAAAAAACGCATTGACCGCGATAAGGGCGACGA	Treponema saccharophilum PB, DSM 2985
2509276055:TresaDRAFT_Contig195.4:1:322490	CTGTTTGGTTTAAAAAGAGGGACTACAGCGAC	Treponema saccharophilum PB, DSM 2985
2509276055:TresaDRAFT_Contig195.4:1:322553	CGTATAGAAAGCCGTCAAGTTATCCCACGACCGAG	Treponema saccharophilum PB, DSM 2985
2509276055:TresaDRAFT_Contig195.4:1:322619	CTTTTACTAACCATTTTTTACCCCCCGCCCGGCTT	Treponema saccharophilum PB, DSM 2985
2509276055:TresaDRAFT_Contig195.4:1:322685	CAAACTGATTTCTTCTACTAACCATATTCATTCA	Treponema saccharophilum PB, DSM 2985
2509276055:TresaDRAFT_Contig195.4:1:322750	AAAGAGGGGCTGACGCACAGAAAAACTGTTCGTC	Treponema saccharophilum PB, DSM 2985
2509276055:TresaDRAFT_Contig195.4:1:322815	GGTTTGTTTGATAGCAAGATTTCGCGGTTGGTTGC	Treponema saccharophilum PB, DSM 2985
2509276055:TresaDRAFT_Contig195.4:1:322881	CCTTTCTTCCTCCGTTAAAGCGATTGACCCACG	Treponema saccharophilum PB, DSM 2985
2509276055:TresaDRAFT_Contig195.4:1:322945	CATAATTGGGGCGGGGCGATTGATGTCTATCTTTG	Treponema saccharophilum PB, DSM 2985
2509276055:TresaDRAFT_Contig195.4:1:323011	CCCGCAAACGCGAAGGTCGAGACGAAAATCGGGG	Treponema saccharophilum PB, DSM 2985
2509276055:TresaDRAFT_Contig195.4:1:323076	CCGTCCCGTTGACGTCTATCGTGTCATACTTGAC	Treponema saccharophilum PB, DSM 2985
2509276055:TresaDRAFT_Contig195.4:1:323141	AACGTCTTCCCCCACAACACCGAATAGAGCGGTTGC	Treponema saccharophilum PB, DSM 2985
2509276055:TresaDRAFT_Contig195.4:1:323208	GTCCATGCGTGCGGTTACGTGGTGCGCCCGTCTCGGT	Treponema saccharophilum PB, DSM 2985
2509276055:TresaDRAFT_Contig195.4:1:323276	AAAAACTACTATGCGACATCGAACACAATATATGTC	Treponema saccharophilum PB, DSM 2985
2509276055:TresaDRAFT_Contig195.4:1:323343	ACGTCCGACTACGCGATAACGCGCGTGTCAAT	Treponema saccharophilum PB, DSM 2985
2509276055:TresaDRAFT_Contig195.4:1:323406	ATCCGACGGCATGACGTTCATCCCGCACACCA	Treponema saccharophilum PB, DSM 2985
2509276055:TresaDRAFT_Contig195.4:1:323469	GATTCCGCGGAAAGCGTGTCCTATGAGTGGAG	Treponema saccharophilum PB, DSM 2985
2509276055:TresaDRAFT_Contig195.4:1:323532	GTCGGACTCTTTCAGCAATGCGGTATATATCGGC	Treponema saccharophilum PB, DSM 2985
2509276055:TresaDRAFT_Contig195.4:1:323597	TCAATCCCGCCGATTTTCTCGCTGATGAACGCGC	Treponema saccharophilum PB, DSM 2985
2509276055:TresaDRAFT_Contig195.4:1:323662	AAAATCATCTGAACCACCCTTTAATTTTTGCAAA	Treponema saccharophilum PB, DSM 2985
2509276055:TresaDRAFT_Contig195.4:1:323727	AAACTTCGTGGACTCCATCGAGACGCCCGCAAG	Treponema saccharophilum PB, DSM 2985
2509276055:TresaDRAFT_Contig195.4:1:323791	CCGTAGGTTTCGCAGTGGTGTACCGACGAATGAG	Treponema saccharophilum PB, DSM 2985
2509276055:TresaDRAFT_Contig195.4:1:323856	AAAAGCGTCGTCGCGCTGAAGTGGTTCGGCTTGTT	Treponema saccharophilum PB, DSM 2985
2509276055:TresaDRAFT_Contig195.4:1:323922	ACCTCCATTACATTAGCAAGATGTATCGCATATA	Treponema saccharophilum PB, DSM 2985
2509276055:TresaDRAFT_Contig195.4:1:323987	AGCAGAGCCTATCATGATATTGCCTTTATTTTGCC	Treponema saccharophilum PB, DSM 2985
2509276055:TresaDRAFT_Contig195.4:1:324053	TAACACTCACATATGACGAAAAACACGTACCATA	Treponema saccharophilum PB, DSM 2985
2509276055:TresaDRAFT_Contig195.4:1:324118	TCGAATATTCCGACTACATCGCGGGCGTCTCTATG	Treponema saccharophilum PB, DSM 2985
2509276055:TresaDRAFT_Contig195.4:1:324184	TCGTCTGACTACATCGAGCAGTTGTATGCCAATA	Treponema saccharophilum PB, DSM 2985
2509276055:TresaDRAFT_Contig195.4:1:324249	TCGGAGATGGAACGGCGAAGCGCACCCGTATC	Treponema saccharophilum PB, DSM 2985
2509276055:TresaDRAFT_Contig195.4:1:324312	CGGCCGGAGAGACGGAGGGCACAATTTGCGTGCA	Treponema saccharophilum PB, DSM 2985
2509276055:TresaDRAFT_Contig195.4:1:324377	GCGTTCGCGTCCGAGACCGTGAAAATCGGCGC	Treponema saccharophilum PB, DSM 2985
2509276055:TresaDRAFT_Contig195.4:1:324440	CTCCTCGTCGAGGGCTTCAGCCTGCAACACGCGG	Treponema saccharophilum PB, DSM 2985
2509276055:TresaDRAFT_Contig195.4:1:324505	TACAATAAGGGAAGCTCGATTCTTTCTGATTTCG	Treponema saccharophilum PB, DSM 2985
2509276055:TresaDRAFT_Contig195.4:1:324570	TTTCATCTTCGCAGACGACGCTTTCCGCTTTC	Treponema saccharophilum PB, DSM 2985
2509276055:TresaDRAFT_Contig195.4:1:324633	TATCTGGTGCTGGTTCTCGTTGAGATACTGTTG	Treponema saccharophilum PB, DSM 2985
2509276055:TresaDRAFT_Contig195.4:1:324697	TCCTACTGCCAGGTATTTGAATTTTGCTGTGTTTC	Treponema saccharophilum PB, DSM 2985
2509276055:TresaDRAFT_Contig195.4:1:324763	TGTCCGTGTCGCTTTTGATTTGTCGTTCTTTGC	Treponema saccharophilum PB, DSM 2985
2509276055:TresaDRAFT_Contig195.4:1:324827	TGATATGTCGATTTCTGCCTGTCTTAAGTTCTCCAG	Treponema saccharophilum PB, DSM 2985
2509276055:TresaDRAFT_Contig195.4:1:324894	CTTCGCGCGACATCTCGATTGATATGTCGTATCCG	Treponema saccharophilum PB, DSM 2985
2509276055:TresaDRAFT_Contig195.4:1:324960	CGGATGACGGCACGCGAAGTCATGCTCCGTAATA	Treponema saccharophilum PB, DSM 2985
2509276055:TresaDRAFT_Contig195.4:1:325025	CGCGAATCAGAACGCGCTTGTCGAGGCGGTGAA	Treponema saccharophilum PB, DSM 2985
2509276055:TresaDRAFT_Contig195.4:1:325089	TTGAGCAACGACGAGTTGCTTGCAAGCGCGAAGGA	Treponema saccharophilum PB, DSM 2985
2509276055:TresaDRAFT_Contig195.4:1:325155	TACGGGATAATCCTCGGAAACACGAACGCGTTCAA	Treponema saccharophilum PB, DSM 2985
2509276055:TresaDRAFT_Contig195.4:1:325221	TACCAACGTATGAACGGAAACTGAATCTTTCGG	Treponema saccharophilum PB, DSM 2985
2509276055:TresaDRAFT_Contig195.4:1:325285	GTGTAAGACGCTGAAAAAGTTCCATCCGCTTTTG	Treponema saccharophilum PB, DSM 2985
2509276055:TresaDRAFT_Contig195.4:1:325350	ACACAACTCGCACAACTCAAACACGACAGCAAAG	Treponema saccharophilum PB, DSM 2985
2509276055:TresaDRAFT_Contig195.4:1:325415	ACGACATGGACAAAAAATTTCAAGAACTCTGGA	Treponema saccharophilum PB, DSM 2985
2509276055:TresaDRAFT_Contig195.4:1:325479	TTGAAAACGCAAATGTTCCGTTCAACGATGTCAA	Treponema saccharophilum PB, DSM 2985
2509276055:TresaDRAFT_Contig195.4:1:325544	CATGTCTTCACCTCCGTTTTTTTGCAAAGTATA	Treponema saccharophilum PB, DSM 2985
2509276055:TresaDRAFT_Contig195.4:1:325608	ACATTTCGCGTCCGCACATCTCAACGCAAGCGCC	Treponema saccharophilum PB, DSM 2985
2509276055:TresaDRAFT_Contig195.4:1:325673	AGCGATGTCAAGTGGCTTTTGAACCCAATCGGCAAG	Treponema saccharophilum PB, DSM 2985
2509276055:TresaDRAFT_Contig195.4:1:325740	TGTTATCGCGCGGAGGTCACGGACGCGGGCGCGGT	Treponema saccharophilum PB, DSM 2985
2509276055:TresaDRAFT_Contig195.4:1:325806	CGGAGAGTATGGCGGCCGCACATTCCGCAAGCA	Treponema saccharophilum PB, DSM 2985
2509276055:TresaDRAFT_Contig195.4:1:325870	TCCGGATTCTTCCGGCTTTATTGCACGCTCAAGCGC	Treponema saccharophilum PB, DSM 2985
2509276055:TresaDRAFT_Contig195.4:1:325937	CCTATCGGCTCCTTTGGAGCCGCTCTCACGATGC	Treponema saccharophilum PB, DSM 2985
2509276055:TresaDRAFT_Contig195.4:1:326002	AAAGTGCAAATTGCGTCAAAAGTGACCGCCACGAG	Treponema saccharophilum PB, DSM 2985
2509276055:TresaDRAFT_Contig195.4:1:326068	CTTTTCCTCCTCCTCCGTTGTGGCGGGTAGTGG	Treponema saccharophilum PB, DSM 2985
2509276055:TresaDRAFT_Contig195.4:1:326132	TTTATGTTATCAGTGGGAGCGTGGATTATTTTCAC	Treponema saccharophilum PB, DSM 2985
2509276055:TresaDRAFT_Contig195.4:1:326198	CTTATCGCCTCCTCTGGAGCCGTGAGCATTATG	Treponema saccharophilum PB, DSM 2985
2509276055:TresaDRAFT_Contig195.4:1:326262	ATGGTCATGATACACTCTCCTCTGTAACGTCAGC	Treponema saccharophilum PB, DSM 2985
2509276055:TresaDRAFT_Contig195.4:1:326327	ATAGTGAGATTCTGACCGACGCCATAGACGTC	Treponema saccharophilum PB, DSM 2985
2509276055:TresaDRAFT_Contig195.4:1:326390	CGTGAATTGCGTTGTATGAAGCGCAAGCATATTT	Treponema saccharophilum PB, DSM 2985
2509276055:TresaDRAFT_Contig196.1:1:1160276	GCGGCACGCACATAGCGCACCCACTTCTTAGAACTA	Treponema saccharophilum PB, DSM 2985
2509276055:TresaDRAFT_Contig196.1:1:1160347	ACGATGAATGAAGCGTCAGAATGCCTGATTATCTCATG	Treponema saccharophilum PB, DSM 2985
2509276055:TresaDRAFT_Contig196.1:1:1160420	AAGTATCCGTGCAAGAAGTGTCTATATTTGAGATAGCT	Treponema saccharophilum PB, DSM 2985
2509276055:TresaDRAFT_Contig196.1:1:1160493	TTTATATCCTCGACGTATGCCTCGAACGCTTCGCGAATATT	Treponema saccharophilum PB, DSM 2985
2509276055:TresaDRAFT_Contig196.1:1:1160569	TGTGTACCCTCTTCATCTTCAAGTGCGATGTGATTGTCGA	Treponema saccharophilum PB, DSM 2985
2509276055:TresaDRAFT_Contig196.1:1:1160644	GTTGAAGATATCATCTTCTGTCGTAACGATCTCGTGGAGA	Treponema saccharophilum PB, DSM 2985
2509276055:TresaDRAFT_Contig196.1:1:1160719	TCTTATAAACCTCCTGCACAGTAACATTTTCTGGCCAACTG	Treponema saccharophilum PB, DSM 2985
2509276055:TresaDRAFT_Contig196.1:1:1160795	ATATTGGCATCATCAATGCAAATATCAATGCCAAAACTG	Treponema saccharophilum PB, DSM 2985
2509276055:TresaDRAFT_Contig196.1:1:1160869	GTTGCTGGGATGCGGTTTGAGTCCTAGCAATTTGCTTTTTGGAAGCAACCGGTCATGGCACGCGCGAGGCGCGTACCTTTCCTGTTTTGTGAATGGGGTTTGCGTTTGCGAGTGTGTGGATG	Treponema saccharophilum PB, DSM 2985
2509276055:TresaDRAFT_Contig196.1:1:1161026	GAAAGTTGTGCTAAATTTCATAGCTTTTTCCTTAGTTTG	Treponema saccharophilum PB, DSM 2985
2509276055:TresaDRAFT_Contig196.1:1:1161100	CGCCTCGATGAACGTGATGTCCCGCTTCTCGAAAAGCGTGCCG	Treponema saccharophilum PB, DSM 2985
2509276055:TresaDRAFT_Contig196.1:1:1161178	ACGTTGTGTTCTGGAATGGTGTACTCACCGCCACCGTTCAGA	Treponema saccharophilum PB, DSM 2985
2509276055:TresaDRAFT_Contig196.1:1:1161255	GTTGCTAGGATGCTTTATGTGTCCTAGGCAATTGCACATGGAAGCAACCGGTCACGGCACGCGCAGAGCGCGTACCTTTCCTGTTTTGTGAATGGGGTTTTCGTTTGCGAATGTGCGAAGG	Treponema saccharophilum PB, DSM 2985
2509276055:TresaDRAFT_Contig196.1:1:1161411	TTTGAAACGATACGTGCATAATTGCATTTGCTAGACAGT	Treponema saccharophilum PB, DSM 2985
2509276055:TresaDRAFT_Contig196.1:1:1161485	AATCCTTCAGGAAGCGTGGTGCTTCCTTCAGGAAGTCTTCCT	Treponema saccharophilum PB, DSM 2985
2509276055:TresaDRAFT_Contig196.1:1:1161562	CCGGTAGATACGCGCTCGTGCATAAGCGAGGCACATG	Treponema saccharophilum PB, DSM 2985
2509276055:TresaDRAFT_Contig196.1:2:1161863	CCCGTGACATTTGAATTGCGTCACGATTGATTTTACGTGTCAG	Treponema saccharophilum PB, DSM 2985
2509276055:TresaDRAFT_Contig196.1:2:1161935	CTACAGTTCCCCAACAGGCTGTAGAAGCACCTGTCTAAAGGTCAGA	Treponema saccharophilum PB, DSM 2985
2509276055:TresaDRAFT_Contig196.1:2:1162010	TTTGTATATGCGTGCTCAAAATGCCCCTCATGCTGTCTATTGTCAGA	Treponema saccharophilum PB, DSM 2985
2509276055:TresaDRAFT_Contig196.1:2:1162086	TGGACATGCTCGATAGCTCGTACCATGTCTTGATTGTCAGA	Treponema saccharophilum PB, DSM 2985
2509276055:TresaDRAFT_Contig196.1:2:1162156	GACGAAATCTCGCCCACGTATTCCACGCCGAACAAATCCCGTCAGA	Treponema saccharophilum PB, DSM 2985
2509276055:TresaDRAFT_Contig196.1:2:1162231	TATGTCGCACACTCATACAAGAGGTACCATGAACATCAAAGGTCAGA	Treponema saccharophilum PB, DSM 2985
2509276055:TresaDRAFT_Contig196.1:2:1162307	TCGCCCAAGTATTCCACGCCGAAGAGGTCACGAAGCGGATTGTCAGA	Treponema saccharophilum PB, DSM 2985
2509276055:TresaDRAFT_Contig196.1:2:1162383	TTCCTAAATTGTATAATAAATCGTCATCCTGTATTTTTCACGTCAGA	Treponema saccharophilum PB, DSM 2985
2509276055:TresaDRAFT_Contig196.1:2:1162459	ACTTTTCGGTGCGCATGTCCGGCGCTATATTGTGTACGGGTCAGA	Treponema saccharophilum PB, DSM 2985
2509276055:TresaDRAFT_Contig196.1:2:1162533	AAATCTGCTTCCTTCATTCCGAACTCTTTTGCGAATTTGTCAGA	Treponema saccharophilum PB, DSM 2985
2509276055:TresaDRAFT_Contig196.1:3:1162764	CTTCACCGTCGGAACAGGCTCTGGTGTCAACTTAGACAAGTCAGAA	Treponema saccharophilum PB, DSM 2985
2509276055:TresaDRAFT_Contig196.1:3:1162837	CGAACTAAGAGTCTTTGCCATAGTCCTATCTCCTTGACAGTAAGGTCAGAA	Treponema saccharophilum PB, DSM 2985
2509276055:TresaDRAFT_Contig196.1:3:1162915	CCATGTAATCCGTGAAAATATGTCGGTGACCACAGGCAGATGTCAGAA	Treponema saccharophilum PB, DSM 2985
2509276055:TresaDRAFT_Contig196.1:3:1162990	CCATGTAATCCGTGAAAATATGTCGGTGACCACAGGCAGATGTCAGAA	Treponema saccharophilum PB, DSM 2985
2509276055:TresaDRAFT_Contig196.1:3:1163065	GT	Treponema saccharophilum PB, DSM 2985
2509276055:TresaDRAFT_Contig196.1:4:2126040	TGCCACTCCCATTAGAGCAGGAACGACGC	Treponema saccharophilum PB, DSM 2985
2509276055:TresaDRAFT_Contig196.1:4:2126109	CATCGTTCCCATTAGAGCAGGAATGCCAC	Treponema saccharophilum PB, DSM 2985
2509276055:TresaDRAFT_Contig196.1:5:2139311	AAAAGCGACGTGCAACAACGGAACGCAAAACCA	Treponema saccharophilum PB, DSM 2985
2509276055:TresaDRAFT_Contig196.1:5:2139380	GTAAGCGACTTGCAGCCATCGAACGCCCAACTG	Treponema saccharophilum PB, DSM 2985
2509276055:TresaDRAFT_Contig196.1:6:2139689	CCTTTGAACGCATCCCCACCGATTTCCGTGACGCTCTCG	Treponema saccharophilum PB, DSM 2985
2509276055:TresaDRAFT_Contig196.1:6:2139758	CCACAGAACGCACTCCAGCCGATTTCCGTGACGCTTGAT--	Treponema saccharophilum PB, DSM 2985
2511231071:NC_015873:1:246542	AGCAAAAATTTTCAACGAAAATCACTTTT	Megasphaera elsdenii DSM 20460
2511231071:NC_015873:1:246594	AACACGAGTTAATGCGATGGTTAAGC	Megasphaera elsdenii DSM 20460
2511231071:NC_015873:2:1493230	TATAATGAAGGTTTGATCATGACGACAGCTTGTATTGCT	Megasphaera elsdenii DSM 20460
2511231071:NC_015873:2:1493304	ATCATCTTTAAAACATATAACTTTTTCATGATAAACTCC	Megasphaera elsdenii DSM 20460
2511231071:NC_015873:2:1493378	TTAGGCGGAGAGCCATTGTGTAATGACAATGTCTCTAT	Megasphaera elsdenii DSM 20460
2511231071:NC_015873:2:1493451	CATGGTACGCGGTTAGCACTCAACAAGCGCCACTTGCTG	Megasphaera elsdenii DSM 20460
2511231071:NC_015873:3:1503230	AGAACCATAATCCCCGTAAGGGGACGGAAACTTGTGACATAATCACGTTGACGTTCTACTAACATGTCT	Megasphaera elsdenii DSM 20460
2511231071:NC_015873:3:1503334	TCACCGGCGATTCTAACGGCGTCTTCCGGGCTTTGCGCTT	Megasphaera elsdenii DSM 20460
2511231071:NC_015873:3:1503409	AGGCCCCTTCTTTATCTAGTTTGCTTTTTGCATTTT	Megasphaera elsdenii DSM 20460
2511231071:NC_015873:3:1503480	ATGAGACAAGCCAACTAAGAAAGAGAGGTAATTTAC	Megasphaera elsdenii DSM 20460
2511231071:NC_015873:3:1503551	ATACTTGCATAGGAAACATTAATTCCATAGCGACAATA	Megasphaera elsdenii DSM 20460
2511231071:NC_015873:3:1503624	GACAAAATCGACGCCTACGAAGCGTTAGCCATACAGCCA	Megasphaera elsdenii DSM 20460
2511231071:NC_015873:3:1503698	TGAAAATTACTCTTAGTGCTATGATGCGGCGTTCCCTCACT	Megasphaera elsdenii DSM 20460
2511231071:NC_015873:3:1503774	TGTCACCGCTGTAGTAAGTTACAAGGTGGTCGATAAT	Megasphaera elsdenii DSM 20460
2511231071:NC_015873:3:1503846	CCTCCCTTGATAATGACATAGTGCCTGTTAGGGAAAGCCT	Megasphaera elsdenii DSM 20460
2511231071:NC_015873:3:1503921	TTCTCTGTAGCTACTTCTTTTTGTTGACTACATGTTACC	Megasphaera elsdenii DSM 20460
2511231071:NC_015873:3:1503995	TAAAACTAAAAGCACATAACTTGCAAACGCGACGCCTAA	Megasphaera elsdenii DSM 20460
2511231071:NC_015873:3:1504069	TTCCTCAGCATAAAACGCTGCTAATTCATCGGCGATTTGA	Megasphaera elsdenii DSM 20460
2511231071:NC_015873:3:1504144	GTCGCAAGAACATAAGCAACCGCAACAATCATAATAGAA	Megasphaera elsdenii DSM 20460
2511231071:NC_015873:3:1504218	AGCTTGAGAAGCCCCATAGCTTCACATTCATGAAATTC	Megasphaera elsdenii DSM 20460
2511231071:NC_015873:3:1504291	ACGTTCTACGCGTTCTTTCAAAACGGGGAAGTTATCAATTT	Megasphaera elsdenii DSM 20460
2511231071:NC_015873:3:1504367	TTCAATATCGTCACGGTATTCTGGCTTGCTCTGTTT	Megasphaera elsdenii DSM 20460
2511231071:NC_015873:3:1504438	TAGCTTAATAGCTTTGTGTTCGTAAATCTTCATTGTCTT	Megasphaera elsdenii DSM 20460
2511231071:NC_015873:3:1504512	AACAACCATACCCGACCGTTTGGAGACGCTTCTAACC	Megasphaera elsdenii DSM 20460
2511231071:NC_015873:3:1504584	TACGTTTCTGCTAGGTGGTTCATAATACCTTGACCTACA	Megasphaera elsdenii DSM 20460
2511231071:NC_015873:3:1504658	ATTTTGGTATCCCTAAGGACTCTTGCATCTTTTTTGC	Megasphaera elsdenii DSM 20460
2511231071:NC_015873:3:1504730	ATCTCACGAAGTCTATCCATAATAGCAGATTTATTAC	Megasphaera elsdenii DSM 20460
2511231071:NC_015873:3:1504802	TTTCTTCTACTTTGTTTTGGTCAACTTCATTGACCGTC	Megasphaera elsdenii DSM 20460
2511231071:NC_015873:3:1504875	ATAATACGCGTTCGTTTGAACCTTTTTTTCTTCTTTTA	Megasphaera elsdenii DSM 20460
2511231071:NC_015873:3:1504948	CTAATCATCCATTTCGTCTATGATGTAGGCTGTTTT	Megasphaera elsdenii DSM 20460
2511231071:NC_015873:3:1505019	TACCTGCCTAAAATCTATATTCAGTTGTCAAAGAACAT	Megasphaera elsdenii DSM 20460
2511231071:NC_015873:3:1505092	TTAGAGGTTCAAGGATTCAAACGGGAAGATGATGAATT	Megasphaera elsdenii DSM 20460
2511231071:NC_015873:3:1505165	TTTCGAGACTTTCTGCTTCATCGGAAAGTTCTTGCCA	Megasphaera elsdenii DSM 20460
2511231071:NC_015873:3:1505237	CAACCTGCCTACTGATGAGACAAGCCGCAACGAAAAG	Megasphaera elsdenii DSM 20460
2511231071:NC_015873:3:1505309	ATCAGACCAGATGAGATTATGCGGCCATTCAAATT	Megasphaera elsdenii DSM 20460
2511231071:NC_015873:3:1505379	TTCATGCCTGCTTACCCATGTATGAACACCATGGGAGTAAGTT	Megasphaera elsdenii DSM 20460
2511231071:NC_015873:3:1505457	GTGTCAAGATTGACTTTACGTAAAGTCTGCTGTTCTACAAT	Megasphaera elsdenii DSM 20460
2511231071:NC_015873:3:1505533	TTCTTGTTCAAGCTTTAACTGTTCTTGCATCGTTCCCT	Megasphaera elsdenii DSM 20460
2511231071:NC_015873:3:1505606	ATCTGCTGGCTTGTCGTGGTCAATCAAGTTGACAGAGGA	Megasphaera elsdenii DSM 20460
2511231071:NC_015873:3:1505680	CTGGCGGTGTAGAGCTTACGGGTCTGTGAAGACCTTGCG	Megasphaera elsdenii DSM 20460
2511231071:NC_015873:4:1758457	CCGTTCCTTACAGGCTATGCCGCCCTCTGCTAC	Megasphaera elsdenii DSM 20460
2511231071:NC_015873:4:1758522	AAAGATACCCAGTATCCCCTGGCGGACATCAACGC	Megasphaera elsdenii DSM 20460
2511231071:NC_015873:4:1758589	CGGAAAGCGATATCTTTGAAGACGTCCCGTCGGCCA	Megasphaera elsdenii DSM 20460
2511231071:NC_015873:4:1758657	AAAGTTGATGCCGTAGCTGATGGCGCCCAGGCCCAT	Megasphaera elsdenii DSM 20460
2511231071:NC_015873:4:1758725	ACTGGATATATCCTTGAAAGGCCAGCTGGTCCTGG	Megasphaera elsdenii DSM 20460
2511231071:NC_015873:4:1758792	TCGTCAGCCGCGGCTTGTCTGAGAGCCGGGAAAAG	Megasphaera elsdenii DSM 20460
2511231071:NC_015873:4:1758859	CAGGAAGATGCCCTGCGGTTGTTCCGGGCCTGCCGC	Megasphaera elsdenii DSM 20460
2511231071:NC_015873:4:1758927	CCGATATGGTGAAGCGGGCCAAGGAGTTGAATATGC	Megasphaera elsdenii DSM 20460
2511231071:NC_015873:4:1758995	GATGAGGTCCATCTGGTCGACGTTCATGCCGGTCTT	Megasphaera elsdenii DSM 20460
2511231071:NC_015873:4:1759063	CTCAATGGGCAGGGCATCGACGTCGGCCCGCAGG	Megasphaera elsdenii DSM 20460
2511231071:NC_015873:4:1759129	AAGCACGTCAGCCCGGCTGGGGCCGCCGTCGCC	Megasphaera elsdenii DSM 20460
2511231071:NC_015873:4:1759194	TACAGCGGATATGAGTACGCGGCAGTTGGCGACCC	Megasphaera elsdenii DSM 20460
2511231071:NC_015873:4:1759261	ATGCTCTCTGCTGCTTCGACGATGTAATCAAGGGCT	Megasphaera elsdenii DSM 20460
2511231071:NC_015873:4:1759329	AAGTTTTGCTAACCACTGCTCATAGACACGAATCTT	Megasphaera elsdenii DSM 20460
2511231071:NC_015873:4:1759397	CGGTTCGGGCTGTTTAGTGGTTGCGGTGGCCGGG	Megasphaera elsdenii DSM 20460
2511231071:NC_015873:4:1759463	GCATTGACATCTGTAAAAGGGAAAAACTGGCTTAC	Megasphaera elsdenii DSM 20460
2511231071:NC_015873:4:1759530	TTCACGGCGCCTGTGACGCCATGCCATGCCTTAGA	Megasphaera elsdenii DSM 20460
2511231071:NC_015873:4:1759597	AATATCAAACAGAACACGGCTGCGGCCTGGCTGGAA	Megasphaera elsdenii DSM 20460
2511231071:NC_015873:4:1759665	ATAATTATCATCTACAAGGCACTGCTTCTGGGTAT	Megasphaera elsdenii DSM 20460
2511231071:NC_015873:4:1759732	TGAAACCATGACGGATTTCCTCACAGATGCATAC	Megasphaera elsdenii DSM 20460
2511231071:NC_015873:4:1759798	TGGTTGGCTGTGATGCTTGAAGAAAGCGGCACGTC	Megasphaera elsdenii DSM 20460
2511231071:NC_015873:4:1759865	AGTTGAAGTACGACTTTATCCGAGTCTTGATGAA	Megasphaera elsdenii DSM 20460
2511231071:NC_015873:4:1759931	CCGTGTGCGTCCGCCGGATGAGATTTCCGCGCCGT	Megasphaera elsdenii DSM 20460
2511231071:NC_015873:4:1759998	GTTGCTGATAAAAGCTAGTTCCACTAACACAGCAG	Megasphaera elsdenii DSM 20460
2511231071:NC_015873:4:1760065	ATCGGGCCAGGGCAAGAAGAGCTGTCTTTTAAACTG	Megasphaera elsdenii DSM 20460
2511231071:NC_015873:4:1760133	ATGAGGTAGACCCTTTTCATACGACCGTAAGCATC	Megasphaera elsdenii DSM 20460
2511231071:NC_015873:4:1760200	GAGGACCGCGGACGACGTTTCACGCGAAATCCGAT	Megasphaera elsdenii DSM 20460
2511231071:NC_015873:4:1760267	GCAAGCCGGGCAGATCTGTGTTTCCAGCCATTTTAC	Megasphaera elsdenii DSM 20460
2511231071:NC_015873:4:1760335	GGAACTCATCCAGGAAGACGCCGGTATCGTCCCG	Megasphaera elsdenii DSM 20460
2511231071:NC_015873:4:1760401	TGGGCAGTACTGATTGGCGTCCTGGTATCGGCCGCA	Megasphaera elsdenii DSM 20460
2511231071:NC_015873:4:1760469	CTTGCGGGTCACAGTCAATCATGAGTACTTGCGGT	Megasphaera elsdenii DSM 20460
2511231071:NC_015873:4:1760536	ACGCTGGAGGATTTAGACGGTCGGACACCCGAACAG	Megasphaera elsdenii DSM 20460
2511231071:NC_015873:4:1760604	GTCGGCATGGCCGCAGATGCCCTCGACGCCATCTGC	Megasphaera elsdenii DSM 20460
2511231071:NC_015873:4:1760672	TACTGGCGTACTTTGAATAAGCGACAAATCACAT	Megasphaera elsdenii DSM 20460
2511231071:NC_015873:4:1760738	GTTGCTGATAAAAGCTAGTTCCACTAACACAGCAG	Megasphaera elsdenii DSM 20460
2511231071:NC_015873:4:1760805	TCCGATGCCGTGGCTAAGTACCTCGACCGGATTGGC	Megasphaera elsdenii DSM 20460
2511231071:NC_015873:4:1760873	GCTGTCTACCATCTCCCATAAGTCAGCACCATTGAC	Megasphaera elsdenii DSM 20460
2511231071:NC_015873:4:1760941	TTGCTGGTTGTCGCCGAAGCTTTTATCCGGCTACT	Megasphaera elsdenii DSM 20460
2511231071:NC_015873:5:1942267	AAAGAGCTGTCTACAACATATTCGGACAAAAT	Megasphaera elsdenii DSM 20460
2511231071:NC_015873:5:1942327	GCCGTCTTCAAGGGAACACCGGTCATGGTACA	Megasphaera elsdenii DSM 20460
2511231071:NC_015873:5:1942387	TATGCAGACAATGGCTTTAGTGACATGGGACA	Megasphaera elsdenii DSM 20460
2511231071:NC_015873:5:1942447	TCGGGTTCGTTTGCTTCTCCCTAAGCTGAGAA	Megasphaera elsdenii DSM 20460
2511231071:NC_015873:5:1942507	GGTTACGGTATGAAGTCCATGCTCATCATGCA	Megasphaera elsdenii DSM 20460
2511231071:NC_015873:5:1942567	AATGGCAAACGAAAGCCAAGCTTTGAAGTTCT	Megasphaera elsdenii DSM 20460
2511231071:NC_015873:5:1942627	CGTCGTGGCCATCTCACGCTTAATTGCGAATT	Megasphaera elsdenii DSM 20460
2511231071:NC_015873:5:1942687	AATGTTTGGGTGCAGCCATCCGTTTCCCTTTT	Megasphaera elsdenii DSM 20460
2511231071:NC_015873:5:1942747	ATGTTAGACCCCGGGCTGACTCTCATCTCACA	Megasphaera elsdenii DSM 20460
2511231071:NC_015873:5:1942807	TGGTCCAGCAATTCTTTTCGCCGTCCTTTCGT	Megasphaera elsdenii DSM 20460
2511231071:NC_015873:5:1942867	ATTTTTGCTGTATTCATTCCTATGACGATAGA	Megasphaera elsdenii DSM 20460
2511231071:NC_015873:5:1942927	TACGTTCAGCCGGCAGAAAATCAACCGCTTAT	Megasphaera elsdenii DSM 20460
2511231071:NC_015873:5:1942987	TTCATGCGCCATCTGGACATTGTGGCGGAACT	Megasphaera elsdenii DSM 20460
2511231071:NC_015873:5:1943047	AGCCACTGTATGCCGGCAGTCATGAGTTGTAT	Megasphaera elsdenii DSM 20460
2511231071:NC_015873:5:1943107	CGTTGACGGTCGTTGCCACGGGGTCGGCCTGC	Megasphaera elsdenii DSM 20460
2511231071:NC_015873:5:1943167	TTGGACCCCTGCCGACGGTAACAGCCGCCATA	Megasphaera elsdenii DSM 20460
2511231071:NC_015873:5:1943227	GCTGTAGTCATAGTGATAAGCACCGACTTTAA	Megasphaera elsdenii DSM 20460
2511231071:NC_015873:5:1943287	AAGTCAGCAACATATACCAGTACCCCTTAGCA	Megasphaera elsdenii DSM 20460
2511231071:NC_015873:5:1943347	GGCCTAGAAGCTCCTAATTGTGGCATTTATCT	Megasphaera elsdenii DSM 20460
2511231071:NC_015873:5:1943407	CTTTGAAGTGCTTCCACTTTTCTCCTGGTTCT	Megasphaera elsdenii DSM 20460
2511231071:NC_015873:5:1943467	GATCCTTACTGGACTACTTTATCGGTCTTTGT	Megasphaera elsdenii DSM 20460
2511231071:NC_015873:5:1943527	GCCTTTCACGGCTCGAGAAATCAACCGGCTTT	Megasphaera elsdenii DSM 20460
2511231071:NC_015873:5:1943587	GCTACTATCGAGAACCCGCGGACCTTTGCACC	Megasphaera elsdenii DSM 20460
2511231071:NC_015873:5:1943647	TGAACATGATTTCCAGTCGGAAGTACTTGAAA	Megasphaera elsdenii DSM 20460
2511231071:NC_015873:5:1943707	GCTATGCAGTGATGCGACATCAACAACGTATTT	Megasphaera elsdenii DSM 20460
2511231071:NC_015873:5:1943768	GTTCAGAATATACCGCAACGGAATCTTGGATT	Megasphaera elsdenii DSM 20460
2511231071:NC_015873:5:1943828	GTTGCCCATTTGCGGAATAATCGGCAATAACA	Megasphaera elsdenii DSM 20460
2511231071:NC_015873:6:1947799	TGGCCTGTATTCCACGCTTTCAGCATGGTATA	Megasphaera elsdenii DSM 20460
2511231071:NC_015873:6:1947859	GATTAACAGACAAACCAACCGATACAGTTATG	Megasphaera elsdenii DSM 20460
2511231071:NC_015873:6:1947919	TCCGTATCGCTGTCGGCGGCGGCTCGAATAAT	Megasphaera elsdenii DSM 20460
2511231071:NC_015873:6:1947979	ATGTCGATGTACCGGGCTGGGATTTTGCCTAT	Megasphaera elsdenii DSM 20460
2511231071:NC_015873:6:1948039	AGGCGTACACCGCGAGGCTTCGCACCCAATAA	Megasphaera elsdenii DSM 20460
2511231071:NC_015873:6:1948099	GGCGCCGCATCCACTATGTGGTGACACCGGCT	Megasphaera elsdenii DSM 20460
2511231071:NC_015873:6:1948159	ATGTTTTCTCTTAAGTTTTCCTTTGTACTACAT	Megasphaera elsdenii DSM 20460
2511231071:NC_015873:6:1948220	GTTCGTCTGCACCGCAAGGGGTGCCATCAGAA	Megasphaera elsdenii DSM 20460
2511231071:NC_015873:6:1948280	AAGAATGTCCGAAAGAATGTCGCCGAAAAGTC	Megasphaera elsdenii DSM 20460
2511231071:NC_015873:6:1948340	GATACGTGCTTTGCTTAGGCGGTGAGCGTAAT	Megasphaera elsdenii DSM 20460
2511231071:NC_015873:6:1948400	GATGAAAGAGGACTGATCCGCTGCATCAAAGA	Megasphaera elsdenii DSM 20460
2511231071:NC_015873:6:1948460	GCTATTTGCCGTTGTGGGCGCGTTTTGCGGCT	Megasphaera elsdenii DSM 20460
2511231071:NC_015873:6:1948520	CCATGTTGTATGGCCATTCGGGACATGATGAT	Megasphaera elsdenii DSM 20460
2511231071:NC_015873:7:2190080	AGAAGGCCGGCCAGCAGCTCTTAGACAGCTTCATT	Megasphaera elsdenii DSM 20460
2511231071:NC_015873:7:2190147	TTTGACTTATGAGCTGACAATCCAAAATGGGGGCGAT	Megasphaera elsdenii DSM 20460
2511231071:NC_015873:7:2190216	GCATAATTAGTCCACCTTCTTTTCATCTTGATACAA	Megasphaera elsdenii DSM 20460
2511231071:NC_015873:7:2190284	CTGACGGCGATACAATCAGCCGGATAACCTGCTGCG	Megasphaera elsdenii DSM 20460
2511231071:NC_015873:7:2190352	GCTCCACAATCTCAGACGAACGGTTCCGCATCCTACTT	Megasphaera elsdenii DSM 20460
2511231071:NC_015873:7:2190422	GCATAAGAGTAAAGAGATAAAAGAGATAATAATAGAA	Megasphaera elsdenii DSM 20460
2511231071:NC_015873:7:2190491	GCCTCTATTCTAGTTGACTATAATTTTAAGCTACAAA	Megasphaera elsdenii DSM 20460
2511231071:NC_015873:7:2190560	GCTTCTTCATCAATGTATTTATCATATCCATGTAAGT	Megasphaera elsdenii DSM 20460
2511231071:NC_015873:7:2190629	GCTTAGTGTCGATATTAGTTGCTTTTTGAATCCAC	Megasphaera elsdenii DSM 20460
2511231071:NC_015873:7:2190696	GCGCCGGGAAAATCAGCGGATTGACTAGCCACCTCAC	Megasphaera elsdenii DSM 20460
2511231071:NC_015873:7:2190765	TGACGAGGAGGGATAGCGACGTATATTGCAAAAAC	Megasphaera elsdenii DSM 20460
2511231071:NC_015873:7:2190832	GTATTTCTTCAAGCAATTAATTTCGAAGTTTGCGTT	Megasphaera elsdenii DSM 20460
2511231071:NC_015873:7:2190900	GACAGCGGAAGATATCCAGTTCTTCGTTGATACAGC	Megasphaera elsdenii DSM 20460
2511231071:NC_015873:7:2190968	GTTAATGTAATCGGCCAGGGTTTTGCACTTCGTTCT	Megasphaera elsdenii DSM 20460
2511231071:NC_015873:7:2191036	AAGCACGTGCTGGACGATTGGCATTATGCTAAGCTG	Megasphaera elsdenii DSM 20460
2511231071:NC_015873:7:2191104	AGTAAGTTTCGGGTCATTCAGCCTGCGGAGACGTTC	Megasphaera elsdenii DSM 20460
2511231071:NC_015873:7:2191172	GCAGTAATCACCAGGACGAATATTGGCTCCGTATGTCC	Megasphaera elsdenii DSM 20460
2511231071:NC_015873:7:2191242	GTTTTTCGTCCTCGTCCATGTAGTCAAGCCACGCAA	Megasphaera elsdenii DSM 20460
2511231071:NC_015873:7:2191310	CACGACTGCTGGGGGAAACCGTAATAGCTATTCCAC	Megasphaera elsdenii DSM 20460
2511231071:NC_015873:7:2191378	TTGCTTACGAGCGTCTTTCAGCGCTTCTTTGTAA	Megasphaera elsdenii DSM 20460
2511231071:NC_015873:7:2191444	TCAAGCGCGTACTTGACCAGCGCTGCGACATTACC	Megasphaera elsdenii DSM 20460
2511231071:NC_015873:7:2191511	TTCCCGTGCCACTGCCGGCGTCTTGTGGTGTCGCAT	Megasphaera elsdenii DSM 20460
2511231071:NC_015873:7:2191579	GCCCAGGCCGGTGCACAGCAGGCTCAGAGCGATGGCCA	Megasphaera elsdenii DSM 20460
2511231071:NC_015873:7:2191649	GAGATGTACCTGGCCGGCGTATCCGTGCGCCGTGTC	Megasphaera elsdenii DSM 20460
2511231071:NC_015873:7:2191717	ACAGCTTTTCCAACGTTTTGATCAATTCATCGACAG	Megasphaera elsdenii DSM 20460
2511231071:NC_015873:7:2191785	TGGACTGACCTCCCTTCGGCGGCTGCCTTCTGG	Megasphaera elsdenii DSM 20460
2511231071:NC_015873:7:2191850	TGATATAGCTTTGGTTATACGTTTTACGCGTATATA	Megasphaera elsdenii DSM 20460
2511231071:NC_015873:7:2191918	CCCGCCCCTTTTCCGAGACGAAGCAGATGGCATCGG	Megasphaera elsdenii DSM 20460
2511231071:NC_015873:7:2191986	CCGTAAACAAAATTTGACCGGATTTCTTTTTTACT	Megasphaera elsdenii DSM 20460
2511231071:NC_015873:7:2192053	GCAGGAAACAGCCGAAGCCGTCCACAAGGAAAAT	Megasphaera elsdenii DSM 20460
2511231071:NC_015873:7:2192119	GTATCGATAGCGGCCTTGAAGATGACGCCTGTCTTG	Megasphaera elsdenii DSM 20460
2511231071:NC_015873:7:2192187	CACTGACAGCCGTATACGTTTCCAGCGTATCATGC	Megasphaera elsdenii DSM 20460
2511231071:NC_015873:7:2192254	TTTCGACGATGCTCATCCCCGTATGATTGAAATCGA	Megasphaera elsdenii DSM 20460
2511231071:NC_015873:7:2192322	AAGCCGCCCCGACGACGACGCCACCGGGACACATGCA	Megasphaera elsdenii DSM 20460
2511231071:NC_015873:7:2192391	CGGCGCAGATGGCCCCGTCCTTCAGTCTGCAGGCGA	Megasphaera elsdenii DSM 20460
2511231071:NC_015873:7:2192459	GAGGACGACGAGGACGCCGATTGTCGCCATGATGAT	Megasphaera elsdenii DSM 20460
2511231071:NC_015873:7:2192527	GGACGGTCTTGCCGGCACAGTAGACGACTTCCGG	Megasphaera elsdenii DSM 20460
2511231071:NC_015873:7:2192593	GTCCGGCCGGTCCTGCAAGACGCCCAGCTGCTGCTG	Megasphaera elsdenii DSM 20460
2511231071:NC_015873:7:2192661	GCTGCCCATGCGGCCATCGGCACCGTTAACTAATACAC	Megasphaera elsdenii DSM 20460
2511231071:NC_015873:7:2192731	GATGACCAAAGTATCTCTTTCAGGATGTTCTATAT	Megasphaera elsdenii DSM 20460
2511231071:NC_015873:7:2192798	GTCCACCAGGCCTGCAAATCGCGGCGGCCTTGATCA	Megasphaera elsdenii DSM 20460
2511231071:NC_015873:7:2192866	GCTCATGCGGTCAGCACCGCGGGCACAGGCATAAGCC	Megasphaera elsdenii DSM 20460
2511231071:NC_015873:7:2192935	CCCATTTGTCCCGACGCATAATCTTTCTGGCTCAAA	Megasphaera elsdenii DSM 20460
2511231071:NC_015873:7:2193003	GACGGTTCAACGAGGGCCTTGTCGCAAGCCATGAG	Megasphaera elsdenii DSM 20460
2511231071:NC_015873:7:2193070	GTGGTCACCTTACTCCTCTGCGTTGTAATTATAA	Megasphaera elsdenii DSM 20460
2511231071:NC_015873:7:2193136	GGAAGTAGACCCCTTCGATGCCCGTGATCCAGCCGAT	Megasphaera elsdenii DSM 20460
2511231071:NC_015873:7:2193205	GCCAGGGCGTCGATTTCTTCCTTGCTGAGGAAGGT	Megasphaera elsdenii DSM 20460
2511231071:NC_015873:7:2193272	TCCATATCGTCGTTGGTCAGGAGATGTTCTGCCGG	Megasphaera elsdenii DSM 20460
2511231071:NC_015873:7:2193339	TTGGTCTTCTTGTTGACCGTTTCATCGGTTTCATT	Megasphaera elsdenii DSM 20460
2511231071:NC_015873:7:2193406	GCTTGGCCGGTCCGTCCGCCGTCAGCGTGTCCATGCC	Megasphaera elsdenii DSM 20460
2511231071:NC_015873:7:2193475	TTGGTCTTCTTGTTGACCGTTTCATCGGTTTCATT	Megasphaera elsdenii DSM 20460
2511231071:NC_015873:7:2193542	GTACACTGGACGCATTTTTCCAGGTCCCATTCAG	Megasphaera elsdenii DSM 20460
2511231071:NC_015873:7:2193608	GCTCGTTTCATTTAATTTAGAGCCTCCTGATGTATA	Megasphaera elsdenii DSM 20460
2511231071:NC_015873:7:2193676	CCTATCCATGATAAACTAAGAATCAAGACAACTTTA--	Megasphaera elsdenii DSM 20460
2513020023:C11DRAFT_NODE_367_len_913_cov_33_535599.278:1:1	TTTTTTGAGTTGGGAGACCAAGATAGTCGC	Bacteroides ovatus NLAE-zl-C11 (Illumina Draft assembly with Velvet)
2513020023:C11DRAFT_NODE_367_len_913_cov_33_535599.278:1:71	TTTTGCCGCTCGTACACCATACCGGAAGC	Bacteroides ovatus NLAE-zl-C11 (Illumina Draft assembly with Velvet)
2513020023:C11DRAFT_NODE_367_len_913_cov_33_535599.278:1:147	CATTCAGAGATACGCAAGCACCAGGAGTGT	Bacteroides ovatus NLAE-zl-C11 (Illumina Draft assembly with Velvet)
2513020023:C11DRAFT_NODE_367_len_913_cov_33_535599.278:1:224	TTATTGACTATTGATAAAGATTATATGAT	Bacteroides ovatus NLAE-zl-C11 (Illumina Draft assembly with Velvet)
2513020023:C11DRAFT_NODE_367_len_913_cov_33_535599.278:1:300	TTTCATTATTTTTTTATTATATATCTTATT	Bacteroides ovatus NLAE-zl-C11 (Illumina Draft assembly with Velvet)
2513020023:C11DRAFT_NODE_367_len_913_cov_33_535599.278:1:377	AGTTTAATCAATATTTTCCTATCGTTTCCT	Bacteroides ovatus NLAE-zl-C11 (Illumina Draft assembly with Velvet)
2513020023:C11DRAFT_NODE_367_len_913_cov_33_535599.278:1:454	AATGATTGCTTCCCATAGTGGCACAATTCC	Bacteroides ovatus NLAE-zl-C11 (Illumina Draft assembly with Velvet)
2513020023:C11DRAFT_NODE_367_len_913_cov_33_535599.278:1:531	CGTAGCGACGGGAACCGTTAAGTTTCTGCC	Bacteroides ovatus NLAE-zl-C11 (Illumina Draft assembly with Velvet)
2513020023:C11DRAFT_NODE_367_len_913_cov_33_535599.278:1:608	CCGGACTGGGCGAAGCCGTTCGGCATTCCG	Bacteroides ovatus NLAE-zl-C11 (Illumina Draft assembly with Velvet)
2513020023:C11DRAFT_NODE_367_len_913_cov_33_535599.278:1:685	TCTTAACGTTTCGGTAACTCCCATGAACCG	Bacteroides ovatus NLAE-zl-C11 (Illumina Draft assembly with Velvet)
2513020023:C11DRAFT_NODE_367_len_913_cov_33_535599.278:1:762	TCCGGTGATAATGGCGTTTACGAGATTACG	Bacteroides ovatus NLAE-zl-C11 (Illumina Draft assembly with Velvet)
2513020023:C11DRAFT_NODE_367_len_913_cov_33_535599.278:1:839	GAGAGAAGATAGCGGACATCACGCTTTCCA	Bacteroides ovatus NLAE-zl-C11 (Illumina Draft assembly with Velvet)
2513020027:C34DRAFT_NODE_505_len_1084_cov_23_119003.310:1:385	TCACAACGGAATTGTGCCACTATGGGAAGCAATCATT	Bacteroides ovatus NLAE-zl-C34 (Illumina Draft assembly with Velvet)
2513020027:C34DRAFT_NODE_505_len_1084_cov_23_119003.310:1:462	TNNNNNNNNNNTTCATGGGAGTTACCGAAACGTTAAGA	Bacteroides ovatus NLAE-zl-C34 (Illumina Draft assembly with Velvet)
2513020027:C34DRAFT_NODE_505_len_1084_cov_23_119003.310:1:540	TCACAACAATAAGATATATAATAAAAAAATAATGAAA	Bacteroides ovatus NLAE-zl-C34 (Illumina Draft assembly with Velvet)
2513020027:C34DRAFT_NODE_505_len_1084_cov_23_119003.310:1:617	TCACAACAGGAAACGATAGGAAAATATTGATTAAACT	Bacteroides ovatus NLAE-zl-C34 (Illumina Draft assembly with Velvet)
2513020027:C34DRAFT_NODE_505_len_1084_cov_23_119003.310:1:694	TCACAACACACTCCTGGTGCTTGCGTATCTCTGAATG	Bacteroides ovatus NLAE-zl-C34 (Illumina Draft assembly with Velvet)
2513020027:C34DRAFT_NODE_505_len_1084_cov_23_119003.310:1:771	TCNNNNNNNNNNTCATATAATCTTTATCAATAGTCAATAA	Bacteroides ovatus NLAE-zl-C34 (Illumina Draft assembly with Velvet)
2513020027:C34DRAFT_NODE_505_len_1084_cov_23_119003.310:1:851	TCACAACGCGACTATCTTGGTCTCCCAACTCAAAAAA	Bacteroides ovatus NLAE-zl-C34 (Illumina Draft assembly with Velvet)
2513020027:C34DRAFT_NODE_558_len_69334_cov_21_658594.320:1:34985	NNNNNNNNNNNNNNNNNNNNTCAAATAATATAACTTGTAAATTTTTCA	Bacteroides ovatus NLAE-zl-C34 (Illumina Draft assembly with Velvet)
2513020027:C34DRAFT_NODE_558_len_69334_cov_21_658594.320:1:35077	CAGCTACTCTATTCAGTTGAGCTACGCGGCCATTCTGTTAATTCAAAAAA--	Bacteroides ovatus NLAE-zl-C34 (Illumina Draft assembly with Velvet)
2513237213:NC_017068:1:1013714	AAAGAAAAGATTAATCATGTCTCTGCCGTTTC	Selenomonas ruminantium lactilytica TAM6421
2513237213:NC_017068:1:1013774	TGTAGCTTATCAGCCACTTTCTGCTGGCCTTT	Selenomonas ruminantium lactilytica TAM6421
2513237213:NC_017068:1:1013834	TGAACAACGTTCGCTCGAACTCGAACAGCAAC	Selenomonas ruminantium lactilytica TAM6421
2513237213:NC_017068:1:1013894	TCTTGCCTTTACGCGGCTACTATCATTGACAC	Selenomonas ruminantium lactilytica TAM6421
2513237213:NC_017068:1:1013954	AACAGCCCCCACCGTGCCTGTGACCTTGCCTG	Selenomonas ruminantium lactilytica TAM6421
2513237213:NC_017068:1:1014014	AATCCCTACTCCTGCCATAAATATGCCATACC	Selenomonas ruminantium lactilytica TAM6421
2513237213:NC_017068:1:1014074	GTAATAATCAAGCGGTAAAAAGTCAATCCTGC	Selenomonas ruminantium lactilytica TAM6421
2513237213:NC_017068:1:1014134	TGTTGAACCATCACCCAACCACACACCGAGAA	Selenomonas ruminantium lactilytica TAM6421
2513237213:NC_017068:1:1014194	TTGCGAATCTTCGTCCATGAATTGCAATTTAT	Selenomonas ruminantium lactilytica TAM6421
2513237213:NC_017068:1:1014254	AGCAGAAGAAAAAGCAAAGTTGGAGTTTGAGT	Selenomonas ruminantium lactilytica TAM6421
2513237213:NC_017068:1:1014314	TTTCTCGCCTATCGCATGATAAGCCGCCTTAA	Selenomonas ruminantium lactilytica TAM6421
2513237213:NC_017068:1:1014374	TATCGCGATGATTGATGCGAGCGTCAATATTG	Selenomonas ruminantium lactilytica TAM6421
2513237213:NC_017068:1:1014434	CATCCAAAAGAAAATCGTCAGGACAACGTGGGG	Selenomonas ruminantium lactilytica TAM6421
2513237213:NC_017068:1:1014495	CACTATTAATCGCTTGTTGAATAGCCGCCGTAT	Selenomonas ruminantium lactilytica TAM6421
2513237213:NC_017068:1:1014556	AACACTGACGGGCAGCTGAAAAGCAAAACTAT	Selenomonas ruminantium lactilytica TAM6421
2513237213:NC_017068:1:1014616	TGTCCAACCATTAAACAGACATTTTTCGACCA	Selenomonas ruminantium lactilytica TAM6421
2513237213:NC_017068:1:1014676	AAAGCCTGCAAAGCATTGCTCCACTCACCAAA	Selenomonas ruminantium lactilytica TAM6421
2513237213:NC_017068:1:1014736	CTTCAGCGCATTTTTGCTGACACCCGCGAGGG	Selenomonas ruminantium lactilytica TAM6421
2513237213:NC_017068:1:1014796	TGCAACTTTCGATGCAGCAGCATCAGCCCATC	Selenomonas ruminantium lactilytica TAM6421
2513237213:NC_017068:1:1014856	TGCTGCAACCATTTCTTATATCTTTTCCGACA	Selenomonas ruminantium lactilytica TAM6421
2513237213:NC_017068:1:1014916	GTAATCAGACGGCCTACAATGCGGATGATAAT	Selenomonas ruminantium lactilytica TAM6421
2513237213:NC_017068:1:1014976	AAAATCGGAAAAGTTTGCATTAGGTGCAGATA	Selenomonas ruminantium lactilytica TAM6421
2513237213:NC_017068:1:1015036	GATTACCTCACGCCAGTCTGCGACGTGATAAG	Selenomonas ruminantium lactilytica TAM6421
2513237213:NC_017068:1:1015096	GCATCCCGTGGTTCGGTCGTCGCTTGGCATCC	Selenomonas ruminantium lactilytica TAM6421
2513237213:NC_017068:1:1015156	TTGCCGTTCAGGGACAGAGTTGTTCAATGGGC	Selenomonas ruminantium lactilytica TAM6421
2513237213:NC_017068:1:1015216	TGGATAAGCGAGTCCAAAATAAAGCGGGAATG	Selenomonas ruminantium lactilytica TAM6421
2513237213:NC_017068:1:1015276	TATGCAACGGCGGTGGAAATTCTGGTTGAGTA	Selenomonas ruminantium lactilytica TAM6421
2513237213:NC_017068:1:1015336	ATTGTTTGCTCGACTTGATAAACAGGCATTAT	Selenomonas ruminantium lactilytica TAM6421
2513237213:NC_017068:1:1015396	AGTATGGCTGAAATCATGGGCTTCCAAAAAGC	Selenomonas ruminantium lactilytica TAM6421
2513237213:NC_017068:1:1015456	AAGAGCAGATGGAGAGGGTTCGATCGGAACGC	Selenomonas ruminantium lactilytica TAM6421
2513237213:NC_017068:1:1015516	TTCGGCTCCGGCCGTACCATTGACCTGCCTGCC	Selenomonas ruminantium lactilytica TAM6421
2513237213:NC_017068:1:1015577	TAATGTGCTTTTTTTGTCTGTCATTTTCCCCG	Selenomonas ruminantium lactilytica TAM6421
2513237213:NC_017068:1:1015637	ACACATCAACTTGAGCACCACATTCGCACCTG	Selenomonas ruminantium lactilytica TAM6421
2513237213:NC_017068:1:1015697	TTTACGCTTTGGGCTGTGTCAGAGTCCAACGA	Selenomonas ruminantium lactilytica TAM6421
2513237213:NC_017068:1:1015757	AATTGCCACCCGATAACGGGATACGTTTAACA--	Selenomonas ruminantium lactilytica TAM6421
2513237291:NZ_AJGU01000018:1:49504	AATATTCATCGGGACGAATAACCATAACAG	Treponema sp. JC4
2513237291:NZ_AJGU01000018:1:49570	ATTTCATATTAAAAATGTCAGATTAGAAAA	Treponema sp. JC4
2513237291:NZ_AJGU01000018:1:49636	CCATCGTTGTCATGTAGTTTTAATTCATTT	Treponema sp. JC4
2513237291:NZ_AJGU01000018:1:49702	GGAAGTCAAGATCTTTTATATCAGCAAGCTA--	Treponema sp. JC4
2515154110:A3GGDRAFT_scaffold_100.101:1:376	GAGTGCAGCCTGCATCCTCCTGCACATCCTCCATCA	Porphyromonas levii DSM 23370
2515154110:A3GGDRAFT_scaffold_100.101:1:442	AACAGAGGCTAGAGAGGATTGAGCAACTCGCAACAC	Porphyromonas levii DSM 23370
2515154110:A3GGDRAFT_scaffold_100.101:1:508	TCTCTAACATGGCAAAAGAAATCCTCTATTTATA	Porphyromonas levii DSM 23370
2515154110:A3GGDRAFT_scaffold_100.101:1:572	CTCCGTCCTATTCTAATTGCTGTGGTAATAACCAAT	Porphyromonas levii DSM 23370
2515154110:A3GGDRAFT_scaffold_100.101:1:638	AAGATTTTACCTTTCTATAGCTAACTTGTTTTACCAC	Porphyromonas levii DSM 23370
2515154110:A3GGDRAFT_scaffold_100.101:1:705	CTTGTAAACCTATTGACCTCATCCCAATTCGAGGTG	Porphyromonas levii DSM 23370
2515154110:A3GGDRAFT_scaffold_100.101:1:771	TGCGTTTACCCTGTTTAGCCACCCACGGAGGTATTTG	Porphyromonas levii DSM 23370
2515154110:A3GGDRAFT_scaffold_100.101:1:838	AGAACAAGATGAAGAAGATATACCCAAACGCTAAAG	Porphyromonas levii DSM 23370
2515154110:A3GGDRAFT_scaffold_100.101:1:904	ATGAAAGCAGCTATAGCAGATGTACCTACAATAG	Porphyromonas levii DSM 23370
2515154110:A3GGDRAFT_scaffold_100.101:1:968	TCTCTCAAGTATTCAGCATTTAACGTCCCTCCCTC	Porphyromonas levii DSM 23370
2515154110:A3GGDRAFT_scaffold_100.101:1:1033	TGCCAACACGATACAACTCCGGACCGCTATTGAGGG	Porphyromonas levii DSM 23370
2515154110:A3GGDRAFT_scaffold_100.101:1:1099	GTTCGTAGATAATCTAAGTACTGCAATAGGGCTA	Porphyromonas levii DSM 23370
2515154110:A3GGDRAFT_scaffold_100.101:1:1163	CGTTTACCAGTTGATTTGTCTTGTGCTACTAGCT	Porphyromonas levii DSM 23370
2515154110:A3GGDRAFT_scaffold_100.101:1:1227	TATAACATTTGCGGACATAGATACAGAGTGGGTAAA	Porphyromonas levii DSM 23370
2515154110:A3GGDRAFT_scaffold_100.101:1:1293	TTTTCAACAACAAAAACTCAAGTCGAGAGGATAAAA	Porphyromonas levii DSM 23370
2515154110:A3GGDRAFT_scaffold_100.101:1:1359	TCCATACACCGCACACCACTGCACGGGGTAGTCCT	Porphyromonas levii DSM 23370
2515154110:A3GGDRAFT_scaffold_100.101:1:1424	AACGTGAGCTCAGTCCATGCTTGCGCATTGTTCGTG	Porphyromonas levii DSM 23370
2515154110:A3GGDRAFT_scaffold_100.101:1:1490	AGCTTACGGCAAGCAGCCCTAGTACGGTGACACAA	Porphyromonas levii DSM 23370
2515154110:A3GGDRAFT_scaffold_100.101:1:1555	AATCTCCCAGCAACAATGTCAATAGATGAGCTAA	Porphyromonas levii DSM 23370
2515154110:A3GGDRAFT_scaffold_100.101:1:1619	GTAGGTAGAGCTATCAGACCATACGACGGGAAGCG	Porphyromonas levii DSM 23370
2515154110:A3GGDRAFT_scaffold_100.101:1:1684	AACGAATGGATTTAACCCTACCGACCTGATTATTC	Porphyromonas levii DSM 23370
2515154110:A3GGDRAFT_scaffold_100.101:1:1749	TGTACAAAGCTGATGATAAGGACATACCTAAGGAC	Porphyromonas levii DSM 23370
2515154110:A3GGDRAFT_scaffold_100.101:1:1814	ACGTCACTGCTACTTTTATCCTCGCTCGCGTCTCT	Porphyromonas levii DSM 23370
2515154110:A3GGDRAFT_scaffold_100.101:1:1879	TTGCTCTCCTCCGCCCTATACTTATTTGCTTTGTTT	Porphyromonas levii DSM 23370
2515154110:A3GGDRAFT_scaffold_100.101:1:1945	TGTGGTCAACGTACATACCGATATATGCTTTACCAGC	Porphyromonas levii DSM 23370
2515154110:A3GGDRAFT_scaffold_100.101:1:2012	CTCTGAGCTCACCAGCTTAAACTTGCGCTCTGCA	Porphyromonas levii DSM 23370
2515154110:A3GGDRAFT_scaffold_100.101:1:2076	TCGGCACCCTTAATCAGTGACCACTTATACTTCT	Porphyromonas levii DSM 23370
2515154110:A3GGDRAFT_scaffold_100.101:1:2140	TTTGTCGAGTAGTTTGTTTGTTGGCTTGTCTCCA	Porphyromonas levii DSM 23370
2515154110:A3GGDRAFT_scaffold_100.101:1:2204	GAGTATAAGAGAGAGGGGTATGCGTGCTTGATTAG	Porphyromonas levii DSM 23370
2515154110:A3GGDRAFT_scaffold_100.101:1:2269	AATGAAAAAAGTAACTCAAAATATGCTACTCGCAT	Porphyromonas levii DSM 23370
2515154110:A3GGDRAFT_scaffold_100.101:1:2334	GCTGAGCTCCAGCAGTTACGACAGTCAAAGGAGTCCT	Porphyromonas levii DSM 23370
2515154110:A3GGDRAFT_scaffold_100.101:1:2401	TTCGAGGTCTAGCTTACCAAGTAGCTCAGGGTATA	Porphyromonas levii DSM 23370
2515154110:A3GGDRAFT_scaffold_100.101:1:2466	CAACTCCCGAAGCCGTCAAGGCGTTGTCGGACATGG	Porphyromonas levii DSM 23370
2515154110:A3GGDRAFT_scaffold_100.101:1:2532	ACCCCAAGAGCGTCAGTGAGACGGCACGATTTCAA	Porphyromonas levii DSM 23370
2515154110:A3GGDRAFT_scaffold_100.101:1:2597	TGACGCACGTAGAGATTGCGATTACACCTGGATAAC	Porphyromonas levii DSM 23370
2515154110:A3GGDRAFT_scaffold_100.101:1:2663	TAAGGACGCTCTCCAGCCCTTTCGAGTGCCATTCGAA	Porphyromonas levii DSM 23370
2515154110:A3GGDRAFT_scaffold_100.101:1:2730	GTCTCCCTCACTGTTGAGGTCGACATTACCGCCAAA	Porphyromonas levii DSM 23370
2515154110:A3GGDRAFT_scaffold_100.101:1:2796	CTTTGATAGGATGGCATAACCCTCAGGGTTTACAAT	Porphyromonas levii DSM 23370
2515154110:A3GGDRAFT_scaffold_100.101:1:2862	ACGATGGGCAGGTGGAGGGCATTCCACAAAACCCA	Porphyromonas levii DSM 23370
2515154110:A3GGDRAFT_scaffold_100.101:1:2927	AAATCAACCACGTTCTCACCATAGCTCCTGAACGT	Porphyromonas levii DSM 23370
2515154110:A3GGDRAFT_scaffold_100.101:1:2992	TAGATAGAAGGATTGAAAGCATCAAAGTATACGT	Porphyromonas levii DSM 23370
2515154110:A3GGDRAFT_scaffold_100.101:1:3056	ACGCAGAATGGGAGAATGATGAGCTTACTCCAGT	Porphyromonas levii DSM 23370
2515154110:A3GGDRAFT_scaffold_100.101:1:3120	TTCTCCGCCGTTGGCTTCGCAACGTTCATCTCTTTC	Porphyromonas levii DSM 23370
2515154110:A3GGDRAFT_scaffold_100.101:1:3186	TCTGCGTGTCGTGTATCTCCTGCCACTTAAATTCAG	Porphyromonas levii DSM 23370
2515154110:A3GGDRAFT_scaffold_100.101:1:3252	GTCAAGGAGGATAATCTTGTTAGGTGCGGATATCTC	Porphyromonas levii DSM 23370
2515154110:A3GGDRAFT_scaffold_100.101:1:3318	CTTGTGACTTCACATAGGCAAATACCTCTTCAGCGAT--	Porphyromonas levii DSM 23370
2518645620:F599DRAFT_scaffold00015.15:1:40197	GGTAACTAAAACCACATATCACCATCGTTATAAA	Selenomonas bovis DSM 23594
2518645620:F599DRAFT_scaffold00015.15:1:40263	CCCAATCATTAATCATGAGAAGAAAGGATGATTG	Selenomonas bovis DSM 23594
2518645620:F599DRAFT_scaffold00015.15:1:40329	GTCGCGGCCGAAGCGGCGCTGCCGATGGAGTACGA	Selenomonas bovis DSM 23594
2518645620:F599DRAFT_scaffold00015.15:1:40396	TCAATCCATCGCACCGAGTGGAGACGACAAAGCG	Selenomonas bovis DSM 23594
2518645620:F599DRAFT_scaffold00015.15:1:40462	CACTATTAATCCTAAATAAGAATACAGCCTTTCT	Selenomonas bovis DSM 23594
2518645620:F599DRAFT_scaffold00015.15:2:41836	AAACGCCTTACCCTTCACTGGTATGACTTTGTAC	Selenomonas bovis DSM 23594
2518645620:F599DRAFT_scaffold00015.15:2:41902	CTGACCGCTGAATTCGGATATCCCGTATATTCGGAT	Selenomonas bovis DSM 23594
2518645620:F599DRAFT_scaffold00015.15:2:41970	CATGAGCAGTGCTGCCGCCGTGTTGGCGTTCTTCC	Selenomonas bovis DSM 23594
2518645620:F599DRAFT_scaffold00015.15:2:42037	AATCTTTAGCAAAGAAGAAATGCGCCCCACCAAT	Selenomonas bovis DSM 23594
2518645620:F599DRAFT_scaffold00015.15:2:42103	CATGAGCAGTGCTGCCGCCGTGTTGGCGTTCTTCC	Selenomonas bovis DSM 23594
2518645620:F599DRAFT_scaffold00015.15:2:42170	AATCTTTAGCAAAGAAGAAATGCGCCCCACCAAT	Selenomonas bovis DSM 23594
2518645620:F599DRAFT_scaffold00015.15:2:42236	GTCATAAATCATCCGGTGATGATTTGTGACGC	Selenomonas bovis DSM 23594
2518645620:F599DRAFT_scaffold00015.15:2:42300	TAGAGATTACATTCATAGGATGGGTAACATTCTG	Selenomonas bovis DSM 23594
2518645620:F599DRAFT_scaffold00015.15:2:42366	GATGGTAGGAGGCTAGAGAAATGTCATGGGCGAG	Selenomonas bovis DSM 23594
2518645620:F599DRAFT_scaffold00015.15:2:42432	GCCATGCAACATGCGAACCCATATAGTTGTTCTCAG	Selenomonas bovis DSM 23594
2518645620:F599DRAFT_scaffold00015.15:2:42500	CTTTTTTTGCGCAAACTTTGCGAGGGAAATCAGG	Selenomonas bovis DSM 23594
2518645620:F599DRAFT_scaffold00015.15:2:42566	ATTTTGATAACCGCCTTTCTTCTTAACTCTTTGA	Selenomonas bovis DSM 23594
2518645620:F599DRAFT_scaffold00015.15:2:42632	TCTGAATATGGATAACTACGATAAAGATAACTCT	Selenomonas bovis DSM 23594
2518645620:F599DRAFT_scaffold00015.15:2:42698	TTCTTTTGATGAGCAGAACCTTTCCCATCGCAG	Selenomonas bovis DSM 23594
2518645620:F599DRAFT_scaffold00015.15:2:42763	CCGGCTATGAAGCAGGGCGCGAGCGCCGTTGAT	Selenomonas bovis DSM 23594
2518645620:F599DRAFT_scaffold00015.15:2:42828	CTTACAATCATGTGTAGGCGATTGCGGATAGGGAT	Selenomonas bovis DSM 23594
2518645620:F599DRAFT_scaffold00015.15:2:42895	CTTTTTACTCGTTCAGTTCGGAGGCTATTTAAGA	Selenomonas bovis DSM 23594
2518645620:F599DRAFT_scaffold00015.15:2:42961	CTCCATAATTCTAAGTCTGCTTTGATGTGGTCTGG	Selenomonas bovis DSM 23594
2518645620:F599DRAFT_scaffold00017.17:1:17398	AACCGCCGATTACTGTTACCTCTAGGTACATCTGCTGTTC	Selenomonas bovis DSM 23594
2518645620:F599DRAFT_scaffold00017.17:1:17458	AACCGCCGTGTAGGCGGCTTAGAAAATTATACCACGTTTTCAGTCAGCCATCGATTA	Selenomonas bovis DSM 23594
2518645620:F599DRAFT_scaffold00017.17:1:17535	CTTAGAAAATTGCATACATTGCCTTTCTGTATGCAACCCT	Selenomonas bovis DSM 23594
2518645620:F599DRAFT_scaffold00017.17:1:17595	CTTAGAAAATGCCGTCGATATTGTCTGCCGCTTCGCCGTG	Selenomonas bovis DSM 23594
2518645620:F599DRAFT_scaffold00017.17:1:17655	CTTAGAAAAGAAACAGGTTCAGAACTTCGAGTGGTACGTT	Selenomonas bovis DSM 23594
2518645620:F599DRAFT_scaffold00017.17:1:17715	CTTAGAAAAGCATCCCGGGCGGAAAGCCCAATCGCCGAAC	Selenomonas bovis DSM 23594
2518645620:F599DRAFT_scaffold00017.17:1:17775	CTTAGAAATTTCGCGTGATCTTCCACAAACTCGCCGTTCT	Selenomonas bovis DSM 23594
2518645620:F599DRAFT_scaffold00017.17:1:17835	CTTAGAAATAAAGGATGTAGCCGAGTATCTTGAGTACGAG	Selenomonas bovis DSM 23594
2518645620:F599DRAFT_scaffold00017.17:1:17895	CTTAGAAATTCGCCGCCTTAGTCACTTCCTGCGGCTTCCC	Selenomonas bovis DSM 23594
2518645620:F599DRAFT_scaffold00017.17:1:17955	CTTAGAAAGTCTGGACGGCCTGCACGACACGGAACTTGAT	Selenomonas bovis DSM 23594
2518645620:F599DRAFT_scaffold00017.17:1:18015	CTTAGAAAGCAACGAGTGCAGAATTTGATAGCCATGATAA	Selenomonas bovis DSM 23594
2518645620:F599DRAFT_scaffold00017.17:1:18075	CTTAGAAATTCAGCACTGCGGCGCGCTTGCTCTCTTCCGC	Selenomonas bovis DSM 23594
2518645620:F599DRAFT_scaffold00017.17:1:18135	CTTAGAAATGTGAGACTTGTACGGCGTGATGTCCTCCCAC	Selenomonas bovis DSM 23594
2518645620:F599DRAFT_scaffold00017.17:1:18195	CTTAGAAATGTCAAGCAAGCGGCAAAGAAAGCCGCAAGCA	Selenomonas bovis DSM 23594
2518645620:F599DRAFT_scaffold00017.17:1:18255	CTTAGAAATATCATGGGAAACGCCCTTTTTCTTTCGCCTA	Selenomonas bovis DSM 23594
2518645620:F599DRAFT_scaffold00017.17:1:18315	CTTAGAAATGCGACATCTCCTCCTCGGCGTAGAGAAAGAG	Selenomonas bovis DSM 23594
2518645620:F599DRAFT_scaffold00017.17:1:18375	CCAGGCGTGAACGGTGAGTTTCCTCGGCGTAGAGAAAGAG--	Selenomonas bovis DSM 23594
2521172681:CP003032:1:1047155	AACGGTGAAACTAAGAACAATGGTTATACGGCGAA	Lactobacillus ruminis ATCC 27782
2521172681:CP003032:1:1047226	AGATATGAACTTACCAACACTTAAATATTTCAATAAA	Lactobacillus ruminis ATCC 27782
2521172681:CP003032:1:1047299	TTATGAAGATAGGATTTATTCAATGGAAGAGCTTAAC	Lactobacillus ruminis ATCC 27782
2521172681:CP003032:1:1047372	ACAAGGAAAACACGGAAGATTTTAACAACGATAT	Lactobacillus ruminis ATCC 27782
2521172681:CP003032:1:1047442	AAATTAAAACAACAGAAAATGGCTTGGAAATTCAAGCTAG	Lactobacillus ruminis ATCC 27782
2521172681:CP003032:1:1047518	CGAACGAAACAGGCAAAAGATTGAAAAAGCACTTAA	Lactobacillus ruminis ATCC 27782
2521172681:CP003032:1:1047590	ATGAAAGTGAGTTTTATTATGAATCGTATTATTGAGTTT	Lactobacillus ruminis ATCC 27782
2521172681:CP003032:1:1047665	CATTTCACCTTTTGAATTTATGTTGGAAGAAGATGT	Lactobacillus ruminis ATCC 27782
2521172681:CP003032:1:1047737	CAAGCTATAAATGCAACAACTTTTTAAATTATTT	Lactobacillus ruminis ATCC 27782
2521172681:CP003032:1:1047807	TTTAATTAAGGCTGCAAATAATAGGGACAAAAAAGG	Lactobacillus ruminis ATCC 27782
2521172681:CP003032:1:1047879	TCATAGCATAATGCAAAGAGTTGTGCAAGTTCCTTGTG	Lactobacillus ruminis ATCC 27782
2521172681:CP003032:1:1047953	ATACCAGATTATAATAAATATGTCACCGGAATAAGTGACAA	Lactobacillus ruminis ATCC 27782
2521172681:CP003032:1:1048030	TTTGTAGCAGAAGAAGAGTTGTATTTTGATGATGAACTTG	Lactobacillus ruminis ATCC 27782
2521172681:CP003032:1:1048106	GTGCAAGTGTTTTGTGAGATAAACTTTCGTAATTATC	Lactobacillus ruminis ATCC 27782
2521172681:CP003032:2:1066225	TTGTCGCGCGACAGTGATTCAACCGCTACAAAGTC	Lactobacillus ruminis ATCC 27782
2521172681:CP003032:2:1066290	TTGAGTGCCAAAAGAATTTCGTTTTGATGGATAAATACGA	Lactobacillus ruminis ATCC 27782
2521172681:CP003032:2:1066360	AACTTGAAAAATCGAACGTGACAAAGCGCCCTTTAC	Lactobacillus ruminis ATCC 27782
2521172681:CP003032:2:1066426	CCTTTGCCGCTTGAGCTATTTCCGAGGCTTTAGTCA	Lactobacillus ruminis ATCC 27782
2521172681:CP003032:2:1066492	GTCAACAAAGGCATCAGCCACGACCTCAAGCTGGCGCA	Lactobacillus ruminis ATCC 27782
2521172681:CP003032:2:1066560	GAACGTCCTGAAGGTCGTTTACCACGTTAAAAACGA	Lactobacillus ruminis ATCC 27782
2521172681:CP003032:2:1066626	CGATGATCCTAAAGCAGAAATCGACCGTATGGACA	Lactobacillus ruminis ATCC 27782
2521172681:CP003032:2:1066691	TTTAGCTTGTAAGAGTTATAATATATAATGTAATA	Lactobacillus ruminis ATCC 27782
2521172681:CP003032:2:1066756	ATGTCATTGTTGATACATTTGCTTTTATGCAATCAAA	Lactobacillus ruminis ATCC 27782
2521172681:CP003032:2:1066823	CCCAGTAACTCGCCTTTTTCTTTGCTTGCGTCTTT	Lactobacillus ruminis ATCC 27782
2521172681:CP003032:2:1066888	TCTGGTATCAGGATACGGTCGATGAGCTGCGCAAAGA	Lactobacillus ruminis ATCC 27782
2521172681:CP003032:2:1066955	ACGCACCGTATTTAACTTTAGCATACCCGATATAATA	Lactobacillus ruminis ATCC 27782
2521172681:CP003032:2:1067022	TCTTCTTCACCAAAACAAAACTCGGCCAAAAGTTA	Lactobacillus ruminis ATCC 27782
2521172681:CP003032:2:1067087	AGCTACTACACGCAAGAGTTGACTCAGCTTGAGTA	Lactobacillus ruminis ATCC 27782
2521172681:CP003032:2:1067152	CTTGAGTACAACAAAGACGGTCTCGTCACAACTAA	Lactobacillus ruminis ATCC 27782
2521172681:CP003032:2:1067217	CGTTAGGATATGGGAATACCAGCGTTGACGGCAAC	Lactobacillus ruminis ATCC 27782
2521172681:CP003032:2:1067282	GATATGCTGCTAACCACAAAGGATATTTTTTAGCA	Lactobacillus ruminis ATCC 27782
2521172681:CP003032:2:1067347	GTTGACCAGTCGCAATAGTTGCCGTTGCCGGCGGCG	Lactobacillus ruminis ATCC 27782
2521172681:CP003032:2:1067413	GGAGTTAAGCGACTGTACAAACATAAGAGCTGTCTTT	Lactobacillus ruminis ATCC 27782
2521172681:CP003032:2:1067480	TATGAAACTCTTAATCAATATGATTATGGATATTATAA	Lactobacillus ruminis ATCC 27782
2521172681:CP003032:2:1067548	ATAAACTCTTTTTGAGCTTCTTTAATCGTGTCATC	Lactobacillus ruminis ATCC 27782
2521172681:CP003032:2:1067613	CATGTTTTCTGAAACTGGTTAAGTTCATCAATGGT	Lactobacillus ruminis ATCC 27782
2521172681:CP003032:2:1067678	AGGTGGATATAATGCGCAAAAACTTTGAGTTAGTTAA	Lactobacillus ruminis ATCC 27782
2521172681:CP003032:2:1067745	GGAAATACGATTTCACGCCCGATTGTCACTATTGA	Lactobacillus ruminis ATCC 27782
2521172681:CP003032:2:1067810	TGGTTTCTCCACCGAATACTTACCTGAATTCTGTA	Lactobacillus ruminis ATCC 27782
2521172681:CP003032:2:1067875	TTTCTCTTTATTTTCAGTTTGCTATTGCAAACCGTG	Lactobacillus ruminis ATCC 27782
2521172681:CP003032:2:1067941	ATCGTTTGCCCGTTGAAAACAAGAGAGTTAGTAAC	Lactobacillus ruminis ATCC 27782
2521172681:CP003032:2:1068006	CTAGGTCAGGAAGATCATTCAGCAGTTCTTTCAGT	Lactobacillus ruminis ATCC 27782
2521172681:CP003032:2:1068071	CAAGTTGTGAAGCCGACTGTCTAAACACGATTAAAAAG	Lactobacillus ruminis ATCC 27782
2521172681:CP003032:2:1068139	CAAGTTGTGAAGCCGACTGTCTAAACACGATTAAAAAG	Lactobacillus ruminis ATCC 27782
2521172681:CP003032:2:1068207	TAATCAATGTTTACTCCGCTCCCACGATAATACCA	Lactobacillus ruminis ATCC 27782
2521172681:CP003032:2:1068272	GCGGGTCTGCTGCTGATGGCTGCACCCGCGGAAGCAC	Lactobacillus ruminis ATCC 27782
2521172681:CP003032:2:1068339	ATTTTTACATTTGTAATTATAGCATAAAAAAGAAG	Lactobacillus ruminis ATCC 27782
2521172681:CP003032:2:1068404	AGCACCCATTTCAGAGCGGTTTACTCAAAAGGTAAA	Lactobacillus ruminis ATCC 27782
2521172681:CP003032:2:1068470	ATATTCATTTTTGCATTGGCTCTCGTATTAGCCAGT	Lactobacillus ruminis ATCC 27782
2521172681:CP003032:2:1068536	GTCAATAGATTTTAAACAAAAAAGTTCCCGTCAGATAC--	Lactobacillus ruminis ATCC 27782
2522125086:F557DRAFT_scaffold00001.1:1:1641300	AACATAATCGTTATGTTATCTGATTTTGAATATCC	Succinimonas amylolytica DSM 2873
2522125086:F557DRAFT_scaffold00001.1:1:1641363	CGGGAGTTCCGGCGGGCCTCGAAATATTCGCC	Succinimonas amylolytica DSM 2873
2522125086:F557DRAFT_scaffold00001.1:1:1641423	TTTTTGATGGAACCCTGTCTTATTCTGGTGAT	Succinimonas amylolytica DSM 2873
2522125086:F557DRAFT_scaffold00001.1:1:1641483	GCATTAAACAGGTTCTATAATATCCTTTTTGC	Succinimonas amylolytica DSM 2873
2522125086:F557DRAFT_scaffold00001.1:1:1641543	GGAAAACAGCTTATACGCCTCCCCGGCCTCCT	Succinimonas amylolytica DSM 2873
2522125086:F557DRAFT_scaffold00001.1:2:1645763	TCGCTATTCGGTGCAAGTTCGTACACACGGCC	Succinimonas amylolytica DSM 2873
2522125086:F557DRAFT_scaffold00001.1:2:1645823	GCGTACAACCTCCCGCACCTTAACGCTGAACA	Succinimonas amylolytica DSM 2873
2522125086:F557DRAFT_scaffold00001.1:2:1645883	ATGGACTTAGCGTGCCGAAGTTATATGCTATAC	Succinimonas amylolytica DSM 2873
2522125086:F557DRAFT_scaffold00001.1:2:1645944	TAAACCGAAGAATGACTAAAAATTAAACTATT	Succinimonas amylolytica DSM 2873
2522125086:F557DRAFT_scaffold00001.1:2:1646004	CGAACGTTTGCAGAACTGCATGATATACTTGC	Succinimonas amylolytica DSM 2873
2522125086:F557DRAFT_scaffold00001.1:2:1646064	ACGTGTTAAAAACGTGTTATATGGGGACTTTT	Succinimonas amylolytica DSM 2873
2522125086:F557DRAFT_scaffold00001.1:2:1646124	AGAAAGCATTTTACGGGACTTTTCTATATATC	Succinimonas amylolytica DSM 2873
2522125086:F557DRAFT_scaffold00001.1:2:1646184	GCCGACCCTAAATATCAGGCCACCTTCCTGAT	Succinimonas amylolytica DSM 2873
2522125086:F557DRAFT_scaffold00001.1:2:1646244	TAATGGCGTTCACATGGACGCATATAATAAGC	Succinimonas amylolytica DSM 2873
2522125086:F557DRAFT_scaffold00001.1:2:1646304	GGATATGAGATCATTATATACGTAAACGGAAC	Succinimonas amylolytica DSM 2873
2522125086:F557DRAFT_scaffold00001.1:2:1646364	ATGGGATGCCGCAACAGTACACGGTAATGAAA	Succinimonas amylolytica DSM 2873
2522125086:F557DRAFT_scaffold00001.1:2:1646424	CGTTGTTTCCCTCCTCGGTGGGGAAAATTACAA	Succinimonas amylolytica DSM 2873
2522125086:F557DRAFT_scaffold00001.1:2:1646485	CTTTCCCGCTCCTGAGAAAATCCCTGGCTCAT	Succinimonas amylolytica DSM 2873
2522125086:F557DRAFT_scaffold00001.1:2:1646545	TTCTGTATATTGGTAATAGTATCAATGAGCAA	Succinimonas amylolytica DSM 2873
2522125086:F557DRAFT_scaffold00001.1:2:1646605	TTCCGCCGCCGCTCTCATTATTTCAGGCTTCA	Succinimonas amylolytica DSM 2873
2522125086:F557DRAFT_scaffold00001.1:2:1646665	ATTTATGACACCGGCAGAACTGCGGCACTGGT	Succinimonas amylolytica DSM 2873
2522125086:F557DRAFT_scaffold00001.1:2:1646725	AAATTAGTCTCAAAGATAATACAAGTTATACC	Succinimonas amylolytica DSM 2873
2522125086:F557DRAFT_scaffold00001.1:2:1646785	TATGTTACATCTTACATTGAACGGTAAAAGCT	Succinimonas amylolytica DSM 2873
2522125086:F557DRAFT_scaffold00001.1:2:1646845	ATTATGTAACCGCCCTCCGGGATTCCGTCCAT	Succinimonas amylolytica DSM 2873
2522125086:F557DRAFT_scaffold00001.1:2:1646905	GTTAAGGCCGGCGCCGCCGGACTGACCGCTGA	Succinimonas amylolytica DSM 2873
2522125086:F557DRAFT_scaffold00001.1:2:1646965	GCTACCATGAATGCCTTCGCGGCGTGGATGGA	Succinimonas amylolytica DSM 2873
2522125086:F557DRAFT_scaffold00001.1:2:1647025	ATATACCTCATTATTTGATCTGCTATGGGAGC	Succinimonas amylolytica DSM 2873
2522125086:F557DRAFT_scaffold00001.1:2:1647085	GCTACCGGTATCGGCCAGACCATTGTCATTCT	Succinimonas amylolytica DSM 2873
2522125086:F557DRAFT_scaffold00001.1:2:1647145	GAATGGGACAGGTTCCGGGAATATTGCCGGCT	Succinimonas amylolytica DSM 2873
2522125086:F557DRAFT_scaffold00001.1:2:1647205	GTATGTCGGGGCATTGCTCTGGAGCACTTCAC	Succinimonas amylolytica DSM 2873
2522125086:F557DRAFT_scaffold00001.1:2:1647265	CATTTTCCGGACGTATGCCTGTTCAGCGTTAA	Succinimonas amylolytica DSM 2873
2522125086:F557DRAFT_scaffold00001.1:2:1647325	TGAAAACTTGAAAACGGTCTCCGGAGTAGTCA	Succinimonas amylolytica DSM 2873
2522125086:F557DRAFT_scaffold00001.1:2:1647385	TTTTCCTCTCCTTTTCTCTCTCTGTCATTTGGG	Succinimonas amylolytica DSM 2873
2522125086:F557DRAFT_scaffold00001.1:2:1647446	ATTTTTAACCTCCCCGTTTTAATGTTCCCCGT	Succinimonas amylolytica DSM 2873
2522125086:F557DRAFT_scaffold00001.1:2:1647506	AGAAGGTGTAAATTTAAATTTTAGTTCATTGT	Succinimonas amylolytica DSM 2873
2522125086:F557DRAFT_scaffold00001.1:2:1647566	GTCAGGGACGGAATAACCGAATCGCTCCAGCA	Succinimonas amylolytica DSM 2873
2522125086:F557DRAFT_scaffold00001.1:2:1647626	GATAAGAGCTCCCGCACCTCCGGAGGACAGGC	Succinimonas amylolytica DSM 2873
2522125086:F557DRAFT_scaffold00001.1:2:1647686	ATATTCCGGGAGGTCTATGCCTAAAATCTCCC	Succinimonas amylolytica DSM 2873
2522125086:F557DRAFT_scaffold00001.1:2:1647746	CGATAAGCGCGTCCAGCTGTCCGACAGTCTGT	Succinimonas amylolytica DSM 2873
2522125086:F557DRAFT_scaffold00001.1:2:1647806	CAGTGTATCAGTTTTGATAATAATAAAAACAA	Succinimonas amylolytica DSM 2873
2522125086:F557DRAFT_scaffold00001.1:2:1647866	ATTAATGTAAGCGTAAAGCCTTATGATGTAAG	Succinimonas amylolytica DSM 2873
2522125086:F557DRAFT_scaffold00001.1:2:1647926	AGTTTTTTTTGTATTTCCCCCTGTTTTTTCCT	Succinimonas amylolytica DSM 2873
2522125086:F557DRAFT_scaffold00001.1:2:1647986	TCATAGACAATATCATTTTTTTTGTTACGTGC	Succinimonas amylolytica DSM 2873
2522125086:F557DRAFT_scaffold00001.1:2:1648046	TCCGGTGATGAGCACGTGAGGGTTAGCGTCGC	Succinimonas amylolytica DSM 2873
2522125086:F557DRAFT_scaffold00001.1:2:1648106	AATATCTTGTTTGTGGCTGATATTACCGATCC	Succinimonas amylolytica DSM 2873
2522125086:F557DRAFT_scaffold00001.1:2:1648166	GAAGCCCGCGCGGGCGGGGAGCATGAAGACAC	Succinimonas amylolytica DSM 2873
2522125086:F557DRAFT_scaffold00001.1:2:1648226	GTTATCACTGAATCGGGAGAGAGACAGTTTCC	Succinimonas amylolytica DSM 2873
2522125086:F557DRAFT_scaffold00001.1:2:1648286	TCCAAAGCACCGGAGATCCTTTGATGATGTCT	Succinimonas amylolytica DSM 2873
2522125086:F557DRAFT_scaffold00001.1:2:1648346	CATAACGCACTACTGGCGCTTTGACTTCTGTT	Succinimonas amylolytica DSM 2873
2522125086:F557DRAFT_scaffold00001.1:2:1648406	AGAATTTAACCGATAACCCTCCTGCCAGTATC	Succinimonas amylolytica DSM 2873
2522125086:F557DRAFT_scaffold00001.1:2:1648466	GGATTTATTAAAACAGATTTTTAAACAAAAAA	Succinimonas amylolytica DSM 2873
2522125086:F557DRAFT_scaffold00001.1:2:1648526	ACGTGTTGCAAGTTCCTGCGGCATAACGTGCC	Succinimonas amylolytica DSM 2873
2522125086:F557DRAFT_scaffold00001.1:2:1648586	AGCAACGGGAAATACTTTTCCACAGATAAGGA	Succinimonas amylolytica DSM 2873
2522125086:F557DRAFT_scaffold00001.1:2:1648646	CAATATGTGATAATTGTCACATAATAAGAGTG	Succinimonas amylolytica DSM 2873
2522125086:F557DRAFT_scaffold00001.1:2:1648706	GCAATATAGGGCATTTTGAGCAAATCCTATAC	Succinimonas amylolytica DSM 2873
2522125086:F557DRAFT_scaffold00001.1:2:1648766	GAATTAATGCATGATACTACAAAATTTAACCG	Succinimonas amylolytica DSM 2873
2522125086:F557DRAFT_scaffold00001.1:2:1648826	TTATGAAAGGTTATGAACCGGATATTGTAAAA	Succinimonas amylolytica DSM 2873
2522125086:F557DRAFT_scaffold00001.1:2:1648886	GAAAAGCTTTTTTTGGCACGTTCTTATATGTC	Succinimonas amylolytica DSM 2873
2522125086:F557DRAFT_scaffold00001.1:2:1648946	CATGATATCCGCGATGGTGGCGTCAGGCGGGA	Succinimonas amylolytica DSM 2873
2522125086:F557DRAFT_scaffold00001.1:2:1649006	AATTTCTTTTAATCTTGTTACTTCCATTTTTT	Succinimonas amylolytica DSM 2873
2522125086:F557DRAFT_scaffold00001.1:2:1649066	GCTGTTTCTTCTGCCGCCGCTCTCATTATCTC	Succinimonas amylolytica DSM 2873
2522125086:F557DRAFT_scaffold00001.1:2:1649126	TAGGTATCGTATAGCGGCGCACCTGTCCACCG	Succinimonas amylolytica DSM 2873
2522125086:F557DRAFT_scaffold00001.1:2:1649186	GTCGGAAGCAAAAGCTATGCAATTATCACTGA	Succinimonas amylolytica DSM 2873
2522125086:F557DRAFT_scaffold00001.1:2:1649246	GGCTTACATCAGAAAAATGCGGATACCGGGCT	Succinimonas amylolytica DSM 2873
2522125086:F557DRAFT_scaffold00001.1:2:1649306	GCTTACAACCTCCCCCACCTTACCTCCTGGCA	Succinimonas amylolytica DSM 2873
2522125086:F557DRAFT_scaffold00001.1:2:1649366	TTACATATCCCAGAGGAAGTTATCAGATTACC	Succinimonas amylolytica DSM 2873
2522125086:F557DRAFT_scaffold00001.1:2:1649426	TTGTTAAATTTTTAAATTGTTACTTTTCTTTT	Succinimonas amylolytica DSM 2873
2522125086:F557DRAFT_scaffold00001.1:2:1649486	AGACCGAGAGGCGGGAGATCCCTTACTAGCAA	Succinimonas amylolytica DSM 2873
2522125086:F557DRAFT_scaffold00001.1:2:1649546	AGCAGAAGCAGGTAAAATCTTTCAGAGAGTGC	Succinimonas amylolytica DSM 2873
2522125086:F557DRAFT_scaffold00001.1:2:1649606	CCTGTGGCAGGTTTTATCATTTCTAAGCTGGA	Succinimonas amylolytica DSM 2873
2522125086:F557DRAFT_scaffold00001.1:2:1649666	ATTTTGTAGGCACAAAAAAATAGCACCAAATA	Succinimonas amylolytica DSM 2873
2522125086:F557DRAFT_scaffold00001.1:2:1649726	AATTTAATTCAAAAGCAGCTAAGGCAAAATCA	Succinimonas amylolytica DSM 2873
2522125086:F557DRAFT_scaffold00001.1:2:1649786	GGAGAAGCACCCCCTCCGCCGCGGCGATGACAA	Succinimonas amylolytica DSM 2873
2522125086:F557DRAFT_scaffold00001.1:2:1649847	CTTTTTTGATATACGTATAATCTGCTATGTGT	Succinimonas amylolytica DSM 2873
2522125086:F557DRAFT_scaffold00001.1:2:1649907	AGTAATGATGTATTTACCGGAAACTTTCGAAAC	Succinimonas amylolytica DSM 2873
2522125086:F557DRAFT_scaffold00001.1:2:1649968	ATAAAGGAAAAAGAAAAGGCCGCCATAATAGC	Succinimonas amylolytica DSM 2873
2522125086:F557DRAFT_scaffold00001.1:2:1650028	GCTATGAGCAGAAGATTAAGGCGGGAACCTCC	Succinimonas amylolytica DSM 2873
2522125086:F557DRAFT_scaffold00001.1:2:1650088	ACTTTGAATTTTTTAACACTGGCTTTGGAACAG	Succinimonas amylolytica DSM 2873
2522125086:F557DRAFT_scaffold00001.1:2:1650149	GGTCGGGTAGCCCCCGGCCTCTCTCTGACTAA	Succinimonas amylolytica DSM 2873
2522125086:F557DRAFT_scaffold00001.1:2:1650209	CTGCTAAACAAGCAATTAAGAATAAAGCTAAA	Succinimonas amylolytica DSM 2873
2522125086:F557DRAFT_scaffold00001.1:2:1650269	ATTTCTGCAAGTGGATATAATCGGCATTTTAT	Succinimonas amylolytica DSM 2873
2522125086:F557DRAFT_scaffold00001.1:2:1650329	GACGACGCCCGCGCAGACATTTGCGGATCCAT	Succinimonas amylolytica DSM 2873
2522125086:F557DRAFT_scaffold00001.1:3:2021268	TAGATACTCGTTATCATTCATGTCTATGCCCTCCT	Succinimonas amylolytica DSM 2873
2522125086:F557DRAFT_scaffold00001.1:3:2021338	GATATACACATGATTCTCTGATATATCAAACTTCAA	Succinimonas amylolytica DSM 2873
2522125086:F557DRAFT_scaffold00001.1:3:2021409	CAGGGAGCTCAACTTTACTGGAAGCTTATTTCGT	Succinimonas amylolytica DSM 2873
2522125086:F557DRAFT_scaffold00001.1:3:2021478	TCGACAGTGGTCTCAGCGGTCTGCTGTTCAGCA	Succinimonas amylolytica DSM 2873
2522125086:F557DRAFT_scaffold00001.1:3:2021546	TAGAAGTATTTGGCCCCATACATTTGGGCACCAGT	Succinimonas amylolytica DSM 2873
2522125086:F557DRAFT_scaffold00001.1:3:2021616	AGTAATACTTAGCCAGATATCCTTGGTACTTGGCAG	Succinimonas amylolytica DSM 2873
2522125086:F557DRAFT_scaffold00001.1:3:2021687	ATGAGCCAGACCATCGATTCCATCGGCAATCTCGA	Succinimonas amylolytica DSM 2873
2522125086:F557DRAFT_scaffold00001.1:3:2021757	CCCCGGTAATTTCACGCAAACGCTGGAGCACCTCAA	Succinimonas amylolytica DSM 2873
2522125086:F557DRAFT_scaffold00001.1:3:2021828	TTTTAGCACATTGATTTCTTAATCTTGCCATAACTA	Succinimonas amylolytica DSM 2873
2522125086:F557DRAFT_scaffold00002.2:1:473876	GATGACCTTTTGAGGACGATCCGGAGCTGCCGGGAGTA	Succinimonas amylolytica DSM 2873
2522125086:F557DRAFT_scaffold00002.2:1:473950	GGTCTGGAACTGGCCGGGCATGGAAAAGACCTTTGA	Succinimonas amylolytica DSM 2873
2522125086:F557DRAFT_scaffold00002.2:1:474022	TCCTCGGACGATTTTGGATTTTTACTTCTCGTTTCTG	Succinimonas amylolytica DSM 2873
2522125086:F557DRAFT_scaffold00002.2:1:474095	TGACATCTTCGAGGTGTACGTTTTCGCCGCTTATTC	Succinimonas amylolytica DSM 2873
2522125086:F557DRAFT_scaffold00002.2:2:506756	AAGACTGTTAAGGATCTCAAAAAGAGTGGAGCCGTAA	Succinimonas amylolytica DSM 2873
2522125086:F557DRAFT_scaffold00002.2:2:506829	CCCAGATTGTGGAACCGGGTAAGCAGAAGGGACGGA	Succinimonas amylolytica DSM 2873
2522125086:F557DRAFT_scaffold00002.2:2:506901	CGGCGTAGCATTCATAGTATTCATCACGGAGAATTTC	Succinimonas amylolytica DSM 2873
2522125086:F557DRAFT_scaffold00002.2:2:506974	TCAACCTCGCCAGTAACCTCAAATTCTTCGGTTACGC	Succinimonas amylolytica DSM 2873
2522125086:F557DRAFT_scaffold00002.2:2:507047	TACTCCTGCCGAGGTACGCCGCTCCACTCCTGCGGGATGC	Succinimonas amylolytica DSM 2873
2522125086:F557DRAFT_scaffold00002.2:2:507123	CATTGTCGCCGCAAATCTTATGTAACCCGGTTTCATGG	Succinimonas amylolytica DSM 2873
2522125086:F557DRAFT_scaffold00002.2:2:507197	TCAACCTCGCCAGTAACCTCAAATTCTTCGGTTACGC	Succinimonas amylolytica DSM 2873
2522125086:F557DRAFT_scaffold00002.2:2:507270	TTAATTAAAAAATACACATTAACCGGGCTGTCCGCCA	Succinimonas amylolytica DSM 2873
2522125086:F557DRAFT_scaffold00005.5:1:36811	AACTCAAGTACCGGAGCACTTTCCTTTGTAACCAACATC	Succinimonas amylolytica DSM 2873
2522125086:F557DRAFT_scaffold00005.5:1:36886	TACAGCAAACTCGGTGATCTCAGGAGGAAGCGGAATT	Succinimonas amylolytica DSM 2873
2522125086:F557DRAFT_scaffold00005.5:1:36959	CCTAAAATCGTGAGTGATGTTGAAATTAACCATCTGTC	Succinimonas amylolytica DSM 2873
2522125086:F557DRAFT_scaffold00005.5:1:37033	CTAAACCATGAACAGTGTTGAGTTTTGCCGATGAACC	Succinimonas amylolytica DSM 2873
2522125086:F557DRAFT_scaffold00005.5:1:37106	CTAAACCATGAACAGTGTTGAGTTTTGCCGATGAACC	Succinimonas amylolytica DSM 2873
2522125086:F557DRAFT_scaffold00005.5:1:37179	CTAAACCATGAACAGTGTTGAGTTTTGCCGATGAACC	Succinimonas amylolytica DSM 2873
2522125086:F557DRAFT_scaffold00005.5:1:37252	ATAGTCGGCAGGATGTTGGAACCGTGATAGAGACGGT	Succinimonas amylolytica DSM 2873
2522125086:F557DRAFT_scaffold00006.6:1:44537	TGCCCTTTTTTTATGATTCCCCGACTTGGGGACGGAAACCTCAAGCTCTTTGACAGAGCTATTACCTTTCAA	Succinimonas amylolytica DSM 2873
2522125086:F557DRAFT_scaffold00006.6:1:44639	GAAACGGGTTCTCCTTGAAGTCCTCAGGGTCAGTATAAA	Succinimonas amylolytica DSM 2873
2522125086:F557DRAFT_scaffold00006.6:1:44708	GAAACTTGGCAATTTGTAGTTATCATTCATCAGCTTTGTTCCGC	Succinimonas amylolytica DSM 2873
2522125086:F557DRAFT_scaffold00006.6:1:44782	GAAACAGTATTTAGCACACTGTGCAGTACACAGTGCATTAA	Succinimonas amylolytica DSM 2873
2522125086:F557DRAFT_scaffold00006.6:1:44853	GAAACCTCAAGCTCTTTGACAGAGCTATTACCTTTCAA	Succinimonas amylolytica DSM 2873
2522125086:F557DRAFT_scaffold00006.6:1:44921	GAAACGGGTTCTCCTTGAAGTCCTCAGGGTCAGTATCAG	Succinimonas amylolytica DSM 2873
2522125086:F557DRAFT_scaffold00006.6:1:44990	GAAACTGGCAAGCCAGCTGGTAATTACGCTCAGCTATAAAC	Succinimonas amylolytica DSM 2873
2522125086:F557DRAFT_scaffold00006.6:1:45061	GAAACTTGCTATAAAACTGTTCCATGGTTACTCTCCTAA	Succinimonas amylolytica DSM 2873
2522125086:F557DRAFT_scaffold00006.6:1:45130	GAAACCTCCAACCAGTTGCAACTTCATGATAGTTGCTGTTAGTT--	Succinimonas amylolytica DSM 2873
2524023089:YE286_contig00011_1_length_436157.4:1:246235	ACCGATATGACTGCTGTGTTTGGGCATTGTGAT	Methanobrevibacter ruminantium YE286 (filtered contigs)
2524023089:YE286_contig00011_1_length_436157.4:1:246316	ACCATTATGTGGGCTATGTTTATAGATTGTCGT	Methanobrevibacter ruminantium YE286 (filtered contigs)
2524023089:YE286_contig00011_1_length_436157.4:1:246397	ACCAATATGTTTAACATGTTTAGTTATTGTAAG	Methanobrevibacter ruminantium YE286 (filtered contigs)
2524023089:YE286_contig00011_1_length_436157.4:1:246478	CATAACATGCTTACTATGTTTTCTGATTGTGAA--	Methanobrevibacter ruminantium YE286 (filtered contigs)
2524614681:G626DRAFT_scaffold00006.6:1:179323	AGTGCAAAGGCTACTTCTTT	Treponema bryantii NK4A124
2524614681:G626DRAFT_scaffold00006.6:1:179365	TACACAAGGTAAAATGCATGT	Treponema bryantii NK4A124
2524614682:G625DRAFT_scaffold00011.11:1:76570	ACGTAAGCCCCGGAGGACTTGTATCAATCGAGGATT	Oribacterium sp. NK2B42
2524614682:G625DRAFT_scaffold00011.11:1:76639	TCAGCGAACAGGACAGATACTATTATCAGTTCCT	Oribacterium sp. NK2B42
2524614682:G625DRAFT_scaffold00061.61:1:2151	GCTACAACCATCAAACATACAATTCATGTACCTTACGTTTGAAGTGTC	Oribacterium sp. NK2B42
2524614682:G625DRAFT_scaffold00061.61:1:2229	ACTGCAACCCTGAAACATAAGACCAATGCCATATACATTTGATGTGTC	Oribacterium sp. NK2B42
2524614683:G629DRAFT_scaffold00005.5:1:108553	GGCCGCGTGGCCCGCAATGACCGGTAGCCGAGCTC	Bifidobacterium longum AGR2137
2524614683:G629DRAFT_scaffold00005.5:1:108620	AGATACGGCTCTGGTCGCAGGCGACCCCGGACGC	Bifidobacterium longum AGR2137
2524614683:G629DRAFT_scaffold00005.5:1:108686	CAGCGACTTCCTCTCGCTGGCAAACAACCAATA	Bifidobacterium longum AGR2137
2524614683:G629DRAFT_scaffold00005.5:2:109096	TACATCGCCAGCTTAAGCTGGAACGTCGGCGT	Bifidobacterium longum AGR2137
2524614683:G629DRAFT_scaffold00005.5:2:109157	TTGTTGAGCTGGATTACGGTATCCGCAAGCGC	Bifidobacterium longum AGR2137
2524614683:G629DRAFT_scaffold00005.5:2:109218	TACATCGCCAGCTTAAGCTGGAACGTCGGCGT	Bifidobacterium longum AGR2137
2524614683:G629DRAFT_scaffold00005.5:2:109279	ACCGCTAGCGTTGTCGTGAATAATGTCGCGTC	Bifidobacterium longum AGR2137
2524614683:G629DRAFT_scaffold00005.5:2:109340	CCAGCGGTCGAACGCAGGGCCTTGAGCAATGC	Bifidobacterium longum AGR2137
2524614683:G629DRAFT_scaffold00005.5:2:109401	TGCGGCATCGACATCGCCAACACGCAGGCCGA	Bifidobacterium longum AGR2137
2524614683:G629DRAFT_scaffold00005.5:2:109462	TCCGACTCGAGCAGTTTCTTCGCGCGCGCGAT	Bifidobacterium longum AGR2137
2524614683:G629DRAFT_scaffold00005.5:2:109523	GGAAGCCCTTGAGGTCGAGCCGGTCCACTCGG	Bifidobacterium longum AGR2137
2524614683:G629DRAFT_scaffold00005.5:2:109584	GTGTTTGTCAAATCGTTTTTGATTTCCGTGTC	Bifidobacterium longum AGR2137
2524614683:G629DRAFT_scaffold00005.5:2:109645	AGATACCAGCGTCAAATCGCGGAACGGTGGGC	Bifidobacterium longum AGR2137
2524614683:G629DRAFT_scaffold00005.5:2:109706	CGGCTCAGAAGCGCGTACAATCGCGCGGTGTC	Bifidobacterium longum AGR2137
2524614683:G629DRAFT_scaffold00023.23:1:3	GCTTGCGCCACCTCATCGGAGATGAGCCGTTC	Bifidobacterium longum AGR2137
2524614683:G629DRAFT_scaffold00023.23:1:64	GTCTTGGCCGCCGTGCCGGTAGGTGCCACCAT	Bifidobacterium longum AGR2137
2524614683:G629DRAFT_scaffold00023.23:1:125	CCCGAGCAATGAATGCAAACGACGACCGCGTA	Bifidobacterium longum AGR2137
2524614683:G629DRAFT_scaffold00023.23:1:186	ATCGGGCAGGAGTTTGGGGGGCAGCAGCAGGC	Bifidobacterium longum AGR2137
2524614686:G598DRAFT_scaffold00001.1:1:91263	GTTATAACGAGCCATCTGATAAGGAAGTAGATAAGCTTG	Selenomonas ruminantium ATCC 12561
2524614686:G598DRAFT_scaffold00001.1:1:91338	CTCAATCGTATGATTGGGTTCCTCGATTATTCGGGG	Selenomonas ruminantium ATCC 12561
2524614686:G598DRAFT_scaffold00020.20:1:679	AAATCCACGCCGTTATAGCTGTCGGAATCGTA	Selenomonas ruminantium ATCC 12561
2524614686:G598DRAFT_scaffold00020.20:1:739	GGCTTTGAAACGGCTGGCAAGACGGTCAAGCA	Selenomonas ruminantium ATCC 12561
2524614686:G598DRAFT_scaffold00020.20:1:799	GGTTATGCAGAGTCTACGCTGTTTGCGATACT	Selenomonas ruminantium ATCC 12561
2524614686:G598DRAFT_scaffold00020.20:1:859	CCGGAGGAACTGGACCGTATTGCTGACCTGAT	Selenomonas ruminantium ATCC 12561
2524614686:G598DRAFT_scaffold00020.20:1:919	AAAGATACTATTGCAAACGGCATGAATCAGCT	Selenomonas ruminantium ATCC 12561
2524614686:G598DRAFT_scaffold00020.20:1:979	AAGATACCTTCAAGCCCACTCTGTATGCCATT	Selenomonas ruminantium ATCC 12561
2524614686:G598DRAFT_scaffold00020.20:1:1039	TCCTCAACCTTCACGATACGCGCTGACTGTAT	Selenomonas ruminantium ATCC 12561
2524614686:G598DRAFT_scaffold00020.20:1:1099	ATCTCTTGTTACGCCATTTAATAACATCGTCC	Selenomonas ruminantium ATCC 12561
2524614686:G598DRAFT_scaffold00020.20:1:1159	CATAGCAGGACAGCAACCTGTTATCTGATGAT	Selenomonas ruminantium ATCC 12561
2524614686:G598DRAFT_scaffold00020.20:1:1219	GTAAAGCTTTATGAGGTTACTTGTAACGTCAA	Selenomonas ruminantium ATCC 12561
2524614688:G603DRAFT_scaffold00001.1:1:431797	TACTTCTGTTGAAATGGAAGGGAATGCATCTAATGTTACTGATATGAGCAGC	Butyrivibrio sp. AE3006
2524614688:G603DRAFT_scaffold00001.1:1:431872	TACTTCTCTAAAATTTGAGTGTAGTACACAGAACCTTACGGATTTAAGTAAT	Butyrivibrio sp. AE3006
2524614688:G603DRAFT_scaffold00013.13:1:125984	TACCGCTAAATCAGTGCGCAGACTGGCTTTTTACCTTTCTCAAATCCACCTTCCG	Butyrivibrio sp. AE3006
2524614688:G603DRAFT_scaffold00013.13:1:126068	CACTGCTAAATCAGTGCGCACTGCAGCTTTCTACCATTCTCAAAACCTTTCCCAA	Butyrivibrio sp. AE3006
2524614688:G603DRAFT_scaffold00028.28:1:23955	CGCTTATGTGGGCAACGCCCTGATGTCCTGTGAG	Butyrivibrio sp. AE3006
2524614688:G603DRAFT_scaffold00028.28:1:24016	TTAAGCTCTTTGAGCTTACCTGTAAATGTACCAG	Butyrivibrio sp. AE3006
2524614688:G603DRAFT_scaffold00028.28:2:24970	GTCCACATCCTGATACTCATCCACCAGCACATA	Butyrivibrio sp. AE3006
2524614688:G603DRAFT_scaffold00028.28:2:25031	GAACATACCAAAGTCTGGCCGGGTAAGTATGAA	Butyrivibrio sp. AE3006
2524614688:G603DRAFT_scaffold00028.28:2:25092	CGTGTTTCGCAAGCCTCGCGATCAACAGTCTTG	Butyrivibrio sp. AE3006
2524614688:G603DRAFT_scaffold00028.28:2:25153	ATACTTCTGCACTTTCCTTTGCATTCTGATTGA	Butyrivibrio sp. AE3006
2524614688:G603DRAFT_scaffold00028.28:2:25214	CCTATTTTGTACTTATCGTTAATTATTATGATG	Butyrivibrio sp. AE3006
2524614688:G603DRAFT_scaffold00028.28:2:25275	ACTACTCCAGACGGTAAAAAACATTATGAATCA	Butyrivibrio sp. AE3006
2524614688:G603DRAFT_scaffold00028.28:2:25336	CGTAATCTCAATTTTTGTGAGCGGAGTTCCGTTG	Butyrivibrio sp. AE3006
2524614689:G631DRAFT_scaffold00001.1:1:613889	TGATTTGCATGTAAGCCGGGTCTCTGGTGGTT	Butyrivibrio sp. XBB1001
2524614689:G631DRAFT_scaffold00001.1:1:613944	TTGTTTGCATATAAGCCATGCCTCTAGTGCCCT	Butyrivibrio sp. XBB1001
2524614689:G631DRAFT_scaffold00001.1:1:614000	CAGTTTCCATGCAAGCCACCACTTTAGCGGCT	Butyrivibrio sp. XBB1001
2524614690:G596DRAFT_scaffold00001.1:1:44871	CGCAAGGCACAATAAAAGTGAGTATTTCCTTC	Butyrivibrio sp. AD3002
2524614690:G596DRAFT_scaffold00001.1:1:44923	CTCCAAGAACAATAAAAATGTAATTTCATTC	Butyrivibrio sp. AD3002
2524614690:G596DRAFT_scaffold00001.1:1:44974	TTCTAGAAACAACAAATGTGACTATATCATCC	Butyrivibrio sp. AD3002
2524614690:G596DRAFT_scaffold00001.1:1:45026	TTCTAAGCACAATAAATTTTGATAATGCTACT	Butyrivibrio sp. AD3002
2524614690:G596DRAFT_scaffold00016.16:1:89213	ATTCCCAAGTTGTCATCTGTGTTTTTTCT	Butyrivibrio sp. AD3002
2524614690:G596DRAFT_scaffold00016.16:1:89264	TCACCCCATATAATCGTCTGTGTTTTCTTA	Butyrivibrio sp. AD3002
2524614690:G596DRAFT_scaffold00016.16:1:89316	CAGCCAAAATTATCATCTGTGTTTTCCTT	Butyrivibrio sp. AD3002
2524614690:G596DRAFT_scaffold00047.47:1:13859	GTTCAAAAACACAGATGACTATCACTGGAGAATCTGTGTTTTATGCAAAAAACAAAAAACACAGATGATTTATGAAGGACT	Butyrivibrio sp. AD3002
2524614690:G596DRAFT_scaffold00047.47:1:13960	TGAAAGAAACACAGAAGGACATGGCAGAAGGA	Butyrivibrio sp. AD3002
2524614690:G596DRAFT_scaffold00047.47:1:14012	TGTAGGAAACACAGAAGGGCATGGCAGAAGGA	Butyrivibrio sp. AD3002
2524614690:G596DRAFT_scaffold00047.47:1:14064	TGTCGAAAGCACAGAAGACTATAGTGCCAGGGG	Butyrivibrio sp. AD3002
2524614690:G596DRAFT_scaffold00047.47:1:14117	GTTAAAAACACAGATGGCAACCAATATATAG	Butyrivibrio sp. AD3002
2524614690:G596DRAFT_scaffold00047.47:1:14168	ATAAAAAGCACAGATCTACATAATAGCAAGAG	Butyrivibrio sp. AD3002
2524614691:G586DRAFT_scaffold00008.8:1:122820	GTTACCGTTATCAGTGTTGCCA	Butyrivibrio sp. VCD2006
2524614691:G586DRAFT_scaffold00008.8:1:122865	ATTACCATTATTGGTGTTACCG	Butyrivibrio sp. VCD2006
2524614691:G586DRAFT_scaffold00009.9:1:125669	AGGATCCGTGGGTGTCGCAGGA	Butyrivibrio sp. VCD2006
2524614691:G586DRAFT_scaffold00009.9:1:125723	TGGATCTGTAGGTGTTGTCGGG	Butyrivibrio sp. VCD2006
2524614692:G608DRAFT_scaffold00001.1:1:542443	ACAGAAGATGCTTCAATAGTAGAAGATACAGTTGATA	Butyrivibrio sp. WCD3002
2524614692:G608DRAFT_scaffold00001.1:1:542500	GTTGAAACTGAAGATGAGAGTACAACGGATACAGCCGATA	Butyrivibrio sp. WCD3002
2524614693:G622DRAFT_scaffold00014.14:1:64368	CATAGTGCGAGCCATGCAAGTC	Butyrivibrio sp. LC3010
2524614693:G622DRAFT_scaffold00014.14:1:64412	TTTAGTGGAGCTTGCTTGAGCAGAG	Butyrivibrio sp. LC3010
2524614694:G602DRAFT_scaffold00011.11:1:6750	TCTGAGATGCAGACTACATACCTTGCTGA	Butyrivibrio sp. AC2005
2524614694:G602DRAFT_scaffold00011.11:1:6815	AAATCCGTCAGCTACGATGTCTGCTACTG	Butyrivibrio sp. AC2005
2524614694:G602DRAFT_scaffold00011.11:1:6880	CCTGATGGTTGGATTCCCAACACAGAGATGG	Butyrivibrio sp. AC2005
2524614694:G602DRAFT_scaffold00011.11:1:6947	AATCATATCCATAGGGAGGGCGTTGATTTC	Butyrivibrio sp. AC2005
2524614694:G602DRAFT_scaffold00011.11:1:7013	CTTCGCCTTCCTCAATGTCAACCTCCACC	Butyrivibrio sp. AC2005
2524614694:G602DRAFT_scaffold00011.11:1:7078	ACGGTGAAAAGGACGAGAACGGCGTAGTA	Butyrivibrio sp. AC2005
2524614694:G602DRAFT_scaffold00011.11:1:7143	CGCTCCTGAGACACGGACAATCCGTTACGA	Butyrivibrio sp. AC2005
2524614694:G602DRAFT_scaffold00011.11:1:7209	CATAATCCTCATAAATATATCCGTCACAAT	Butyrivibrio sp. AC2005
2524614694:G602DRAFT_scaffold00011.11:1:7275	TGTACCTGCTACAAAAAGAATTCCGTCAA	Butyrivibrio sp. AC2005
2524614695:G587DRAFT_scaffold00012.12:1:120115	CGGTAACCATAATGCTCAGCCTGCAGATGGACCAGGTAG	Butyrivibrio sp. XPD2002
2524614695:G587DRAFT_scaffold00012.12:1:120179	CGCCGTTCTCAACGTTCTCCCCGCAGATAGCCCAGGCTG	Butyrivibrio sp. XPD2002
2524614695:G587DRAFT_scaffold00012.12:1:120243	CGCTGACTGCAACCAACAACCCGCAGATGGACCAGGCAG	Butyrivibrio sp. XPD2002
2524614695:G587DRAFT_scaffold00012.12:1:120307	TGGCAACCACAACGTGTAACCCGCAGATGGACCGACCAT	Butyrivibrio sp. XPD2002
2524614695:G587DRAFT_scaffold00012.12:2:147107	TTTGTCCGCAGATAGACGTAACGACTATCTGAAGATTTTCCCT	Butyrivibrio sp. XPD2002
2524614695:G587DRAFT_scaffold00012.12:2:147171	CAAGTTCGCGAATAGACGTAATCGCTGCCGGAGTGCAGTGCCC	Butyrivibrio sp. XPD2002
2524614695:G587DRAFT_scaffold00020.20:1:58368	TTGAAAAAGGCGTAAACAAG	Butyrivibrio sp. XPD2002
2524614695:G587DRAFT_scaffold00020.20:1:58410	CCATCAATGGTGTAAACAAG	Butyrivibrio sp. XPD2002
2524614696:G632DRAFT_scaffold00013.13:1:79583	AACTGAAATCTGTGGCAGAAGCGTACTATTCAGGCGCT	Butyrivibrio sp. NC2007
2524614696:G632DRAFT_scaffold00013.13:1:79657	AGCTGAGATCTGTGGCAGAAATGCAGTATTCTGACCTC	Butyrivibrio sp. NC2007
2524614696:G632DRAFT_scaffold00017.17:1:11404	TGGGGTATAGAAAGCTGATGGTCGAGAAATTTGCACAAGAG	Butyrivibrio sp. NC2007
2524614696:G632DRAFT_scaffold00017.17:1:11476	TGAGGTATGGAAAGCCAAGGCATCGAAAATTTGCATAAGGGG	Butyrivibrio sp. NC2007
2524614696:G632DRAFT_scaffold00027.27:1:15888	GAGGCCTCTTCTAGCTTGAATCTGTGGCAAATGGCCAGGTTATAGCAGCC	Butyrivibrio sp. NC2007
2524614696:G632DRAFT_scaffold00027.27:1:15962	GGGGCTCCTCCTAGCCTAAAACTGCGGCAGACAGCTAGGATATAGCCGCT	Butyrivibrio sp. NC2007
2524614696:G632DRAFT_scaffold00027.27:1:16036	CAGATTGCTCCCGGCCAAAATTTGTGGCAAATAGCTAGGTTATGGCCACC	Butyrivibrio sp. NC2007
2524614697:G628DRAFT_scaffold00008.8:1:41710	CTTCAGATACATTTTCAACAGCAACGCTCA	Butyrivibrio hungatei NK4A153
2524614697:G628DRAFT_scaffold00008.8:1:41776	TTATCAGTCATCATCTTCCTCCATACTCTT	Butyrivibrio hungatei NK4A153
2524614697:G628DRAFT_scaffold00008.8:1:41842	TAATAGCGGTGACTGTGAGATTATGATTTA	Butyrivibrio hungatei NK4A153
2524614697:G628DRAFT_scaffold00008.8:1:41908	CAGGGTAGAAGTAATAAGGCAATTGTTTTA	Butyrivibrio hungatei NK4A153
2524614697:G628DRAFT_scaffold00008.8:1:41974	AGCAATTCCCGAAGGTGGTGCAGTAACTCC	Butyrivibrio hungatei NK4A153
2524614697:G628DRAFT_scaffold00008.8:1:42040	ATATGGAGCAGGAGGACGAATAATGGCACG	Butyrivibrio hungatei NK4A153
2524614697:G628DRAFT_scaffold00008.8:1:42106	ATTCATTCGTAAGAGAATTTAGATTAGGCA	Butyrivibrio hungatei NK4A153
2524614697:G628DRAFT_scaffold00008.8:1:42172	CGTCCCGTTAGATCGTCAAGTTCCACACC	Butyrivibrio hungatei NK4A153
2524614697:G628DRAFT_scaffold00008.8:1:42237	ATTCATTCGTAAGAGAATTTAGATTAGGCA	Butyrivibrio hungatei NK4A153
2524614697:G628DRAFT_scaffold00008.8:1:42303	CGTCCCGTTAGATCGTCAAGTTCCACACCG	Butyrivibrio hungatei NK4A153
2524614697:G628DRAFT_scaffold00008.8:1:42369	ATTCATTCGTAAGAGAATTTAGATTAGGCA	Butyrivibrio hungatei NK4A153
2524614697:G628DRAFT_scaffold00009.9:1:108671	TCTTGACGAAGAGATGGCGTGGTCATACTATTGCTATAG	Butyrivibrio hungatei NK4A153
2524614697:G628DRAFT_scaffold00009.9:1:108734	ATGTGAGAGTGAGTATATTTATGGGTGAAACAAATA	Butyrivibrio hungatei NK4A153
2524614698:G605DRAFT_scaffold00012.12:1:42987	GTGGGAGCAATCCACATGGTACTACTAAGGCAGATTT	Clostridium cadaveris AGR2141
2524614698:G605DRAFT_scaffold00012.12:1:43053	TTATATTAGTATGTGGCGTAATAGATGTAATATACC	Clostridium cadaveris AGR2141
2524614698:G605DRAFT_scaffold00012.12:1:43118	TAGAGTTTTAATAATAATACAAGAAGATACAGAAGA	Clostridium cadaveris AGR2141
2524614698:G605DRAFT_scaffold00012.12:1:43183	TCCTCGTCCAAGTGTCCAAATTTATGAATTCTTACT	Clostridium cadaveris AGR2141
2524614698:G605DRAFT_scaffold00012.12:1:43248	TCTTTTCTCCTATATACGCGTAAACTACTAAATAGTA	Clostridium cadaveris AGR2141
2524614698:G605DRAFT_scaffold00012.12:1:43314	CCTATCGTGACCCTGTTTTTATATAAGTATATAAATT	Clostridium cadaveris AGR2141
2524614698:G605DRAFT_scaffold00012.12:1:43380	AAGCTCTGTGTCATTATCCTCACCAATAAACTGATTA	Clostridium cadaveris AGR2141
2524614698:G605DRAFT_scaffold00012.12:1:43446	TCTTGAAGTGTATTTGATTCATCCATAGCATTCTCT	Clostridium cadaveris AGR2141
2524614700:G594DRAFT_scaffold00004.4:1:191266	ACTAATAGTTTGGGTTTTCCAAACTCTTATGCTT	Clostridium paraputrificum AGR2156
2524614700:G594DRAFT_scaffold00004.4:1:191330	CTTCCTTTCAACATTAATTAATTTTTGGAGCAAGAT	Clostridium paraputrificum AGR2156
2524614700:G594DRAFT_scaffold00004.4:1:191396	ACTTTTGCAGAATCATTATTGAAACAATAAGCAGTA	Clostridium paraputrificum AGR2156
2524614700:G594DRAFT_scaffold00004.4:1:191462	GAAGTCATACTACTTCCTGGCACCCAACTAAAACCA	Clostridium paraputrificum AGR2156
2524614700:G594DRAFT_scaffold00004.4:1:191528	TTTTTTAAACCTCCAAGAATAAAGGGCGTGGAGAT	Clostridium paraputrificum AGR2156
2524614701:G617DRAFT_scaffold00003.3:1:89045	GTTGGCGGCTTATAAATGATCGGC	Dorea longicatena AGR2136
2524614701:G617DRAFT_scaffold00003.3:1:89091	GGAAGCGTCTAATAAATGTCCGGC	Dorea longicatena AGR2136
2524614701:G617DRAFT_scaffold00004.4:1:74938	TGAGAATAAAAATCCGGAAGAAGACAA	Dorea longicatena AGR2136
2524614701:G617DRAFT_scaffold00004.4:1:74986	TCCAGAAGAAGACAAGGATGAGAATAA	Dorea longicatena AGR2136
2524614701:G617DRAFT_scaffold00021.21:1:7181	GGAAGTGTCATCATTATTACAAGCCGTGCTGT	Dorea longicatena AGR2136
2524614701:G617DRAFT_scaffold00021.21:1:7249	TCCAAAGTCTTTCACAACCTTATTGGCATA	Dorea longicatena AGR2136
2524614701:G617DRAFT_scaffold00021.21:1:7315	ATCAACAGAATGAAAATTGAAGAGCAGAAA	Dorea longicatena AGR2136
2524614703:G619DRAFT_scaffold00001.1:1:376748	ATCCGAGCGCTGCCCCTGACTCCTGCGTGAGCG	Lachnospiraceae bacterium NK4A144
2524614703:G619DRAFT_scaffold00001.1:1:376810	GTTAAAAGCCCGAAGAAACCGACGCCGTTTGTA	Lachnospiraceae bacterium NK4A144
2524614703:G619DRAFT_scaffold00001.1:1:376872	AGGCAGATAGAGCAGCAGAGCTCTCTGGGAGC	Lachnospiraceae bacterium NK4A144
2524614703:G619DRAFT_scaffold00001.1:1:376933	GCGTATTCAAGCCGTCGAGGTAAATTTTATTTT	Lachnospiraceae bacterium NK4A144
2524614703:G619DRAFT_scaffold00001.1:1:376995	AAAGCAACGGCGACGGCGAAGCTTGCAAATCCT	Lachnospiraceae bacterium NK4A144
2524614703:G619DRAFT_scaffold00001.1:1:377057	AACTACGCTATGACCGGAACATCACGTTATGG	Lachnospiraceae bacterium NK4A144
2524614703:G619DRAFT_scaffold00001.1:1:377118	AAAAGAGCGGCCGCCGAAAAAAGTAAGCTCAAA	Lachnospiraceae bacterium NK4A144
2524614703:G619DRAFT_scaffold00001.1:1:377180	ACGGGCGGAGGACTAGCCATCCTTAACAAAGA	Lachnospiraceae bacterium NK4A144
2524614703:G619DRAFT_scaffold00001.1:1:377241	TATGCGACAGTTGACGACATGGCGGCTCTTTA	Lachnospiraceae bacterium NK4A144
2524614703:G619DRAFT_scaffold00001.1:1:377302	GTTGTTGGTAAGTCTATGGTTTGCGCGTGGTG	Lachnospiraceae bacterium NK4A144
2524614703:G619DRAFT_scaffold00001.1:2:381204	CTGCGCGAACTGAAAGAGAAAGCACCAAACGAGA	Lachnospiraceae bacterium NK4A144
2524614703:G619DRAFT_scaffold00001.1:2:381266	TACGTCGGGTCGCTCCTGGTCGGAACCAACAATC	Lachnospiraceae bacterium NK4A144
2524614703:G619DRAFT_scaffold00001.1:2:381328	TATATGATCTTGTCAATGAATCGACAGGTGAAAC	Lachnospiraceae bacterium NK4A144
2524614703:G619DRAFT_scaffold00001.1:2:381390	CTGACGACGGTGGGCGCCGTCATGATCGGGGCGG	Lachnospiraceae bacterium NK4A144
2524614703:G619DRAFT_scaffold00001.1:2:381452	CGCGCCGTACTGGGAAAATATCTCGCGGAAATG	Lachnospiraceae bacterium NK4A144
2524614703:G619DRAFT_scaffold00001.1:2:381513	CATCCCTGCATATCGTAAGAGCGGAACCATTCA	Lachnospiraceae bacterium NK4A144
2524614703:G619DRAFT_scaffold00001.1:2:381574	TATCAGTGAACAGGCTATTGATGTTCAAAATGC	Lachnospiraceae bacterium NK4A144
2524614703:G619DRAFT_scaffold00027.27:1:12861	AACGGTTTTACCATTGTCAAACTCGCCTGCTGTCGT	Lachnospiraceae bacterium NK4A144
2524614703:G619DRAFT_scaffold00027.27:1:12932	TTTTGCTTCGTCACGGATGGACTTCACAATGGCAACAAC	Lachnospiraceae bacterium NK4A144
2524614703:G619DRAFT_scaffold00027.27:1:13006	CTTCATAAATCCAAGATACGGATGCATGATTACG	Lachnospiraceae bacterium NK4A144
2524614703:G619DRAFT_scaffold00027.27:1:13075	TTTTAAAGGGATGATAAGGAAGCCGTATACTC	Lachnospiraceae bacterium NK4A144
2524614703:G619DRAFT_scaffold00027.27:1:13142	CTAAGCTGGTTTTTCCATGTTGACACCTTGCCTAGTT	Lachnospiraceae bacterium NK4A144
2524614703:G619DRAFT_scaffold00027.27:1:13214	TTCTTCTCTTGTCATTCTTCTACCTCTAAAATCTCA	Lachnospiraceae bacterium NK4A144
2524614703:G619DRAFT_scaffold00027.27:2:24932	GTTCTACCTGTTTGTCAGATGTAAACTTTGCATC	Lachnospiraceae bacterium NK4A144
2524614703:G619DRAFT_scaffold00027.27:2:25003	TTTTGAGCGGAGTTTTTCCGCGTCAGATGCACGGG	Lachnospiraceae bacterium NK4A144
2524614703:G619DRAFT_scaffold00027.27:2:25075	AAAGACCAAAAACAGGTCATCTGCATACTGT	Lachnospiraceae bacterium NK4A144
2524614704:G621DRAFT_scaffold00009.9:1:11418	GGCTGAAAATAAAAAAGCCGAAAAC	Lachnospiraceae bacterium NK4A179
2524614704:G621DRAFT_scaffold00009.9:1:11463	AGTCGGAAACAAGAAGGCTGATAAC	Lachnospiraceae bacterium NK4A179
2524614704:G621DRAFT_scaffold00020.20:1:52254	CAAGCACAAGATTGTTTTCATCAGCGTACTTT	Lachnospiraceae bacterium NK4A179
2524614704:G621DRAFT_scaffold00020.20:1:52321	ATAGGTGGCATAAATATTGTCAGAAACAAATGC	Lachnospiraceae bacterium NK4A179
2524614704:G621DRAFT_scaffold00020.20:1:52389	CCTTACCTGTTCTTCTGTAATAAGATCTGTGTAT	Lachnospiraceae bacterium NK4A179
2524614704:G621DRAFT_scaffold00020.20:1:52458	GCAGCGCCTCTTGCAACGATTAAATACTGCTT	Lachnospiraceae bacterium NK4A179
2524614704:G621DRAFT_scaffold00020.20:1:52525	GCTGGTGAATTCTTTCACTAATCTTTGTCATATCT	Lachnospiraceae bacterium NK4A179
2524614704:G621DRAFT_scaffold00025.25:1:46235	TTTTTAAAGTCTATGACAGTCTGGGTATTC	Lachnospiraceae bacterium NK4A179
2524614704:G621DRAFT_scaffold00025.25:1:46301	AAAATATGGCAATTGGCGCATTGATTTTAG	Lachnospiraceae bacterium NK4A179
2524614704:G621DRAFT_scaffold00025.25:1:46367	AATAGCCTTAATCCAAGCCTCGCGCCATG	Lachnospiraceae bacterium NK4A179
2524614704:G621DRAFT_scaffold00025.25:1:46432	TAACTTTATATTAGGCTGTACAAAAGGAAC	Lachnospiraceae bacterium NK4A179
2524614704:G621DRAFT_scaffold00025.25:1:46498	TAATTCCTCTGCTGTTGTGCATTCTGTAA	Lachnospiraceae bacterium NK4A179
2524614704:G621DRAFT_scaffold00051.51:1:1	CTCTGGAAGGTCTTCACCAATTTCACGATCATTAA	Lachnospiraceae bacterium NK4A179
2524614704:G621DRAFT_scaffold00051.51:1:61	CTTATTCTGCATATTTTTCTATACTGTCCTTTCG	Lachnospiraceae bacterium NK4A179
2524614704:G621DRAFT_scaffold00051.51:1:129	CAGATAGGTAAATTACATCCTATCAGCATACCT	Lachnospiraceae bacterium NK4A179
2524614704:G621DRAFT_scaffold00051.51:1:196	CTTCCTTAAGTTCGTATAACTCGTGCATCTTTAACC	Lachnospiraceae bacterium NK4A179
2524614704:G621DRAFT_scaffold00051.51:1:266	ATCTGCTGCTCCTTGAAACCCTTCTTTTCTTCC	Lachnospiraceae bacterium NK4A179
2524614704:G621DRAFT_scaffold00054.54:1:1	TTAATGATCGTGAAATTGGTGAAGACCTTCCAG	Lachnospiraceae bacterium NK4A179
2524614704:G621DRAFT_scaffold00054.54:1:48	TCATAATACCAAGAAGAAATCAAGCATATTAT	Lachnospiraceae bacterium NK4A179
2524614704:G621DRAFT_scaffold00054.54:1:116	ACGAGATAGGCAAACCGAAGAACATGATATATAT	Lachnospiraceae bacterium NK4A179
2524614704:G621DRAFT_scaffold00054.54:1:186	GAATACGATACAACTGGCGACTGGTTTGATTA	Lachnospiraceae bacterium NK4A179
2524614704:G621DRAFT_scaffold00054.54:2:10459	CTTCTCCAACAGAATGGAGTGGTAATAACACCGGAGATGTTAGC	Lachnospiraceae bacterium NK4A179
2524614704:G621DRAFT_scaffold00054.54:2:10538	AGATATGACAAAGATTAGTGAAAGAATTCACCAGC	Lachnospiraceae bacterium NK4A179
2524614704:G621DRAFT_scaffold00054.54:2:10608	AAGCAGTATTTAATCGTTGCAAGAGGCGCTGC	Lachnospiraceae bacterium NK4A179
2524614704:G621DRAFT_scaffold00054.54:2:10675	ATACACAGATCTTATTACAGAAGAACAGGTAAGG	Lachnospiraceae bacterium NK4A179
2524614704:G621DRAFT_scaffold00054.54:2:10744	GCATTTGTTTCTGACAATATTTATGCCACCTAT	Lachnospiraceae bacterium NK4A179
2524614704:G621DRAFT_scaffold00054.54:2:10812	AAAGTACGCTGATGAAAACAATCTTGTGCTTG	Lachnospiraceae bacterium NK4A179
2524614704:G621DRAFT_scaffold00062.62:1:3221	CATCAGACTACTACAGCCTCTGAACATTCCCTCCATACTTGTTACATTCGATGTA	Lachnospiraceae bacterium NK4A179
2524614704:G621DRAFT_scaffold00062.62:1:3299	TGTTAGACCACTGCAACCAGAGAACATCCAGGTCATACTCGTAACATTCGATGTA	Lachnospiraceae bacterium NK4A179
2524614705:G607DRAFT_scaffold00001.1:1:269990	TACACCATTTGTACCTAACACATACCACTTACCATCTA	Clostridium butyricum AGR2140
2524614705:G607DRAFT_scaffold00001.1:1:270053	TGCCCCTGAATTATTTAGATAATACCAGCTACCATCTA	Clostridium butyricum AGR2140
2524614705:G607DRAFT_scaffold00015.15:1:8248	CTTAAAACAGACAGGAAATATGGCAGTGGGA	Clostridium butyricum AGR2140
2524614705:G607DRAFT_scaffold00015.15:1:8308	TAGTGATTTAAATGGTGCAATGAGAACAGGC	Clostridium butyricum AGR2140
2524614705:G607DRAFT_scaffold00022.22:1:34493	GGTTCTTGGTATTATTTAACTAACAGTGGAAC	Clostridium butyricum AGR2140
2524614705:G607DRAFT_scaffold00022.22:1:34553	AATTCTTGGTATTTCTTAAATTCTAGTGGAGT	Clostridium butyricum AGR2140
2524614708:G591DRAFT_scaffold00001.1:1:85523	GACTGAAATGCTCTAAATGATTCATCCTGCA	Butyrivibrio fibrisolvens YRB2005
2524614708:G591DRAFT_scaffold00001.1:1:85586	CATTTGATTATAATTTTTATGGTAAGTCAATTTT	Butyrivibrio fibrisolvens YRB2005
2524614708:G591DRAFT_scaffold00001.1:1:85652	GGTTATGGCTTTAATTATGGTAATTACGGCAT	Butyrivibrio fibrisolvens YRB2005
2524614708:G591DRAFT_scaffold00001.1:1:85716	CCTTTTTGGCAGCGTATAACTTATCTTCGTTAT	Butyrivibrio fibrisolvens YRB2005
2524614708:G591DRAFT_scaffold00001.1:1:85781	TTAACCTTCTTGCCAGCCTGTTCGAGTCCTAG	Butyrivibrio fibrisolvens YRB2005
2524614708:G591DRAFT_scaffold00001.1:1:85845	AGTTAGAGACTCAGATGCAGCATGAAATGTATA	Butyrivibrio fibrisolvens YRB2005
2524614708:G591DRAFT_scaffold00001.1:1:85910	AGATCCAACTATTCCTCCGGCGTCAGTAAAA	Butyrivibrio fibrisolvens YRB2005
2524614708:G591DRAFT_scaffold00003.3:1:46434	CATTGTACTGATCGCCATTACTATACTGATC	Butyrivibrio fibrisolvens YRB2005
2524614708:G591DRAFT_scaffold00003.3:1:46488	TACTATACTGATCGCTATAATTGTACTGTTT	Butyrivibrio fibrisolvens YRB2005
2524614709:G623DRAFT_scaffold00023.23:1:1538	GACTGAAATGCTCTAAATGATTCATCCTGCA	Butyrivibrio fibrisolvens WTE3004
2524614709:G623DRAFT_scaffold00023.23:1:1601	CATTTGATTATAATTTTTATGGTAAGTCAATTTT	Butyrivibrio fibrisolvens WTE3004
2524614709:G623DRAFT_scaffold00023.23:1:1667	GGTTATGGCTTTAATTATGGTAATTACGGCAT	Butyrivibrio fibrisolvens WTE3004
2524614709:G623DRAFT_scaffold00023.23:1:1731	CAATCTGGTTATCCTTGATAAGAGTCTTGATTG	Butyrivibrio fibrisolvens WTE3004
2524614709:G623DRAFT_scaffold00023.23:1:1796	CTTGTTCTCTTGTAGGACTTAACAAGGGATCT	Butyrivibrio fibrisolvens WTE3004
2524614709:G623DRAFT_scaffold00023.23:1:1860	TGGAAGGAGTCTTTGCCGTATTCTTTTATTCT	Butyrivibrio fibrisolvens WTE3004
2524614709:G623DRAFT_scaffold00023.23:1:1924	TTAACCTTCTTGCCAGCCTGTTCGAGTCCTAG	Butyrivibrio fibrisolvens WTE3004
2524614709:G623DRAFT_scaffold00023.23:1:1988	ATATTTTCCTATCTGAAGTCTATGAGGAGTATC	Butyrivibrio fibrisolvens WTE3004
2524614709:G623DRAFT_scaffold00023.23:1:2053	TTTCTGTCTTCCTTGCGCTGCATTTGGTATTG	Butyrivibrio fibrisolvens WTE3004
2524614709:G623DRAFT_scaffold00023.23:1:2117	GGAGAGAATCCATCATCTCCAGGATCTCCCTT	Butyrivibrio fibrisolvens WTE3004
2524614709:G623DRAFT_scaffold00023.23:1:2181	GTCTTTCATCTTCTGCTCCTTTCTTTATGGCTG	Butyrivibrio fibrisolvens WTE3004
2524614709:G623DRAFT_scaffold00023.23:1:2246	GGTAATTTTGAGATAGGTATTTGGACCATGTT	Butyrivibrio fibrisolvens WTE3004
2524614709:G623DRAFT_scaffold00023.23:1:2310	GGATCTTTTTCCCTAACTTTAAATTCAAATTC	Butyrivibrio fibrisolvens WTE3004
2524614709:G623DRAFT_scaffold00023.23:1:2374	GCTAAAAATGCGCGTATGTATATTATCGATAT	Butyrivibrio fibrisolvens WTE3004
2524614709:G623DRAFT_scaffold00023.23:1:2438	ATCCGAACGATACTGATGCAATGAACCTGTATG	Butyrivibrio fibrisolvens WTE3004
2524614709:G623DRAFT_scaffold00023.23:1:2503	TATGGTTCTATATGGGTAGCGTACGCGATAACA	Butyrivibrio fibrisolvens WTE3004
2524614709:G623DRAFT_scaffold00023.23:1:2568	TTATCCAGAATGGAATCATGCCAATACTTAG	Butyrivibrio fibrisolvens WTE3004
2524614709:G623DRAFT_scaffold00023.23:1:2631	TTTTCCTCGAACTGTACGTATGATGTATATATA	Butyrivibrio fibrisolvens WTE3004
2524614709:G623DRAFT_scaffold00023.23:1:2696	CCTCTTGCCTTTAGGAATTGTGTTCTTCTTGCA	Butyrivibrio fibrisolvens WTE3004
2524614709:G623DRAFT_scaffold00023.23:1:2761	GTATGAGCTTCTTTGGGAGATCACTTATCAGGAT	Butyrivibrio fibrisolvens WTE3004
2524614709:G623DRAFT_scaffold00023.23:1:2827	TATGGGATCATTACGAATGTGATGGACAGATG	Butyrivibrio fibrisolvens WTE3004
2524614709:G623DRAFT_scaffold00037.37:1:30645	TGGGATTGCACATCCTTGCCATGGATGGCAAGGATATCACAAAAAATTAG	Butyrivibrio fibrisolvens WTE3004
2524614709:G623DRAFT_scaffold00037.37:1:30724	GACAATTGTCCATCCTTGCCATGGACGGCAAGGATATTGTCAAAAATCAA	Butyrivibrio fibrisolvens WTE3004
2524614710:G638DRAFT_scaffold00013.13:1:68663	GGTAGCGGATCGGTTTGGTTAAGCAAAAACCTTC	Prevotella bryantii C21a
2524614710:G638DRAFT_scaffold00013.13:1:68717	TCCTAGCGTATCGACTTGGTAACATTTTTGAGGGC	Prevotella bryantii C21a
2524614710:G638DRAFT_scaffold00014.14:1:65447	GGTAGCGGATCGGTTTGGTTAAGCAAAAACCTTC	Prevotella bryantii C21a
2524614710:G638DRAFT_scaffold00014.14:1:65501	TCCTAGCGTATCGACTTGGTAACATTTTTGAGGGC	Prevotella bryantii C21a
2524614711:G604DRAFT_scaffold00022.22:1:1329	AACGCAACAGGCGCAACAGAAGTAGAGAC	Prevotella sp. AGR2160
2524614711:G604DRAFT_scaffold00022.22:1:1394	ATCTTACTGACGACCTCAGTCATGAGCTG	Prevotella sp. AGR2160
2524614712:G599DRAFT_scaffold00032.32:1:33228	TTCCTGTGTCTCCGCCGGTGTTGCTTTGTCGGTT	Blautia wexlerae AGR2146
2524614712:G599DRAFT_scaffold00032.32:1:33292	TGCTTCGGTATCAAGAGCGTGAACGAACGCTACCTC	Blautia wexlerae AGR2146
2524614712:G599DRAFT_scaffold00032.32:1:33358	TCCAGAGCGTTGTTAATCTGCCTTTTCCACTCTTT	Blautia wexlerae AGR2146
2524614712:G599DRAFT_scaffold00032.32:1:33423	GATTGTGCCAAGAAACTTGCTCGTACATATAGTTA	Blautia wexlerae AGR2146
2524614712:G599DRAFT_scaffold00032.32:1:33488	CCAAGTGGCGTACTGATATCTACATTGTTTGCCTG	Blautia wexlerae AGR2146
2524614712:G599DRAFT_scaffold00032.32:1:33553	TTTGATAAGACATTTACCAATACGACTATTTACGA	Blautia wexlerae AGR2146
2524614712:G599DRAFT_scaffold00032.32:1:33618	AGAGTATAGCCGCTAACCCAATACCTTAACAATTA	Blautia wexlerae AGR2146
2524614712:G599DRAFT_scaffold00070.70:1:11557	CCCTTCCGGAGCTTCCCGGATTCTGCTGGCCGCTC	Blautia wexlerae AGR2146
2524614712:G599DRAFT_scaffold00070.70:1:11624	AACACTGGCTGCAGTTACTGCAGCGATGGCAGCACC	Blautia wexlerae AGR2146
2524614712:G599DRAFT_scaffold00070.70:1:11692	GTCTTGACTTTGTGCGTCTTAACCGGAAGCCCT	Blautia wexlerae AGR2146
2524614712:G599DRAFT_scaffold00070.70:1:11757	GCAGCGGTCTGGGCGGATTTTTGTGCCGCCTGTGCC	Blautia wexlerae AGR2146
2524614712:G599DRAFT_scaffold00070.70:1:11825	ATCCGGCGTTGACCTCATTACCGACAAGGGAGCAA	Blautia wexlerae AGR2146
2524614712:G599DRAFT_scaffold00070.70:1:11892	AAGTCATTTACAGAGTTAATCACCGGGAAGAAAT	Blautia wexlerae AGR2146
2524614712:G599DRAFT_scaffold00070.70:1:11958	GCCACTATTATATTAGGAAACAATATTTTTATCTG	Blautia wexlerae AGR2146
2524614712:G599DRAFT_scaffold00070.70:1:12025	GTACAGATTTTCCTCTCTATCTGCGGAGGGGTGTCT	Blautia wexlerae AGR2146
2524614712:G599DRAFT_scaffold00070.70:1:12093	ACCAGAACAAACTTCTCCGCAAGTTCATTTTCTTT	Blautia wexlerae AGR2146
2524614712:G599DRAFT_scaffold00070.70:1:12160	GTGACTAACTGTGACTAACGGAATCGTTTTTAA	Blautia wexlerae AGR2146
2524614712:G599DRAFT_scaffold00070.70:1:12225	GCCAGAATCGGATTGACAATTGCGCAAAACATC	Blautia wexlerae AGR2146
2524614712:G599DRAFT_scaffold00070.70:1:12290	ACAGAATCAAGATTTTTTTGCACGTTGTCATCCATC	Blautia wexlerae AGR2146
2524614712:G599DRAFT_scaffold00070.70:1:12358	AGTACCGTATCTCTTTTTCCTGTGTGCTTGATTAAC	Blautia wexlerae AGR2146
2524614712:G599DRAFT_scaffold00070.70:1:12426	ACACCGACTATACACCAGAGTATAGCCGCTAACCC	Blautia wexlerae AGR2146
2524614712:G599DRAFT_scaffold00070.70:1:12493	GAACCACAGGAGAGTGGCGTACAGGACTGGTTA	Blautia wexlerae AGR2146
2524614712:G599DRAFT_scaffold00070.70:1:12558	TGTCGAAAGTAAGATATCTGAACTGGAGAGTCGT	Blautia wexlerae AGR2146
2524614712:G599DRAFT_scaffold00070.70:1:12624	GATGCAGCAGGAGAAAAATGGTTCGTGTCAAAGCT	Blautia wexlerae AGR2146
2524614712:G599DRAFT_scaffold00070.70:1:12691	ATACAGTGGTTCCGGATGCTCCCTGGTTCGTTCCT	Blautia wexlerae AGR2146
2524614712:G599DRAFT_scaffold00070.70:1:12758	GGATACGGAATCCGGATGAAGTACCATCTTTTTCCC	Blautia wexlerae AGR2146
2524614712:G599DRAFT_scaffold00070.70:1:12826	TGGTTCCTCCTTATGTTCTGATATCTAAGGCCAG	Blautia wexlerae AGR2146
2524614712:G599DRAFT_scaffold00070.70:1:12892	AGCACATACGATGATACCTATGACGTTGTAATACA	Blautia wexlerae AGR2146
2524614712:G599DRAFT_scaffold00070.70:1:12959	GATATACTTAACTTAGTTAAGGAGGTGAGTAAAA	Blautia wexlerae AGR2146
2524614713:G636DRAFT_scaffold00003.3:1:256621	ACTTGCAAAACTCTGTGCATTAGAATGTTT	Butyrivibrio sp. MC2013
2524614713:G636DRAFT_scaffold00003.3:1:256695	ACTTGTGTAGCCCAATGCATCAGGATATTT	Butyrivibrio sp. MC2013
2524614713:G636DRAFT_scaffold00003.3:1:256769	GCTTACAGAGGTCTATGCATCAGGAAATAC	Butyrivibrio sp. MC2013
2524614713:G636DRAFT_scaffold00016.16:1:24854	GAACATGTCAAAATACATCCCTGTAT	Butyrivibrio sp. MC2013
2524614713:G636DRAFT_scaffold00016.16:1:24909	AAACATGTCGTGATATATCCGTATATC	Butyrivibrio sp. MC2013
2524614714:G634DRAFT_scaffold00005.5:1:151634	TAGTGATGGTGATGAATATTTCAGATTAA	Butyrivibrio sp. NC3005
2524614714:G634DRAFT_scaffold00005.5:1:151699	GATGGATATTCCGGCTCATTCACTAAGCAA	Butyrivibrio sp. NC3005
2524614714:G634DRAFT_scaffold00005.5:1:151765	AGTAGCGGTGCTATAAGTAATATAGCACCG	Butyrivibrio sp. NC3005
2524614714:G634DRAFT_scaffold00005.5:1:151831	TCTTTGAGGCCTCACTCATTGACGCGTGCC	Butyrivibrio sp. NC3005
2524614714:G634DRAFT_scaffold00005.5:1:151897	CGTATTTTTGACCTCTATATTCATATTCCAA	Butyrivibrio sp. NC3005
2524614714:G634DRAFT_scaffold00005.5:1:151964	AATTGTAACTTCTCCAGCTGGTAAAAGAAA	Butyrivibrio sp. NC3005
2524614714:G634DRAFT_scaffold00005.5:1:152030	ATAGACATAATAAGTTAGCTAACATGATAA	Butyrivibrio sp. NC3005
2524614714:G634DRAFT_scaffold00005.5:1:152096	TATCTCGTTTAACAGTGTACTAACTTGTTC	Butyrivibrio sp. NC3005
2524614714:G634DRAFT_scaffold00005.5:1:152162	GCTTTTTTGTCCGAAAACTTACCCACCAG	Butyrivibrio sp. NC3005
2524614714:G634DRAFT_scaffold00005.5:1:152227	AAAGTTGTCACTAGCTGGATATAGTGCTGC	Butyrivibrio sp. NC3005
2524614714:G634DRAFT_scaffold00005.5:1:152293	TGAAGATTATGGAGAGAGGATTACGCAGCT	Butyrivibrio sp. NC3005
2524614714:G634DRAFT_scaffold00005.5:1:152359	TCTGTCGCTCTTGCCATGTCCTTACCTCT	Butyrivibrio sp. NC3005
2524614714:G634DRAFT_scaffold00010.10:1:6757	TTAAGCTCAGTGATTATTGTTAATTGTGACAGTGTACGA	Butyrivibrio sp. NC3005
2524614714:G634DRAFT_scaffold00010.10:1:6832	TGCTCAGGAATGCTCTCTATAAGATTAT	Butyrivibrio sp. NC3005
2524614714:G634DRAFT_scaffold00010.10:1:6896	GGAGTTGGGGTCTCCTGTGCACTTGTGT	Butyrivibrio sp. NC3005
2524614714:G634DRAFT_scaffold00010.10:1:6960	TAAAAACTCATTCATATTTTCTCACTTT	Butyrivibrio sp. NC3005
2524614714:G634DRAFT_scaffold00010.10:1:7024	CCAACGGCTTATATAAGGGGGATGT	Butyrivibrio sp. NC3005
2524614715:G590DRAFT_scaffold00015.15:1:100552	AACTGAACAGACAGAAGAAATTGCAGTTACCAGAGGAGCTGCAGTA	Butyrivibrio sp. XPD2006
2524614715:G590DRAFT_scaffold00015.15:1:100624	TACAGAGGAAACTGAGGAAGTAACTGAAGAAGCAGCTGAAGAG	Butyrivibrio sp. XPD2006
2524614716:G589DRAFT_scaffold00007.7:1:24253	ATGCTGTTCGCTGAAATGTGTGGCAGAAGTGTAGTAATCTGACGCT	Butyrivibrio sp. VCB2001
2524614716:G589DRAFT_scaffold00007.7:1:24327	ATGCTCCCAGCTGAAATCTGTGGCAGAAATGTACAGTATCGAGTTT	Butyrivibrio sp. VCB2001
2524614716:G589DRAFT_scaffold00009.9:1:155532	TTCTAGCCTCGACTGTATTTCAAGCATTTCTTCCTCAAT	Butyrivibrio sp. VCB2001
2524614716:G589DRAFT_scaffold00009.9:1:155595	TTCCGGCCTCAACTGTATAGATATAAATTTGCACAAGGC	Butyrivibrio sp. VCB2001
2524614717:G620DRAFT_scaffold00025.25:1:2	GTTGATACACCAGATGAAATTGCTAGAATGATTA	Lachnobacterium bovis NK4B19
2524614717:G620DRAFT_scaffold00025.25:1:66	TCACTTTCAAGGATTCGTGAATTATCTAGTAATGAA	Lachnobacterium bovis NK4B19
2524614717:G620DRAFT_scaffold00025.25:1:132	TATGTACAAAAAGCTTTAGAGTTTATTAGTAAAGCT	Lachnobacterium bovis NK4B19
2524614717:G620DRAFT_scaffold00025.25:1:198	ATTTCTTTGTATCATTACAGAAAATATCTTTAATCT	Lachnobacterium bovis NK4B19
2524614719:G630DRAFT_scaffold00002.2:1:449087	CTGAGGTATCTGTGAAATAGGAAGAAAAGTCGAAAACACAGAAGCCTGTAGCGGCCAT	Butyrivibrio sp. WCD2001
2524614719:G630DRAFT_scaffold00002.2:1:449190	GCAGGATATCTGTGGGATTGAAGGATTAGTGAGAAACACAGATGTTGGTTGAGGTAGA	Butyrivibrio sp. WCD2001
2524614719:G630DRAFT_scaffold00028.28:1:24070	GTTCAAAAACACAGATGACTATCACTGGAGAATCTGTGTTTTATGCAAAAAACAAAAAACACAGATGATTTATGAAGGACT	Butyrivibrio sp. WCD2001
2524614719:G630DRAFT_scaffold00028.28:1:24171	TGAAAGAAACACAGAAGGACATGGCAGAAGGA	Butyrivibrio sp. WCD2001
2524614719:G630DRAFT_scaffold00028.28:1:24223	TGTAGGAAACAAAGAAGGGCATGGCAGAAGGA	Butyrivibrio sp. WCD2001
2524614719:G630DRAFT_scaffold00028.28:1:24275	TGTCGAAAGCACAGAAGACTATAGTGCCAGGGG	Butyrivibrio sp. WCD2001
2524614719:G630DRAFT_scaffold00028.28:1:24328	GTTAAAAACACAGATGGCAACCAATATATAG	Butyrivibrio sp. WCD2001
2524614719:G630DRAFT_scaffold00028.28:1:24379	ATAAAAAGCACAGATCTACATAATAGCAAGAG--	Butyrivibrio sp. WCD2001
2524614801:G618DRAFT_scaffold00091.91:1:2480	TCTGCAAACTTAGCTGCTTATATGGCATTTTTAA	Clostridiales bacterium NK3B98
2524614801:G618DRAFT_scaffold00091.91:1:2548	CACCCCTTTCCGATCAGCGCACGGAGCGCCTTT	Clostridiales bacterium NK3B98
2524614801:G618DRAFT_scaffold00091.91:1:2615	AGTAGATTTACTCTGTTCACCAAGTGTAGGTTCA--	Clostridiales bacterium NK3B98
2524614837:G592DRAFT_scaffold00001.1:1:321623	ACAAGCGCATCAGAATCTGCATCAACA	Pseudobutyrivibrio ruminis CF1b
2524614837:G592DRAFT_scaffold00001.1:1:321671	ACTTCAGCTTCTGAATCAGCTAGCACA--	Pseudobutyrivibrio ruminis CF1b
2524614871:G616DRAFT_scaffold00003.3:1:80028	GTACAAATAACATCCTGTTATTATG	Butyrivibrio fibrisolvens AB2020
2524614871:G616DRAFT_scaffold00003.3:1:80085	GTTAGGATAACATCCTGTTATCCTGT	Butyrivibrio fibrisolvens AB2020
2524614871:G616DRAFT_scaffold00004.4:1:2377	AGCGGGATTTCGAGTTTGAAG	Butyrivibrio fibrisolvens AB2020
2524614871:G616DRAFT_scaffold00004.4:1:2420	GCTGAATCTCGAGTTTAAAA--	Butyrivibrio fibrisolvens AB2020
2524614878:G635DRAFT_scaffold00009.9:1:77407	TTATCTATAGGTTCTTGGCATTGACTCGGAAGCTGCTTCTCTCCC	Butyrivibrio fibrisolvens MD2001
2524614878:G635DRAFT_scaffold00009.9:1:77488	ATTCTGGTTATAGTTCCATGCCTCTC	Butyrivibrio fibrisolvens MD2001
2524614878:G635DRAFT_scaffold00009.9:1:77550	GCACTATGTACGACAACGGCACAAAG	Butyrivibrio fibrisolvens MD2001
2524614878:G635DRAFT_scaffold00009.9:1:77612	TTATGACTTTTGGATTGCCAGATATCC	Butyrivibrio fibrisolvens MD2001
2524614878:G635DRAFT_scaffold00009.9:1:77675	CTGGATGTTTGAATATCTCTATAAT	Butyrivibrio fibrisolvens MD2001
2524614878:G635DRAFT_scaffold00009.9:1:77736	AGCCCGGACAGGAGAGGCTCAAAGTAT	Butyrivibrio fibrisolvens MD2001
2524614878:G635DRAFT_scaffold00009.9:1:77799	TTCATTTTGAGGAGAGTCTATCACTTC	Butyrivibrio fibrisolvens MD2001
2524614878:G635DRAFT_scaffold00009.9:1:77862	AAGTAAGCTCATGATTTTATCTCCTATA	Butyrivibrio fibrisolvens MD2001
2524614878:G635DRAFT_scaffold00009.9:1:77926	ATCCCGTTCTTGATATGATGGGCCAGCC	Butyrivibrio fibrisolvens MD2001
2524614878:G635DRAFT_scaffold00009.9:1:77990	TCGCGACCAGGTAGTTAAGATCATCGAA	Butyrivibrio fibrisolvens MD2001
2524614878:G635DRAFT_scaffold00021.21:1:36173	GCAGTTTCCTTTTTGGTGGTTGTCAGTTTCTTGGACTCTT	Butyrivibrio fibrisolvens MD2001
2524614878:G635DRAFT_scaffold00021.21:1:36233	TTGGATTCCTTCTTGGTAGTCGTAAGCTTAGCAGATTCCT--	Butyrivibrio fibrisolvens MD2001
2524614881:G601DRAFT_scaffold00005.5:1:245011	GAGGGACCGGAATTAACAATTCTTCGCGGAT	Butyrivibrio sp. FC2001
2524614881:G601DRAFT_scaffold00005.5:1:245074	AGGGGAACCAAATTGAACAATACTTCGTGGGT	Butyrivibrio sp. FC2001
2524614881:G601DRAFT_scaffold00006.6:1:151581	CTCTCGGACAACTATTCTCATCAAATAGAGCA	Butyrivibrio sp. FC2001
2524614881:G601DRAFT_scaffold00006.6:1:151633	TTCTAAGACAACTTATCCCATCATACAGACAA	Butyrivibrio sp. FC2001
2524614881:G601DRAFT_scaffold00011.11:1:141953	TAACCATAATGCTCAGCCTGCAGATGGACCAGGTA	Butyrivibrio sp. FC2001
2524614881:G601DRAFT_scaffold00011.11:1:142017	CGTTCTCAACGTTCTCCCCGCAGATAGCCCAGGCT	Butyrivibrio sp. FC2001
2524614881:G601DRAFT_scaffold00011.11:1:142081	TGACTGCAATCAACAACCCGCAGATGGACCAGGCA	Butyrivibrio sp. FC2001
2524614881:G601DRAFT_scaffold00011.11:1:142145	GGCTCTCAACGTGCATTCTGCAGATGGATCAATCA	Butyrivibrio sp. FC2001
2524614881:G601DRAFT_scaffold00011.11:2:170596	TTTGTCCGCAGTTAGACGTAACGACTACCTGAAGATTTTCCCT	Butyrivibrio sp. FC2001
2524614881:G601DRAFT_scaffold00011.11:2:170660	CAAGTTCGCGAATAGACGTAATCGCTGCCGGAGTGCAGTGCCC	Butyrivibrio sp. FC2001
2524614881:G601DRAFT_scaffold00012.12:1:28574	CTTGTTTACACCATTGATGG	Butyrivibrio sp. FC2001
2524614881:G601DRAFT_scaffold00012.12:1:28616	CTTGTTTACGCCTTTTTCAA	Butyrivibrio sp. FC2001
2524614881:G601DRAFT_scaffold00020.20:1:34179	GTAAAGAATGATCCTACTGAGGCTAACATAGCA	Butyrivibrio sp. FC2001
2524614881:G601DRAFT_scaffold00020.20:1:34236	GCTACAAAGGCATCTTCAGATGCAACAGCA--	Butyrivibrio sp. FC2001
2526164523:G606DRAFT_scaffold00001.1:1:533295	AAACCTCCATCTCAACCCTTCTGAATG	Bifidobacterium sp. AGR2158
2526164523:G606DRAFT_scaffold00001.1:1:533347	CGACTGCCATTTACGGCCGCTCAGATG	Bifidobacterium sp. AGR2158
2526164523:G606DRAFT_scaffold00002.2:1:19740	CGCGCCCCTTCGCGAACGCCG	Bifidobacterium sp. AGR2158
2526164523:G606DRAFT_scaffold00002.2:1:19793	TACGCATCCCAGCGAACGCGA	Bifidobacterium sp. AGR2158
2526164523:G606DRAFT_scaffold00002.2:1:19846	CGCGCGCCCCCGTGAACGTTT--	Bifidobacterium sp. AGR2158
2537562065:AICM01000003:1:165099	TTTCGAATGATCCATTTTCGAA	Cellvibrio sp. BR
2537562065:AICM01000003:1:165144	CTCTGAATGGTTCATCTTTGAA	Cellvibrio sp. BR
2537562065:AICM01000003:2:388280	CTTAACCATTTGTCGGAATCATCAACTTGCAT	Cellvibrio sp. BR
2537562065:AICM01000003:2:388340	CGTTTTGGGTATCAACTTTTTGCATGTTGGAA	Cellvibrio sp. BR
2537562065:AICM01000003:2:388400	GATTTTTGCATACCGCGCACCGCTTTCGCTTT	Cellvibrio sp. BR
2537562065:AICM01000003:2:388460	CCGAGCTAGAAGCGCAATGGCTGCGCGACCAA	Cellvibrio sp. BR
2537562065:AICM01000003:2:388520	TCGTCCATTGCGAATGCTGTGGTTTTTTGTGC	Cellvibrio sp. BR
2537562065:AICM01000003:2:388580	AATAACATTCAGTCTGCAATGTCTACCGGTAA	Cellvibrio sp. BR
2537562065:AICM01000003:2:388640	AGGCGCTGACAGGCGATAGCAACTGGACGTTG	Cellvibrio sp. BR
2537562065:AICM01000003:2:388700	TACCCATAGCAAGCGCTAACCCTGCTATTTGA	Cellvibrio sp. BR
2537562065:AICM01000003:2:388760	TATTGACCCATGTGCCAACCTCTCCAGCCTGT	Cellvibrio sp. BR
2537562065:AICM01000003:2:388820	GTGGATTTTTAGATAAATTCGCTTTACAGCAA	Cellvibrio sp. BR
2537562065:AICM01000003:2:388880	AGCAGGAGGTAAAACCTTGTCACTATCGTACT	Cellvibrio sp. BR
2537562065:AICM01000003:2:388940	ACGGACACCCAGGAGCTGAACGACGTCCTTTT	Cellvibrio sp. BR
2537562065:AICM01000003:2:389000	CGCACTGGTAAAGACCACGGCCAGCACCGTTA	Cellvibrio sp. BR
2537562065:AICM01000003:2:389060	ACGCGCAAGCGGTGTGTGATGTGCTTGGCCGT	Cellvibrio sp. BR
2537562065:AICM01000003:2:389120	ATGATAACGAACTGATCGGGTGCATATTGCGC	Cellvibrio sp. BR
2537562065:AICM01000003:2:389180	GACTTATTGACACAAATTGAACTTGAGTCATC	Cellvibrio sp. BR
2537562065:AICM01000003:2:389240	CACACCGTAACCGCGCAAGACCGCTTCGGCCT	Cellvibrio sp. BR
2537562065:AICM01000003:2:389300	ACCATTTTCAAAAATGTAACGGGTATCTACCT	Cellvibrio sp. BR
2537562065:AICM01000003:2:389360	AGCAATATTTCCAAACCGGTGGGGGCTGATCA	Cellvibrio sp. BR
2537562065:AICM01000003:2:389420	TGATATCGCGACAGTTTAAAGCGGTGACTGTG	Cellvibrio sp. BR
2537562065:AICM01000003:2:389480	GAAGACATAGAAGTAAATGGATACAGATTAGA	Cellvibrio sp. BR
2537562065:AICM01000003:2:389540	GATTGGCAAACTGCCCTGTTTGCCGGAGGTCT	Cellvibrio sp. BR
2537562065:AICM01000003:2:389600	TGGTGTTGCTGCACCAAGCTCCGCCTTTTTTG	Cellvibrio sp. BR
2537562065:AICM01000003:2:389660	AATTTTGTGCGTGGCCTTCGCGGTACTGAATG	Cellvibrio sp. BR
2537562065:AICM01000003:2:389720	TTTAGATTCAATCGCCTCAATGATCCGCTCTT	Cellvibrio sp. BR
2537562065:AICM01000003:2:389780	GAAATAAAAAAGCCCCAACGCTTTCGCACCGG	Cellvibrio sp. BR
2537562065:AICM01000003:2:389840	CGATATCAAGCCTTTTAGAGTTTAGGATTGAT	Cellvibrio sp. BR
2537562065:AICM01000003:2:389900	AACCGCAGGCGATGAAATCACCGTTCTTGAAT	Cellvibrio sp. BR
2537562065:AICM01000003:2:389960	ATGTCCGCCTCGGTCAATGCGCGCAGCTCAAT	Cellvibrio sp. BR
2537562065:AICM01000003:2:390020	TCGCGCATTCCGCGTTAAGCATTATTCAGAAT	Cellvibrio sp. BR
2537562065:AICM01000003:2:390080	TTACTTTGCTCCGATAAATTATGAATAGTAAT	Cellvibrio sp. BR
2537562065:AICM01000003:2:390140	ATGTCGGCCTCGGTCAATGCGCGCAGCTCAAT	Cellvibrio sp. BR
2537562065:AICM01000003:2:390200	GCAGGAAAACTTGCCTTTGTTTGATTGATAGC	Cellvibrio sp. BR
2537562065:AICM01000003:2:390260	CGCGCTTGGTGATCTGCTCGGTCTTTTCGTCC	Cellvibrio sp. BR
2537562065:AICM01000003:2:390320	CTAAATCTATCCAGACTAACGAACGCCCAATA	Cellvibrio sp. BR
2537562065:AICM01000003:2:390380	ATGCCAGAGTCTAACGGAAAGCGAAACTGGCA	Cellvibrio sp. BR
2537562065:AICM01000003:2:390440	GTTATCTCTTGCGACGATATAATCGCCTTCAA	Cellvibrio sp. BR
2537562065:AICM01000003:2:390500	TAAAGTATTGGAGCTTCCGCCTAGCACTGAGC	Cellvibrio sp. BR
2537562065:AICM01000003:2:390560	AGTTTTTGACGTAATCGAAACTGGTACTGGTG	Cellvibrio sp. BR
2537562065:AICM01000003:2:390620	TTGATTTGGGTGAAAGTTTTCACGTCGAGACC	Cellvibrio sp. BR
2537562065:AICM01000003:2:390680	CTTCCATTCAATCTCTCCAATCTTTCGTTATC	Cellvibrio sp. BR
2537562065:AICM01000003:2:390740	CAGCCCCGACAATTTCACCCACACAATTGACCG	Cellvibrio sp. BR
2537562065:AICM01000003:2:390801	TTGCCAGCATTGCACGATCCATTCTTTCGGAT	Cellvibrio sp. BR
2537562065:AICM01000003:2:390861	GACCGCTACATTGAAGATTGGGAATACGAAAA	Cellvibrio sp. BR
2537562065:AICM01000003:2:390921	GCGAAGTGCGCGCATTTTTAATTAAGTATTAC	Cellvibrio sp. BR
2537562065:AICM01000003:2:390981	GGCAGCATGAAAGTAAACGTAATCCAGGCGAA	Cellvibrio sp. BR
2537562065:AICM01000003:2:391041	GCCTTTGCGCTTCTCTATCTCGCTTATTGCTT	Cellvibrio sp. BR
2537562065:AICM01000003:2:391101	ATTTTCTTGGCTTATTGATTATCTTGCTACTG	Cellvibrio sp. BR
2537562065:AICM01000003:2:391161	GCGCTGCGCACTGTTTCGCTTATACTCGCCAC	Cellvibrio sp. BR
2537562065:AICM01000003:2:391221	ACTAAACGCCAGTGAACAGTACGTGGGTTCCT	Cellvibrio sp. BR
2537562065:AICM01000003:2:391281	TAGTCAGTGATACCAGGGCACCGGTTGGTCTT	Cellvibrio sp. BR
2537562065:AICM01000003:2:391341	TCACCTCAAAACGCTGGGCGTAGAAGGTGTTG	Cellvibrio sp. BR
2537562065:AICM01000003:2:391401	TAGACCTTTGCTGCATAAGTGGCAGGGCTGGT	Cellvibrio sp. BR
2537562065:AICM01000003:2:391461	TTTACCGTTGTTAAGTGCGTGCTCCTTTGCTT	Cellvibrio sp. BR
2537562065:AICM01000003:2:391521	ATCAGCATCTGACACAACATCCGGCAGGGTTT	Cellvibrio sp. BR
2537562065:AICM01000003:2:391581	TCTTACCACCATTTTCAGCCGTCAATTCTTTG	Cellvibrio sp. BR
2537562065:AICM01000003:2:391641	AGGAACCCGAGTTCATGACAACATAATCAACG	Cellvibrio sp. BR
2537562065:AICM01000003:2:391701	CCATAGATCCGATTGAAGCCCAAACGCATCAC	Cellvibrio sp. BR
2537562065:AICM01000003:2:391761	AGCGAGTTGGAGGTGGTTGCCGGAGAGTTACA	Cellvibrio sp. BR
2537562065:AICM01000003:2:391821	ATCCAGCTTCTCGGATTGCGTTGACTCACTCA	Cellvibrio sp. BR
2537562065:AICM01000003:2:391881	AAAATGGGTGTTGTCACAGCGTAACCTCCAAC	Cellvibrio sp. BR
2537562065:AICM01000003:2:391941	TGTCAGCTCCAAATGCAGCTACGATTTCTCGC	Cellvibrio sp. BR
2537562065:AICM01000003:2:392001	CCATTTCAGGCGTCACCGGAACTATTGCCAAC	Cellvibrio sp. BR
2537562065:AICM01000003:2:392061	CCTGCTTAACCTCAACCACCTTAGCTACCTCG	Cellvibrio sp. BR
2537562065:AICM01000003:2:392121	GTGAAATCCAACTCATCATAAGTGAAGGAAAA	Cellvibrio sp. BR
2537562065:AICM01000003:2:392181	GAGAAAATGTACCCCGGCGAAACGTCTGTCAA	Cellvibrio sp. BR
2537562065:AICM01000003:2:392241	TTCCACAGCAAAACCGGCGCCGCCATACCTA	Cellvibrio sp. BR
2537562065:AICM01000003:2:392300	CGCCATTAGGTCGGCTGCTCTTGGCGTCTTCA	Cellvibrio sp. BR
2537562065:AICM01000003:2:392360	CTGCCACATGCAATATGACCGGATCAAACGCA	Cellvibrio sp. BR
2537562065:AICM01000003:2:392420	AACACTTACATAAACCCAACTTGCCTGAACAT	Cellvibrio sp. BR
2537562065:AICM01000003:2:392480	GGTAAACAGAATCAATGCTACGCGCACCCATA	Cellvibrio sp. BR
2537562065:AICM01000003:2:392540	CATATGGCTATTTTTTGGCTTTGATAGCAAAA	Cellvibrio sp. BR
2537562065:AICM01000003:2:392600	CGAAGCAATCTCACGCTGCGAAACTTTGAAAT	Cellvibrio sp. BR
2537562065:AICM01000003:2:392660	ACGATGGTTATGTAGTGAGGGTATTTGTCCGT	Cellvibrio sp. BR
2537562065:AICM01000003:2:392720	GCATCCCTGCTAACGCGGTTCGCTCAGTGGAT	Cellvibrio sp. BR
2537562065:AICM01000003:2:392780	TCATCATCTTCACCGGGTAGGCCCTTGTCATT	Cellvibrio sp. BR
2537562065:AICM01000003:2:392840	TTGGCGATGGCTATTCGCAGTCTGCTGCCGAT--	Cellvibrio sp. BR
2540341183:CP004050:1:64113	TAAATTTAAGTTCTCTTAGAGATTTATATCTGATT	Methanobrevibacter sp. AbM4
2540341183:CP004050:1:64168	TAGGCTTAATTTATCTTAAATAGATTTATTTTAGATT	Methanobrevibacter sp. AbM4
2540341183:CP004050:2:134105	AAGCAAGAAATGATTAATTACGACGTTATAGACG	Methanobrevibacter sp. AbM4
2540341183:CP004050:2:134169	TTATAGAGAATGTTGAAGAGTATGTGCGAGAATTTTA	Methanobrevibacter sp. AbM4
2540341183:CP004050:2:134236	AATTAAATCATATGCTTTTAGCCTCTTTAACTCTAT	Methanobrevibacter sp. AbM4
2540341183:CP004050:2:134302	AAGTAACTTATCATCTATATCTGCTTTATAATTAGA	Methanobrevibacter sp. AbM4
2540341183:CP004050:2:134368	TAAACCGTACTGGTATCAACGGTAGGGTATTGACCAA	Methanobrevibacter sp. AbM4
2540341183:CP004050:2:134435	ATTGAAAGGAAAAAAATTATAATTCTCCTTTCTCATT	Methanobrevibacter sp. AbM4
2540341183:CP004050:2:134502	ATATACTCTACTATACAATATTAAATTGTAGTTTG	Methanobrevibacter sp. AbM4
2540341183:CP004050:2:134567	TTATTCGAATGTTGATATTGAAAATCTTCGATTAGT	Methanobrevibacter sp. AbM4
2540341183:CP004050:2:134633	TTTGATTCAGTTATATGTAGTTTTGGTGATTTAGG	Methanobrevibacter sp. AbM4
2540341183:CP004050:2:134698	ATGGAGTCCGAGGAATTCACACCACTTTTTGGTGAA	Methanobrevibacter sp. AbM4
2540341183:CP004050:2:134764	AATATTAAGCATATTGATATTAAGAGACTATAACAAG	Methanobrevibacter sp. AbM4
2540341183:CP004050:2:134831	CTTTAAACCGTTTTTTAAAATAAATAGGATGGAAA	Methanobrevibacter sp. AbM4
2540341183:CP004050:2:134896	CAGGAACTCATCAACACTATTCAGATTATGATAAT	Methanobrevibacter sp. AbM4
2540341183:CP004050:2:134961	ATTATATAATACTTTTAATTTAGCATTTGTCCCTGTTA	Methanobrevibacter sp. AbM4
[truncated: 4,345 more rows]

## Sheet: FINAL_viruses
Query (hungate)	Hungate Isolate Name	Subject (IMG_VR database)	viral_cluster	subject taxonomy (IMG_VR database)	Subject Taxon_ID	Subject Habitat	%ID	Aligm.Length	missm.	gaps	q.start	q.end	s.start	s.end	e-value	bitscore	q.Length	s.Length
650377942:CP002158:2:612914	Fibrobacter succinogenes S85	2061766007_____rumenHiSeq_NODE_3687532_len_45996_cov_2_892860	sg_100945	Fibrobacter succinogenes	2061766007	Host-associated,Mammals,Digestive system,Stomach	100	29	0	0	1	29	38948	38920	6.46e-07	58	29	46046
650377942:CP002158:2:612991	Fibrobacter succinogenes S85	2061766007_____rumenHiSeq_NODE_3687532_len_45996_cov_2_892860	sg_100945	Fibrobacter succinogenes	2061766007	Host-associated,Mammals,Digestive system,Stomach	100	30	0	0	1	30	39689	39660	1.8e-07	60	30	46046
2524614709:G623DRAFT_scaffold00023.23:1:2438	Butyrivibrio fibrisolvens WTE3004	2061766007_____rumenHiSeq_NODE_3048107_len_36849_cov_6_404706	sg_101659	Butyrivibrio fibrisolvens	2061766007	Host-associated,Mammals,Digestive system,Stomach	96.97	33	1	0	1	33	33178	33146	9.05e-07	58	33	36899
2565956529:CC97DRAFT_scf7180000000020_quiver.2:6:2496191	Ruminococcus sp. HUN007	2061766007_____rumenHiSeq_NODE_4389966_len_105988_cov_0_702146	sg_101733	Ruminococcus sp.	2061766007	Host-associated,Mammals,Digestive system,Stomach	100	37	0	0	1	37	99103	99067	1.96e-11	73.8	37	106038
2565956529:CC97DRAFT_scf7180000000020_quiver.2:7:2498863	Ruminococcus sp. HUN007	2061766007_____rumenHiSeq_NODE_4389966_len_105988_cov_0_702146	sg_101733	Ruminococcus sp.	2061766007	Host-associated,Mammals,Digestive system,Stomach	100	38	0	0	1	38	59480	59443	4.95e-12	75.8	38	106038
2593339240:IE48DRAFT_scaffold00001.1:2:530373	Pseudobutyrivibrio sp. ACV-2	2061766007_____rumenHiSeq_NODE_1561260_len_31491_cov_2_617605	sg_101795	Pseudobutyrivibrio sp. ACV-2	2061766007	Host-associated,Mammals,Digestive system,Stomach	100	30	0	0	1	30	24038	24067	1.8e-07	60	30	31541
2561511081:T489DRAFT_scaffold00019.19:1:7390	Ruminobacter sp. RM87	2077657008_____BRPC1_contig00019	sg_101868	Ruminobacter sp. RM87	2077657008	Host-associated,Mammals,Digestive system,Stomach	100	32	0	0	1	32	2654	2623	1.36e-08	63.9	32	8592
2561511081:T489DRAFT_scaffold00019.19:1:7511	Ruminobacter sp. RM87	2077657008_____BRPC1_contig00019	sg_101868	Ruminobacter sp. RM87	2077657008	Host-associated,Mammals,Digestive system,Stomach	100	32	0	0	1	32	2175	2206	1.36e-08	63.9	32	8592
2561511081:T489DRAFT_scaffold00019.19:1:7571	Ruminobacter sp. RM87	2077657008_____BRPC1_contig00019	sg_101868	Ruminobacter sp. RM87	2077657008	Host-associated,Mammals,Digestive system,Stomach	100	32	0	0	1	32	1739	1708	1.36e-08	63.9	32	8592
2561511081:T489DRAFT_scaffold00019.19:1:7751	Ruminobacter sp. RM87	2077657008_____BRPC1_contig00019	sg_101868	Ruminobacter sp. RM87	2077657008	Host-associated,Mammals,Digestive system,Stomach	100	32	0	0	1	32	1624	1593	1.36e-08	63.9	32	8592
2561511081:T489DRAFT_scaffold00019.19:1:7811	Ruminobacter sp. RM87	2077657008_____BRPC1_contig00019	sg_101868	Ruminobacter sp. RM87	2077657008	Host-associated,Mammals,Digestive system,Stomach	100	32	0	0	1	32	1458	1489	1.36e-08	63.9	32	8592
2561511081:T489DRAFT_scaffold00019.19:1:7931	Ruminobacter sp. RM87	2077657008_____BRPC1_contig00019	sg_101868	Ruminobacter sp. RM87	2077657008	Host-associated,Mammals,Digestive system,Stomach	100	32	0	0	1	32	1365	1396	1.36e-08	63.9	32	8592
2606217758:Ga0059118_132:1:27423	Sharpea azabuensis KH1P5	3300000210_____LowMDraftT1_c085159	sg_102180	Sharpea azabuensis	3300000210	Host-associated,Mammals,Digestive system,Stomach	100	30	0	0	1	30	1179	1208	1.8e-07	60	30	8463
2524614683:G629DRAFT_scaffold00005.5:2:109401	Bifidobacterium longum AGR2137	3300003146_____Ga0051080_1003801	sg_102879	Bifidobacterium	3300003146	Host-associated,Human,Digestive system,Large intestine	100	32	0	0	1	32	24042	24073	1.36e-08	63.9	32	25041
2524614683:G629DRAFT_scaffold00023.23:1:3	Bifidobacterium longum AGR2137	7000000040_____SRS043411_WUGC_scaffold_29017	sg_104134	Bifidobacterium	7000000040	Host-associated,Human,Digestive system,Large intestine	96.875	32	1	0	1	32	9230	9199	3.32e-06	56	32	10842
2593339226:IE52DRAFT_scaffold00001.1:1:53049	Bacteroides thetaiotaomicron KPPR-3	7000000081_____C2525560	sg_104625	Bacteroidetes	7000000081	Host-associated,Human,Digestive system,Large intestine	97.143	35	1	0	1	35	8971	8937	6.62e-08	61.9	35	10164
2593339260:IE59DRAFT_scaffold00008.8:1:60010	Bacteroides sp. AR20	7000000081_____C2526659	sg_104627	Bacteroides sp. AR20	7000000081	Host-associated,Human,Digestive system,Large intestine	100	35	0	0	1	35	5862	5896	2.72e-10	69.9	35	19225
2524614712:G599DRAFT_scaffold00070.70:1:12493	Blautia wexlerae AGR2146	7000000158_____SRS014979_WUGC_scaffold_19320	sg_105542	Clostridiales	7000000158	Host-associated,Human,Digestive system,Large intestine	96.97	33	1	0	1	33	17702	17734	9.05e-07	58	33	28083
2524614712:G599DRAFT_scaffold00070.70:1:11825	Blautia wexlerae AGR2146	7000000158_____SRS014979_WUGC_scaffold_19320	sg_105542	Clostridiales	7000000158	Host-associated,Human,Digestive system,Large intestine	97.143	35	1	0	1	35	16415	16449	6.62e-08	61.9	35	28083
2524614712:G599DRAFT_scaffold00070.70:1:12426	Blautia wexlerae AGR2146	7000000158_____SRS014979_WUGC_scaffold_19320	sg_105542	Clostridiales	7000000158	Host-associated,Human,Digestive system,Large intestine	97.143	35	1	0	1	35	14063	14097	6.62e-08	61.9	35	28083
2524614712:G599DRAFT_scaffold00032.32:1:33358	Blautia wexlerae AGR2146	7000000158_____SRS014979_WUGC_scaffold_19320	sg_105542	Clostridiales	7000000158	Host-associated,Human,Digestive system,Large intestine	100	35	0	0	1	35	16606	16572	2.72e-10	69.9	35	28083
2524614712:G599DRAFT_scaffold00032.32:1:33618	Blautia wexlerae AGR2146	7000000158_____SRS014979_WUGC_scaffold_19320	sg_105542	Clostridiales	7000000158	Host-associated,Human,Digestive system,Large intestine	100	35	0	0	1	35	14079	14113	2.72e-10	69.9	35	28083
2513020023:C11DRAFT_NODE_367_len_913_cov_33_535599.278:1:454	Bacteroides ovatus NLAE-zl-C11 (Illumina Draft assembly with Velvet)	7000000171_____SRS052697_LANL_scaffold_34957	sg_105693	Bacteroides	7000000171	Host-associated,Human,Digestive system,Large intestine	100	30	0	0	1	30	12623	12652	1.8e-07	60	30	51993
2524614712:G599DRAFT_scaffold00032.32:1:33618	Blautia wexlerae AGR2146	7000000184_____SRS016954_Baylor_scaffold_7449	sg_105868	Clostridiales	7000000184	Host-associated,Human,Digestive system,Large intestine	100	35	0	0	1	35	4151	4185	2.72e-10	69.9	35	11085
2593339260:IE59DRAFT_scaffold00008.8:1:59947	Bacteroides sp. AR20	7000000187_____SRS022609_Baylor_scaffold_6575	sg_105931	Bacteroides sp. AR20	7000000187	Host-associated,Human,Digestive system,Large intestine	97.059	34	1	0	1	34	13056	13089	2.45e-07	60	34	22619
2524614683:G629DRAFT_scaffold00023.23:1:3	Bifidobacterium longum AGR2137	7000000188_____SRS053398_LANL_scaffold_35848	sg_105978	Bifidobacterium	7000000188	Host-associated,Human,Digestive system,Large intestine	96.875	32	1	0	1	32	7456	7487	3.32e-06	56	32	17407
2524614712:G599DRAFT_scaffold00070.70:1:11825	Blautia wexlerae AGR2146	7000000192_____C2499799	sg_106063	Blautia wexlerae	7000000192	Host-associated,Human,Digestive system,Large intestine	97.143	35	1	0	1	35	26245	26211	6.62e-08	61.9	35	27047
2524614712:G599DRAFT_scaffold00032.32:1:33618	Blautia wexlerae AGR2146	7000000246_____SRS078176_LANL_scaffold_18733	sg_106802	Blautia wexlerae	7000000246	Host-associated,Human,Digestive system,Large intestine	100	35	0	0	1	35	4550	4584	2.72e-10	69.9	35	8486
2593339260:IE59DRAFT_scaffold00008.8:1:60265	Bacteroides sp. AR20	7000000289_____SRS024331_LANL_scaffold_36022	sg_107314	Bacteroides	7000000289	Host-associated,Human,Digestive system,Large intestine	97.222	36	1	0	1	36	2404	2369	1.78e-08	63.9	36	5799
2524614712:G599DRAFT_scaffold00070.70:1:12025	Blautia wexlerae AGR2146	7000000289_____C2399197	sg_107346	Blautia wexlerae	7000000289	Host-associated,Human,Digestive system,Large intestine	97.222	36	1	0	1	36	3129	3164	1.78e-08	63.9	36	5900
2524614712:G599DRAFT_scaffold00070.70:1:11825	Blautia wexlerae AGR2146	7000000333_____SRS050925_LANL_scaffold_8294	sg_107999	Blautia wexlerae	7000000333	Host-associated,Human,Digestive system,Large intestine	97.143	35	1	0	1	35	16947	16913	6.62e-08	61.9	35	18116
2524614712:G599DRAFT_scaffold00070.70:1:12426	Blautia wexlerae AGR2146	7000000334_____SRS015217_WUGC_scaffold_8726	sg_108018	Clostridiales	7000000334	Host-associated,Human,Digestive system,Large intestine	97.143	35	1	0	1	35	10447	10413	6.62e-08	61.9	35	31164
2524614712:G599DRAFT_scaffold00032.32:1:33618	Blautia wexlerae AGR2146	7000000334_____SRS015217_WUGC_scaffold_8726	sg_108018	Clostridiales	7000000334	Host-associated,Human,Digestive system,Large intestine	100	35	0	0	1	35	10431	10397	2.72e-10	69.9	35	31164
2593339260:IE59DRAFT_scaffold00008.8:1:60265	Bacteroides sp. AR20	7000000335_____SRS015369_Baylor_scaffold_8437	sg_108048	Bacteroides	7000000335	Host-associated,Human,Digestive system,Large intestine	97.222	36	1	0	1	36	2210	2245	1.78e-08	63.9	36	8322
2593339260:IE59DRAFT_scaffold00008.8:1:60459	Bacteroides sp. AR20	7000000373_____C1614031	sg_108447	Bacteroides sp. AR20	7000000373	Host-associated,Human,Digestive system,Large intestine	100	34	0	0	1	34	9899	9932	1.01e-09	67.9	34	23022
2593339257:IE57DRAFT_scaffold00020.20:1:40601	Blautia sp. SF-50	7000000407_____C3633634	sg_109083	Clostridiales	7000000407	Host-associated,Human,Digestive system,Large intestine	96.97	33	1	0	1	33	2189	2221	9.05e-07	58	33	9221
2541047555:ASRV01000266:1:682	Clostridium sartagoforme AAU1_buffalo	7000000418_____SRS012273_Baylor_scaffold_12356	sg_109256	Clostridium sartagoforme	7000000418	Host-associated,Human,Digestive system,Large intestine	94.595	37	2	0	1	37	18168	18204	1.16e-06	58	37	31747
2524614712:G599DRAFT_scaffold00070.70:1:12358	Blautia wexlerae AGR2146	7000000498_____SRS017521_Baylor_scaffold_25384	sg_110373	Clostridiales	7000000498	Host-associated,Human,Digestive system,Large intestine	100	36	0	0	1	36	9665	9630	7.31e-11	71.9	36	12684
2524614712:G599DRAFT_scaffold00070.70:1:12426	Blautia wexlerae AGR2146	7000000516_____SRS019161_WUGC_scaffold_33996	sg_110733	Clostridiales	7000000516	Host-associated,Human,Digestive system,Large intestine	97.143	35	1	0	1	35	16109	16075	6.62e-08	61.9	35	30815
2524614712:G599DRAFT_scaffold00032.32:1:33618	Blautia wexlerae AGR2146	7000000516_____SRS019161_WUGC_scaffold_33996	sg_110733	Clostridiales	7000000516	Host-associated,Human,Digestive system,Large intestine	100	35	0	0	1	35	16093	16059	2.72e-10	69.9	35	30815
2524614712:G599DRAFT_scaffold00032.32:1:33358	Blautia wexlerae AGR2146	7000000516_____SRS019161_WUGC_scaffold_51303	sg_110734	Clostridiales	7000000516	Host-associated,Human,Digestive system,Large intestine	100	35	0	0	1	35	8623	8657	2.72e-10	69.9	35	9968
2524614712:G599DRAFT_scaffold00070.70:1:12624	Blautia wexlerae AGR2146	7000000516_____SRS019161_WUGC_scaffold_67560	sg_110739	Blautia	7000000516	Host-associated,Human,Digestive system,Large intestine	100	35	0	0	1	35	8930	8896	2.72e-10	69.9	35	22155
2524614712:G599DRAFT_scaffold00070.70:1:12426	Blautia wexlerae AGR2146	7000000521_____SRS023583_Baylor_scaffold_19577	sg_110805	Blautia wexlerae	7000000521	Host-associated,Human,Digestive system,Large intestine	97.143	35	1	0	1	35	771	805	6.62e-08	61.9	35	11177
2524614712:G599DRAFT_scaffold00032.32:1:33618	Blautia wexlerae AGR2146	7000000521_____SRS023583_Baylor_scaffold_19577	sg_110805	Blautia wexlerae	7000000521	Host-associated,Human,Digestive system,Large intestine	100	35	0	0	1	35	787	821	2.72e-10	69.9	35	11177
2593339260:IE59DRAFT_scaffold00008.8:1:60138	Bacteroides sp. AR20	7000000540_____SRS023346_LANL_scaffold_3988	sg_111078	Bacteroides sp. AR20	7000000540	Host-associated,Human,Digestive system,Large intestine	100	35	0	0	1	35	19597	19563	2.72e-10	69.9	35	28100
2513020023:C11DRAFT_NODE_367_len_913_cov_33_535599.278:1:454	Bacteroides ovatus NLAE-zl-C11 (Illumina Draft assembly with Velvet)	7000000570_____SRS051882_Baylor_scaffold_14355	sg_111372	Bacteroides	7000000570	Host-associated,Human,Digestive system,Large intestine	100	30	0	0	1	30	12454	12483	1.8e-07	60	30	20121
2593339260:IE59DRAFT_scaffold00008.8:1:60265	Bacteroides sp. AR20	7000000579_____SRS017103_Baylor_scaffold_90	sg_111528	Bacteroides	7000000579	Host-associated,Human,Digestive system,Large intestine	97.222	36	1	0	1	36	2913	2948	1.78e-08	63.9	36	5508
2593339257:IE57DRAFT_scaffold00020.20:1:40601	Blautia sp. SF-50	7000000628_____C3502443	sg_112075	Blautia sp. SF-50	7000000628	Host-associated,Human,Digestive system,Large intestine	100	33	0	0	1	33	6367	6399	3.71e-09	65.9	33	7852
2593339260:IE59DRAFT_scaffold00008.8:1:60138	Bacteroides sp. AR20	7000000684_____SRS019582_WUGC_scaffold_44674	sg_112949	Bacteroides sp. AR20	7000000684	Host-associated,Human,Digestive system,Large intestine	100	35	0	0	1	35	26499	26465	2.72e-10	69.9	35	26876
2585427973:JPGC01000004:2:657267	Streptococcus equinus HC5 (new anno available)	3300002641_____loc_101183476	sg_1653	Streptococcus	3300002641	Host-associated,Mammals,Digestive system,Stomach	100	30	0	0	1	30	2075	2104	1.8e-07	60	30	17174
2600255054:Ga0062116_113:1:290931	Streptococcus bovis ATCC 33317	3300002641_____loc_101183476	sg_1653	Streptococcus	3300002641	Host-associated,Mammals,Digestive system,Stomach	100	30	0	0	1	30	1475	1446	1.8e-07	60	30	17174
2582581266:EK00DRAFT_scaffold00025.25:2:3510	Lampropedia hyalina DSM 16112	3300000227_____TB_AS07_7DRAFT_10007052	sg_16902	Lampropedia hyalina	3300000227	Environmental,Aquatic,Freshwater,Groundwater	96.875	32	1	0	1	32	5590	5559	3.32e-06	56	32	6175
2582581266:EK00DRAFT_scaffold00025.25:2:4291	Lampropedia hyalina DSM 16112	3300000227_____TB_AS07_7DRAFT_10007052	sg_16902	Lampropedia hyalina	3300000227	Environmental,Aquatic,Freshwater,Groundwater	100	32	0	0	1	32	5627	5596	1.36e-08	63.9	32	6175
649633094:NC_014833:3:1314415	Ruminococcus albus 7	3300002641_____loc_108696645	sg_1786	Ruminococcus albus	3300002641	Host-associated,Mammals,Digestive system,Stomach	100	37	0	0	1	37	6172	6136	1.96e-11	73.8	37	8134
2558860166:T528DRAFT_scaffold00001.1:1:328127	Lachnospiraceae bacterium NC2008	3300002641_____loc_108729902	sg_1943	Lachnospiraceae bacterium NC2008	3300002641	Host-associated,Mammals,Digestive system,Stomach	100	28	0	0	1	28	3402	3429	2.3e-06	56	28	15383
2600255054:Ga0062116_113:1:290403	Streptococcus bovis ATCC 33317	3300002641_____loc_101184611	sg_2000	Streptococcus	3300002641	Host-associated,Mammals,Digestive system,Stomach	100	30	0	0	1	30	13356	13327	1.8e-07	60	30	17931
2561511132:T529DRAFT_scaffold00026.26:1:19437	Sharpea azabuensis DSM 18934	3300002641_____loc_103972373	sg_2322	Sharpea azabuensis	3300002641	Host-associated,Mammals,Digestive system,Stomach	100	31	0	0	1	31	2217	2187	4.97e-08	61.9	31	14917
2558860130:T511DRAFT_scaffold00022.22:1:6342	Kandleria vitulina WCE2011	3300002641_____loc_108780988	sg_2454	Kandleria vitulina	3300002641	Host-associated,Mammals,Digestive system,Stomach	100	31	0	0	1	31	5536	5566	4.97e-08	61.9	31	5732
2558860134:T520DRAFT_scaffold00011.11:1:22161	Lachnospira multipara MC2003	3300002641_____loc_103954451	sg_2524	Lachnospira multipara	3300002641	Host-associated,Mammals,Digestive system,Stomach	100	30	0	0	1	30	10030	10059	1.8e-07	60	30	19487
2558860134:T520DRAFT_scaffold00011.11:1:21963	Lachnospira multipara MC2003	3300002641_____loc_103955209	sg_2566	Lachnospira multipara	3300002641	Host-associated,Mammals,Digestive system,Stomach	100	30	0	0	1	30	6575	6604	1.8e-07	60	30	31890
2558860134:T520DRAFT_scaffold00011.11:1:23020	Lachnospira multipara MC2003	3300002641_____loc_103955209	sg_2566	Lachnospira multipara	3300002641	Host-associated,Mammals,Digestive system,Stomach	100	30	0	0	1	30	3901	3930	1.8e-07	60	30	31890
2582581266:EK00DRAFT_scaffold00025.25:2:3510	Lampropedia hyalina DSM 16112	3300003402_____JGI26528J50254_1001585	sg_6581	Lampropedia hyalina	3300003402	Engineered,Bioremediation,Thiocyanate,	96.875	32	1	0	1	32	461	492	3.32e-06	56	32	12129
2582581266:EK00DRAFT_scaffold00025.25:2:4291	Lampropedia hyalina DSM 16112	3300003402_____JGI26528J50254_1001585	sg_6581	Lampropedia hyalina	3300003402	Engineered,Bioremediation,Thiocyanate,	100	32	0	0	1	32	424	455	1.36e-08	63.9	32	12129
2630968343:Ga0069308_11:1:1479243	Methanobacterium formicicum BRM9	3300005323_____Ga0074198_1000410	sg_7601	Methanobacterium formicicum	3300005323	Engineered,Bioremediation,Tetrachloroethylene and derivatives,Tetrachloroethylene	97.297	37	1	0	1	37	41894	41858	4.77e-09	65.9	37	47167
2630968343:Ga0069308_11:2:1944058	Methanobacterium formicicum BRM9	3300005405_____Ga0074193_1001177	sg_8203	0	3300005405	Engineered,Bioremediation,Tetrachloroethylene and derivatives,Tetrachloroethylene	97.222	36	1	0	1	36	11631	11666	1.78e-08	63.9	36	34708
650377942:CP002158:2:613536	Fibrobacter succinogenes S85	3300003523_____DRAFT_10000748	vc_13426	Fibrobacter succinogenes	3300003523	Host-associated,Mammals,Digestive system,Foregut	100	29	0	0	1	29	20944	20916	6.46e-07	58	29	23099
650377942:CP002158:2:613536	Fibrobacter succinogenes S85	3300002597_____DRAFT_10074042	vc_13426	Fibrobacter succinogenes	3300002597	Host-associated,Mammals,Digestive system,Foregut	100	29	0	0	1	29	2314	2342	6.46e-07	58	29	10081
2593339226:IE52DRAFT_scaffold00001.1:1:52986	Bacteroides thetaiotaomicron KPPR-3	7000000464_____SRS077730_LANL_scaffold_8334	vc_17217	Bacteroidetes	7000000464	Host-associated,Human,Digestive system,Large intestine	100	34	0	0	1	34	3468	3501	1.01e-09	67.9	34	21716
2593339226:IE52DRAFT_scaffold00001.1:1:52986	Bacteroides thetaiotaomicron KPPR-3	7000000011_____SRS053214_LANL_scaffold_10064	vc_17217	Bacteroidetes	7000000011	Host-associated,Human,Digestive system,Large intestine	100	34	0	0	1	34	30529	30496	1.01e-09	67.9	34	34036
2593339260:IE59DRAFT_scaffold00008.8:1:60010	Bacteroides sp. AR20	7000000464_____SRS077730_LANL_scaffold_24883	vc_17247	Bacteroidetes	7000000464	Host-associated,Human,Digestive system,Large intestine	100	35	0	0	1	35	18760	18794	2.72e-10	69.9	35	38902
2593339260:IE59DRAFT_scaffold00008.8:1:60010	Bacteroides sp. AR20	7000000011_____SRS053214_LANL_scaffold_26262	vc_17247	Bacteroidetes	7000000011	Host-associated,Human,Digestive system,Large intestine	100	35	0	0	1	35	20143	20109	2.72e-10	69.9	35	38902
2593339260:IE59DRAFT_scaffold00008.8:1:60459	Bacteroides sp. AR20	7000000320_____SRS063040_Baylor_scaffold_2907	vc_17316	Bacteria	7000000320	Host-associated,Human,Digestive system,Large intestine	100	34	0	0	1	34	9755	9722	1.01e-09	67.9	34	93142
2593339260:IE59DRAFT_scaffold00008.8:1:60459	Bacteroides sp. AR20	7000000272_____SRS016203_WUGC_scaffold_554	vc_17316	Bacteria	7000000272	Host-associated,Human,Digestive system,Large intestine	100	34	0	0	1	34	18902	18869	1.01e-09	67.9	34	50145
637000156:NC_006300:2:955131	Mannheimia succiniciproducens MBEL55E	7000000698_____SRS024318_LANL_scaffold_72961	vc_17423	Haemophilus	7000000698	Host-associated,Human,Digestive system,Oral	97.059	34	1	0	1	34	5687	5654	2.45e-07	60	34	8377
2593339260:IE59DRAFT_scaffold00008.8:1:59881	Bacteroides sp. AR20	7000000740_____SRS064276_LANL_scaffold_54082	vc_17516	Bacteroides sp. AR20	7000000740	Host-associated,Human,Digestive system,Large intestine	100	37	0	0	1	37	32186	32150	1.96e-11	73.8	37	54909
2593339260:IE59DRAFT_scaffold00008.8:1:59881	Bacteroides sp. AR20	7000000231_____SRS014613_WUGC_scaffold_6924	vc_17516	Bacteroides sp. AR20	7000000231	Host-associated,Human,Digestive system,Large intestine	100	37	0	0	1	37	22493	22529	1.96e-11	73.8	37	41332
2593339260:IE59DRAFT_scaffold00008.8:1:59881	Bacteroides sp. AR20	7000000069_____SRS016095_WUGC_scaffold_2485	vc_17516	Bacteroides sp. AR20	7000000069	Host-associated,Human,Digestive system,Large intestine	100	37	0	0	1	37	29216	29180	1.96e-11	73.8	37	61517
2593339260:IE59DRAFT_scaffold00008.8:1:59881	Bacteroides sp. AR20	7000000032_____C3925278	vc_17516	Bacteroides sp. AR20	7000000032	Host-associated,Human,Digestive system,Large intestine	100	37	0	0	1	37	10159	10123	1.96e-11	73.8	37	17683
2593339260:IE59DRAFT_scaffold00008.8:1:59817	Bacteroides sp. AR20	7000000385_____SRS017433_Baylor_scaffold_13680	vc_17544	0	7000000385	Host-associated,Human,Digestive system,Large intestine	100	35	0	0	1	35	189	155	2.72e-10	69.9	35	13412
2593339260:IE59DRAFT_scaffold00008.8:1:59817	Bacteroides sp. AR20	7000000036_____SRS049164_WUGC_scaffold_7541	vc_17544	0	7000000036	Host-associated,Human,Digestive system,Large intestine	100	35	0	0	1	35	15640	15674	2.72e-10	69.9	35	15860
2524614712:G599DRAFT_scaffold00032.32:1:33358	Blautia wexlerae AGR2146	7000000486_____SRS015264_WUGC_scaffold_65117	vc_17985	Clostridiales	7000000486	Host-associated,Human,Digestive system,Large intestine	97.143	35	1	0	1	35	10601	10635	6.62e-08	61.9	35	33289
2524614712:G599DRAFT_scaffold00032.32:1:33358	Blautia wexlerae AGR2146	7000000081_____SRS017307_Baylor_scaffold_19128	vc_17985	Clostridiales	7000000081	Host-associated,Human,Digestive system,Large intestine	97.143	35	1	0	1	35	7285	7251	6.62e-08	61.9	35	23926
2524614712:G599DRAFT_scaffold00032.32:1:33618	Blautia wexlerae AGR2146	7000000641_____SRS018351_Baylor_scaffold_32230	vc_17985	Clostridiales	7000000641	Host-associated,Human,Digestive system,Large intestine	97.143	35	1	0	1	35	4412	4446	6.62e-08	61.9	35	15691
2524614712:G599DRAFT_scaffold00032.32:1:33618	Blautia wexlerae AGR2146	7000000081_____SRS017307_Baylor_scaffold_19128	vc_17985	Clostridiales	7000000081	Host-associated,Human,Digestive system,Large intestine	97.143	35	1	0	1	35	3047	3081	6.62e-08	61.9	35	23926
2524614712:G599DRAFT_scaffold00032.32:1:33618	Blautia wexlerae AGR2146	7000000486_____SRS015264_WUGC_scaffold_65117	vc_17985	Clostridiales	7000000486	Host-associated,Human,Digestive system,Large intestine	100	35	0	0	1	35	13086	13052	2.72e-10	69.9	35	33289
2524614712:G599DRAFT_scaffold00032.32:1:33618	Blautia wexlerae AGR2146	7000000108_____C2494296	vc_17985	Clostridiales	7000000108	Host-associated,Human,Digestive system,Large intestine	100	35	0	0	1	35	11434	11400	2.72e-10	69.9	35	12229
2524614712:G599DRAFT_scaffold00070.70:1:12426	Blautia wexlerae AGR2146	7000000486_____SRS015264_WUGC_scaffold_65117	vc_17985	Clostridiales	7000000486	Host-associated,Human,Digestive system,Large intestine	100	35	0	0	1	35	13102	13068	2.72e-10	69.9	35	33289
2524614712:G599DRAFT_scaffold00032.32:1:33618	Blautia wexlerae AGR2146	7000000107_____SRS042628_WUGC_scaffold_5623	vc_18150	Clostridiales	7000000107	Host-associated,Human,Digestive system,Large intestine	100	35	0	0	1	35	14465	14431	2.72e-10	69.9	35	45477
2524614712:G599DRAFT_scaffold00070.70:1:12426	Blautia wexlerae AGR2146	7000000107_____SRS042628_WUGC_scaffold_5623	vc_18150	Clostridiales	7000000107	Host-associated,Human,Digestive system,Large intestine	100	35	0	0	1	35	14481	14447	2.72e-10	69.9	35	45477
2524614712:G599DRAFT_scaffold00070.70:1:12624	Blautia wexlerae AGR2146	7000000107_____SRS042628_WUGC_scaffold_5623	vc_18150	Clostridiales	7000000107	Host-associated,Human,Digestive system,Large intestine	100	35	0	0	1	35	33970	33936	2.72e-10	69.9	35	45477
637000156:NC_006300:2:955920	Mannheimia succiniciproducens MBEL55E	7000000115_____C4144148	vc_18243	Pasteurellaceae	7000000115	Host-associated,Human,Digestive system,Oral	100	34	0	0	1	34	399	366	1.01e-09	67.9	34	31641
2593339260:IE59DRAFT_scaffold00008.8:1:60395	Bacteroides sp. AR20	7000000712_____SRS057478_LANL_scaffold_6758	vc_18375	Bacteroides sp. AR20	7000000712	Host-associated,Human,Digestive system,Large intestine	100	35	0	0	1	35	23386	23420	2.72e-10	69.9	35	66628
2593339260:IE59DRAFT_scaffold00008.8:1:60395	Bacteroides sp. AR20	7000000669_____SRS022713_LANL_scaffold_12281	vc_18375	Bacteroides sp. AR20	7000000669	Host-associated,Human,Digestive system,Large intestine	100	35	0	0	1	35	47503	47469	2.72e-10	69.9	35	72754
2593339260:IE59DRAFT_scaffold00008.8:1:60395	Bacteroides sp. AR20	7000000348_____SRS017701_Baylor_scaffold_21651	vc_18375	Bacteroides sp. AR20	7000000348	Host-associated,Human,Digestive system,Large intestine	100	35	0	0	1	35	2939	2973	2.72e-10	69.9	35	30769
2593339260:IE59DRAFT_scaffold00008.8:1:60395	Bacteroides sp. AR20	7000000296_____C1830208	vc_18375	Bacteroides sp. AR20	7000000296	Host-associated,Human,Digestive system,Large intestine	100	35	0	0	1	35	9871	9905	2.72e-10	69.9	35	11777
2593339260:IE59DRAFT_scaffold00008.8:1:60395	Bacteroides sp. AR20	7000000278_____C4653611	vc_18375	Bacteroides sp. AR20	7000000278	Host-associated,Human,Digestive system,Large intestine	100	35	0	0	1	35	5416	5382	2.72e-10	69.9	35	10412
2593339260:IE59DRAFT_scaffold00008.8:1:60395	Bacteroides sp. AR20	7000000232_____SRS015578_WUGC_scaffold_36330	vc_18375	Bacteroides sp. AR20	7000000232	Host-associated,Human,Digestive system,Large intestine	100	35	0	0	1	35	23415	23449	2.72e-10	69.9	35	63287
2593339260:IE59DRAFT_scaffold00008.8:1:60395	Bacteroides sp. AR20	7000000213_____SRS011405_WUGC_scaffold_26021	vc_18375	Bacteroides sp. AR20	7000000213	Host-associated,Human,Digestive system,Large intestine	100	35	0	0	1	35	8500	8534	2.72e-10	69.9	35	19455
2593339260:IE59DRAFT_scaffold00008.8:1:60395	Bacteroides sp. AR20	7000000142_____C1101702	vc_18375	Bacteroides sp. AR20	7000000142	Host-associated,Human,Digestive system,Large intestine	100	35	0	0	1	35	9813	9847	2.72e-10	69.9	35	12780
2524614712:G599DRAFT_scaffold00032.32:1:33292	Blautia wexlerae AGR2146	7000000546_____SRS019910_WUGC_scaffold_72034	vc_18392	Ruminococcus sp.	7000000546	Host-associated,Human,Digestive system,Large intestine	94.444	36	2	0	1	36	2704	2669	4.34e-06	56	36	5140
2524614712:G599DRAFT_scaffold00032.32:1:33292	Blautia wexlerae AGR2146	7000000526_____SRS019397_WUGC_scaffold_1922	vc_18392	Ruminococcus sp.	7000000526	Host-associated,Human,Digestive system,Large intestine	94.444	36	2	0	1	36	23843	23878	4.34e-06	56	36	40469
2524614712:G599DRAFT_scaffold00032.32:1:33292	Blautia wexlerae AGR2146	7000000145_____SRS050422_LANL_scaffold_88210	vc_18392	Ruminococcus sp.	7000000145	Host-associated,Human,Digestive system,Large intestine	94.444	36	2	0	1	36	3283	3318	4.34e-06	56	36	7361
2593339260:IE59DRAFT_scaffold00008.8:1:60138	Bacteroides sp. AR20	7000000498_____SRS017521_Baylor_scaffold_37573	vc_19009	Bacteroides sp. AR20	7000000498	Host-associated,Human,Digestive system,Large intestine	97.143	35	1	0	1	35	26993	26959	6.62e-08	61.9	35	30054
2593339260:IE59DRAFT_scaffold00008.8:1:60138	Bacteroides sp. AR20	7000000308_____C1726036	vc_19009	Bacteroides sp. AR20	7000000308	Host-associated,Human,Digestive system,Large intestine	100	35	0	0	1	35	21774	21740	2.72e-10	69.9	35	25902
2524614712:G599DRAFT_scaffold00070.70:1:11825	Blautia wexlerae AGR2146	7000000579_____C2737840	vc_19050	Clostridiales	7000000579	Host-associated,Human,Digestive system,Large intestine	97.143	35	1	0	1	35	7538	7572	6.62e-08	61.9	35	8691
2524614712:G599DRAFT_scaffold00070.70:1:11825	Blautia wexlerae AGR2146	7000000289_____C2399255	vc_19050	Clostridiales	7000000289	Host-associated,Human,Digestive system,Large intestine	97.143	35	1	0	1	35	866	832	6.62e-08	61.9	35	5944
2524614712:G599DRAFT_scaffold00032.32:1:33358	Blautia wexlerae AGR2146	7000000579_____C2737840	vc_19050	Clostridiales	7000000579	Host-associated,Human,Digestive system,Large intestine	100	35	0	0	1	35	7729	7695	2.72e-10	69.9	35	8691
2524614712:G599DRAFT_scaffold00032.32:1:33358	Blautia wexlerae AGR2146	7000000289_____C2399255	vc_19050	Clostridiales	7000000289	Host-associated,Human,Digestive system,Large intestine	100	35	0	0	1	35	675	709	2.72e-10	69.9	35	5944
2524614712:G599DRAFT_scaffold00032.32:1:33618	Blautia wexlerae AGR2146	7000000579_____C2737840	vc_19050	Clostridiales	7000000579	Host-associated,Human,Digestive system,Large intestine	100	35	0	0	1	35	5158	5192	2.72e-10	69.9	35	8691
2524614712:G599DRAFT_scaffold00032.32:1:33618	Blautia wexlerae AGR2146	7000000289_____C2399255	vc_19050	Clostridiales	7000000289	Host-associated,Human,Digestive system,Large intestine	100	35	0	0	1	35	3246	3212	2.72e-10	69.9	35	5944
2524614712:G599DRAFT_scaffold00032.32:1:33618	Blautia wexlerae AGR2146	7000000498_____SRS017521_Baylor_scaffold_41963	vc_19592	Clostridiales	7000000498	Host-associated,Human,Digestive system,Large intestine	100	35	0	0	1	35	4274	4308	2.72e-10	69.9	35	5370
2524614712:G599DRAFT_scaffold00070.70:1:12426	Blautia wexlerae AGR2146	7000000498_____SRS017521_Baylor_scaffold_41963	vc_19592	Clostridiales	7000000498	Host-associated,Human,Digestive system,Large intestine	100	35	0	0	1	35	4258	4292	2.72e-10	69.9	35	5370
2582581266:EK00DRAFT_scaffold00025.25:2:3510	Lampropedia hyalina DSM 16112	3300006641_____Ga0075471_10000042	vc_4794	Gammaproteobacteria	3300006641	Environmental,Aquatic,Marine,Coastal	96.875	32	1	0	1	32	41588	41619	3.32e-06	56	32	50885
2582581266:EK00DRAFT_scaffold00025.25:2:4291	Lampropedia hyalina DSM 16112	3300006641_____Ga0075471_10000042	vc_4794	Gammaproteobacteria	3300006641	Environmental,Aquatic,Marine,Coastal	96.875	32	1	0	1	32	41551	41582	3.32e-06	56	32	50885
2582581266:EK00DRAFT_scaffold00025.25:3:6454	Lampropedia hyalina DSM 16112	3300000227_____TB_AS07_7DRAFT_10007763	vc_4797	Proteobacteria	3300000227	Environmental,Aquatic,Freshwater,Groundwater	96.875	32	1	0	1	32	5360	5391	3.32e-06	56	32	5749
2582581266:EK00DRAFT_scaffold00025.25:3:6934	Lampropedia hyalina DSM 16112	3300001594_____Draft_10018025	vc_4797	Proteobacteria	3300001594	Engineered,Wastewater,Industrial wastewater,Petrochemical	96.875	32	1	0	1	32	4289	4258	3.32e-06	56	32	5572
2582581266:EK00DRAFT_scaffold00025.25:3:6934	Lampropedia hyalina DSM 16112	3300001592_____Draft_10018276	vc_4797	Proteobacteria	3300001592	Engineered,Wastewater,Industrial wastewater,Petrochemical	96.875	32	1	0	1	32	4289	4258	3.32e-06	56	32	5572
2582581266:EK00DRAFT_scaffold00025.25:3:7474	Lampropedia hyalina DSM 16112	3300000227_____TB_AS07_7DRAFT_10007763	vc_4797	Proteobacteria	3300000227	Environmental,Aquatic,Freshwater,Groundwater	96.875	32	1	0	1	32	1298	1329	3.32e-06	56	32	5749
2582581266:EK00DRAFT_scaffold00010.10:4:95963	Lampropedia hyalina DSM 16112	3300000227_____TB_AS07_7DRAFT_10007763	vc_4797	Proteobacteria	3300000227	Environmental,Aquatic,Freshwater,Groundwater	100	32	0	0	1	32	2117	2086	1.36e-08	63.9	32	5749
2561511132:T529DRAFT_scaffold00026.26:1:19305	Sharpea azabuensis DSM 18934	3300002641_____loc_101350531	vc_846	Sharpea azabuensis	3300002641	Host-associated,Mammals,Digestive system,Stomach	100	30	0	0	1	30	936	907	1.8e-07	60	30	9129
2561511132:T529DRAFT_scaffold00026.26:1:19305	Sharpea azabuensis DSM 18934	3300000079_____HighMDraftT1_c093452	vc_846	Sharpea azabuensis	3300000079	Host-associated,Mammals,Digestive system,Stomach	100	30	0	0	1	30	8194	8223	1.8e-07	60	30	9129
2561511132:T529DRAFT_scaffold00026.26:1:19305	Sharpea azabuensis DSM 18934	3300000079_____HighMDraftT1_c012371	vc_846	Sharpea azabuensis	3300000079	Host-associated,Mammals,Digestive system,Stomach	100	30	0	0	1	30	22633	22604	1.8e-07	60	30	30826
2561511132:T529DRAFT_scaffold00026.26:1:19305	Sharpea azabuensis DSM 18934	3300000079_____HighMDraftT1_c010583	vc_846	Sharpea azabuensis	3300000079	Host-associated,Mammals,Digestive system,Stomach	100	30	0	0	1	30	18026	18055	1.8e-07	60	30	39878
2561511092:T513DRAFT_scaffold00002.2:1:56692	Kandleria vitulina DSM 20405	3300002641_____loc_104003172	vc_847	Kandleria vitulina	3300002641	Host-associated,Mammals,Digestive system,Stomach	100	29	0	0	1	29	628	656	6.46e-07	58	29	7255
2524614712:G599DRAFT_scaffold00070.70:1:12892	Blautia wexlerae AGR2146	7000000006_____SRS054956_LANL_scaffold_45689	sg_103642	Clostridiales	7000000006	Host-associated,Human,Digestive system,Large intestine	97.059	34	1	0	2	35	14178	14211	2.62e-07	60	35	17029
2593339260:IE59DRAFT_scaffold00008.8:1:60330	Bacteroides sp. AR20	7000000071_____SRS065504_LANL_scaffold_14584	sg_104510	Bacteroidales	7000000071	Host-associated,Human,Digestive system,Large intestine	97.143	35	1	0	1	35	35432	35466	7.04e-08	61.9	36	52231
2524614712:G599DRAFT_scaffold00070.70:1:12426	Blautia wexlerae AGR2146	7000000246_____SRS078176_LANL_scaffold_18733	sg_106802	Blautia wexlerae	7000000246	Host-associated,Human,Digestive system,Large intestine	100	34	0	0	2	35	4535	4568	1.07e-09	67.9	35	8486
2593339260:IE59DRAFT_scaffold00008.8:1:60330	Bacteroides sp. AR20	7000000429_____C2072373	sg_109411	Bacteroides sp. AR20	7000000429	Host-associated,Human,Digestive system,Large intestine	97.143	35	1	0	1	35	16926	16960	7.04e-08	61.9	36	27850
2563366504:CD05DRAFT_scf7180000000012_quiver_dupTrim_1992.2:2:3271552	Ruminococcus sp. NK3A76	3300005460_____Ga0073908_1002552	sg_114328	Ruminococcus sp. NK3A76	3300005460	Host-associated,Mammals,Gastrointestinal tract,Intestine	100	32	0	0	1	32	18374	18405	1.47e-08	63.9	33	21615
2582580713:BV58DRAFT_scf7180000000002_quiver_dupTrim_6839.1:2:1032279	Streptococcus bovis AG46	3300002641_____loc_101184611	sg_2000	Streptococcus	3300002641	Host-associated,Mammals,Digestive system,Stomach	100	32	0	0	1	32	11949	11918	1.47e-08	63.9	33	17931
2561511143:T349DRAFT_scaffold00098.98:1:11180	Bacillus sp. MB2021	3300005805_____Ga0079957_1003634	sg_64569	0	3300005805	Environmental,Aquatic,Freshwater,Lake	94.444	36	2	0	2	37	1833	1798	4.6e-06	56	37	13052
2561511143:T349DRAFT_scaffold00098.98:1:12303	Bacillus sp. MB2021	3300005805_____Ga0079957_1003634	sg_64569	0	3300005805	Environmental,Aquatic,Freshwater,Lake	94.444	36	2	0	2	37	1833	1798	4.6e-06	56	37	13052
2593339260:IE59DRAFT_scaffold00008.8:1:60202	Bacteroides sp. AR20	7000000464_____SRS077730_LANL_scaffold_24883	vc_17247	Bacteroidetes	7000000464	Host-associated,Human,Digestive system,Large intestine	100	33	0	0	1	33	28204	28236	3.98e-09	65.9	34	38902
2593339260:IE59DRAFT_scaffold00008.8:1:60202	Bacteroides sp. AR20	7000000011_____SRS053214_LANL_scaffold_26262	vc_17247	Bacteroidetes	7000000011	Host-associated,Human,Digestive system,Large intestine	100	33	0	0	1	33	10699	10667	3.98e-09	65.9	34	38902
2524614712:G599DRAFT_scaffold00070.70:1:12025	Blautia wexlerae AGR2146	7000000484_____SRS016018_WUGC_scaffold_17731	vc_18150	Clostridiales	7000000484	Host-associated,Human,Digestive system,Large intestine	97.143	35	1	0	1	35	5995	6029	7.04e-08	61.9	36	10660
2524614712:G599DRAFT_scaffold00070.70:1:12025	Blautia wexlerae AGR2146	7000000107_____SRS042628_WUGC_scaffold_5623	vc_18150	Clostridiales	7000000107	Host-associated,Human,Digestive system,Large intestine	97.143	35	1	0	1	35	20404	20370	7.04e-08	61.9	36	45477
2524614712:G599DRAFT_scaffold00070.70:1:12025	Blautia wexlerae AGR2146	3300005128_____Ga0070410_10835	vc_19592	Clostridiales	3300005128	Engineered,Wastewater,Activated Sludge,	97.143	35	1	0	1	35	13450	13484	7.04e-08	61.9	36	22002
2561511081:T489DRAFT_scaffold00019.19:1:7631	Ruminobacter sp. RM87	2077657008_____BRPC1_contig00019	sg_101868	Ruminobacter sp. RM87	2077657008	Host-associated,Mammals,Digestive system,Stomach	100	30	0	0	3	32	1475	1446	2.13e-07	60	32	8592
2561511081:T489DRAFT_scaffold00019.19:1:7991	Ruminobacter sp. RM87	2077657008_____BRPC1_contig00019	sg_101868	Ruminobacter sp. RM87	2077657008	Host-associated,Mammals,Digestive system,Stomach	100	30	0	0	1	30	1608	1637	2.13e-07	60	32	8592
2630968343:Ga0069308_11:2:1948126	Methanobacterium formicicum BRM9	3300005405_____Ga0074193_1001177	sg_8203	0	3300005405	Engineered,Bioremediation,Tetrachloroethylene and derivatives,Tetrachloroethylene	97.059	34	1	0	3	36	11778	11745	2.78e-07	60	36	34708
2593339214:IE55DRAFT_scaffold00004.4:1:18671	Basfia succiniciproducens DSM 22022	7000000388_____SRS020856_Baylor_scaffold_45273	vc_17423	Haemophilus	7000000388	Host-associated,Human,Digestive system,Oral	96.875	32	1	0	3	34	900	931	3.83e-06	56	34	5970
2593339214:IE55DRAFT_scaffold00004.4:1:18671	Basfia succiniciproducens DSM 22022	7000000207_____SRS011243_Baylor_scaffold_6404	vc_17423	Haemophilus	7000000207	Host-associated,Human,Digestive system,Oral	96.875	32	1	0	3	34	2915	2946	3.83e-06	56	34	9465
2593339214:IE55DRAFT_scaffold00004.4:1:18671	Basfia succiniciproducens DSM 22022	7000000205_____SRS011247_Baylor_scaffold_6256	vc_17423	Haemophilus	7000000205	Host-associated,Human,Digestive system,Oral	96.875	32	1	0	3	34	9248	9217	3.83e-06	56	34	10336
2593339214:IE55DRAFT_scaffold00004.4:1:18671	Basfia succiniciproducens DSM 22022	7000000028_____SRS024138_Baylor_scaffold_33229	vc_17423	Haemophilus	7000000028	Host-associated,Human,Digestive system,Oral	96.875	32	1	0	3	34	2645	2676	3.83e-06	56	34	7508
2524614712:G599DRAFT_scaffold00070.70:1:12025	Blautia wexlerae AGR2146	7000000486_____SRS015264_WUGC_scaffold_65117	vc_17985	Clostridiales	7000000486	Host-associated,Human,Digestive system,Large intestine	97.059	34	1	0	2	35	14903	14870	2.78e-07	60	36	33289
2593339260:IE59DRAFT_scaffold00008.8:1:59881	Bacteroides sp. AR20	7000000308_____SRS058770_LANL_scaffold_39955	vc_19081	Bacteroides sp. AR20	7000000308	Host-associated,Human,Digestive system,Large intestine	100	35	0	0	3	37	11521	11555	3.06e-10	69.9	37	20295
2593339260:IE59DRAFT_scaffold00008.8:1:59881	Bacteroides sp. AR20	7000000297_____SRS056259_LANL_scaffold_21882	vc_19081	Bacteroides sp. AR20	7000000297	Host-associated,Human,Digestive system,Large intestine	100	35	0	0	3	37	26045	26079	3.06e-10	69.9	37	48863
2561511081:T489DRAFT_scaffold00019.19:1:7450	Ruminobacter sp. RM87	2077657008_____BRPC1_contig00019	sg_101868	Ruminobacter sp. RM87	2077657008	Host-associated,Mammals,Digestive system,Stomach	100	30	0	0	1	30	2514	2543	2.29e-07	60	33	8592
2509276007:EubceDRAFT_ECV.1:1:1909948	Eubacterium cellulosolvens 6	2077657009_____BRPC3_contig01905	sg_101886	Eubacterium cellulosolvens	2077657009	Host-associated,Mammals,Digestive system,Stomach	100	32	0	0	4	35	4150	4181	1.68e-08	63.9	35	7570
2524614712:G599DRAFT_scaffold00032.32:1:33358	Blautia wexlerae AGR2146	7000000192_____C2499799	sg_106063	Blautia wexlerae	7000000192	Host-associated,Human,Digestive system,Large intestine	100	32	0	0	1	32	26054	26085	1.68e-08	63.9	35	27047
2593339260:IE59DRAFT_scaffold00008.8:1:59626	Bacteroides sp. AR20	7000000582_____SRS019787_WUGC_scaffold_17405	sg_111543	Bacteroides sp. AR20	7000000582	Host-associated,Human,Digestive system,Large intestine	100	31	0	0	4	34	9387	9417	6.21e-08	61.9	34	16028
2541047555:ASRV01000250:2:3973	Clostridium sartagoforme AAU1_buffalo	3300005714_____Ga0074276_12052	sg_115255	Clostridium sartagoforme	3300005714	Host-associated,Mammals,Digestive system,Large intestine	100	33	0	0	4	36	16977	17009	4.51e-09	65.9	36	27422
2593339260:IE59DRAFT_scaffold00008.8:1:59626	Bacteroides sp. AR20	7000000684_____SRS019582_WUGC_scaffold_25599	vc_18116	Bacteroidetes	7000000684	Host-associated,Human,Digestive system,Large intestine	100	31	0	0	4	34	32394	32424	6.21e-08	61.9	34	53040
2524614712:G599DRAFT_scaffold00032.32:1:33358	Blautia wexlerae AGR2146	7000000107_____SRS042628_WUGC_scaffold_5623	vc_18150	Clostridiales	7000000107	Host-associated,Human,Digestive system,Large intestine	96.875	32	1	0	1	32	10817	10848	4.09e-06	56	35	45477
2524614712:G599DRAFT_scaffold00032.32:1:33618	Blautia wexlerae AGR2146	3300005128_____Ga0070410_10835	vc_19592	Clostridiales	3300005128	Engineered,Wastewater,Activated Sludge,	100	32	0	0	4	35	18009	18040	1.68e-08	63.9	35	22002
2562617137:ADKM02000117:1:29515	Ruminococcus albus 8	3300002641_____loc_101312191	vc_13539	Ruminococcus albus	3300002641	Host-associated,Mammals,Digestive system,Stomach	97.143	35	1	0	14	48	6322	6288	1.16e-07	61.9	48	6522
2562617137:ADKM02000117:1:30594	Ruminococcus albus 8	3300002641_____loc_108262328	vc_13539	Ruminococcus albus	3300002641	Host-associated,Mammals,Digestive system,Stomach	97.222	36	1	0	14	49	8156	8121	3.04e-08	63.9	49	8217
2562617137:ADKM02000117:1:30594	Ruminococcus albus 8	3300002641_____loc_101312191	vc_13539	Ruminococcus albus	3300002641	Host-associated,Mammals,Digestive system,Stomach	97.222	36	1	0	14	49	6115	6080	3.04e-08	63.9	49	6522
2582580713:BV58DRAFT_scf7180000000002_quiver_dupTrim_6839.1:1:261789	Streptococcus bovis AG46	3300002641_____loc_101183476	sg_1653	Streptococcus	3300002641	Host-associated,Mammals,Digestive system,Stomach	100	30	0	0	15	44	11461	11432	3.93e-07	60	44	17174
2562617137:ADKM02000117:1:30256	Ruminococcus albus 8	3300002641_____loc_108743106	vc_13528	Ruminococcus albus	3300002641	Host-associated,Mammals,Digestive system,Stomach	100	33	0	0	14	46	2041	2073	7.42e-09	65.9	48	9600
2562617137:ADKM02000117:1:30256	Ruminococcus albus 8	3300002641_____loc_102165858	vc_13528	Ruminococcus albus	3300002641	Host-associated,Mammals,Digestive system,Stomach	100	33	0	0	14	46	31342	31310	7.42e-09	65.9	48	47414
2562617137:ADKM02000117:1:30526	Ruminococcus albus 8	7000000054_____SRS015540_WUGC_scaffold_6773	sg_104299	Streptococcus oralis	7000000054	Host-associated,Human,Digestive system,Oral	96.875	32	1	0	15	46	5278	5309	7.15e-06	56	48	13884
2562617137:ADKM02000117:1:30526	Ruminococcus albus 8	7000000159_____SRS063288_LANL_scaffold_36535	vc_17036	0	7000000159	Host-associated,Human,Digestive system,Oral	96.875	32	1	0	15	46	30529	30560	7.15e-06	56	48	40240
2562617137:ADKM02000117:1:30526	Ruminococcus albus 8	7000000001_____SRS022530_LANL_scaffold_62421	vc_17036	0	7000000001	Host-associated,Human,Digestive system,Oral	96.875	32	1	0	15	46	28788	28819	7.15e-06	56	48	33368
2562617137:ADKM02000117:1:30526	Ruminococcus albus 8	7000000537_____SRS023987_Baylor_scaffold_5269	vc_17041	Streptococcus	7000000537	Host-associated,Human,Digestive system,Oral	96.875	32	1	0	15	46	6973	6942	7.15e-06	56	48	8112
2562617137:ADKM02000117:1:30526	Ruminococcus albus 8	7000000744_____SRS015436_WUGC_scaffold_19742	vc_17289	Streptococcus	7000000744	Host-associated,Human,Digestive system,Oral	96.875	32	1	0	15	46	7059	7028	7.15e-06	56	48	11220
2562617137:ADKM02000117:1:30526	Ruminococcus albus 8	7000000321_____SRS013234_Baylor_scaffold_27571	vc_17660	Streptococcus	7000000321	Host-associated,Human,Digestive system,Oral	96.875	32	1	0	15	46	26960	26991	7.15e-06	56	48	27536

## Sheet: hungate_vs_Isolates
	Query (hungate)	Hungate Isolate Name	Query Taxonomy	Subject (Isolate Spacers database)	Subject Taxonomy	%ID	Aligm.Length	missm.	gaps	q.start	q.end	s.start	s.end	e-value	bitscore	q.Length	s.Length
	2511231071:NC_015873:3:1503230	Megasphaera elsdenii DSM 20460	Firmicutes,Negativicutes,Veillonellales,Veillonellaceae,Megasphaera,Megasphaera elsdenii DSM 20460	2593339209:IE14DRAFT_scaffold00017.17:1:9712	Firmicutes,Negativicutes,Veillonellales,Veillonellaceae,Megasphaera,Megasphaera elsdenii YE34	96.774	31	1	0	1	31	1	31	6.49e-08	54	69	72
	2608642106:Ga0059088_108:1:33744	Escherichia coli PA-3	Proteobacteria,Gammaproteobacteria,Enterobacterales,Enterobacteriaceae,Escherichia,Escherichia coli PA-3	2734482599:Ga0130450_1079:1:17556	Proteobacteria,Gammaproteobacteria,Enterobacterales,Enterobacteriaceae,Shigella,Shigella sonnei H081700339	100	32	0	0	2	33	5	36	2.49e-11	63.9	33	36
	2608642106:Ga0059088_108:1:33744	Escherichia coli PA-3	Proteobacteria,Gammaproteobacteria,Enterobacterales,Enterobacteriaceae,Escherichia,Escherichia coli PA-3	2734482598:Ga0130449_1078:1:17556	Proteobacteria,Gammaproteobacteria,Enterobacterales,Enterobacteriaceae,Shigella,Shigella sonnei H135060466	100	32	0	0	2	33	5	36	2.49e-11	63.9	33	36
	2608642106:Ga0059088_108:1:33744	Escherichia coli PA-3	Proteobacteria,Gammaproteobacteria,Enterobacterales,Enterobacteriaceae,Escherichia,Escherichia coli PA-3	2734482597:Ga0130448_1076:1:1959	Proteobacteria,Gammaproteobacteria,Enterobacterales,Enterobacteriaceae,Shigella,Shigella sonnei H082060203	100	32	0	0	2	33	32	1	2.49e-11	63.9	33	36
	2608642106:Ga0059088_108:1:33744	Escherichia coli PA-3	Proteobacteria,Gammaproteobacteria,Enterobacterales,Enterobacteriaceae,Escherichia,Escherichia coli PA-3	2734482596:Ga0130447_1076:1:1953	Proteobacteria,Gammaproteobacteria,Enterobacterales,Enterobacteriaceae,Shigella,Shigella sonnei H135080163	100	32	0	0	2	33	32	1	2.49e-11	63.9	33	36
	2608642106:Ga0059088_108:1:33744	Escherichia coli PA-3	Proteobacteria,Gammaproteobacteria,Enterobacterales,Enterobacteriaceae,Escherichia,Escherichia coli PA-3	2734482595:Ga0130446_1074:1:1946	Proteobacteria,Gammaproteobacteria,Enterobacterales,Enterobacteriaceae,Shigella,Shigella sonnei H140100101	100	32	0	0	2	33	32	1	2.49e-11	63.9	33	36
	2608642106:Ga0059088_108:1:33744	Escherichia coli PA-3	Proteobacteria,Gammaproteobacteria,Enterobacterales,Enterobacteriaceae,Escherichia,Escherichia coli PA-3	2734482594:Ga0130445_1076:1:1946	Proteobacteria,Gammaproteobacteria,Enterobacterales,Enterobacteriaceae,Shigella,Shigella sonnei H134560191	100	32	0	0	2	33	32	1	2.49e-11	63.9	33	36
	2608642106:Ga0059088_108:1:33744	Escherichia coli PA-3	Proteobacteria,Gammaproteobacteria,Enterobacterales,Enterobacteriaceae,Escherichia,Escherichia coli PA-3	2734482593:Ga0130444_1081:1:17563	Proteobacteria,Gammaproteobacteria,Enterobacterales,Enterobacteriaceae,Shigella,Shigella sonnei H140740645	100	32	0	0	2	33	5	36	2.49e-11	63.9	33	36
	2608642106:Ga0059088_108:1:33744	Escherichia coli PA-3	Proteobacteria,Gammaproteobacteria,Enterobacterales,Enterobacteriaceae,Escherichia,Escherichia coli PA-3	2734482592:Ga0130443_1083:1:17556	Proteobacteria,Gammaproteobacteria,Enterobacterales,Enterobacteriaceae,Shigella,Shigella sonnei H140920393	100	32	0	0	2	33	5	36	2.49e-11	63.9	33	36
	2608642106:Ga0059088_108:1:33744	Escherichia coli PA-3	Proteobacteria,Gammaproteobacteria,Enterobacterales,Enterobacteriaceae,Escherichia,Escherichia coli PA-3	2734482591:Ga0130442_1082:1:1967	Proteobacteria,Gammaproteobacteria,Enterobacterales,Enterobacteriaceae,Shigella,Shigella sonnei H141000108	100	32	0	0	2	33	32	1	2.49e-11	63.9	33	36
	2608642106:Ga0059088_108:1:33744	Escherichia coli PA-3	Proteobacteria,Gammaproteobacteria,Enterobacterales,Enterobacteriaceae,Escherichia,Escherichia coli PA-3	2734482590:Ga0130441_1080:1:17556	Proteobacteria,Gammaproteobacteria,Enterobacterales,Enterobacteriaceae,Shigella,Shigella sonnei H141120337	100	32	0	0	2	33	5	36	2.49e-11	63.9	33	36
	2608642106:Ga0059088_108:1:33744	Escherichia coli PA-3	Proteobacteria,Gammaproteobacteria,Enterobacterales,Enterobacteriaceae,Escherichia,Escherichia coli PA-3	2734482589:Ga0130440_1081:1:1946	Proteobacteria,Gammaproteobacteria,Enterobacterales,Enterobacteriaceae,Shigella,Shigella sonnei H141040399	100	32	0	0	2	33	32	1	2.49e-11	63.9	33	36
	2608642106:Ga0059088_108:1:33744	Escherichia coli PA-3	Proteobacteria,Gammaproteobacteria,Enterobacterales,Enterobacteriaceae,Escherichia,Escherichia coli PA-3	2734482588:Ga0130438_1083:1:17563	Proteobacteria,Gammaproteobacteria,Enterobacterales,Enterobacteriaceae,Shigella,Shigella sonnei H141120338	100	32	0	0	2	33	5	36	2.49e-11	63.9	33	36
	2608642106:Ga0059088_108:1:33744	Escherichia coli PA-3	Proteobacteria,Gammaproteobacteria,Enterobacterales,Enterobacteriaceae,Escherichia,Escherichia coli PA-3	2734482587:Ga0130437_1084:1:17556	Proteobacteria,Gammaproteobacteria,Enterobacterales,Enterobacteriaceae,Shigella,Shigella sonnei H134220679	100	32	0	0	2	33	5	36	2.49e-11	63.9	33	36
	2608642106:Ga0059088_108:1:33744	Escherichia coli PA-3	Proteobacteria,Gammaproteobacteria,Enterobacterales,Enterobacteriaceae,Escherichia,Escherichia coli PA-3	2734482586:Ga0130436_1082:1:17563	Proteobacteria,Gammaproteobacteria,Enterobacterales,Enterobacteriaceae,Shigella,Shigella sonnei H141020368	100	32	0	0	2	33	5	36	2.49e-11	63.9	33	36
	2608642106:Ga0059088_108:1:33744	Escherichia coli PA-3	Proteobacteria,Gammaproteobacteria,Enterobacterales,Enterobacteriaceae,Escherichia,Escherichia coli PA-3	2734482585:Ga0130435_1084:1:17556	Proteobacteria,Gammaproteobacteria,Enterobacterales,Enterobacteriaceae,Shigella,Shigella sonnei H141020387	100	32	0	0	2	33	5	36	2.49e-11	63.9	33	36
	2608642106:Ga0059088_108:1:33744	Escherichia coli PA-3	Proteobacteria,Gammaproteobacteria,Enterobacterales,Enterobacteriaceae,Escherichia,Escherichia coli PA-3	2734482584:Ga0130434_1081:1:1946	Proteobacteria,Gammaproteobacteria,Enterobacterales,Enterobacteriaceae,Shigella,Shigella sonnei H134480102	100	32	0	0	2	33	32	1	2.49e-11	63.9	33	36
	2608642106:Ga0059088_108:1:33744	Escherichia coli PA-3	Proteobacteria,Gammaproteobacteria,Enterobacterales,Enterobacteriaceae,Escherichia,Escherichia coli PA-3	2734482583:Ga0130433_1082:1:1946	Proteobacteria,Gammaproteobacteria,Enterobacterales,Enterobacteriaceae,Shigella,Shigella sonnei H134560190	100	32	0	0	2	33	32	1	2.49e-11	63.9	33	36
	2608642106:Ga0059088_108:1:33744	Escherichia coli PA-3	Proteobacteria,Gammaproteobacteria,Enterobacterales,Enterobacteriaceae,Escherichia,Escherichia coli PA-3	2734482582:Ga0130432_1081:1:17556	Proteobacteria,Gammaproteobacteria,Enterobacterales,Enterobacteriaceae,Shigella,Shigella sonnei H081680151	100	32	0	0	2	33	5	36	2.49e-11	63.9	33	36
	2608642106:Ga0059088_108:1:33744	Escherichia coli PA-3	Proteobacteria,Gammaproteobacteria,Enterobacterales,Enterobacteriaceae,Escherichia,Escherichia coli PA-3	2734482581:Ga0130431_1082:1:1940	Proteobacteria,Gammaproteobacteria,Enterobacterales,Enterobacteriaceae,Shigella,Shigella sonnei H140880294	100	32	0	0	2	33	32	1	2.49e-11	63.9	33	36
	2608642106:Ga0059088_108:1:33744	Escherichia coli PA-3	Proteobacteria,Gammaproteobacteria,Enterobacterales,Enterobacteriaceae,Escherichia,Escherichia coli PA-3	2734482580:Ga0130430_1077:1:17556	Proteobacteria,Gammaproteobacteria,Enterobacterales,Enterobacteriaceae,Shigella,Shigella sonnei H064400341	100	32	0	0	2	33	5	36	2.49e-11	63.9	33	36
	2608642106:Ga0059088_108:1:33744	Escherichia coli PA-3	Proteobacteria,Gammaproteobacteria,Enterobacterales,Enterobacteriaceae,Escherichia,Escherichia coli PA-3	2734482579:Ga0130429_1081:1:1946	Proteobacteria,Gammaproteobacteria,Enterobacterales,Enterobacteriaceae,Shigella,Shigella sonnei H140860382	100	32	0	0	2	33	32	1	2.49e-11	63.9	33	36
	2608642106:Ga0059088_108:1:33744	Escherichia coli PA-3	Proteobacteria,Gammaproteobacteria,Enterobacterales,Enterobacteriaceae,Escherichia,Escherichia coli PA-3	2734482578:Ga0130428_1078:1:17563	Proteobacteria,Gammaproteobacteria,Enterobacterales,Enterobacteriaceae,Shigella,Shigella sonnei H132920407	100	32	0	0	2	33	5	36	2.49e-11	63.9	33	36
	2608642106:Ga0059088_108:1:33744	Escherichia coli PA-3	Proteobacteria,Gammaproteobacteria,Enterobacterales,Enterobacteriaceae,Escherichia,Escherichia coli PA-3	2734482577:Ga0130427_1079:1:17563	Proteobacteria,Gammaproteobacteria,Enterobacterales,Enterobacteriaceae,Shigella,Shigella sonnei H132900517	100	32	0	0	2	33	5	36	2.49e-11	63.9	33	36
	2608642106:Ga0059088_108:1:33744	Escherichia coli PA-3	Proteobacteria,Gammaproteobacteria,Enterobacterales,Enterobacteriaceae,Escherichia,Escherichia coli PA-3	2734482576:Ga0130426_1080:1:17556	Proteobacteria,Gammaproteobacteria,Enterobacterales,Enterobacteriaceae,Shigella,Shigella sonnei H132940676	100	32	0	0	2	33	5	36	2.49e-11	63.9	33	36
	2608642106:Ga0059088_108:1:33744	Escherichia coli PA-3	Proteobacteria,Gammaproteobacteria,Enterobacterales,Enterobacteriaceae,Escherichia,Escherichia coli PA-3	2734482575:Ga0130425_1083:1:1946	Proteobacteria,Gammaproteobacteria,Enterobacterales,Enterobacteriaceae,Shigella,Shigella sonnei H140640168	100	32	0	0	2	33	32	1	2.49e-11	63.9	33	36
	2608642106:Ga0059088_108:1:33744	Escherichia coli PA-3	Proteobacteria,Gammaproteobacteria,Enterobacterales,Enterobacteriaceae,Escherichia,Escherichia coli PA-3	2734482574:Ga0130424_1080:1:1946	Proteobacteria,Gammaproteobacteria,Enterobacterales,Enterobacteriaceae,Shigella,Shigella sonnei H140860383	100	32	0	0	2	33	32	1	2.49e-11	63.9	33	36
	2608642106:Ga0059088_108:1:33744	Escherichia coli PA-3	Proteobacteria,Gammaproteobacteria,Enterobacterales,Enterobacteriaceae,Escherichia,Escherichia coli PA-3	2734482573:Ga0130423_1081:1:1964	Proteobacteria,Gammaproteobacteria,Enterobacterales,Enterobacteriaceae,Shigella,Shigella sonnei H133320345	100	32	0	0	2	33	32	1	2.49e-11	63.9	33	36
	2608642106:Ga0059088_108:1:33744	Escherichia coli PA-3	Proteobacteria,Gammaproteobacteria,Enterobacterales,Enterobacteriaceae,Escherichia,Escherichia coli PA-3	2734482572:Ga0130422_1083:1:1959	Proteobacteria,Gammaproteobacteria,Enterobacterales,Enterobacteriaceae,Shigella,Shigella sonnei H140820643	100	32	0	0	2	33	32	1	2.49e-11	63.9	33	36
	2608642106:Ga0059088_108:1:33744	Escherichia coli PA-3	Proteobacteria,Gammaproteobacteria,Enterobacterales,Enterobacteriaceae,Escherichia,Escherichia coli PA-3	2734482571:Ga0130421_1082:1:17563	Proteobacteria,Gammaproteobacteria,Enterobacterales,Enterobacteriaceae,Shigella,Shigella sonnei H140360432	100	32	0	0	2	33	5	36	2.49e-11	63.9	33	36
	2608642106:Ga0059088_108:1:33744	Escherichia coli PA-3	Proteobacteria,Gammaproteobacteria,Enterobacterales,Enterobacteriaceae,Escherichia,Escherichia coli PA-3	2734482570:Ga0130420_1078:1:17556	Proteobacteria,Gammaproteobacteria,Enterobacterales,Enterobacteriaceae,Shigella,Shigella sonnei H081460380	100	32	0	0	2	33	5	36	2.49e-11	63.9	33	36
	2608642106:Ga0059088_108:1:33744	Escherichia coli PA-3	Proteobacteria,Gammaproteobacteria,Enterobacterales,Enterobacteriaceae,Escherichia,Escherichia coli PA-3	2734482569:Ga0130419_1083:1:17556	Proteobacteria,Gammaproteobacteria,Enterobacterales,Enterobacteriaceae,Shigella,Shigella sonnei H132060833	100	32	0	0	2	33	5	36	2.49e-11	63.9	33	36
	2608642106:Ga0059088_108:1:33744	Escherichia coli PA-3	Proteobacteria,Gammaproteobacteria,Enterobacterales,Enterobacteriaceae,Escherichia,Escherichia coli PA-3	2734482568:Ga0130418_1080:1:17556	Proteobacteria,Gammaproteobacteria,Enterobacterales,Enterobacteriaceae,Shigella,Shigella sonnei H132860550	100	32	0	0	2	33	5	36	2.49e-11	63.9	33	36
	2608642106:Ga0059088_108:1:33744	Escherichia coli PA-3	Proteobacteria,Gammaproteobacteria,Enterobacterales,Enterobacteriaceae,Escherichia,Escherichia coli PA-3	2734482567:Ga0130417_1086:1:1946	Proteobacteria,Gammaproteobacteria,Enterobacterales,Enterobacteriaceae,Shigella,Shigella sonnei H140200293	100	32	0	0	2	33	32	1	2.49e-11	63.9	33	36
	2608642106:Ga0059088_108:1:33744	Escherichia coli PA-3	Proteobacteria,Gammaproteobacteria,Enterobacterales,Enterobacteriaceae,Escherichia,Escherichia coli PA-3	2734482566:Ga0130416_1081:1:1961	Proteobacteria,Gammaproteobacteria,Enterobacterales,Enterobacteriaceae,Shigella,Shigella sonnei H131740366	100	32	0	0	2	33	32	1	2.49e-11	63.9	33	36
	2608642106:Ga0059088_108:1:33744	Escherichia coli PA-3	Proteobacteria,Gammaproteobacteria,Enterobacterales,Enterobacteriaceae,Escherichia,Escherichia coli PA-3	2734482565:Ga0130415_1078:1:17563	Proteobacteria,Gammaproteobacteria,Enterobacterales,Enterobacteriaceae,Shigella,Shigella sonnei H135120400	100	32	0	0	2	33	5	36	2.49e-11	63.9	33	36
	2608642106:Ga0059088_108:1:33744	Escherichia coli PA-3	Proteobacteria,Gammaproteobacteria,Enterobacterales,Enterobacteriaceae,Escherichia,Escherichia coli PA-3	2734482564:Ga0130414_1086:1:17563	Proteobacteria,Gammaproteobacteria,Enterobacterales,Enterobacteriaceae,Shigella,Shigella sonnei H140220307	100	32	0	0	2	33	5	36	2.49e-11	63.9	33	36
	2608642106:Ga0059088_108:1:33744	Escherichia coli PA-3	Proteobacteria,Gammaproteobacteria,Enterobacterales,Enterobacteriaceae,Escherichia,Escherichia coli PA-3	2734482563:Ga0130413_1083:1:17556	Proteobacteria,Gammaproteobacteria,Enterobacterales,Enterobacteriaceae,Shigella,Shigella sonnei H135120399	100	32	0	0	2	33	5	36	2.49e-11	63.9	33	36
	2608642106:Ga0059088_108:1:33744	Escherichia coli PA-3	Proteobacteria,Gammaproteobacteria,Enterobacterales,Enterobacteriaceae,Escherichia,Escherichia coli PA-3	2734482562:Ga0130412_1077:1:17556	Proteobacteria,Gammaproteobacteria,Enterobacterales,Enterobacteriaceae,Shigella,Shigella sonnei H112960373	100	32	0	0	2	33	5	36	2.49e-11	63.9	33	36
	2608642106:Ga0059088_108:1:33744	Escherichia coli PA-3	Proteobacteria,Gammaproteobacteria,Enterobacterales,Enterobacteriaceae,Escherichia,Escherichia coli PA-3	2734482561:Ga0130411_1079:1:1951	Proteobacteria,Gammaproteobacteria,Enterobacterales,Enterobacteriaceae,Shigella,Shigella sonnei H111560296	100	32	0	0	2	33	32	1	2.49e-11	63.9	33	36
	2608642106:Ga0059088_108:1:33744	Escherichia coli PA-3	Proteobacteria,Gammaproteobacteria,Enterobacterales,Enterobacteriaceae,Escherichia,Escherichia coli PA-3	2734482560:Ga0130410_1083:1:1961	Proteobacteria,Gammaproteobacteria,Enterobacterales,Enterobacteriaceae,Shigella,Shigella sonnei H112220292	100	32	0	0	2	33	32	1	2.49e-11	63.9	33	36
	2608642106:Ga0059088_108:1:33744	Escherichia coli PA-3	Proteobacteria,Gammaproteobacteria,Enterobacterales,Enterobacteriaceae,Escherichia,Escherichia coli PA-3	2734482559:Ga0130408_1079:1:17556	Proteobacteria,Gammaproteobacteria,Enterobacterales,Enterobacteriaceae,Shigella,Shigella sonnei H111200327	100	32	0	0	2	33	5	36	2.49e-11	63.9	33	36
	2608642106:Ga0059088_108:1:33744	Escherichia coli PA-3	Proteobacteria,Gammaproteobacteria,Enterobacterales,Enterobacteriaceae,Escherichia,Escherichia coli PA-3	2734482558:Ga0130407_1080:1:1955	Proteobacteria,Gammaproteobacteria,Enterobacterales,Enterobacteriaceae,Shigella,Shigella sonnei H104480143	100	32	0	0	2	33	32	1	2.49e-11	63.9	33	36
	2608642106:Ga0059088_108:1:33744	Escherichia coli PA-3	Proteobacteria,Gammaproteobacteria,Enterobacterales,Enterobacteriaceae,Escherichia,Escherichia coli PA-3	2734482557:Ga0130406_1078:1:1957	Proteobacteria,Gammaproteobacteria,Enterobacterales,Enterobacteriaceae,Shigella,Shigella sonnei H111120276	100	32	0	0	2	33	32	1	2.49e-11	63.9	33	36
	2608642106:Ga0059088_108:1:33744	Escherichia coli PA-3	Proteobacteria,Gammaproteobacteria,Enterobacterales,Enterobacteriaceae,Escherichia,Escherichia coli PA-3	2734482556:Ga0130404_1078:1:17563	Proteobacteria,Gammaproteobacteria,Enterobacterales,Enterobacteriaceae,Shigella,Shigella sonnei H103520368	100	32	0	0	2	33	5	36	2.49e-11	63.9	33	36
	2608642106:Ga0059088_108:1:33744	Escherichia coli PA-3	Proteobacteria,Gammaproteobacteria,Enterobacterales,Enterobacteriaceae,Escherichia,Escherichia coli PA-3	2734482555:Ga0130403_1078:1:1920	Proteobacteria,Gammaproteobacteria,Enterobacterales,Enterobacteriaceae,Shigella,Shigella sonnei H103240103	100	32	0	0	2	33	32	1	2.49e-11	63.9	33	36
	2608642106:Ga0059088_108:1:33744	Escherichia coli PA-3	Proteobacteria,Gammaproteobacteria,Enterobacterales,Enterobacteriaceae,Escherichia,Escherichia coli PA-3	2734482554:Ga0130402_1078:1:17556	Proteobacteria,Gammaproteobacteria,Enterobacterales,Enterobacteriaceae,Shigella,Shigella sonnei H103160303	100	32	0	0	2	33	5	36	2.49e-11	63.9	33	36
	2608642106:Ga0059088_108:1:33744	Escherichia coli PA-3	Proteobacteria,Gammaproteobacteria,Enterobacterales,Enterobacteriaceae,Escherichia,Escherichia coli PA-3	2734482553:Ga0130401_1080:1:1954	Proteobacteria,Gammaproteobacteria,Enterobacterales,Enterobacteriaceae,Shigella,Shigella sonnei H102880240	100	32	0	0	2	33	32	1	2.49e-11	63.9	33	36
	2608642106:Ga0059088_108:1:33744	Escherichia coli PA-3	Proteobacteria,Gammaproteobacteria,Enterobacterales,Enterobacteriaceae,Escherichia,Escherichia coli PA-3	2734482552:Ga0130400_1079:1:17551	Proteobacteria,Gammaproteobacteria,Enterobacterales,Enterobacteriaceae,Shigella,Shigella sonnei H102640221	100	32	0	0	2	33	5	36	2.49e-11	63.9	33	36
	2608642106:Ga0059088_108:1:33744	Escherichia coli PA-3	Proteobacteria,Gammaproteobacteria,Enterobacterales,Enterobacteriaceae,Escherichia,Escherichia coli PA-3	2734482551:Ga0130399_1079:1:1946	Proteobacteria,Gammaproteobacteria,Enterobacterales,Enterobacteriaceae,Shigella,Shigella sonnei H102840285	100	32	0	0	2	33	32	1	2.49e-11	63.9	33	36
	2608642106:Ga0059088_108:1:33744	Escherichia coli PA-3	Proteobacteria,Gammaproteobacteria,Enterobacterales,Enterobacteriaceae,Escherichia,Escherichia coli PA-3	2734482550:Ga0130398_1080:1:1946	Proteobacteria,Gammaproteobacteria,Enterobacterales,Enterobacteriaceae,Shigella,Shigella sonnei H101960391	100	32	0	0	2	33	32	1	2.49e-11	63.9	33	36
	2608642106:Ga0059088_108:1:33744	Escherichia coli PA-3	Proteobacteria,Gammaproteobacteria,Enterobacterales,Enterobacteriaceae,Escherichia,Escherichia coli PA-3	2734482549:Ga0130397_1080:1:1931	Proteobacteria,Gammaproteobacteria,Enterobacterales,Enterobacteriaceae,Shigella,Shigella sonnei H101700383	100	32	0	0	2	33	32	1	2.49e-11	63.9	33	36
	2608642106:Ga0059088_108:1:33744	Escherichia coli PA-3	Proteobacteria,Gammaproteobacteria,Enterobacterales,Enterobacteriaceae,Escherichia,Escherichia coli PA-3	2734482548:Ga0130396_1077:1:17556	Proteobacteria,Gammaproteobacteria,Enterobacterales,Enterobacteriaceae,Shigella,Shigella sonnei H092920825	100	32	0	0	2	33	5	36	2.49e-11	63.9	33	36
	2608642106:Ga0059088_108:1:33744	Escherichia coli PA-3	Proteobacteria,Gammaproteobacteria,Enterobacterales,Enterobacteriaceae,Escherichia,Escherichia coli PA-3	2734482547:Ga0130395_1078:1:1953	Proteobacteria,Gammaproteobacteria,Enterobacterales,Enterobacteriaceae,Shigella,Shigella sonnei H094200294	100	32	0	0	2	33	32	1	2.49e-11	63.9	33	36
	2608642106:Ga0059088_108:1:33744	Escherichia coli PA-3	Proteobacteria,Gammaproteobacteria,Enterobacterales,Enterobacteriaceae,Escherichia,Escherichia coli PA-3	2734482546:Ga0130394_1079:1:17556	Proteobacteria,Gammaproteobacteria,Enterobacterales,Enterobacteriaceae,Shigella,Shigella sonnei H093660484	100	32	0	0	2	33	5	36	2.49e-11	63.9	33	36
	2608642106:Ga0059088_108:1:33744	Escherichia coli PA-3	Proteobacteria,Gammaproteobacteria,Enterobacterales,Enterobacteriaceae,Escherichia,Escherichia coli PA-3	2734482545:Ga0130393_1077:1:1963	Proteobacteria,Gammaproteobacteria,Enterobacterales,Enterobacteriaceae,Shigella,Shigella sonnei H092760242	100	32	0	0	2	33	32	1	2.49e-11	63.9	33	36
	2608642106:Ga0059088_108:1:33744	Escherichia coli PA-3	Proteobacteria,Gammaproteobacteria,Enterobacterales,Enterobacteriaceae,Escherichia,Escherichia coli PA-3	2734482544:Ga0130390_1081:1:1946	Proteobacteria,Gammaproteobacteria,Enterobacterales,Enterobacteriaceae,Shigella,Shigella sonnei H092680333	100	32	0	0	2	33	32	1	2.49e-11	63.9	33	36
	2608642106:Ga0059088_108:1:33744	Escherichia coli PA-3	Proteobacteria,Gammaproteobacteria,Enterobacterales,Enterobacteriaceae,Escherichia,Escherichia coli PA-3	2734482543:Ga0130389_1081:1:1948	Proteobacteria,Gammaproteobacteria,Enterobacterales,Enterobacteriaceae,Shigella,Shigella sonnei H092740550	100	32	0	0	2	33	32	1	2.49e-11	63.9	33	36
	2608642106:Ga0059088_108:1:33744	Escherichia coli PA-3	Proteobacteria,Gammaproteobacteria,Enterobacterales,Enterobacteriaceae,Escherichia,Escherichia coli PA-3	2734482542:Ga0130388_1080:1:17556	Proteobacteria,Gammaproteobacteria,Enterobacterales,Enterobacteriaceae,Shigella,Shigella sonnei H092140107	100	32	0	0	2	33	5	36	2.49e-11	63.9	33	36
	2608642106:Ga0059088_108:1:33744	Escherichia coli PA-3	Proteobacteria,Gammaproteobacteria,Enterobacterales,Enterobacteriaceae,Escherichia,Escherichia coli PA-3	2734482541:Ga0130387_1077:1:17556	Proteobacteria,Gammaproteobacteria,Enterobacterales,Enterobacteriaceae,Shigella,Shigella sonnei H085220503	100	32	0	0	2	33	5	36	2.49e-11	63.9	33	36
	2608642106:Ga0059088_108:1:33744	Escherichia coli PA-3	Proteobacteria,Gammaproteobacteria,Enterobacterales,Enterobacteriaceae,Escherichia,Escherichia coli PA-3	2734482540:Ga0130386_1078:1:17564	Proteobacteria,Gammaproteobacteria,Enterobacterales,Enterobacteriaceae,Shigella,Shigella sonnei H082240398	100	32	0	0	2	33	5	36	2.49e-11	63.9	33	36
	2608642106:Ga0059088_108:1:33744	Escherichia coli PA-3	Proteobacteria,Gammaproteobacteria,Enterobacterales,Enterobacteriaceae,Escherichia,Escherichia coli PA-3	2734482539:Ga0130385_1077:1:1946	Proteobacteria,Gammaproteobacteria,Enterobacterales,Enterobacteriaceae,Shigella,Shigella sonnei H085220501	100	32	0	0	2	33	32	1	2.49e-11	63.9	33	36
	2608642106:Ga0059088_108:1:33744	Escherichia coli PA-3	Proteobacteria,Gammaproteobacteria,Enterobacterales,Enterobacteriaceae,Escherichia,Escherichia coli PA-3	2734482538:Ga0130384_1078:1:1957	Proteobacteria,Gammaproteobacteria,Enterobacterales,Enterobacteriaceae,Shigella,Shigella sonnei H082400248	100	32	0	0	2	33	32	1	2.49e-11	63.9	33	36
	2608642106:Ga0059088_108:1:33744	Escherichia coli PA-3	Proteobacteria,Gammaproteobacteria,Enterobacterales,Enterobacteriaceae,Escherichia,Escherichia coli PA-3	2734482537:Ga0130383_1078:1:1954	Proteobacteria,Gammaproteobacteria,Enterobacterales,Enterobacteriaceae,Shigella,Shigella sonnei H082120406	100	32	0	0	2	33	32	1	2.49e-11	63.9	33	36
	2608642106:Ga0059088_108:1:33744	Escherichia coli PA-3	Proteobacteria,Gammaproteobacteria,Enterobacterales,Enterobacteriaceae,Escherichia,Escherichia coli PA-3	2734482536:Ga0130382_1077:1:1946	Proteobacteria,Gammaproteobacteria,Enterobacterales,Enterobacteriaceae,Shigella,Shigella sonnei H081960581	100	32	0	0	2	33	32	1	2.49e-11	63.9	33	36
	2608642106:Ga0059088_108:1:33744	Escherichia coli PA-3	Proteobacteria,Gammaproteobacteria,Enterobacterales,Enterobacteriaceae,Escherichia,Escherichia coli PA-3	2734482535:Ga0130381_1074:1:17556	Proteobacteria,Gammaproteobacteria,Enterobacterales,Enterobacteriaceae,Shigella,Shigella sonnei H084580209	100	32	0	0	2	33	5	36	2.49e-11	63.9	33	36
	2608642106:Ga0059088_108:1:33744	Escherichia coli PA-3	Proteobacteria,Gammaproteobacteria,Enterobacterales,Enterobacteriaceae,Escherichia,Escherichia coli PA-3	2734482534:Ga0130380_1080:1:1946	Proteobacteria,Gammaproteobacteria,Enterobacterales,Enterobacteriaceae,Shigella,Shigella sonnei H084560209	100	32	0	0	2	33	32	1	2.49e-11	63.9	33	36
	2608642106:Ga0059088_108:1:33744	Escherichia coli PA-3	Proteobacteria,Gammaproteobacteria,Enterobacterales,Enterobacteriaceae,Escherichia,Escherichia coli PA-3	2734482533:Ga0130379_1077:1:1938	Proteobacteria,Gammaproteobacteria,Enterobacterales,Enterobacteriaceae,Shigella,Shigella sonnei H082020297	100	32	0	0	2	33	32	1	2.49e-11	63.9	33	36
	2608642106:Ga0059088_108:1:33744	Escherichia coli PA-3	Proteobacteria,Gammaproteobacteria,Enterobacterales,Enterobacteriaceae,Escherichia,Escherichia coli PA-3	2734482532:Ga0130378_1081:1:1946	Proteobacteria,Gammaproteobacteria,Enterobacterales,Enterobacteriaceae,Shigella,Shigella sonnei 08_2838	100	32	0	0	2	33	32	1	2.49e-11	63.9	33	36
	2608642106:Ga0059088_108:1:33744	Escherichia coli PA-3	Proteobacteria,Gammaproteobacteria,Enterobacterales,Enterobacteriaceae,Escherichia,Escherichia coli PA-3	2734482531:Ga0130377_1078:1:17563	Proteobacteria,Gammaproteobacteria,Enterobacterales,Enterobacteriaceae,Shigella,Shigella sonnei 08-2916	100	32	0	0	2	33	5	36	2.49e-11	63.9	33	36
	2608642106:Ga0059088_108:1:33744	Escherichia coli PA-3	Proteobacteria,Gammaproteobacteria,Enterobacterales,Enterobacteriaceae,Escherichia,Escherichia coli PA-3	2721755570:Ga0175095_16:1:785780	Proteobacteria,Gammaproteobacteria,Enterobacterales,Enterobacteriaceae,Shigella,Shigella sonnei FDAARGOS_90	100	32	0	0	2	33	32	1	2.49e-11	63.9	33	36
	2608642106:Ga0059088_108:1:33744	Escherichia coli PA-3	Proteobacteria,Gammaproteobacteria,Enterobacterales,Enterobacteriaceae,Escherichia,Escherichia coli PA-3	2718218172:Ga0175469_11:1:5198521	Proteobacteria,Gammaproteobacteria,Enterobacterales,Enterobacteriaceae,Escherichia,Escherichia coli SEC470	100	32	0	0	2	33	5	36	2.49e-11	63.9	33	36
	2608642106:Ga0059088_108:1:33744	Escherichia coli PA-3	Proteobacteria,Gammaproteobacteria,Enterobacterales,Enterobacteriaceae,Escherichia,Escherichia coli PA-3	2711768023:Ga0124261_1084:1:1946	Proteobacteria,Gammaproteobacteria,Enterobacterales,Enterobacteriaceae,Shigella,Shigella sonnei 201405358_1	100	32	0	0	2	33	32	1	2.49e-11	63.9	33	36
	2608642106:Ga0059088_108:1:33744	Escherichia coli PA-3	Proteobacteria,Gammaproteobacteria,Enterobacterales,Enterobacteriaceae,Escherichia,Escherichia coli PA-3	2711768022:Ga0124258_1083:1:1930	Proteobacteria,Gammaproteobacteria,Enterobacterales,Enterobacteriaceae,Shigella,Shigella sonnei 201405327_1	100	32	0	0	2	33	32	1	2.49e-11	63.9	33	36
	2608642106:Ga0059088_108:1:33744	Escherichia coli PA-3	Proteobacteria,Gammaproteobacteria,Enterobacterales,Enterobacteriaceae,Escherichia,Escherichia coli PA-3	2711768021:Ga0124256_1085:1:1946	Proteobacteria,Gammaproteobacteria,Enterobacterales,Enterobacteriaceae,Shigella,Shigella sonnei 201405079_1	100	32	0	0	2	33	32	1	2.49e-11	63.9	33	36
	2608642106:Ga0059088_108:1:33744	Escherichia coli PA-3	Proteobacteria,Gammaproteobacteria,Enterobacterales,Enterobacteriaceae,Escherichia,Escherichia coli PA-3	2711768020:Ga0124254_1085:1:17559	Proteobacteria,Gammaproteobacteria,Enterobacterales,Enterobacteriaceae,Shigella,Shigella sonnei 201403963_1	100	32	0	0	2	33	5	36	2.49e-11	63.9	33	36
	2608642106:Ga0059088_108:1:33744	Escherichia coli PA-3	Proteobacteria,Gammaproteobacteria,Enterobacterales,Enterobacteriaceae,Escherichia,Escherichia coli PA-3	2711768019:Ga0124253_1082:1:17554	Proteobacteria,Gammaproteobacteria,Enterobacterales,Enterobacteriaceae,Shigella,Shigella sonnei 201401573_1	100	32	0	0	2	33	5	36	2.49e-11	63.9	33	36
	2608642106:Ga0059088_108:1:33744	Escherichia coli PA-3	Proteobacteria,Gammaproteobacteria,Enterobacterales,Enterobacteriaceae,Escherichia,Escherichia coli PA-3	2711768018:Ga0124252_1080:1:1946	Proteobacteria,Gammaproteobacteria,Enterobacterales,Enterobacteriaceae,Shigella,Shigella sonnei 201401879_1	100	32	0	0	2	33	32	1	2.49e-11	63.9	33	36
	2608642106:Ga0059088_108:1:33744	Escherichia coli PA-3	Proteobacteria,Gammaproteobacteria,Enterobacterales,Enterobacteriaceae,Escherichia,Escherichia coli PA-3	2711768017:Ga0124251_1085:1:1946	Proteobacteria,Gammaproteobacteria,Enterobacterales,Enterobacteriaceae,Shigella,Shigella sonnei 201403906_1	100	32	0	0	2	33	32	1	2.49e-11	63.9	33	36
	2608642106:Ga0059088_108:1:33744	Escherichia coli PA-3	Proteobacteria,Gammaproteobacteria,Enterobacterales,Enterobacteriaceae,Escherichia,Escherichia coli PA-3	2711768016:Ga0124250_1084:1:1968	Proteobacteria,Gammaproteobacteria,Enterobacterales,Enterobacteriaceae,Shigella,Shigella sonnei 201403955_1	100	32	0	0	2	33	32	1	2.49e-11	63.9	33	36
	2608642106:Ga0059088_108:1:33744	Escherichia coli PA-3	Proteobacteria,Gammaproteobacteria,Enterobacterales,Enterobacteriaceae,Escherichia,Escherichia coli PA-3	2711768015:Ga0124249_1083:1:17554	Proteobacteria,Gammaproteobacteria,Enterobacterales,Enterobacteriaceae,Shigella,Shigella sonnei 201403956_1	100	32	0	0	2	33	5	36	2.49e-11	63.9	33	36
	2608642106:Ga0059088_108:1:33744	Escherichia coli PA-3	Proteobacteria,Gammaproteobacteria,Enterobacterales,Enterobacteriaceae,Escherichia,Escherichia coli PA-3	2711768014:Ga0124247_1080:1:17563	Proteobacteria,Gammaproteobacteria,Enterobacterales,Enterobacteriaceae,Shigella,Shigella sonnei 201401842_1	100	32	0	0	2	33	5	36	2.49e-11	63.9	33	36
	2608642106:Ga0059088_108:1:33744	Escherichia coli PA-3	Proteobacteria,Gammaproteobacteria,Enterobacterales,Enterobacteriaceae,Escherichia,Escherichia coli PA-3	2711768013:Ga0124244_1083:1:1946	Proteobacteria,Gammaproteobacteria,Enterobacterales,Enterobacteriaceae,Shigella,Shigella sonnei 201401742_1	100	32	0	0	2	33	32	1	2.49e-11	63.9	33	36
	2608642106:Ga0059088_108:1:33744	Escherichia coli PA-3	Proteobacteria,Gammaproteobacteria,Enterobacterales,Enterobacteriaceae,Escherichia,Escherichia coli PA-3	2711768012:Ga0124243_1082:1:17563	Proteobacteria,Gammaproteobacteria,Enterobacterales,Enterobacteriaceae,Shigella,Shigella sonnei 201401278_1	100	32	0	0	2	33	5	36	2.49e-11	63.9	33	36
	2608642106:Ga0059088_108:1:33744	Escherichia coli PA-3	Proteobacteria,Gammaproteobacteria,Enterobacterales,Enterobacteriaceae,Escherichia,Escherichia coli PA-3	2711768011:Ga0124242_1081:1:1947	Proteobacteria,Gammaproteobacteria,Enterobacterales,Enterobacteriaceae,Shigella,Shigella sonnei 201401743_1	100	32	0	0	2	33	32	1	2.49e-11	63.9	33	36
	2608642106:Ga0059088_108:1:33744	Escherichia coli PA-3	Proteobacteria,Gammaproteobacteria,Enterobacterales,Enterobacteriaceae,Escherichia,Escherichia coli PA-3	2711768010:Ga0124240_1084:1:1940	Proteobacteria,Gammaproteobacteria,Enterobacterales,Enterobacteriaceae,Shigella,Shigella sonnei 201401463_1	100	32	0	0	2	33	32	1	2.49e-11	63.9	33	36
	2608642106:Ga0059088_108:1:33744	Escherichia coli PA-3	Proteobacteria,Gammaproteobacteria,Enterobacterales,Enterobacteriaceae,Escherichia,Escherichia coli PA-3	2711768009:Ga0124238_1082:1:1946	Proteobacteria,Gammaproteobacteria,Enterobacterales,Enterobacteriaceae,Shigella,Shigella sonnei 201401237_1	100	32	0	0	2	33	32	1	2.49e-11	63.9	33	36
	2608642106:Ga0059088_108:1:33744	Escherichia coli PA-3	Proteobacteria,Gammaproteobacteria,Enterobacterales,Enterobacteriaceae,Escherichia,Escherichia coli PA-3	2711768008:Ga0124237_1073:1:17564	Proteobacteria,Gammaproteobacteria,Enterobacterales,Enterobacteriaceae,Shigella,Shigella sonnei 201400893_1	100	32	0	0	2	33	5	36	2.49e-11	63.9	33	36
	2608642106:Ga0059088_108:1:33744	Escherichia coli PA-3	Proteobacteria,Gammaproteobacteria,Enterobacterales,Enterobacteriaceae,Escherichia,Escherichia coli PA-3	2711768007:Ga0124236_1085:1:17561	Proteobacteria,Gammaproteobacteria,Enterobacterales,Enterobacteriaceae,Shigella,Shigella sonnei 201401054_1	100	32	0	0	2	33	5	36	2.49e-11	63.9	33	36
	2608642106:Ga0059088_108:1:33744	Escherichia coli PA-3	Proteobacteria,Gammaproteobacteria,Enterobacterales,Enterobacteriaceae,Escherichia,Escherichia coli PA-3	2711768006:Ga0124235_1085:1:1946	Proteobacteria,Gammaproteobacteria,Enterobacterales,Enterobacteriaceae,Shigella,Shigella sonnei 201401096_1	100	32	0	0	2	33	32	1	2.49e-11	63.9	33	36
	2608642106:Ga0059088_108:1:33744	Escherichia coli PA-3	Proteobacteria,Gammaproteobacteria,Enterobacterales,Enterobacteriaceae,Escherichia,Escherichia coli PA-3	2711768005:Ga0124234_1085:1:17556	Proteobacteria,Gammaproteobacteria,Enterobacterales,Enterobacteriaceae,Shigella,Shigella sonnei 201400526_1	100	32	0	0	2	33	5	36	2.49e-11	63.9	33	36
	2608642106:Ga0059088_108:1:33744	Escherichia coli PA-3	Proteobacteria,Gammaproteobacteria,Enterobacterales,Enterobacteriaceae,Escherichia,Escherichia coli PA-3	2711768004:Ga0124233_1081:1:17570	Proteobacteria,Gammaproteobacteria,Enterobacterales,Enterobacteriaceae,Shigella,Shigella sonnei 201400752_1	100	32	0	0	2	33	5	36	2.49e-11	63.9	33	36
	2608642106:Ga0059088_108:1:33744	Escherichia coli PA-3	Proteobacteria,Gammaproteobacteria,Enterobacterales,Enterobacteriaceae,Escherichia,Escherichia coli PA-3	2711768003:Ga0124232_1083:1:17556	Proteobacteria,Gammaproteobacteria,Enterobacterales,Enterobacteriaceae,Shigella,Shigella sonnei 201400855_1	100	32	0	0	2	33	5	36	2.49e-11	63.9	33	36
	2608642106:Ga0059088_108:1:33744	Escherichia coli PA-3	Proteobacteria,Gammaproteobacteria,Enterobacterales,Enterobacteriaceae,Escherichia,Escherichia coli PA-3	2711768002:Ga0124230_1082:1:1946	Proteobacteria,Gammaproteobacteria,Enterobacterales,Enterobacteriaceae,Shigella,Shigella sonnei 201400063_1	100	32	0	0	2	33	32	1	2.49e-11	63.9	33	36
	2608642106:Ga0059088_108:1:33744	Escherichia coli PA-3	Proteobacteria,Gammaproteobacteria,Enterobacterales,Enterobacteriaceae,Escherichia,Escherichia coli PA-3	2711768001:Ga0124228_1082:1:1966	Proteobacteria,Gammaproteobacteria,Enterobacterales,Enterobacteriaceae,Shigella,Shigella sonnei 201400029_1	100	32	0	0	2	33	32	1	2.49e-11	63.9	33	36
	2608642106:Ga0059088_108:1:33744	Escherichia coli PA-3	Proteobacteria,Gammaproteobacteria,Enterobacterales,Enterobacteriaceae,Escherichia,Escherichia coli PA-3	2711768000:Ga0124227_1084:1:17559	Proteobacteria,Gammaproteobacteria,Enterobacterales,Enterobacteriaceae,Shigella,Shigella sonnei 201400046_1	100	32	0	0	2	33	5	36	2.49e-11	63.9	33	36
	2608642106:Ga0059088_108:1:33744	Escherichia coli PA-3	Proteobacteria,Gammaproteobacteria,Enterobacterales,Enterobacteriaceae,Escherichia,Escherichia coli PA-3	2708742391:Ga0157053_1211:1:8783	Proteobacteria,Gammaproteobacteria,Enterobacterales,Enterobacteriaceae,Shigella,Shigella sonnei STX_CDPH_16C01037	100	32	0	0	2	33	5	36	2.49e-11	63.9	33	36
	2608642106:Ga0059088_108:1:33744	Escherichia coli PA-3	Proteobacteria,Gammaproteobacteria,Enterobacterales,Enterobacteriaceae,Escherichia,Escherichia coli PA-3	2706794700:Ga0124225_1080:1:1947	Proteobacteria,Gammaproteobacteria,Enterobacterales,Enterobacteriaceae,Shigella,Shigella sonnei 201400003_1	100	32	0	0	2	33	32	1	2.49e-11	63.9	33	36
	2608642106:Ga0059088_108:1:33744	Escherichia coli PA-3	Proteobacteria,Gammaproteobacteria,Enterobacterales,Enterobacteriaceae,Escherichia,Escherichia coli PA-3	2706794699:Ga0124224_1083:1:17541	Proteobacteria,Gammaproteobacteria,Enterobacterales,Enterobacteriaceae,Shigella,Shigella sonnei 201312542_1	100	32	0	0	2	33	5	36	2.49e-11	63.9	33	36
	2608642106:Ga0059088_108:1:33744	Escherichia coli PA-3	Proteobacteria,Gammaproteobacteria,Enterobacterales,Enterobacteriaceae,Escherichia,Escherichia coli PA-3	2706794698:Ga0124223_1053:1:17851	Proteobacteria,Gammaproteobacteria,Enterobacterales,Enterobacteriaceae,Shigella,Shigella sonnei 25601ss_1	100	32	0	0	2	33	5	36	2.49e-11	63.9	33	36
	2608642106:Ga0059088_108:1:33744	Escherichia coli PA-3	Proteobacteria,Gammaproteobacteria,Enterobacterales,Enterobacteriaceae,Escherichia,Escherichia coli PA-3	2706794697:Ga0124222_1085:1:17556	Proteobacteria,Gammaproteobacteria,Enterobacterales,Enterobacteriaceae,Shigella,Shigella sonnei 201312520_1	100	32	0	0	2	33	5	36	2.49e-11	63.9	33	36
	2608642106:Ga0059088_108:1:33744	Escherichia coli PA-3	Proteobacteria,Gammaproteobacteria,Enterobacterales,Enterobacteriaceae,Escherichia,Escherichia coli PA-3	2706794696:Ga0124220_1083:1:17559	Proteobacteria,Gammaproteobacteria,Enterobacterales,Enterobacteriaceae,Shigella,Shigella sonnei 201311953_1	100	32	0	0	2	33	5	36	2.49e-11	63.9	33	36
	2608642106:Ga0059088_108:1:33744	Escherichia coli PA-3	Proteobacteria,Gammaproteobacteria,Enterobacterales,Enterobacteriaceae,Escherichia,Escherichia coli PA-3	2706794695:Ga0124219_1085:1:17460	Proteobacteria,Gammaproteobacteria,Enterobacterales,Enterobacteriaceae,Shigella,Shigella sonnei 201311838_1	100	32	0	0	2	33	5	36	2.49e-11	63.9	33	36
	2608642106:Ga0059088_108:1:33744	Escherichia coli PA-3	Proteobacteria,Gammaproteobacteria,Enterobacterales,Enterobacteriaceae,Escherichia,Escherichia coli PA-3	2706794694:Ga0124218_1085:1:1946	Proteobacteria,Gammaproteobacteria,Enterobacterales,Enterobacteriaceae,Shigella,Shigella sonnei 201311626_1	100	32	0	0	2	33	32	1	2.49e-11	63.9	33	36
	2608642106:Ga0059088_108:1:33744	Escherichia coli PA-3	Proteobacteria,Gammaproteobacteria,Enterobacterales,Enterobacteriaceae,Escherichia,Escherichia coli PA-3	2706794693:Ga0124217_1083:1:1946	Proteobacteria,Gammaproteobacteria,Enterobacterales,Enterobacteriaceae,Shigella,Shigella sonnei 48001ss_1	100	32	0	0	2	33	32	1	2.49e-11	63.9	33	36
	2608642106:Ga0059088_108:1:33744	Escherichia coli PA-3	Proteobacteria,Gammaproteobacteria,Enterobacterales,Enterobacteriaceae,Escherichia,Escherichia coli PA-3	2706794692:Ga0124215_1075:1:1918	Proteobacteria,Gammaproteobacteria,Enterobacterales,Enterobacteriaceae,Shigella,Shigella sonnei 42501ss_1	100	32	0	0	2	33	32	1	2.49e-11	63.9	33	36
	2608642106:Ga0059088_108:1:33744	Escherichia coli PA-3	Proteobacteria,Gammaproteobacteria,Enterobacterales,Enterobacteriaceae,Escherichia,Escherichia coli PA-3	2706794691:Ga0124211_1083:1:1956	Proteobacteria,Gammaproteobacteria,Enterobacterales,Enterobacteriaceae,Shigella,Shigella sonnei 70601ss_1	100	32	0	0	2	33	32	1	2.49e-11	63.9	33	36
	2608642106:Ga0059088_108:1:33744	Escherichia coli PA-3	Proteobacteria,Gammaproteobacteria,Enterobacterales,Enterobacteriaceae,Escherichia,Escherichia coli PA-3	2706794690:Ga0124209_1078:1:17563	Proteobacteria,Gammaproteobacteria,Enterobacterales,Enterobacteriaceae,Shigella,Shigella sonnei 70501ss_1	100	32	0	0	2	33	5	36	2.49e-11	63.9	33	36
	2608642106:Ga0059088_108:1:33744	Escherichia coli PA-3	Proteobacteria,Gammaproteobacteria,Enterobacterales,Enterobacteriaceae,Escherichia,Escherichia coli PA-3	2706794689:Ga0124208_1080:1:1964	Proteobacteria,Gammaproteobacteria,Enterobacterales,Enterobacteriaceae,Shigella,Shigella sonnei 35801ss_1	100	32	0	0	2	33	32	1	2.49e-11	63.9	33	36
	2608642106:Ga0059088_108:1:33744	Escherichia coli PA-3	Proteobacteria,Gammaproteobacteria,Enterobacterales,Enterobacteriaceae,Escherichia,Escherichia coli PA-3	2706794688:Ga0124207_1078:1:1918	Proteobacteria,Gammaproteobacteria,Enterobacterales,Enterobacteriaceae,Shigella,Shigella sonnei 24701ss_1	100	32	0	0	2	33	32	1	2.49e-11	63.9	33	36
	2608642106:Ga0059088_108:1:33744	Escherichia coli PA-3	Proteobacteria,Gammaproteobacteria,Enterobacterales,Enterobacteriaceae,Escherichia,Escherichia coli PA-3	2706794687:Ga0124205_1079:1:1947	Proteobacteria,Gammaproteobacteria,Enterobacterales,Enterobacteriaceae,Shigella,Shigella sonnei 53901ss_1	100	32	0	0	2	33	32	1	2.49e-11	63.9	33	36
	2608642106:Ga0059088_108:1:33744	Escherichia coli PA-3	Proteobacteria,Gammaproteobacteria,Enterobacterales,Enterobacteriaceae,Escherichia,Escherichia coli PA-3	2706794686:Ga0124204_1076:1:1936	Proteobacteria,Gammaproteobacteria,Enterobacterales,Enterobacteriaceae,Shigella,Shigella sonnei 26501ss_1	100	32	0	0	2	33	32	1	2.49e-11	63.9	33	36
	2608642106:Ga0059088_108:1:33744	Escherichia coli PA-3	Proteobacteria,Gammaproteobacteria,Enterobacterales,Enterobacteriaceae,Escherichia,Escherichia coli PA-3	2706794685:Ga0124203_1075:1:1940	Proteobacteria,Gammaproteobacteria,Enterobacterales,Enterobacteriaceae,Shigella,Shigella sonnei 51401ss_1	100	32	0	0	2	33	32	1	2.49e-11	63.9	33	36
	2608642106:Ga0059088_108:1:33744	Escherichia coli PA-3	Proteobacteria,Gammaproteobacteria,Enterobacterales,Enterobacteriaceae,Escherichia,Escherichia coli PA-3	2706794684:Ga0124202_1092:1:1950	Proteobacteria,Gammaproteobacteria,Enterobacterales,Enterobacteriaceae,Shigella,Shigella sonnei 53701ss_1	100	32	0	0	2	33	32	1	2.49e-11	63.9	33	36
	2608642106:Ga0059088_108:1:33744	Escherichia coli PA-3	Proteobacteria,Gammaproteobacteria,Enterobacterales,Enterobacteriaceae,Escherichia,Escherichia coli PA-3	2706794683:Ga0124200_1076:1:17563	Proteobacteria,Gammaproteobacteria,Enterobacterales,Enterobacteriaceae,Shigella,Shigella sonnei 53801ss_1	100	32	0	0	2	33	5	36	2.49e-11	63.9	33	36
	2608642106:Ga0059088_108:1:33744	Escherichia coli PA-3	Proteobacteria,Gammaproteobacteria,Enterobacterales,Enterobacteriaceae,Escherichia,Escherichia coli PA-3	2706794682:Ga0124198_1074:1:17563	Proteobacteria,Gammaproteobacteria,Enterobacterales,Enterobacteriaceae,Shigella,Shigella sonnei 25901ss_1	100	32	0	0	2	33	5	36	2.49e-11	63.9	33	36
	2608642106:Ga0059088_108:1:33744	Escherichia coli PA-3	Proteobacteria,Gammaproteobacteria,Enterobacterales,Enterobacteriaceae,Escherichia,Escherichia coli PA-3	2706794681:Ga0124197_1079:1:17563	Proteobacteria,Gammaproteobacteria,Enterobacterales,Enterobacteriaceae,Shigella,Shigella sonnei 36201ss_1	100	32	0	0	2	33	5	36	2.49e-11	63.9	33	36
	2608642106:Ga0059088_108:1:33744	Escherichia coli PA-3	Proteobacteria,Gammaproteobacteria,Enterobacterales,Enterobacteriaceae,Escherichia,Escherichia coli PA-3	2706794680:Ga0124196_1074:1:17556	Proteobacteria,Gammaproteobacteria,Enterobacterales,Enterobacteriaceae,Shigella,Shigella sonnei 54201ss_1	100	32	0	0	2	33	5	36	2.49e-11	63.9	33	36
	2608642106:Ga0059088_108:1:33744	Escherichia coli PA-3	Proteobacteria,Gammaproteobacteria,Enterobacterales,Enterobacteriaceae,Escherichia,Escherichia coli PA-3	2706794679:Ga0124195_1078:1:1964	Proteobacteria,Gammaproteobacteria,Enterobacterales,Enterobacteriaceae,Shigella,Shigella sonnei 26101B_1	100	32	0	0	2	33	32	1	2.49e-11	63.9	33	36
	2608642106:Ga0059088_108:1:33744	Escherichia coli PA-3	Proteobacteria,Gammaproteobacteria,Enterobacterales,Enterobacteriaceae,Escherichia,Escherichia coli PA-3	2706794678:Ga0124194_1082:1:1918	Proteobacteria,Gammaproteobacteria,Enterobacterales,Enterobacteriaceae,Shigella,Shigella sonnei 36101ss_1	100	32	0	0	2	33	32	1	2.49e-11	63.9	33	36
	2608642106:Ga0059088_108:1:33744	Escherichia coli PA-3	Proteobacteria,Gammaproteobacteria,Enterobacterales,Enterobacteriaceae,Escherichia,Escherichia coli PA-3	2706794677:Ga0124193_1080:1:1940	Proteobacteria,Gammaproteobacteria,Enterobacterales,Enterobacteriaceae,Shigella,Shigella sonnei 49201ss_1	100	32	0	0	2	33	32	1	2.49e-11	63.9	33	36
	2608642106:Ga0059088_108:1:33744	Escherichia coli PA-3	Proteobacteria,Gammaproteobacteria,Enterobacterales,Enterobacteriaceae,Escherichia,Escherichia coli PA-3	2706794676:Ga0124192_1075:1:1946	Proteobacteria,Gammaproteobacteria,Enterobacterales,Enterobacteriaceae,Shigella,Shigella sonnei 44201ss_1	100	32	0	0	2	33	32	1	2.49e-11	63.9	33	36
	2608642106:Ga0059088_108:1:33744	Escherichia coli PA-3	Proteobacteria,Gammaproteobacteria,Enterobacterales,Enterobacteriaceae,Escherichia,Escherichia coli PA-3	2706794675:Ga0124191_1073:1:1956	Proteobacteria,Gammaproteobacteria,Enterobacterales,Enterobacteriaceae,Shigella,Shigella sonnei 31401ss_1	100	32	0	0	2	33	32	1	2.49e-11	63.9	33	36
	2608642106:Ga0059088_108:1:33744	Escherichia coli PA-3	Proteobacteria,Gammaproteobacteria,Enterobacterales,Enterobacteriaceae,Escherichia,Escherichia coli PA-3	2706794674:Ga0124190_1082:1:1940	Proteobacteria,Gammaproteobacteria,Enterobacterales,Enterobacteriaceae,Shigella,Shigella sonnei 52001ss_1	100	32	0	0	2	33	32	1	2.49e-11	63.9	33	36
	2608642106:Ga0059088_108:1:33744	Escherichia coli PA-3	Proteobacteria,Gammaproteobacteria,Enterobacterales,Enterobacteriaceae,Escherichia,Escherichia coli PA-3	2706794673:Ga0124187_1077:1:17588	Proteobacteria,Gammaproteobacteria,Enterobacterales,Enterobacteriaceae,Shigella,Shigella sonnei 44301ss_1	100	32	0	0	2	33	5	36	2.49e-11	63.9	33	36
	2608642106:Ga0059088_108:1:33744	Escherichia coli PA-3	Proteobacteria,Gammaproteobacteria,Enterobacterales,Enterobacteriaceae,Escherichia,Escherichia coli PA-3	2706794672:Ga0124185_1076:1:17563	Proteobacteria,Gammaproteobacteria,Enterobacterales,Enterobacteriaceae,Shigella,Shigella sonnei 34001ss_1	100	32	0	0	2	33	5	36	2.49e-11	63.9	33	36
	2608642106:Ga0059088_108:1:33744	Escherichia coli PA-3	Proteobacteria,Gammaproteobacteria,Enterobacterales,Enterobacteriaceae,Escherichia,Escherichia coli PA-3	2706794671:Ga0124184_1078:1:1942	Proteobacteria,Gammaproteobacteria,Enterobacterales,Enterobacteriaceae,Shigella,Shigella sonnei 30901ss_1	100	32	0	0	2	33	32	1	2.49e-11	63.9	33	36
	2608642106:Ga0059088_108:1:33744	Escherichia coli PA-3	Proteobacteria,Gammaproteobacteria,Enterobacterales,Enterobacteriaceae,Escherichia,Escherichia coli PA-3	2706794670:Ga0124183_1083:1:1959	Proteobacteria,Gammaproteobacteria,Enterobacterales,Enterobacteriaceae,Shigella,Shigella sonnei 35601ss_1	100	32	0	0	2	33	32	1	2.49e-11	63.9	33	36
	2608642106:Ga0059088_108:1:33744	Escherichia coli PA-3	Proteobacteria,Gammaproteobacteria,Enterobacterales,Enterobacteriaceae,Escherichia,Escherichia coli PA-3	2706794669:Ga0124182_1075:1:1929	Proteobacteria,Gammaproteobacteria,Enterobacterales,Enterobacteriaceae,Shigella,Shigella sonnei 33401ss_1	100	32	0	0	2	33	32	1	2.49e-11	63.9	33	36
	2608642106:Ga0059088_108:1:33744	Escherichia coli PA-3	Proteobacteria,Gammaproteobacteria,Enterobacterales,Enterobacteriaceae,Escherichia,Escherichia coli PA-3	2706794668:Ga0124181_1077:1:1946	Proteobacteria,Gammaproteobacteria,Enterobacterales,Enterobacteriaceae,Shigella,Shigella sonnei 35401ss_1	100	32	0	0	2	33	32	1	2.49e-11	63.9	33	36
	2608642106:Ga0059088_108:1:33744	Escherichia coli PA-3	Proteobacteria,Gammaproteobacteria,Enterobacterales,Enterobacteriaceae,Escherichia,Escherichia coli PA-3	2706794667:Ga0124178_1076:1:17563	Proteobacteria,Gammaproteobacteria,Enterobacterales,Enterobacteriaceae,Shigella,Shigella sonnei 36401ss_1	100	32	0	0	2	33	5	36	2.49e-11	63.9	33	36
	2608642106:Ga0059088_108:1:33744	Escherichia coli PA-3	Proteobacteria,Gammaproteobacteria,Enterobacterales,Enterobacteriaceae,Escherichia,Escherichia coli PA-3	2706794666:Ga0124174_1077:1:17556	Proteobacteria,Gammaproteobacteria,Enterobacterales,Enterobacteriaceae,Shigella,Shigella sonnei 26101A_1	100	32	0	0	2	33	5	36	2.49e-11	63.9	33	36
	2608642106:Ga0059088_108:1:33744	Escherichia coli PA-3	Proteobacteria,Gammaproteobacteria,Enterobacterales,Enterobacteriaceae,Escherichia,Escherichia coli PA-3	2706794665:Ga0124173_1074:1:17563	Proteobacteria,Gammaproteobacteria,Enterobacterales,Enterobacteriaceae,Shigella,Shigella sonnei 23601ss_1	100	32	0	0	2	33	5	36	2.49e-11	63.9	33	36
	2608642106:Ga0059088_108:1:33744	Escherichia coli PA-3	Proteobacteria,Gammaproteobacteria,Enterobacterales,Enterobacteriaceae,Escherichia,Escherichia coli PA-3	2706794663:Ga0124171_1072:1:1953	Proteobacteria,Gammaproteobacteria,Enterobacterales,Enterobacteriaceae,Shigella,Shigella sonnei 47401ss_1	100	32	0	0	2	33	32	1	2.49e-11	63.9	33	36
	2608642106:Ga0059088_108:1:33744	Escherichia coli PA-3	Proteobacteria,Gammaproteobacteria,Enterobacterales,Enterobacteriaceae,Escherichia,Escherichia coli PA-3	2700989368:Ga0112020_1082:1:1946	Proteobacteria,Gammaproteobacteria,Enterobacterales,Enterobacteriaceae,Shigella,Shigella sonnei sh02-7265	100	32	0	0	2	33	32	1	2.49e-11	63.9	33	36
	2608642106:Ga0059088_108:1:33744	Escherichia coli PA-3	Proteobacteria,Gammaproteobacteria,Enterobacterales,Enterobacteriaceae,Escherichia,Escherichia coli PA-3	2700989367:Ga0112018_1070:1:1974	Proteobacteria,Gammaproteobacteria,Enterobacterales,Enterobacteriaceae,Shigella,Shigella sonnei H112700288	100	32	0	0	2	33	32	1	2.49e-11	63.9	33	36
	2608642106:Ga0059088_108:1:33744	Escherichia coli PA-3	Proteobacteria,Gammaproteobacteria,Enterobacterales,Enterobacteriaceae,Escherichia,Escherichia coli PA-3	2700989366:Ga0112011_1082:1:1946	Proteobacteria,Gammaproteobacteria,Enterobacterales,Enterobacteriaceae,Shigella,Shigella sonnei sh07-1018	100	32	0	0	2	33	32	1	2.49e-11	63.9	33	36
	2608642106:Ga0059088_108:1:33744	Escherichia coli PA-3	Proteobacteria,Gammaproteobacteria,Enterobacterales,Enterobacteriaceae,Escherichia,Escherichia coli PA-3	2700989365:Ga0112008_1077:1:17535	Proteobacteria,Gammaproteobacteria,Enterobacterales,Enterobacteriaceae,Shigella,Shigella sonnei sh03-1223	100	32	0	0	2	33	5	36	2.49e-11	63.9	33	36
	2608642106:Ga0059088_108:1:33744	Escherichia coli PA-3	Proteobacteria,Gammaproteobacteria,Enterobacterales,Enterobacteriaceae,Escherichia,Escherichia coli PA-3	2700989364:Ga0112004_1081:1:1946	Proteobacteria,Gammaproteobacteria,Enterobacterales,Enterobacteriaceae,Shigella,Shigella sonnei sh03-1382	100	32	0	0	2	33	32	1	2.49e-11	63.9	33	36
	2608642106:Ga0059088_108:1:33744	Escherichia coli PA-3	Proteobacteria,Gammaproteobacteria,Enterobacterales,Enterobacteriaceae,Escherichia,Escherichia coli PA-3	2700989363:Ga0111998_1080:1:1946	Proteobacteria,Gammaproteobacteria,Enterobacterales,Enterobacteriaceae,Shigella,Shigella sonnei sh96_1420	100	32	0	0	2	33	32	1	2.49e-11	63.9	33	36
	2608642106:Ga0059088_108:1:33744	Escherichia coli PA-3	Proteobacteria,Gammaproteobacteria,Enterobacterales,Enterobacteriaceae,Escherichia,Escherichia coli PA-3	2700989362:Ga0111997_1079:1:1928	Proteobacteria,Gammaproteobacteria,Enterobacterales,Enterobacteriaceae,Shigella,Shigella sonnei sh96-2938	100	32	0	0	2	33	32	1	2.49e-11	63.9	33	36
	2608642106:Ga0059088_108:1:33744	Escherichia coli PA-3	Proteobacteria,Gammaproteobacteria,Enterobacterales,Enterobacteriaceae,Escherichia,Escherichia coli PA-3	2700989361:Ga0111994_1078:1:1946	Proteobacteria,Gammaproteobacteria,Enterobacterales,Enterobacteriaceae,Shigella,Shigella sonnei sh07-1910	100	32	0	0	2	33	32	1	2.49e-11	63.9	33	36
	2608642106:Ga0059088_108:1:33744	Escherichia coli PA-3	Proteobacteria,Gammaproteobacteria,Enterobacterales,Enterobacteriaceae,Escherichia,Escherichia coli PA-3	2700989238:Ga0106534_1081:1:1946	Proteobacteria,Gammaproteobacteria,Enterobacterales,Enterobacteriaceae,Shigella,Shigella sonnei H112220292	100	32	0	0	2	33	32	1	2.49e-11	63.9	33	36
	2608642106:Ga0059088_108:1:33744	Escherichia coli PA-3	Proteobacteria,Gammaproteobacteria,Enterobacterales,Enterobacteriaceae,Escherichia,Escherichia coli PA-3	2700989237:Ga0106533_1080:1:1946	Proteobacteria,Gammaproteobacteria,Enterobacterales,Enterobacteriaceae,Shigella,Shigella sonnei H112540447	100	32	0	0	2	33	32	1	2.49e-11	63.9	33	36
	2608642106:Ga0059088_108:1:33744	Escherichia coli PA-3	Proteobacteria,Gammaproteobacteria,Enterobacterales,Enterobacteriaceae,Escherichia,Escherichia coli PA-3	2700989236:Ga0106529_1077:1:1946	Proteobacteria,Gammaproteobacteria,Enterobacterales,Enterobacteriaceae,Shigella,Shigella sonnei H112620255	100	32	0	0	2	33	32	1	2.49e-11	63.9	33	36
	2608642106:Ga0059088_108:1:33744	Escherichia coli PA-3	Proteobacteria,Gammaproteobacteria,Enterobacterales,Enterobacteriaceae,Escherichia,Escherichia coli PA-3	2700989235:Ga0106525_1080:1:1946	Proteobacteria,Gammaproteobacteria,Enterobacterales,Enterobacteriaceae,Shigella,Shigella sonnei H1_1308_0359	100	32	0	0	2	33	32	1	2.49e-11	63.9	33	36
	2608642106:Ga0059088_108:1:33744	Escherichia coli PA-3	Proteobacteria,Gammaproteobacteria,Enterobacterales,Enterobacteriaceae,Escherichia,Escherichia coli PA-3	2700989234:Ga0106524_1080:1:1946	Proteobacteria,Gammaproteobacteria,Enterobacterales,Enterobacteriaceae,Shigella,Shigella sonnei H112700290	100	32	0	0	2	33	32	1	2.49e-11	63.9	33	36
	2608642106:Ga0059088_108:1:33744	Escherichia coli PA-3	Proteobacteria,Gammaproteobacteria,Enterobacterales,Enterobacteriaceae,Escherichia,Escherichia coli PA-3	2698536681:Ga0124259_1085:1:1950	Proteobacteria,Gammaproteobacteria,Enterobacterales,Enterobacteriaceae,Shigella,Shigella sonnei 201405267_1	100	32	0	0	2	33	32	1	2.49e-11	63.9	33	36
	2608642106:Ga0059088_108:1:33744	Escherichia coli PA-3	Proteobacteria,Gammaproteobacteria,Enterobacterales,Enterobacteriaceae,Escherichia,Escherichia coli PA-3	2698536646:Ga0124221_1084:1:17574	Proteobacteria,Gammaproteobacteria,Enterobacterales,Enterobacteriaceae,Shigella,Shigella sonnei 201312273_1	100	32	0	0	2	33	5	36	2.49e-11	63.9	33	36
	2608642106:Ga0059088_108:1:33744	Escherichia coli PA-3	Proteobacteria,Gammaproteobacteria,Enterobacterales,Enterobacteriaceae,Escherichia,Escherichia coli PA-3	2698536620:Ga0124231_1083:1:1946	Proteobacteria,Gammaproteobacteria,Enterobacterales,Enterobacteriaceae,Shigella,Shigella sonnei 201400696_1	100	32	0	0	2	33	32	1	2.49e-11	63.9	33	36
	2608642106:Ga0059088_108:1:33744	Escherichia coli PA-3	Proteobacteria,Gammaproteobacteria,Enterobacterales,Enterobacteriaceae,Escherichia,Escherichia coli PA-3	2698536571:Ga0124180_1075:1:17556	Proteobacteria,Gammaproteobacteria,Enterobacterales,Enterobacteriaceae,Shigella,Shigella sonnei 38101ss_1	100	32	0	0	2	33	5	36	2.49e-11	63.9	33	36
	2608642106:Ga0059088_108:1:33744	Escherichia coli PA-3	Proteobacteria,Gammaproteobacteria,Enterobacterales,Enterobacteriaceae,Escherichia,Escherichia coli PA-3	2698536552:Ga0124206_1077:1:1964	Proteobacteria,Gammaproteobacteria,Enterobacterales,Enterobacteriaceae,Shigella,Shigella sonnei 24801ss_1	100	32	0	0	2	33	32	1	2.49e-11	63.9	33	36
	2608642106:Ga0059088_108:1:33744	Escherichia coli PA-3	Proteobacteria,Gammaproteobacteria,Enterobacterales,Enterobacteriaceae,Escherichia,Escherichia coli PA-3	2698536511:Ga0124175_1076:1:17558	Proteobacteria,Gammaproteobacteria,Enterobacterales,Enterobacteriaceae,Shigella,Shigella sonnei 02901ss_1	100	32	0	0	2	33	5	36	2.49e-11	63.9	33	36
	2608642106:Ga0059088_108:1:33744	Escherichia coli PA-3	Proteobacteria,Gammaproteobacteria,Enterobacterales,Enterobacteriaceae,Escherichia,Escherichia coli PA-3	2698536449:Ga0119450_1071:1:17505	Proteobacteria,Gammaproteobacteria,Enterobacterales,Enterobacteriaceae,Shigella,Shigella sonnei PWR105_440878	100	32	0	0	2	33	5	36	2.49e-11	63.9	33	36
	2608642106:Ga0059088_108:1:33744	Escherichia coli PA-3	Proteobacteria,Gammaproteobacteria,Enterobacterales,Enterobacteriaceae,Escherichia,Escherichia coli PA-3	2698536435:Ga0119488_1074:1:2456	Proteobacteria,Gammaproteobacteria,Enterobacterales,Enterobacteriaceae,Shigella,Shigella sonnei 20003593_1361393	100	32	0	0	2	33	32	1	2.49e-11	63.9	33	36
	2608642106:Ga0059088_108:1:33744	Escherichia coli PA-3	Proteobacteria,Gammaproteobacteria,Enterobacterales,Enterobacteriaceae,Escherichia,Escherichia coli PA-3	2698536424:Ga0119406_1079:1:17509	Proteobacteria,Gammaproteobacteria,Enterobacterales,Enterobacteriaceae,Shigella,Shigella sonnei ShIB690_401086	100	32	0	0	2	33	5	36	2.49e-11	63.9	33	36
	2608642106:Ga0059088_108:1:33744	Escherichia coli PA-3	Proteobacteria,Gammaproteobacteria,Enterobacterales,Enterobacteriaceae,Escherichia,Escherichia coli PA-3	2698536408:Ga0119467_1256:1:650	Proteobacteria,Gammaproteobacteria,Enterobacterales,Enterobacteriaceae,Shigella,Shigella sonnei Sh2073_441039	100	32	0	0	2	33	5	36	2.49e-11	63.9	33	36
	2608642106:Ga0059088_108:1:33744	Escherichia coli PA-3	Proteobacteria,Gammaproteobacteria,Enterobacterales,Enterobacteriaceae,Escherichia,Escherichia coli PA-3	2698536378:Ga0119401_1077:1:1894	Proteobacteria,Gammaproteobacteria,Enterobacterales,Enterobacteriaceae,Shigella,Shigella sonnei Sh62542_401057	100	32	0	0	2	33	32	1	2.49e-11	63.9	33	36
	2608642106:Ga0059088_108:1:33744	Escherichia coli PA-3	Proteobacteria,Gammaproteobacteria,Enterobacterales,Enterobacteriaceae,Escherichia,Escherichia coli PA-3	2698536368:Ga0119504_1077:1:17520	Proteobacteria,Gammaproteobacteria,Enterobacterales,Enterobacteriaceae,Shigella,Shigella sonnei 19904011_1361399	100	32	0	0	2	33	5	36	2.49e-11	63.9	33	36
	2608642106:Ga0059088_108:1:33744	Escherichia coli PA-3	Proteobacteria,Gammaproteobacteria,Enterobacterales,Enterobacteriaceae,Escherichia,Escherichia coli PA-3	2698536366:Ga0119474_1077:1:1890	Proteobacteria,Gammaproteobacteria,Enterobacterales,Enterobacteriaceae,Shigella,Shigella sonnei Sh989560_441090	100	32	0	0	2	33	32	1	2.49e-11	63.9	33	36
	2608642106:Ga0059088_108:1:33744	Escherichia coli PA-3	Proteobacteria,Gammaproteobacteria,Enterobacterales,Enterobacteriaceae,Escherichia,Escherichia coli PA-3	2698536337:Ga0119419_1071:1:17513	Proteobacteria,Gammaproteobacteria,Enterobacterales,Enterobacteriaceae,Shigella,Shigella sonnei ShIB1970_440736	100	32	0	0	2	33	5	36	2.49e-11	63.9	33	36
	2608642106:Ga0059088_108:1:33744	Escherichia coli PA-3	Proteobacteria,Gammaproteobacteria,Enterobacterales,Enterobacteriaceae,Escherichia,Escherichia coli PA-3	2698536324:Ga0119515_1084:1:1946	Proteobacteria,Gammaproteobacteria,Enterobacterales,Enterobacteriaceae,Shigella,Shigella sonnei SS132330_2496119	100	32	0	0	2	33	32	1	2.49e-11	63.9	33	36
	2608642106:Ga0059088_108:1:33744	Escherichia coli PA-3	Proteobacteria,Gammaproteobacteria,Enterobacterales,Enterobacteriaceae,Escherichia,Escherichia coli PA-3	2698536308:Ga0119483_1077:1:1890	Proteobacteria,Gammaproteobacteria,Enterobacterales,Enterobacteriaceae,Shigella,Shigella sonnei Sh31382_441096	100	32	0	0	2	33	32	1	2.49e-11	63.9	33	36
	2608642106:Ga0059088_108:1:33744	Escherichia coli PA-3	Proteobacteria,Gammaproteobacteria,Enterobacterales,Enterobacteriaceae,Escherichia,Escherichia coli PA-3	2698536302:Ga0119410_1077:1:17521	Proteobacteria,Gammaproteobacteria,Enterobacterales,Enterobacteriaceae,Shigella,Shigella sonnei ShIB2_401078	100	32	0	0	2	33	5	36	2.49e-11	63.9	33	36
	2608642106:Ga0059088_108:1:33744	Escherichia coli PA-3	Proteobacteria,Gammaproteobacteria,Enterobacterales,Enterobacteriaceae,Escherichia,Escherichia coli PA-3	2695420870:Ga0119413_1056:1:17526	Proteobacteria,Gammaproteobacteria,Enterobacterales,Enterobacteriaceae,Shigella,Shigella sonnei ShIB687_401085	100	32	0	0	2	33	5	36	2.49e-11	63.9	33	36
	2608642106:Ga0059088_108:1:33744	Escherichia coli PA-3	Proteobacteria,Gammaproteobacteria,Enterobacterales,Enterobacteriaceae,Escherichia,Escherichia coli PA-3	2695420820:Ga0119445_1072:1:17535	Proteobacteria,Gammaproteobacteria,Enterobacterales,Enterobacteriaceae,Shigella,Shigella sonnei ShIB3300_440832	100	32	0	0	2	33	5	36	2.49e-11	63.9	33	36
	2608642106:Ga0059088_108:1:33744	Escherichia coli PA-3	Proteobacteria,Gammaproteobacteria,Enterobacterales,Enterobacteriaceae,Escherichia,Escherichia coli PA-3	2695420814:Ga0119514_1081:1:1946	Proteobacteria,Gammaproteobacteria,Enterobacterales,Enterobacteriaceae,Shigella,Shigella sonnei SS133628_2496121	100	32	0	0	2	33	32	1	2.49e-11	63.9	33	36
	2608642106:Ga0059088_108:1:33744	Escherichia coli PA-3	Proteobacteria,Gammaproteobacteria,Enterobacterales,Enterobacteriaceae,Escherichia,Escherichia coli PA-3	2695420808:Ga0119490_1070:1:18889	Proteobacteria,Gammaproteobacteria,Enterobacterales,Enterobacteriaceae,Shigella,Shigella sonnei CS20_1361401	100	32	0	0	2	33	5	36	2.49e-11	63.9	33	36
	2608642106:Ga0059088_108:1:33744	Escherichia coli PA-3	Proteobacteria,Gammaproteobacteria,Enterobacterales,Enterobacteriaceae,Escherichia,Escherichia coli PA-3	2695420746:Ga0119437_1073:1:1888	Proteobacteria,Gammaproteobacteria,Enterobacterales,Enterobacteriaceae,Shigella,Shigella sonnei ShIB2004_440760	100	32	0	0	2	33	32	1	2.49e-11	63.9	33	36
	2608642106:Ga0059088_108:1:33744	Escherichia coli PA-3	Proteobacteria,Gammaproteobacteria,Enterobacterales,Enterobacteriaceae,Escherichia,Escherichia coli PA-3	2695420745:Ga0119425_1075:1:17505	Proteobacteria,Gammaproteobacteria,Enterobacterales,Enterobacteriaceae,Shigella,Shigella sonnei ShIB1987_440754	100	32	0	0	2	33	5	36	2.49e-11	63.9	33	36
	2608642106:Ga0059088_108:1:33744	Escherichia coli PA-3	Proteobacteria,Gammaproteobacteria,Enterobacterales,Enterobacteriaceae,Escherichia,Escherichia coli PA-3	2695420744:Ga0119506_1076:1:1946	Proteobacteria,Gammaproteobacteria,Enterobacterales,Enterobacteriaceae,Shigella,Shigella sonnei 20062087_1361418	100	32	0	0	2	33	32	1	2.49e-11	63.9	33	36
	2608642106:Ga0059088_108:1:33744	Escherichia coli PA-3	Proteobacteria,Gammaproteobacteria,Enterobacterales,Enterobacteriaceae,Escherichia,Escherichia coli PA-3	2695420698:Ga0119449_1059:1:1688	Proteobacteria,Gammaproteobacteria,Enterobacterales,Enterobacteriaceae,Shigella,Shigella sonnei ShIB3599_440877	100	32	0	0	2	33	32	1	2.49e-11	63.9	33	36
	2608642106:Ga0059088_108:1:33744	Escherichia coli PA-3	Proteobacteria,Gammaproteobacteria,Enterobacterales,Enterobacteriaceae,Escherichia,Escherichia coli PA-3	2695420656:Ga0119520_1080:1:17535	Proteobacteria,Gammaproteobacteria,Enterobacterales,Enterobacteriaceae,Shigella,Shigella sonnei SS129764_2798532	100	32	0	0	2	33	5	36	2.49e-11	63.9	33	36
	2608642106:Ga0059088_108:1:33744	Escherichia coli PA-3	Proteobacteria,Gammaproteobacteria,Enterobacterales,Enterobacteriaceae,Escherichia,Escherichia coli PA-3	2695420650:Ga0119489_1065:1:17496	Proteobacteria,Gammaproteobacteria,Enterobacterales,Enterobacteriaceae,Shigella,Shigella sonnei 20051272_1361367	100	32	0	0	2	33	5	36	2.49e-11	63.9	33	36
	2608642106:Ga0059088_108:1:33744	Escherichia coli PA-3	Proteobacteria,Gammaproteobacteria,Enterobacterales,Enterobacteriaceae,Escherichia,Escherichia coli PA-3	2695420649:Ga0119434_1075:1:17509	Proteobacteria,Gammaproteobacteria,Enterobacterales,Enterobacteriaceae,Shigella,Shigella sonnei ShIB2024_440827	100	32	0	0	2	33	5	36	2.49e-11	63.9	33	36
	2608642106:Ga0059088_108:1:33744	Escherichia coli PA-3	Proteobacteria,Gammaproteobacteria,Enterobacterales,Enterobacteriaceae,Escherichia,Escherichia coli PA-3	2695420597:Ga0119510_1301:1:71	Proteobacteria,Gammaproteobacteria,Enterobacterales,Enterobacteriaceae,Shigella,Shigella sonnei CS7_1361423	100	32	0	0	2	33	5	36	2.49e-11	63.9	33	36
	2608642106:Ga0059088_108:1:33744	Escherichia coli PA-3	Proteobacteria,Gammaproteobacteria,Enterobacterales,Enterobacteriaceae,Escherichia,Escherichia coli PA-3	2695420579:Ga0119429_1071:1:1888	Proteobacteria,Gammaproteobacteria,Enterobacterales,Enterobacteriaceae,Shigella,Shigella sonnei ShIB2008_440761	100	32	0	0	2	33	32	1	2.49e-11	63.9	33	36
	2608642106:Ga0059088_108:1:33744	Escherichia coli PA-3	Proteobacteria,Gammaproteobacteria,Enterobacterales,Enterobacteriaceae,Escherichia,Escherichia coli PA-3	2695420544:Ga0119516_1080:1:1946	Proteobacteria,Gammaproteobacteria,Enterobacterales,Enterobacteriaceae,Shigella,Shigella sonnei SS134791_2496122	100	32	0	0	2	33	32	1	2.49e-11	63.9	33	36
	2608642106:Ga0059088_108:1:33744	Escherichia coli PA-3	Proteobacteria,Gammaproteobacteria,Enterobacterales,Enterobacteriaceae,Escherichia,Escherichia coli PA-3	2695420526:Ga0119412_1075:1:1888	Proteobacteria,Gammaproteobacteria,Enterobacterales,Enterobacteriaceae,Shigella,Shigella sonnei ShIB681_401083	100	32	0	0	2	33	32	1	2.49e-11	63.9	33	36
	2608642106:Ga0059088_108:1:33744	Escherichia coli PA-3	Proteobacteria,Gammaproteobacteria,Enterobacterales,Enterobacteriaceae,Escherichia,Escherichia coli PA-3	2695420486:Ga0119487_1077:1:17520	Proteobacteria,Gammaproteobacteria,Enterobacterales,Enterobacteriaceae,Shigella,Shigella sonnei 19910761_1361368	100	32	0	0	2	33	5	36	2.49e-11	63.9	33	36
	2608642106:Ga0059088_108:1:33744	Escherichia coli PA-3	Proteobacteria,Gammaproteobacteria,Enterobacterales,Enterobacteriaceae,Escherichia,Escherichia coli PA-3	2695420476:Ga0119428_1074:1:17508	Proteobacteria,Gammaproteobacteria,Enterobacterales,Enterobacteriaceae,Shigella,Shigella sonnei ShIB2018_440826	100	32	0	0	2	33	5	36	2.49e-11	63.9	33	36
	2608642106:Ga0059088_108:1:33744	Escherichia coli PA-3	Proteobacteria,Gammaproteobacteria,Enterobacterales,Enterobacteriaceae,Escherichia,Escherichia coli PA-3	2695420471:Ga0119404_1003:1:61742	Proteobacteria,Gammaproteobacteria,Enterobacterales,Enterobacteriaceae,Shigella,Shigella sonnei Sh65623_401060	100	32	0	0	2	33	32	1	2.49e-11	63.9	33	36
	2608642106:Ga0059088_108:1:33744	Escherichia coli PA-3	Proteobacteria,Gammaproteobacteria,Enterobacterales,Enterobacteriaceae,Escherichia,Escherichia coli PA-3	2695420427:Ga0119481_1028:1:17556	Proteobacteria,Gammaproteobacteria,Enterobacterales,Enterobacteriaceae,Shigella,Shigella sonnei 19920319_1361378	100	32	0	0	2	33	5	36	2.49e-11	63.9	33	36
	2608642106:Ga0059088_108:1:33744	Escherichia coli PA-3	Proteobacteria,Gammaproteobacteria,Enterobacterales,Enterobacteriaceae,Escherichia,Escherichia coli PA-3	2695420426:Ga0119513_1005:1:1946	Proteobacteria,Gammaproteobacteria,Enterobacterales,Enterobacteriaceae,Shigella,Shigella sonnei SS132068_2496118	100	32	0	0	2	33	32	1	2.49e-11	63.9	33	36
	2608642106:Ga0059088_108:1:33744	Escherichia coli PA-3	Proteobacteria,Gammaproteobacteria,Enterobacterales,Enterobacteriaceae,Escherichia,Escherichia coli PA-3	2695420422:Ga0119407_1080:1:1890	Proteobacteria,Gammaproteobacteria,Enterobacterales,Enterobacteriaceae,Shigella,Shigella sonnei ShIB691_401087	100	32	0	0	2	33	32	1	2.49e-11	63.9	33	36
	2608642106:Ga0059088_108:1:33744	Escherichia coli PA-3	Proteobacteria,Gammaproteobacteria,Enterobacterales,Enterobacteriaceae,Escherichia,Escherichia coli PA-3	2695420369:Ga0119482_1077:1:1929	Proteobacteria,Gammaproteobacteria,Enterobacterales,Enterobacteriaceae,Shigella,Shigella sonnei 20041367_1361369	100	32	0	0	2	33	32	1	2.49e-11	63.9	33	36
	2608642106:Ga0059088_108:1:33744	Escherichia coli PA-3	Proteobacteria,Gammaproteobacteria,Enterobacterales,Enterobacteriaceae,Escherichia,Escherichia coli PA-3	2693429779:Ga0119415_1073:1:17502	Proteobacteria,Gammaproteobacteria,Enterobacterales,Enterobacteriaceae,Shigella,Shigella sonnei ShIB696_440728	100	32	0	0	2	33	5	36	2.49e-11	63.9	33	36
	2608642106:Ga0059088_108:1:33744	Escherichia coli PA-3	Proteobacteria,Gammaproteobacteria,Enterobacterales,Enterobacteriaceae,Escherichia,Escherichia coli PA-3	2693429772:Ga0110603_1080:1:1946	Proteobacteria,Gammaproteobacteria,Enterobacterales,Enterobacteriaceae,Shigella,Shigella sonnei H113020319	100	32	0	0	2	33	32	1	2.49e-11	63.9	33	36
	2608642106:Ga0059088_108:1:33744	Escherichia coli PA-3	Proteobacteria,Gammaproteobacteria,Enterobacterales,Enterobacteriaceae,Escherichia,Escherichia coli PA-3	2693429771:Ga0119528_1082:1:1946	Proteobacteria,Gammaproteobacteria,Enterobacterales,Enterobacteriaceae,Shigella,Shigella sonnei SS128220_2798530	100	32	0	0	2	33	32	1	2.49e-11	63.9	33	36
	2608642106:Ga0059088_108:1:33744	Escherichia coli PA-3	Proteobacteria,Gammaproteobacteria,Enterobacterales,Enterobacteriaceae,Escherichia,Escherichia coli PA-3	2693429686:Ga0119427_1079:1:17505	Proteobacteria,Gammaproteobacteria,Enterobacterales,Enterobacteriaceae,Shigella,Shigella sonnei ShIB3507_440835	100	32	0	0	2	33	5	36	2.49e-11	63.9	33	36
	2608642106:Ga0059088_108:1:33744	Escherichia coli PA-3	Proteobacteria,Gammaproteobacteria,Enterobacterales,Enterobacteriaceae,Escherichia,Escherichia coli PA-3	2693429680:Ga0119486_1076:1:17521	Proteobacteria,Gammaproteobacteria,Enterobacterales,Enterobacteriaceae,Shigella,Shigella sonnei 20061309_1361392	100	32	0	0	2	33	5	36	2.49e-11	63.9	33	36
	2608642106:Ga0059088_108:1:33744	Escherichia coli PA-3	Proteobacteria,Gammaproteobacteria,Enterobacterales,Enterobacteriaceae,Escherichia,Escherichia coli PA-3	2693429679:Ga0119526_1078:1:1946	Proteobacteria,Gammaproteobacteria,Enterobacterales,Enterobacteriaceae,Shigella,Shigella sonnei SS127858_2798529	100	32	0	0	2	33	32	1	2.49e-11	63.9	33	36
	2608642106:Ga0059088_108:1:33744	Escherichia coli PA-3	Proteobacteria,Gammaproteobacteria,Enterobacterales,Enterobacteriaceae,Escherichia,Escherichia coli PA-3	2693429637:Ga0119408_1080:1:17508	Proteobacteria,Gammaproteobacteria,Enterobacterales,Enterobacteriaceae,Shigella,Shigella sonnei ShIB3_401079	100	32	0	0	2	33	5	36	2.49e-11	63.9	33	36
	2608642106:Ga0059088_108:1:33744	Escherichia coli PA-3	Proteobacteria,Gammaproteobacteria,Enterobacterales,Enterobacteriaceae,Escherichia,Escherichia coli PA-3	2693429622:Ga0119448_1073:1:17507	Proteobacteria,Gammaproteobacteria,Enterobacterales,Enterobacteriaceae,Shigella,Shigella sonnei ShIB48279_440830	100	32	0	0	2	33	5	36	2.49e-11	63.9	33	36
	2608642106:Ga0059088_108:1:33744	Escherichia coli PA-3	Proteobacteria,Gammaproteobacteria,Enterobacterales,Enterobacteriaceae,Escherichia,Escherichia coli PA-3	2693429621:Ga0119475_1069:1:17507	Proteobacteria,Gammaproteobacteria,Enterobacterales,Enterobacteriaceae,Shigella,Shigella sonnei Sh988743_441089	100	32	0	0	2	33	5	36	2.49e-11	63.9	33	36
	2608642106:Ga0059088_108:1:33744	Escherichia coli PA-3	Proteobacteria,Gammaproteobacteria,Enterobacterales,Enterobacteriaceae,Escherichia,Escherichia coli PA-3	2693429591:Ga0119518_1082:1:17553	Proteobacteria,Gammaproteobacteria,Enterobacterales,Enterobacteriaceae,Shigella,Shigella sonnei SS106312_2712860	100	32	0	0	2	33	5	36	2.49e-11	63.9	33	36
	2608642106:Ga0059088_108:1:33744	Escherichia coli PA-3	Proteobacteria,Gammaproteobacteria,Enterobacterales,Enterobacteriaceae,Escherichia,Escherichia coli PA-3	2693429562:Ga0119473_1072:1:17525	Proteobacteria,Gammaproteobacteria,Enterobacterales,Enterobacteriaceae,Shigella,Shigella sonnei Sh36224_441098	100	32	0	0	2	33	5	36	2.49e-11	63.9	33	36
	2608642106:Ga0059088_108:1:33744	Escherichia coli PA-3	Proteobacteria,Gammaproteobacteria,Enterobacterales,Enterobacteriaceae,Escherichia,Escherichia coli PA-3	2693429560:Ga0119492_1078:1:1948	Proteobacteria,Gammaproteobacteria,Enterobacterales,Enterobacteriaceae,Shigella,Shigella sonnei 20021122_1361394	100	32	0	0	2	33	32	1	2.49e-11	63.9	33	36
	2608642106:Ga0059088_108:1:33744	Escherichia coli PA-3	Proteobacteria,Gammaproteobacteria,Enterobacterales,Enterobacteriaceae,Escherichia,Escherichia coli PA-3	2690316348:Ga0119521_1076:1:17552	Proteobacteria,Gammaproteobacteria,Enterobacterales,Enterobacteriaceae,Shigella,Shigella sonnei SS85261_2712855	100	32	0	0	2	33	5	36	2.49e-11	63.9	33	36
	2608642106:Ga0059088_108:1:33744	Escherichia coli PA-3	Proteobacteria,Gammaproteobacteria,Enterobacterales,Enterobacteriaceae,Escherichia,Escherichia coli PA-3	2690316347:Ga0119480_1082:1:17558	Proteobacteria,Gammaproteobacteria,Enterobacterales,Enterobacteriaceae,Shigella,Shigella sonnei 19911483_1361377	100	32	0	0	2	33	5	36	2.49e-11	63.9	33	36
	2608642106:Ga0059088_108:1:33744	Escherichia coli PA-3	Proteobacteria,Gammaproteobacteria,Enterobacterales,Enterobacteriaceae,Escherichia,Escherichia coli PA-3	2690316346:Ga0119502_1092:1:14517	Proteobacteria,Gammaproteobacteria,Enterobacterales,Enterobacteriaceae,Shigella,Shigella sonnei 20052631_1361398	100	32	0	0	2	33	5	36	2.49e-11	63.9	33	36
	2608642106:Ga0059088_108:1:33744	Escherichia coli PA-3	Proteobacteria,Gammaproteobacteria,Enterobacterales,Enterobacteriaceae,Escherichia,Escherichia coli PA-3	2690316343:Ga0119422_1071:1:1888	Proteobacteria,Gammaproteobacteria,Enterobacterales,Enterobacteriaceae,Shigella,Shigella sonnei ShIB1993_440756	100	32	0	0	2	33	32	1	2.49e-11	63.9	33	36
	2608642106:Ga0059088_108:1:33744	Escherichia coli PA-3	Proteobacteria,Gammaproteobacteria,Enterobacterales,Enterobacteriaceae,Escherichia,Escherichia coli PA-3	2690316286:Ga0119452_1084:1:17535	Proteobacteria,Gammaproteobacteria,Enterobacterales,Enterobacteriaceae,Shigella,Shigella sonnei Sh54179_440880	100	32	0	0	2	33	5	36	2.49e-11	63.9	33	36
	2608642106:Ga0059088_108:1:33744	Escherichia coli PA-3	Proteobacteria,Gammaproteobacteria,Enterobacterales,Enterobacteriaceae,Escherichia,Escherichia coli PA-3	2690316284:Ga0119524_1080:1:17538	Proteobacteria,Gammaproteobacteria,Enterobacterales,Enterobacteriaceae,Shigella,Shigella sonnei SS117886_2798525	100	32	0	0	2	33	5	36	2.49e-11	63.9	33	36
	2608642106:Ga0059088_108:1:33744	Escherichia coli PA-3	Proteobacteria,Gammaproteobacteria,Enterobacterales,Enterobacteriaceae,Escherichia,Escherichia coli PA-3	2690316246:Ga0119438_1073:1:1890	Proteobacteria,Gammaproteobacteria,Enterobacterales,Enterobacteriaceae,Shigella,Shigella sonnei ShIB3277_440831	100	32	0	0	2	33	32	1	2.49e-11	63.9	33	36
	2608642106:Ga0059088_108:1:33744	Escherichia coli PA-3	Proteobacteria,Gammaproteobacteria,Enterobacterales,Enterobacteriaceae,Escherichia,Escherichia coli PA-3	2690316210:Ga0119398_1002:1:1894	Proteobacteria,Gammaproteobacteria,Enterobacterales,Enterobacteriaceae,Shigella,Shigella sonnei Sh74369_401064	100	32	0	0	2	33	32	1	2.49e-11	63.9	33	36
	2608642106:Ga0059088_108:1:33744	Escherichia coli PA-3	Proteobacteria,Gammaproteobacteria,Enterobacterales,Enterobacteriaceae,Escherichia,Escherichia coli PA-3	2690316205:Ga0119441_1071:1:1890	Proteobacteria,Gammaproteobacteria,Enterobacterales,Enterobacteriaceae,Shigella,Shigella sonnei ShIB3374_440833	100	32	0	0	2	33	32	1	2.49e-11	63.9	33	36
	2608642106:Ga0059088_108:1:33744	Escherichia coli PA-3	Proteobacteria,Gammaproteobacteria,Enterobacterales,Enterobacteriaceae,Escherichia,Escherichia coli PA-3	2690316200:Ga0119500_1071:1:1902	Proteobacteria,Gammaproteobacteria,Enterobacterales,Enterobacteriaceae,Shigella,Shigella sonnei 19984123_1361396	100	32	0	0	2	33	32	1	2.49e-11	63.9	33	36
	2608642106:Ga0059088_108:1:33744	Escherichia coli PA-3	Proteobacteria,Gammaproteobacteria,Enterobacterales,Enterobacteriaceae,Escherichia,Escherichia coli PA-3	2690316175:Ga0119426_1066:1:17521	Proteobacteria,Gammaproteobacteria,Enterobacterales,Enterobacteriaceae,Shigella,Shigella sonnei ShIB1997_440758	100	32	0	0	2	33	5	36	2.49e-11	63.9	33	36
	2608642106:Ga0059088_108:1:33744	Escherichia coli PA-3	Proteobacteria,Gammaproteobacteria,Enterobacterales,Enterobacteriaceae,Escherichia,Escherichia coli PA-3	2690316142:Ga0119421_1120:1:1890	Proteobacteria,Gammaproteobacteria,Enterobacterales,Enterobacteriaceae,Shigella,Shigella sonnei ShIB2013_440764	100	32	0	0	2	33	32	1	2.49e-11	63.9	33	36
	2608642106:Ga0059088_108:1:33744	Escherichia coli PA-3	Proteobacteria,Gammaproteobacteria,Enterobacterales,Enterobacteriaceae,Escherichia,Escherichia coli PA-3	2690316097:Ga0119418_1084:1:17532	Proteobacteria,Gammaproteobacteria,Enterobacterales,Enterobacteriaceae,Shigella,Shigella sonnei ShIB739_440734	100	32	0	0	2	33	5	36	2.49e-11	63.9	33	36
	2608642106:Ga0059088_108:1:33744	Escherichia coli PA-3	Proteobacteria,Gammaproteobacteria,Enterobacterales,Enterobacteriaceae,Escherichia,Escherichia coli PA-3	2690316081:Ga0119525_1080:1:1946	Proteobacteria,Gammaproteobacteria,Enterobacterales,Enterobacteriaceae,Shigella,Shigella sonnei SS127358_2798527	100	32	0	0	2	33	32	1	2.49e-11	63.9	33	36
	2608642106:Ga0059088_108:1:33744	Escherichia coli PA-3	Proteobacteria,Gammaproteobacteria,Enterobacterales,Enterobacteriaceae,Escherichia,Escherichia coli PA-3	2690316061:Ga0119416_1073:1:1890	Proteobacteria,Gammaproteobacteria,Enterobacterales,Enterobacteriaceae,Shigella,Shigella sonnei ShIB1980_440738	100	32	0	0	2	33	32	1	2.49e-11	63.9	33	36
	2608642106:Ga0059088_108:1:33744	Escherichia coli PA-3	Proteobacteria,Gammaproteobacteria,Enterobacterales,Enterobacteriaceae,Escherichia,Escherichia coli PA-3	2690316060:Ga0119523_1079:1:1946	Proteobacteria,Gammaproteobacteria,Enterobacterales,Enterobacteriaceae,Shigella,Shigella sonnei SS131636_2798534	100	32	0	0	2	33	32	1	2.49e-11	63.9	33	36
	2608642106:Ga0059088_108:1:33744	Escherichia coli PA-3	Proteobacteria,Gammaproteobacteria,Enterobacterales,Enterobacteriaceae,Escherichia,Escherichia coli PA-3	2690316058:Ga0119442_1068:1:1888	Proteobacteria,Gammaproteobacteria,Enterobacterales,Enterobacteriaceae,Shigella,Shigella sonnei ShIB2026_440828	100	32	0	0	2	33	32	1	2.49e-11	63.9	33	36
	2608642106:Ga0059088_108:1:33744	Escherichia coli PA-3	Proteobacteria,Gammaproteobacteria,Enterobacterales,Enterobacteriaceae,Escherichia,Escherichia coli PA-3	2690315701:Ga0106969_11:1:574303	Proteobacteria,Gammaproteobacteria,Enterobacterales,Enterobacteriaceae,Shigella,Shigella sonnei FDAARGOS_128	100	32	0	0	2	33	32	1	2.49e-11	63.9	33	36
	2608642106:Ga0059088_108:1:33744	Escherichia coli PA-3	Proteobacteria,Gammaproteobacteria,Enterobacterales,Enterobacteriaceae,Escherichia,Escherichia coli PA-3	2684622774:Ga0130376_1083:1:17563	Proteobacteria,Gammaproteobacteria,Enterobacterales,Enterobacteriaceae,Shigella,Shigella sonnei 08-2334	100	32	0	0	2	33	5	36	2.49e-11	63.9	33	36
	2608642106:Ga0059088_108:1:33744	Escherichia coli PA-3	Proteobacteria,Gammaproteobacteria,Enterobacterales,Enterobacteriaceae,Escherichia,Escherichia coli PA-3	2684622773:Ga0130439_1081:1:17563	Proteobacteria,Gammaproteobacteria,Enterobacterales,Enterobacteriaceae,Shigella,Shigella sonnei H134140472	100	32	0	0	2	33	5	36	2.49e-11	63.9	33	36
	2608642106:Ga0059088_108:1:33744	Escherichia coli PA-3	Proteobacteria,Gammaproteobacteria,Enterobacterales,Enterobacteriaceae,Escherichia,Escherichia coli PA-3	2684622772:Ga0130409_1079:1:1952	Proteobacteria,Gammaproteobacteria,Enterobacterales,Enterobacteriaceae,Shigella,Shigella sonnei H111200322	100	32	0	0	2	33	32	1	2.49e-11	63.9	33	36
	2608642106:Ga0059088_108:1:33744	Escherichia coli PA-3	Proteobacteria,Gammaproteobacteria,Enterobacterales,Enterobacteriaceae,Escherichia,Escherichia coli PA-3	2684622771:Ga0130405_1079:1:1969	Proteobacteria,Gammaproteobacteria,Enterobacterales,Enterobacteriaceae,Shigella,Shigella sonnei H103560477	100	32	0	0	2	33	32	1	2.49e-11	63.9	33	36
	2608642106:Ga0059088_108:1:33744	Escherichia coli PA-3	Proteobacteria,Gammaproteobacteria,Enterobacterales,Enterobacteriaceae,Escherichia,Escherichia coli PA-3	2684622770:Ga0130392_1081:1:1958	Proteobacteria,Gammaproteobacteria,Enterobacterales,Enterobacteriaceae,Shigella,Shigella sonnei H092760241	100	32	0	0	2	33	32	1	2.49e-11	63.9	33	36
	2608642106:Ga0059088_108:1:33744	Escherichia coli PA-3	Proteobacteria,Gammaproteobacteria,Enterobacterales,Enterobacteriaceae,Escherichia,Escherichia coli PA-3	2684622769:Ga0130391_1078:1:1946	Proteobacteria,Gammaproteobacteria,Enterobacterales,Enterobacteriaceae,Shigella,Shigella sonnei H092580349	100	32	0	0	2	33	32	1	2.49e-11	63.9	33	36
	2608642106:Ga0059088_108:1:33744	Escherichia coli PA-3	Proteobacteria,Gammaproteobacteria,Enterobacterales,Enterobacteriaceae,Escherichia,Escherichia coli PA-3	2684622543:Ga0124179_1073:1:1940	Proteobacteria,Gammaproteobacteria,Enterobacterales,Enterobacteriaceae,Shigella,Shigella sonnei 38001ss_1	100	32	0	0	2	33	32	1	2.49e-11	63.9	33	36
	2608642106:Ga0059088_108:1:33744	Escherichia coli PA-3	Proteobacteria,Gammaproteobacteria,Enterobacterales,Enterobacteriaceae,Escherichia,Escherichia coli PA-3	2684622542:Ga0124210_1068:1:17610	Proteobacteria,Gammaproteobacteria,Enterobacterales,Enterobacteriaceae,Shigella,Shigella sonnei 35901ss_1	100	32	0	0	2	33	5	36	2.49e-11	63.9	33	36
	2608642106:Ga0059088_108:1:33744	Escherichia coli PA-3	Proteobacteria,Gammaproteobacteria,Enterobacterales,Enterobacteriaceae,Escherichia,Escherichia coli PA-3	2684622541:Ga0124239_1084:1:17551	Proteobacteria,Gammaproteobacteria,Enterobacterales,Enterobacteriaceae,Shigella,Shigella sonnei 201401124_1	100	32	0	0	2	33	5	36	2.49e-11	63.9	33	36
	2608642106:Ga0059088_108:1:33744	Escherichia coli PA-3	Proteobacteria,Gammaproteobacteria,Enterobacterales,Enterobacteriaceae,Escherichia,Escherichia coli PA-3	2681813274:Ga0119440_1062:1:17408	Proteobacteria,Gammaproteobacteria,Enterobacterales,Enterobacteriaceae,Shigella,Shigella sonnei ShIB1985_440753	100	32	0	0	2	33	5	36	2.49e-11	63.9	33	36
	2608642106:Ga0059088_108:1:33744	Escherichia coli PA-3	Proteobacteria,Gammaproteobacteria,Enterobacterales,Enterobacteriaceae,Escherichia,Escherichia coli PA-3	2681813273:Ga0119499_1130:1:1902	Proteobacteria,Gammaproteobacteria,Enterobacterales,Enterobacteriaceae,Shigella,Shigella sonnei 20051541_1361374	100	32	0	0	2	33	32	1	2.49e-11	63.9	33	36
	2608642106:Ga0059088_108:1:33744	Escherichia coli PA-3	Proteobacteria,Gammaproteobacteria,Enterobacterales,Enterobacteriaceae,Escherichia,Escherichia coli PA-3	2681813272:Ga0119491_1070:1:17545	Proteobacteria,Gammaproteobacteria,Enterobacterales,Enterobacteriaceae,Shigella,Shigella sonnei 20040880_1361372	100	32	0	0	2	33	5	36	2.49e-11	63.9	33	36
	2608642106:Ga0059088_108:1:33744	Escherichia coli PA-3	Proteobacteria,Gammaproteobacteria,Enterobacterales,Enterobacteriaceae,Escherichia,Escherichia coli PA-3	2681813270:Ga0119402_1073:1:1892	Proteobacteria,Gammaproteobacteria,Enterobacterales,Enterobacteriaceae,Shigella,Shigella sonnei Sh65179_401058	100	32	0	0	2	33	32	1	2.49e-11	63.9	33	36
	2608642106:Ga0059088_108:1:33744	Escherichia coli PA-3	Proteobacteria,Gammaproteobacteria,Enterobacterales,Enterobacteriaceae,Escherichia,Escherichia coli PA-3	2681813269:Ga0119529_1073:1:1888	Proteobacteria,Gammaproteobacteria,Enterobacterales,Enterobacteriaceae,Shigella,Shigella sonnei Sh273_441040	100	32	0	0	2	33	32	1	2.49e-11	63.9	33	36
	2608642106:Ga0059088_108:1:33744	Escherichia coli PA-3	Proteobacteria,Gammaproteobacteria,Enterobacterales,Enterobacteriaceae,Escherichia,Escherichia coli PA-3	2681813268:Ga0119508_1293:1:78	Proteobacteria,Gammaproteobacteria,Enterobacterales,Enterobacteriaceae,Shigella,Shigella sonnei 20062313_1361422	100	32	0	0	2	33	5	36	2.49e-11	63.9	33	36
	2608642106:Ga0059088_108:1:33744	Escherichia coli PA-3	Proteobacteria,Gammaproteobacteria,Enterobacterales,Enterobacteriaceae,Escherichia,Escherichia coli PA-3	2681813267:Ga0119403_1070:1:1888	Proteobacteria,Gammaproteobacteria,Enterobacterales,Enterobacteriaceae,Shigella,Shigella sonnei Sh65387_401059	100	32	0	0	2	33	32	1	2.49e-11	63.9	33	36
	2608642106:Ga0059088_108:1:33744	Escherichia coli PA-3	Proteobacteria,Gammaproteobacteria,Enterobacterales,Enterobacteriaceae,Escherichia,Escherichia coli PA-3	2681813266:Ga0119527_1077:1:17520	Proteobacteria,Gammaproteobacteria,Enterobacterales,Enterobacteriaceae,Shigella,Shigella sonnei SS128716_2798531	100	32	0	0	2	33	5	36	2.49e-11	63.9	33	36
	2608642106:Ga0059088_108:1:33744	Escherichia coli PA-3	Proteobacteria,Gammaproteobacteria,Enterobacterales,Enterobacteriaceae,Escherichia,Escherichia coli PA-3	2681813265:Ga0119400_1077:1:17521	Proteobacteria,Gammaproteobacteria,Enterobacterales,Enterobacteriaceae,Shigella,Shigella sonnei Sh60108_401056	100	32	0	0	2	33	5	36	2.49e-11	63.9	33	36
	2608642106:Ga0059088_108:1:33744	Escherichia coli PA-3	Proteobacteria,Gammaproteobacteria,Enterobacterales,Enterobacteriaceae,Escherichia,Escherichia coli PA-3	2681813264:Ga0119464_1074:1:17535	Proteobacteria,Gammaproteobacteria,Enterobacterales,Enterobacteriaceae,Shigella,Shigella sonnei Sh8883_441047	100	32	0	0	2	33	5	36	2.49e-11	63.9	33	36
	2608642106:Ga0059088_108:1:33744	Escherichia coli PA-3	Proteobacteria,Gammaproteobacteria,Enterobacterales,Enterobacteriaceae,Escherichia,Escherichia coli PA-3	2681813262:Ga0119495_1293:1:51	Proteobacteria,Gammaproteobacteria,Enterobacterales,Enterobacteriaceae,Shigella,Shigella sonnei CS6_1361402	100	32	0	0	2	33	5	36	2.49e-11	63.9	33	36
	2608642106:Ga0059088_108:1:33744	Escherichia coli PA-3	Proteobacteria,Gammaproteobacteria,Enterobacterales,Enterobacteriaceae,Escherichia,Escherichia coli PA-3	2681813260:Ga0119494_1292:1:53	Proteobacteria,Gammaproteobacteria,Enterobacterales,Enterobacteriaceae,Shigella,Shigella sonnei CS14_1361403	100	32	0	0	2	33	5	36	2.49e-11	63.9	33	36
	2608642106:Ga0059088_108:1:33744	Escherichia coli PA-3	Proteobacteria,Gammaproteobacteria,Enterobacterales,Enterobacteriaceae,Escherichia,Escherichia coli PA-3	2681813182:Ga0112012_1079:1:2026	Proteobacteria,Gammaproteobacteria,Enterobacterales,Enterobacteriaceae,Shigella,Shigella sonnei H112440349	100	32	0	0	2	33	32	1	2.49e-11	63.9	33	36
	2608642106:Ga0059088_108:1:33744	Escherichia coli PA-3	Proteobacteria,Gammaproteobacteria,Enterobacterales,Enterobacteriaceae,Escherichia,Escherichia coli PA-3	2675903600:Ga0126835_1175:1:17751	Proteobacteria,Gammaproteobacteria,Enterobacterales,Enterobacteriaceae,Shigella,Shigella sonnei BS1058	100	32	0	0	2	33	5	36	2.49e-11	63.9	33	36
	2608642106:Ga0059088_108:1:33744	Escherichia coli PA-3	Proteobacteria,Gammaproteobacteria,Enterobacterales,Enterobacteriaceae,Escherichia,Escherichia coli PA-3	2675903595:Ga0124248_1106:1:12936	Proteobacteria,Gammaproteobacteria,Enterobacterales,Enterobacteriaceae,Shigella,Shigella sonnei 201403834_1	100	32	0	0	2	33	5	36	2.49e-11	63.9	33	36
	2608642106:Ga0059088_108:1:33744	Escherichia coli PA-3	Proteobacteria,Gammaproteobacteria,Enterobacterales,Enterobacteriaceae,Escherichia,Escherichia coli PA-3	2675903578:Ga0124212_1065:1:17287	Proteobacteria,Gammaproteobacteria,Enterobacterales,Enterobacteriaceae,Shigella,Shigella sonnei 25201ss_1	100	32	0	0	2	33	5	36	2.49e-11	63.9	33	36
	2608642106:Ga0059088_108:1:33744	Escherichia coli PA-3	Proteobacteria,Gammaproteobacteria,Enterobacterales,Enterobacteriaceae,Escherichia,Escherichia coli PA-3	2675903559:Ga0119414_1075:1:17525	Proteobacteria,Gammaproteobacteria,Enterobacterales,Enterobacteriaceae,Shigella,Shigella sonnei ShIB683_401084	100	32	0	0	2	33	5	36	2.49e-11	63.9	33	36
	2608642106:Ga0059088_108:1:33744	Escherichia coli PA-3	Proteobacteria,Gammaproteobacteria,Enterobacterales,Enterobacteriaceae,Escherichia,Escherichia coli PA-3	2675903495:Ga0124176_1073:1:1954	Proteobacteria,Gammaproteobacteria,Enterobacterales,Enterobacteriaceae,Shigella,Shigella sonnei 36301A_1	100	32	0	0	2	33	32	1	2.49e-11	63.9	33	36
	2608642106:Ga0059088_108:1:33744	Escherichia coli PA-3	Proteobacteria,Gammaproteobacteria,Enterobacterales,Enterobacteriaceae,Escherichia,Escherichia coli PA-3	2675903469:Ga0112017_1078:1:2002	Proteobacteria,Gammaproteobacteria,Enterobacterales,Enterobacteriaceae,Shigella,Shigella sonnei H113080358	100	32	0	0	2	33	32	1	2.49e-11	63.9	33	36
	2608642106:Ga0059088_108:1:33744	Escherichia coli PA-3	Proteobacteria,Gammaproteobacteria,Enterobacterales,Enterobacteriaceae,Escherichia,Escherichia coli PA-3	2675903429:Ga0124189_1078:1:1918	Proteobacteria,Gammaproteobacteria,Enterobacterales,Enterobacteriaceae,Shigella,Shigella sonnei 35501ss_1	100	32	0	0	2	33	32	1	2.49e-11	63.9	33	36
	2608642106:Ga0059088_108:1:33744	Escherichia coli PA-3	Proteobacteria,Gammaproteobacteria,Enterobacterales,Enterobacteriaceae,Escherichia,Escherichia coli PA-3	2675903409:Ga0124201_1074:1:17629	Proteobacteria,Gammaproteobacteria,Enterobacterales,Enterobacteriaceae,Shigella,Shigella sonnei 36301B_1	100	32	0	0	2	33	5	36	2.49e-11	63.9	33	36
	2608642106:Ga0059088_108:1:33744	Escherichia coli PA-3	Proteobacteria,Gammaproteobacteria,Enterobacterales,Enterobacteriaceae,Escherichia,Escherichia coli PA-3	2675903357:Ga0119507_1077:1:17551	Proteobacteria,Gammaproteobacteria,Enterobacterales,Enterobacteriaceae,Shigella,Shigella sonnei 20040924_1361417	100	32	0	0	2	33	5	36	2.49e-11	63.9	33	36
	2608642106:Ga0059088_108:1:33744	Escherichia coli PA-3	Proteobacteria,Gammaproteobacteria,Enterobacterales,Enterobacteriaceae,Escherichia,Escherichia coli PA-3	2675903336:Ga0124186_1076:1:1940	Proteobacteria,Gammaproteobacteria,Enterobacterales,Enterobacteriaceae,Shigella,Shigella sonnei 64101ss_1	100	32	0	0	2	33	32	1	2.49e-11	63.9	33	36
	2608642106:Ga0059088_108:1:33744	Escherichia coli PA-3	Proteobacteria,Gammaproteobacteria,Enterobacterales,Enterobacteriaceae,Escherichia,Escherichia coli PA-3	2675903266:Ga0119411_1078:1:1892	Proteobacteria,Gammaproteobacteria,Enterobacterales,Enterobacteriaceae,Shigella,Shigella sonnei ShIB10_401080	100	32	0	0	2	33	32	1	2.49e-11	63.9	33	36
	2608642106:Ga0059088_108:1:33744	Escherichia coli PA-3	Proteobacteria,Gammaproteobacteria,Enterobacterales,Enterobacteriaceae,Escherichia,Escherichia coli PA-3	2675903253:Ga0111993_1082:1:1928	Proteobacteria,Gammaproteobacteria,Enterobacterales,Enterobacteriaceae,Shigella,Shigella sonnei sh07-1608	100	32	0	0	2	33	32	1	2.49e-11	63.9	33	36
	2608642106:Ga0059088_108:1:33744	Escherichia coli PA-3	Proteobacteria,Gammaproteobacteria,Enterobacterales,Enterobacteriaceae,Escherichia,Escherichia coli PA-3	2671181159:Ga0119517_1083:1:1946	Proteobacteria,Gammaproteobacteria,Enterobacterales,Enterobacteriaceae,Shigella,Shigella sonnei SS136782_2496123	100	32	0	0	2	33	32	1	2.49e-11	63.9	33	36
	2608642106:Ga0059088_108:1:33744	Escherichia coli PA-3	Proteobacteria,Gammaproteobacteria,Enterobacterales,Enterobacteriaceae,Escherichia,Escherichia coli PA-3	2671181069:Ga0119522_1079:1:1946	Proteobacteria,Gammaproteobacteria,Enterobacterales,Enterobacteriaceae,Shigella,Shigella sonnei SS130327_2798533	100	32	0	0	2	33	32	1	2.49e-11	63.9	33	36
	2608642106:Ga0059088_108:1:33744	Escherichia coli PA-3	Proteobacteria,Gammaproteobacteria,Enterobacterales,Enterobacteriaceae,Escherichia,Escherichia coli PA-3	2671181064:Ga0124246_1082:1:17556	Proteobacteria,Gammaproteobacteria,Enterobacterales,Enterobacteriaceae,Shigella,Shigella sonnei 201402425_1	100	32	0	0	2	33	5	36	2.49e-11	63.9	33	36
	2608642106:Ga0059088_108:1:33744	Escherichia coli PA-3	Proteobacteria,Gammaproteobacteria,Enterobacterales,Enterobacteriaceae,Escherichia,Escherichia coli PA-3	2671181056:Ga0111996_1077:1:1946	Proteobacteria,Gammaproteobacteria,Enterobacterales,Enterobacteriaceae,Shigella,Shigella sonnei sh07-2224	100	32	0	0	2	33	32	1	2.49e-11	63.9	33	36
	2608642106:Ga0059088_108:1:33744	Escherichia coli PA-3	Proteobacteria,Gammaproteobacteria,Enterobacterales,Enterobacteriaceae,Escherichia,Escherichia coli PA-3	2671181055:Ga0124255_1080:1:1947	Proteobacteria,Gammaproteobacteria,Enterobacterales,Enterobacteriaceae,Shigella,Shigella sonnei 201404332_1	100	32	0	0	2	33	32	1	2.49e-11	63.9	33	36
	2608642106:Ga0059088_108:1:33744	Escherichia coli PA-3	Proteobacteria,Gammaproteobacteria,Enterobacterales,Enterobacteriaceae,Escherichia,Escherichia coli PA-3	2671181026:Ga0119433_1077:1:1894	Proteobacteria,Gammaproteobacteria,Enterobacterales,Enterobacteriaceae,Shigella,Shigella sonnei ShIB3580_440836	100	32	0	0	2	33	32	1	2.49e-11	63.9	33	36
	2608642106:Ga0059088_108:1:33744	Escherichia coli PA-3	Proteobacteria,Gammaproteobacteria,Enterobacterales,Enterobacteriaceae,Escherichia,Escherichia coli PA-3	2671180852:Ga0119498_1068:1:17519	Proteobacteria,Gammaproteobacteria,Enterobacterales,Enterobacteriaceae,Shigella,Shigella sonnei 20031275_1361395	100	32	0	0	2	33	5	36	2.49e-11	63.9	33	36
	2608642106:Ga0059088_108:1:33744	Escherichia coli PA-3	Proteobacteria,Gammaproteobacteria,Enterobacterales,Enterobacteriaceae,Escherichia,Escherichia coli PA-3	2671180821:Ga0123668_14:1:783665	Proteobacteria,Gammaproteobacteria,Enterobacterales,Enterobacteriaceae,Shigella,Shigella sonnei FORC_011	100	32	0	0	2	33	32	1	2.49e-11	63.9	33	36
	2608642106:Ga0059088_108:1:33744	Escherichia coli PA-3	Proteobacteria,Gammaproteobacteria,Enterobacterales,Enterobacteriaceae,Escherichia,Escherichia coli PA-3	2671180809:Ga0119432_1065:1:1886	Proteobacteria,Gammaproteobacteria,Enterobacterales,Enterobacteriaceae,Shigella,Shigella sonnei ShIB2000_440759	100	32	0	0	2	33	32	1	2.49e-11	63.9	33	36
	2608642106:Ga0059088_108:1:33744	Escherichia coli PA-3	Proteobacteria,Gammaproteobacteria,Enterobacterales,Enterobacteriaceae,Escherichia,Escherichia coli PA-3	2671180805:Ga0119405_1069:1:17508	Proteobacteria,Gammaproteobacteria,Enterobacterales,Enterobacteriaceae,Shigella,Shigella sonnei ShIB1_401077	100	32	0	0	2	33	5	36	2.49e-11	63.9	33	36
	2608642106:Ga0059088_108:1:33744	Escherichia coli PA-3	Proteobacteria,Gammaproteobacteria,Enterobacterales,Enterobacteriaceae,Escherichia,Escherichia coli PA-3	2671180753:Ga0119484_1072:1:1902	Proteobacteria,Gammaproteobacteria,Enterobacterales,Enterobacteriaceae,Shigella,Shigella sonnei 20060018_1361370	100	32	0	0	2	33	32	1	2.49e-11	63.9	33	36
	2608642106:Ga0059088_108:1:33744	Escherichia coli PA-3	Proteobacteria,Gammaproteobacteria,Enterobacterales,Enterobacteriaceae,Escherichia,Escherichia coli PA-3	2671180680:Ga0124216_1067:1:1945	Proteobacteria,Gammaproteobacteria,Enterobacterales,Enterobacteriaceae,Shigella,Shigella sonnei 25501ss_1	100	32	0	0	2	33	32	1	2.49e-11	63.9	33	36
	2608642106:Ga0059088_108:1:33744	Escherichia coli PA-3	Proteobacteria,Gammaproteobacteria,Enterobacterales,Enterobacteriaceae,Escherichia,Escherichia coli PA-3	2671180669:Ga0119509_1301:1:80	Proteobacteria,Gammaproteobacteria,Enterobacterales,Enterobacteriaceae,Shigella,Shigella sonnei 20010007_1361421	100	32	0	0	2	33	5	36	2.49e-11	63.9	33	36
	2608642106:Ga0059088_108:1:33744	Escherichia coli PA-3	Proteobacteria,Gammaproteobacteria,Enterobacterales,Enterobacteriaceae,Escherichia,Escherichia coli PA-3	2671180636:Ga0119443_1064:1:1975	Proteobacteria,Gammaproteobacteria,Enterobacterales,Enterobacteriaceae,Shigella,Shigella sonnei ShIB1995_440757	100	32	0	0	2	33	32	1	2.49e-11	63.9	33	36
	2608642106:Ga0059088_108:1:33744	Escherichia coli PA-3	Proteobacteria,Gammaproteobacteria,Enterobacterales,Enterobacteriaceae,Escherichia,Escherichia coli PA-3	2671180631:Ga0124260_1085:1:17555	Proteobacteria,Gammaproteobacteria,Enterobacterales,Enterobacteriaceae,Shigella,Shigella sonnei 201405357_1	100	32	0	0	2	33	5	36	2.49e-11	63.9	33	36
	2608642106:Ga0059088_108:1:33744	Escherichia coli PA-3	Proteobacteria,Gammaproteobacteria,Enterobacterales,Enterobacteriaceae,Escherichia,Escherichia coli PA-3	2671180608:Ga0119430_1078:1:1888	Proteobacteria,Gammaproteobacteria,Enterobacterales,Enterobacteriaceae,Shigella,Shigella sonnei ShIB3488_440834	100	32	0	0	2	33	32	1	2.49e-11	63.9	33	36
	2608642106:Ga0059088_108:1:33744	Escherichia coli PA-3	Proteobacteria,Gammaproteobacteria,Enterobacterales,Enterobacteriaceae,Escherichia,Escherichia coli PA-3	2671180574:Ga0119454_1074:1:17519	Proteobacteria,Gammaproteobacteria,Enterobacterales,Enterobacteriaceae,Shigella,Shigella sonnei Sh54210_440885	100	32	0	0	2	33	5	36	2.49e-11	63.9	33	36
	2608642106:Ga0059088_108:1:33744	Escherichia coli PA-3	Proteobacteria,Gammaproteobacteria,Enterobacterales,Enterobacteriaceae,Escherichia,Escherichia coli PA-3	2671180547:Ga0124229_1084:1:17563	Proteobacteria,Gammaproteobacteria,Enterobacterales,Enterobacteriaceae,Shigella,Shigella sonnei 201400049_1	100	32	0	0	2	33	5	36	2.49e-11	63.9	33	36
	2608642106:Ga0059088_108:1:33744	Escherichia coli PA-3	Proteobacteria,Gammaproteobacteria,Enterobacterales,Enterobacteriaceae,Escherichia,Escherichia coli PA-3	2671180501:Ga0124257_1083:1:17556	Proteobacteria,Gammaproteobacteria,Enterobacterales,Enterobacteriaceae,Shigella,Shigella sonnei 201405193_1	100	32	0	0	2	33	5	36	2.49e-11	63.9	33	36
	2608642106:Ga0059088_108:1:33744	Escherichia coli PA-3	Proteobacteria,Gammaproteobacteria,Enterobacterales,Enterobacteriaceae,Escherichia,Escherichia coli PA-3	2671180490:Ga0112002_1076:1:17534	Proteobacteria,Gammaproteobacteria,Enterobacterales,Enterobacteriaceae,Shigella,Shigella sonnei F3342_PFGE 5	100	32	0	0	2	33	5	36	2.49e-11	63.9	33	36
	2608642106:Ga0059088_108:1:33744	Escherichia coli PA-3	Proteobacteria,Gammaproteobacteria,Enterobacterales,Enterobacteriaceae,Escherichia,Escherichia coli PA-3	2671180473:Ga0124241_1080:1:1946	Proteobacteria,Gammaproteobacteria,Enterobacterales,Enterobacteriaceae,Shigella,Shigella sonnei 201401464_1	100	32	0	0	2	33	32	1	2.49e-11	63.9	33	36
	2608642106:Ga0059088_108:1:33744	Escherichia coli PA-3	Proteobacteria,Gammaproteobacteria,Enterobacterales,Enterobacteriaceae,Escherichia,Escherichia coli PA-3	2671180454:Ga0119479_1075:1:1888	Proteobacteria,Gammaproteobacteria,Enterobacterales,Enterobacteriaceae,Shigella,Shigella sonnei Sh32222_441097	100	32	0	0	2	33	32	1	2.49e-11	63.9	33	36
	2608642106:Ga0059088_108:1:33744	Escherichia coli PA-3	Proteobacteria,Gammaproteobacteria,Enterobacterales,Enterobacteriaceae,Escherichia,Escherichia coli PA-3	2671180444:Ga0124226_1083:1:1946	Proteobacteria,Gammaproteobacteria,Enterobacterales,Enterobacteriaceae,Shigella,Shigella sonnei 201312549_1	100	32	0	0	2	33	32	1	2.49e-11	63.9	33	36
	2608642106:Ga0059088_108:1:33744	Escherichia coli PA-3	Proteobacteria,Gammaproteobacteria,Enterobacterales,Enterobacteriaceae,Escherichia,Escherichia coli PA-3	2671180435:Ga0119431_1074:1:17505	Proteobacteria,Gammaproteobacteria,Enterobacterales,Enterobacteriaceae,Shigella,Shigella sonnei ShIB2012_440763	100	32	0	0	2	33	5	36	2.49e-11	63.9	33	36
	2608642106:Ga0059088_108:1:33744	Escherichia coli PA-3	Proteobacteria,Gammaproteobacteria,Enterobacterales,Enterobacteriaceae,Escherichia,Escherichia coli PA-3	2671180432:Ga0124214_1072:1:17553	Proteobacteria,Gammaproteobacteria,Enterobacterales,Enterobacteriaceae,Shigella,Shigella sonnei 37701ss_1	100	32	0	0	2	33	5	36	2.49e-11	63.9	33	36
	2608642106:Ga0059088_108:1:33744	Escherichia coli PA-3	Proteobacteria,Gammaproteobacteria,Enterobacterales,Enterobacteriaceae,Escherichia,Escherichia coli PA-3	2671180431:Ga0119519_1083:1:17574	Proteobacteria,Gammaproteobacteria,Enterobacterales,Enterobacteriaceae,Shigella,Shigella sonnei SS105559_2712861	100	32	0	0	2	33	5	36	2.49e-11	63.9	33	36
	2608642106:Ga0059088_108:1:33744	Escherichia coli PA-3	Proteobacteria,Gammaproteobacteria,Enterobacterales,Enterobacteriaceae,Escherichia,Escherichia coli PA-3	2671180430:Ga0119497_1065:1:1902	Proteobacteria,Gammaproteobacteria,Enterobacterales,Enterobacteriaceae,Shigella,Shigella sonnei 20081885_1361371	100	32	0	0	2	33	32	1	2.49e-11	63.9	33	36
	2608642106:Ga0059088_108:1:33744	Escherichia coli PA-3	Proteobacteria,Gammaproteobacteria,Enterobacterales,Enterobacteriaceae,Escherichia,Escherichia coli PA-3	2671180415:Ga0124177_1068:1:1962	Proteobacteria,Gammaproteobacteria,Enterobacterales,Enterobacteriaceae,Shigella,Shigella sonnei 15001ss_1	100	32	0	0	2	33	32	1	2.49e-11	63.9	33	36
	2608642106:Ga0059088_108:1:33744	Escherichia coli PA-3	Proteobacteria,Gammaproteobacteria,Enterobacterales,Enterobacteriaceae,Escherichia,Escherichia coli PA-3	2671180411:Ga0124188_1081:1:1946	Proteobacteria,Gammaproteobacteria,Enterobacterales,Enterobacteriaceae,Shigella,Shigella sonnei 90301ss_1	100	32	0	0	2	33	32	1	2.49e-11	63.9	33	36
	2608642106:Ga0059088_108:1:33744	Escherichia coli PA-3	Proteobacteria,Gammaproteobacteria,Enterobacterales,Enterobacteriaceae,Escherichia,Escherichia coli PA-3	2671180384:Ga0119503_1079:1:1946	Proteobacteria,Gammaproteobacteria,Enterobacterales,Enterobacteriaceae,Shigella,Shigella sonnei 20011685_1361400	100	32	0	0	2	33	32	1	2.49e-11	63.9	33	36
	2608642106:Ga0059088_108:1:33744	Escherichia coli PA-3	Proteobacteria,Gammaproteobacteria,Enterobacterales,Enterobacteriaceae,Escherichia,Escherichia coli PA-3	2671180379:Ga0112006_1079:1:1937	Proteobacteria,Gammaproteobacteria,Enterobacterales,Enterobacteriaceae,Shigella,Shigella sonnei sh03-0995	100	32	0	0	2	33	32	1	2.49e-11	63.9	33	36
	2608642106:Ga0059088_108:1:33744	Escherichia coli PA-3	Proteobacteria,Gammaproteobacteria,Enterobacterales,Enterobacteriaceae,Escherichia,Escherichia coli PA-3	2671180353:Ga0119511_1076:1:17556	Proteobacteria,Gammaproteobacteria,Enterobacterales,Enterobacteriaceae,Shigella,Shigella sonnei CS8_1361424	100	32	0	0	2	33	5	36	2.49e-11	63.9	33	36
	2608642106:Ga0059088_108:1:33744	Escherichia coli PA-3	Proteobacteria,Gammaproteobacteria,Enterobacterales,Enterobacteriaceae,Escherichia,Escherichia coli PA-3	2671180338:Ga0119417_1075:1:17505	Proteobacteria,Gammaproteobacteria,Enterobacterales,Enterobacteriaceae,Shigella,Shigella sonnei ShIB695_440727	100	32	0	0	2	33	5	36	2.49e-11	63.9	33	36
	2608642106:Ga0059088_108:1:33744	Escherichia coli PA-3	Proteobacteria,Gammaproteobacteria,Enterobacterales,Enterobacteriaceae,Escherichia,Escherichia coli PA-3	2671180294:Ga0119436_1247:1:489	Proteobacteria,Gammaproteobacteria,Enterobacterales,Enterobacteriaceae,Shigella,Shigella sonnei ShIB2493_440829	100	32	0	0	2	33	5	36	2.49e-11	63.9	33	36
	2608642106:Ga0059088_108:1:33744	Escherichia coli PA-3	Proteobacteria,Gammaproteobacteria,Enterobacterales,Enterobacteriaceae,Escherichia,Escherichia coli PA-3	2671180291:Ga0106530_1079:1:1946	Proteobacteria,Gammaproteobacteria,Enterobacterales,Enterobacteriaceae,Shigella,Shigella sonnei H112540446	100	32	0	0	2	33	32	1	2.49e-11	63.9	33	36
	2608642106:Ga0059088_108:1:33744	Escherichia coli PA-3	Proteobacteria,Gammaproteobacteria,Enterobacterales,Enterobacteriaceae,Escherichia,Escherichia coli PA-3	2671180268:Ga0124245_1083:1:17572	Proteobacteria,Gammaproteobacteria,Enterobacterales,Enterobacteriaceae,Shigella,Shigella sonnei 201402408_1	100	32	0	0	2	33	5	36	2.49e-11	63.9	33	36
	2608642106:Ga0059088_108:1:33744	Escherichia coli PA-3	Proteobacteria,Gammaproteobacteria,Enterobacterales,Enterobacteriaceae,Escherichia,Escherichia coli PA-3	2671180254:Ga0124199_1075:1:17578	Proteobacteria,Gammaproteobacteria,Enterobacterales,Enterobacteriaceae,Shigella,Shigella sonnei 54001ss_1	100	32	0	0	2	33	5	36	2.49e-11	63.9	33	36
	2608642106:Ga0059088_108:1:33744	Escherichia coli PA-3	Proteobacteria,Gammaproteobacteria,Enterobacterales,Enterobacteriaceae,Escherichia,Escherichia coli PA-3	2667527914:Ga0112016_1074:1:17627	Proteobacteria,Gammaproteobacteria,Enterobacterales,Enterobacteriaceae,Shigella,Shigella sonnei H113080349	100	32	0	0	2	33	5	36	2.49e-11	63.9	33	36
	2608642106:Ga0059088_108:1:33744	Escherichia coli PA-3	Proteobacteria,Gammaproteobacteria,Enterobacterales,Enterobacteriaceae,Escherichia,Escherichia coli PA-3	2667527849:Ga0112005_1013:1:1939	Proteobacteria,Gammaproteobacteria,Enterobacterales,Enterobacteriaceae,Shigella,Shigella sonnei F3183_PFGE 2A	100	32	0	0	2	33	32	1	2.49e-11	63.9	33	36
	2608642106:Ga0059088_108:1:33744	Escherichia coli PA-3	Proteobacteria,Gammaproteobacteria,Enterobacterales,Enterobacteriaceae,Escherichia,Escherichia coli PA-3	2663763520:Ga0106531_1080:1:1946	Proteobacteria,Gammaproteobacteria,Enterobacterales,Enterobacteriaceae,Shigella,Shigella sonnei H1_1254_0448	100	32	0	0	2	33	32	1	2.49e-11	63.9	33	36
	2608642106:Ga0059088_108:1:33744	Escherichia coli PA-3	Proteobacteria,Gammaproteobacteria,Enterobacterales,Enterobacteriaceae,Escherichia,Escherichia coli PA-3	2663763477:Ga0106526_1078:1:1946	Proteobacteria,Gammaproteobacteria,Enterobacterales,Enterobacteriaceae,Shigella,Shigella sonnei H112920487	100	32	0	0	2	33	32	1	2.49e-11	63.9	33	36
	2608642106:Ga0059088_108:1:33744	Escherichia coli PA-3	Proteobacteria,Gammaproteobacteria,Enterobacterales,Enterobacteriaceae,Escherichia,Escherichia coli PA-3	2663763456:Ga0112019_1071:1:17577	Proteobacteria,Gammaproteobacteria,Enterobacterales,Enterobacteriaceae,Shigella,Shigella sonnei H113100099	100	32	0	0	2	33	5	36	2.49e-11	63.9	33	36
	2608642106:Ga0059088_108:1:33744	Escherichia coli PA-3	Proteobacteria,Gammaproteobacteria,Enterobacterales,Enterobacteriaceae,Escherichia,Escherichia coli PA-3	2663763171:Ga0112015_1078:1:1997	Proteobacteria,Gammaproteobacteria,Enterobacterales,Enterobacteriaceae,Shigella,Shigella sonnei H112580301	100	32	0	0	2	33	32	1	2.49e-11	63.9	33	36
	2608642106:Ga0059088_108:1:33744	Escherichia coli PA-3	Proteobacteria,Gammaproteobacteria,Enterobacterales,Enterobacteriaceae,Escherichia,Escherichia coli PA-3	2663763119:Ga0106523_1079:1:1946	Proteobacteria,Gammaproteobacteria,Enterobacterales,Enterobacteriaceae,Shigella,Shigella sonnei H112700289	100	32	0	0	2	33	32	1	2.49e-11	63.9	33	36
	2608642106:Ga0059088_108:1:33744	Escherichia coli PA-3	Proteobacteria,Gammaproteobacteria,Enterobacterales,Enterobacteriaceae,Escherichia,Escherichia coli PA-3	2663763054:Ga0111999_1078:1:17439	Proteobacteria,Gammaproteobacteria,Enterobacterales,Enterobacteriaceae,Shigella,Shigella sonnei sh96-5282	100	32	0	0	2	33	5	36	2.49e-11	63.9	33	36
	2608642106:Ga0059088_108:1:33744	Escherichia coli PA-3	Proteobacteria,Gammaproteobacteria,Enterobacterales,Enterobacteriaceae,Escherichia,Escherichia coli PA-3	2663763009:Ga0106522_1079:1:1946	Proteobacteria,Gammaproteobacteria,Enterobacterales,Enterobacteriaceae,Shigella,Shigella sonnei H112700291	100	32	0	0	2	33	32	1	2.49e-11	63.9	33	36
	2608642106:Ga0059088_108:1:33744	Escherichia coli PA-3	Proteobacteria,Gammaproteobacteria,Enterobacterales,Enterobacteriaceae,Escherichia,Escherichia coli PA-3	2663762996:Ga0111995_1082:1:17409	Proteobacteria,Gammaproteobacteria,Enterobacterales,Enterobacteriaceae,Shigella,Shigella sonnei sh07-2004	100	32	0	0	2	33	5	36	2.49e-11	63.9	33	36
	2608642106:Ga0059088_108:1:33744	Escherichia coli PA-3	Proteobacteria,Gammaproteobacteria,Enterobacterales,Enterobacteriaceae,Escherichia,Escherichia coli PA-3	2663762926:Ga0112007_1081:1:1946	Proteobacteria,Gammaproteobacteria,Enterobacterales,Enterobacteriaceae,Shigella,Shigella sonnei sh02-9633	100	32	0	0	2	33	32	1	2.49e-11	63.9	33	36
	2608642106:Ga0059088_108:1:33744	Escherichia coli PA-3	Proteobacteria,Gammaproteobacteria,Enterobacterales,Enterobacteriaceae,Escherichia,Escherichia coli PA-3	2663762886:Ga0112009_1076:1:17535	Proteobacteria,Gammaproteobacteria,Enterobacterales,Enterobacteriaceae,Shigella,Shigella sonnei sh03-3567	100	32	0	0	2	33	5	36	2.49e-11	63.9	33	36
	2608642106:Ga0059088_108:1:33744	Escherichia coli PA-3	Proteobacteria,Gammaproteobacteria,Enterobacterales,Enterobacteriaceae,Escherichia,Escherichia coli PA-3	2663762648:Ga0112010_1082:1:17532	Proteobacteria,Gammaproteobacteria,Enterobacterales,Enterobacteriaceae,Shigella,Shigella sonnei sh07-0426	100	32	0	0	2	33	5	36	2.49e-11	63.9	33	36
	2608642106:Ga0059088_108:1:33744	Escherichia coli PA-3	Proteobacteria,Gammaproteobacteria,Enterobacterales,Enterobacteriaceae,Escherichia,Escherichia coli PA-3	2660238654:Ga0112003_1051:1:8083	Proteobacteria,Gammaproteobacteria,Enterobacterales,Enterobacteriaceae,Shigella,Shigella sonnei sh02-8933	100	32	0	0	2	33	32	1	2.49e-11	63.9	33	36
	2608642106:Ga0059088_108:1:33744	Escherichia coli PA-3	Proteobacteria,Gammaproteobacteria,Enterobacterales,Enterobacteriaceae,Escherichia,Escherichia coli PA-3	2660238446:Ga0112001_1076:1:1939	Proteobacteria,Gammaproteobacteria,Enterobacterales,Enterobacteriaceae,Shigella,Shigella sonnei F3189_PFGE 3	100	32	0	0	2	33	32	1	2.49e-11	63.9	33	36
	2608642106:Ga0059088_108:1:33744	Escherichia coli PA-3	Proteobacteria,Gammaproteobacteria,Enterobacterales,Enterobacteriaceae,Escherichia,Escherichia coli PA-3	2660238429:Ga0106527_1081:1:1946	Proteobacteria,Gammaproteobacteria,Enterobacterales,Enterobacteriaceae,Shigella,Shigella sonnei H113240269	100	32	0	0	2	33	32	1	2.49e-11	63.9	33	36
	2608642106:Ga0059088_108:1:33744	Escherichia coli PA-3	Proteobacteria,Gammaproteobacteria,Enterobacterales,Enterobacteriaceae,Escherichia,Escherichia coli PA-3	2660238321:Ga0106532_1080:1:1946	Proteobacteria,Gammaproteobacteria,Enterobacterales,Enterobacteriaceae,Shigella,Shigella sonnei H112620256	100	32	0	0	2	33	32	1	2.49e-11	63.9	33	36
	2608642106:Ga0059088_108:1:33744	Escherichia coli PA-3	Proteobacteria,Gammaproteobacteria,Enterobacterales,Enterobacteriaceae,Escherichia,Escherichia coli PA-3	2660238240:Ga0106528_1079:1:1946	Proteobacteria,Gammaproteobacteria,Enterobacterales,Enterobacteriaceae,Shigella,Shigella sonnei H113020318	100	32	0	0	2	33	32	1	2.49e-11	63.9	33	36
	2608642106:Ga0059088_108:1:33744	Escherichia coli PA-3	Proteobacteria,Gammaproteobacteria,Enterobacterales,Enterobacteriaceae,Escherichia,Escherichia coli PA-3	2660238217:Ga0112014_1074:1:2000	Proteobacteria,Gammaproteobacteria,Enterobacterales,Enterobacteriaceae,Shigella,Shigella sonnei H1_1262_0252	100	32	0	0	2	33	32	1	2.49e-11	63.9	33	36
	2608642106:Ga0059088_108:1:33744	Escherichia coli PA-3	Proteobacteria,Gammaproteobacteria,Enterobacterales,Enterobacteriaceae,Escherichia,Escherichia coli PA-3	2660238176:Ga0112013_1077:1:17648	Proteobacteria,Gammaproteobacteria,Enterobacterales,Enterobacteriaceae,Shigella,Shigella sonnei H112920489	100	32	0	0	2	33	5	36	2.49e-11	63.9	33	36
	2608642106:Ga0059088_108:1:33744	Escherichia coli PA-3	Proteobacteria,Gammaproteobacteria,Enterobacterales,Enterobacteriaceae,Escherichia,Escherichia coli PA-3	2657245430:Ga0112000_1079:1:17535	Proteobacteria,Gammaproteobacteria,Enterobacterales,Enterobacteriaceae,Shigella,Shigella sonnei sh96-6494	100	32	0	0	2	33	5	36	2.49e-11	63.9	33	36
	2608642106:Ga0059088_108:1:33744	Escherichia coli PA-3	Proteobacteria,Gammaproteobacteria,Enterobacterales,Enterobacteriaceae,Escherichia,Escherichia coli PA-3	2654587711:Ga0102048_1078:1:17746	Proteobacteria,Gammaproteobacteria,Enterobacterales,Enterobacteriaceae,Shigella,Shigella sonnei SSGM5126	100	32	0	0	2	33	5	36	2.49e-11	63.9	33	36
	2608642106:Ga0059088_108:1:33744	Escherichia coli PA-3	Proteobacteria,Gammaproteobacteria,Enterobacterales,Enterobacteriaceae,Escherichia,Escherichia coli PA-3	2648501165:Ga0098655_1058:1:61	Proteobacteria,Gammaproteobacteria,Enterobacterales,Enterobacteriaceae,Escherichia,Escherichia coli TW18710	100	32	0	0	2	33	32	1	2.49e-11	63.9	33	36
	2608642106:Ga0059088_108:1:33744	Escherichia coli PA-3	Proteobacteria,Gammaproteobacteria,Enterobacterales,Enterobacteriaceae,Escherichia,Escherichia coli PA-3	2639762606:Ga0099681_1018:1:17734	Proteobacteria,Gammaproteobacteria,Enterobacterales,Enterobacteriaceae,Shigella,Shigella sonnei STX_CDPH_C39	100	32	0	0	2	33	5	36	2.49e-11	63.9	33	36
	2608642106:Ga0059088_108:1:33744	Escherichia coli PA-3	Proteobacteria,Gammaproteobacteria,Enterobacterales,Enterobacteriaceae,Escherichia,Escherichia coli PA-3	2639762605:Ga0099680_1145:1:1874	Proteobacteria,Gammaproteobacteria,Enterobacterales,Enterobacteriaceae,Shigella,Shigella sonnei STX_CDPH_C113	100	32	0	0	2	33	32	1	2.49e-11	63.9	33	36
	2608642106:Ga0059088_108:1:33744	Escherichia coli PA-3	Proteobacteria,Gammaproteobacteria,Enterobacterales,Enterobacteriaceae,Escherichia,Escherichia coli PA-3	2639762604:Ga0099679_1258:1:17491	Proteobacteria,Gammaproteobacteria,Enterobacterales,Enterobacteriaceae,Shigella,Shigella sonnei STX_CDPH_C123	100	32	0	0	2	33	5	36	2.49e-11	63.9	33	36
	2608642106:Ga0059088_108:1:33744	Escherichia coli PA-3	Proteobacteria,Gammaproteobacteria,Enterobacterales,Enterobacteriaceae,Escherichia,Escherichia coli PA-3	2639762603:Ga0099678_1273:1:2115	Proteobacteria,Gammaproteobacteria,Enterobacterales,Enterobacteriaceae,Shigella,Shigella sonnei STX_CDPH_C84	100	32	0	0	2	33	32	1	2.49e-11	63.9	33	36
	2608642106:Ga0059088_108:1:33744	Escherichia coli PA-3	Proteobacteria,Gammaproteobacteria,Enterobacterales,Enterobacteriaceae,Escherichia,Escherichia coli PA-3	2636415451:Ga0069521_150:1:224654	Proteobacteria,Gammaproteobacteria,Enterobacterales,Enterobacteriaceae,Shigella,Shigella sonnei SS_08-7765	100	32	0	0	2	33	5	36	2.49e-11	63.9	33	36
	2608642106:Ga0059088_108:1:33744	Escherichia coli PA-3	Proteobacteria,Gammaproteobacteria,Enterobacterales,Enterobacteriaceae,Escherichia,Escherichia coli PA-3	2634166174:Ga0082014_1198:1:1874	Proteobacteria,Gammaproteobacteria,Enterobacterales,Enterobacteriaceae,Shigella,Shigella sonnei STX_CDPH_C7	100	32	0	0	2	33	32	1	2.49e-11	63.9	33	36
	2608642106:Ga0059088_108:1:33744	Escherichia coli PA-3	Proteobacteria,Gammaproteobacteria,Enterobacterales,Enterobacteriaceae,Escherichia,Escherichia coli PA-3	2630968682:Ga0069510_1128:1:92996	Proteobacteria,Gammaproteobacteria,Enterobacterales,Enterobacteriaceae,Shigella,Shigella sonnei S6513	100	32	0	0	2	33	5	36	2.49e-11	63.9	33	36
	2608642106:Ga0059088_108:1:33744	Escherichia coli PA-3	Proteobacteria,Gammaproteobacteria,Enterobacterales,Enterobacteriaceae,Escherichia,Escherichia coli PA-3	2630968496:Ga0069523_167:1:49097	Proteobacteria,Gammaproteobacteria,Enterobacterales,Enterobacteriaceae,Shigella,Shigella sonnei SS_09-2245	100	32	0	0	2	33	5	36	2.49e-11	63.9	33	36
	2608642106:Ga0059088_108:1:33744	Escherichia coli PA-3	Proteobacteria,Gammaproteobacteria,Enterobacterales,Enterobacteriaceae,Escherichia,Escherichia coli PA-3	2630968397:Ga0069524_162:1:224391	Proteobacteria,Gammaproteobacteria,Enterobacterales,Enterobacteriaceae,Shigella,Shigella sonnei SS_09-4962	100	32	0	0	2	33	5	36	2.49e-11	63.9	33	36
	2608642106:Ga0059088_108:1:33744	Escherichia coli PA-3	Proteobacteria,Gammaproteobacteria,Enterobacterales,Enterobacteriaceae,Escherichia,Escherichia coli PA-3	2627853732:Ga0069520_159:1:227281	Proteobacteria,Gammaproteobacteria,Enterobacterales,Enterobacteriaceae,Shigella,Shigella sonnei SS_08-7761	100	32	0	0	2	33	5	36	2.49e-11	63.9	33	36
	2608642106:Ga0059088_108:1:33744	Escherichia coli PA-3	Proteobacteria,Gammaproteobacteria,Enterobacterales,Enterobacteriaceae,Escherichia,Escherichia coli PA-3	2627853730:Ga0069522_1058:1:227280	Proteobacteria,Gammaproteobacteria,Enterobacterales,Enterobacteriaceae,Shigella,Shigella sonnei SS_09-1032	100	32	0	0	2	33	5	36	2.49e-11	63.9	33	36
	2576861727:JEOB01000001:2:615997	Ruminococcus albus SY3	Firmicutes,Clostridia,Clostridiales,Ruminococcaceae,Ruminococcus,Ruminococcus albus SY3	2593339152:IE33DRAFT_scaffold00014.14:2:19024	Firmicutes,Clostridia,Clostridiales,Ruminococcaceae,Ruminococcus,Ruminococcus albus AR67	92.5	40	3	0	10	49	1	40	1.03e-08	56	49	52
	2576861727:JEOB01000001:2:616075	Ruminococcus albus SY3	Firmicutes,Clostridia,Clostridiales,Ruminococcaceae,Ruminococcus,Ruminococcus albus SY3	2593339152:IE33DRAFT_scaffold00014.14:2:19180	Firmicutes,Clostridia,Clostridiales,Ruminococcaceae,Ruminococcus,Ruminococcus albus AR67	100	40	0	0	10	49	1	40	7.14e-16	79.8	49	52
	2593339240:IE48DRAFT_scaffold00001.1:3:577409	Pseudobutyrivibrio sp. ACV-2	Firmicutes,Clostridia,Clostridiales,Lachnospiraceae,Pseudobutyrivibrio,Pseudobutyrivibrio sp. ACV-2	2606217763:Ga0059104_146:1:14587	Firmicutes,Clostridia,Clostridiales,Lachnospiraceae,Pseudobutyrivibrio,Pseudobutyrivibrio sp. OR37	100	24	0	0	8	31	28	5	1.48e-06	48.1	33	35
	2558860117:T534DRAFT_scaffold00005.5:2:89056	Bifidobacterium ruminantium DSM 6489	Actinobacteria,Actinobacteria,Bifidobacteriales,Bifidobacteriaceae,Bifidobacterium,Bifidobacterium ruminantium DSM 6489	2597490258:Ga0057596_gi672992112.12:3:89689	Actinobacteria,Actinobacteria,Bifidobacteriales,Bifidobacteriaceae,Bifidobacterium,Bifidobacterium ruminantium LMG 21811	100	27	0	0	1	27	27	1	1.64e-08	54	27	29
	2558860117:T534DRAFT_scaffold00005.5:2:89107	Bifidobacterium ruminantium DSM 6489	Actinobacteria,Actinobacteria,Bifidobacteriales,Bifidobacteriaceae,Bifidobacterium,Bifidobacterium ruminantium DSM 6489	2597490258:Ga0057596_gi672992112.12:3:89638	Actinobacteria,Actinobacteria,Bifidobacteriales,Bifidobacteriaceae,Bifidobacterium,Bifidobacterium ruminantium LMG 21811	100	27	0	0	1	27	27	1	1.64e-08	54	27	29
	2576861727:JEOB01000001:2:616075	Ruminococcus albus SY3	Firmicutes,Clostridia,Clostridiales,Ruminococcaceae,Ruminococcus,Ruminococcus albus SY3	2616644866:Ga0072658_112:1:311	Proteobacteria,Epsilonproteobacteria,unclassified,unclassified,Sulfurovum,Sulfurovum sp. SCGC AC-213-D23 (contamination screened) (AC-213-D23)	93.548	31	2	0	19	49	10	40	9.96e-06	46.1	49	51
	2630968343:Ga0069308_11:2:1949595	Methanobacterium formicicum BRM9	Euryarchaeota,Methanobacteria,Methanobacteriales,Methanobacteriaceae,Methanobacterium,Methanobacterium formicicum BRM9	2681813006:Ga0128400_119:1:2484	Euryarchaeota,Methanobacteria,Methanobacteriales,Methanobacteriaceae,Methanobacterium,Methanobacterium formicicum JCM 10132	100	23	0	0	13	35	36	14	6.45e-06	46.1	35	36
	2630968343:Ga0069308_11:2:1949595	Methanobacterium formicicum BRM9	Euryarchaeota,Methanobacteria,Methanobacteriales,Methanobacteriaceae,Methanobacterium,Methanobacterium formicicum BRM9	2645727909:Ga0098277_11:2:1270284	Euryarchaeota,Methanobacteria,Methanobacteriales,Methanobacteriaceae,Methanobacterium,Methanobacterium formicicum DSM 1535	100	23	0	0	13	35	36	14	6.45e-06	46.1	35	36
	2606217805:Ga0059125_106:1:288644	Bacillus cereus KPR-7A	Firmicutes,Bacilli,Bacillales,Bacillaceae,Bacillus,Bacillus cereus KPR-7A	2622736496:Ga0074508_1066:1:19081	Firmicutes,Bacilli,Bacillales,Bacillaceae,Bacillus,Bacillus cereus NVH_141/1-01_V_C53	100	30	0	0	1	30	1	30	3.27e-10	60	30	31
	2606217805:Ga0059125_106:1:288644	Bacillus cereus KPR-7A	Firmicutes,Bacilli,Bacillales,Bacillaceae,Bacillus,Bacillus cereus KPR-7A	2531839575:AHDW01000016:1:19112	Firmicutes,Bacilli,Bacillales,Bacillaceae,Bacillus,Bacillus cereus HuA2-3	100	30	0	0	1	30	1	30	3.27e-10	60	30	31
	2606217805:Ga0059125_106:1:288644	Bacillus cereus KPR-7A	Firmicutes,Bacilli,Bacillales,Bacillaceae,Bacillus,Bacillus cereus KPR-7A	2519899783:AHED01000056:2:28522	Firmicutes,Bacilli,Bacillales,Bacillaceae,Bacillus,Bacillus cereus HuB2-9	100	30	0	0	1	30	31	2	3.27e-10	60	30	31
	2606217805:Ga0059125_106:1:288644	Bacillus cereus KPR-7A	Firmicutes,Bacilli,Bacillales,Bacillaceae,Bacillus,Bacillus cereus KPR-7A	2519103124:AHDH01000058:1:19241	Firmicutes,Bacilli,Bacillales,Bacillaceae,Bacillus,Bacillus cereus BAG4X2-1	100	30	0	0	1	30	1	30	3.27e-10	60	30	31
	2558860132:T514DRAFT_scaffold00025.25:1:379	Clostridium lundense DSM 17049	Firmicutes,Clostridia,Clostridiales,Clostridiaceae,Clostridium,Clostridium lundense DSM 17049	2684622902:Ga0123438_11:1:941908	Firmicutes,Clostridia,Clostridiales,Clostridiaceae,Clostridium,Clostridium tetanomorphum 62	93.548	31	2	0	1	31	3	33	6.45e-06	46.1	35	36
	2593339256:IE67DRAFT_scaffold00008.8:2:103415	Clostridium aminophilum F	Firmicutes,Clostridia,Clostridiales,Lachnospiraceae,Lachnoclostridium,Clostridium aminophilum F	2565956525:BR86DRAFT_scaffold00008.8:1:46050	Firmicutes,Clostridia,Clostridiales,Lachnospiraceae,Lachnoclostridium,Clostridium aminophilum DSM 10710	100	31	0	0	1	31	32	2	8.79e-11	61.9	31	32
	2593339256:IE67DRAFT_scaffold00008.8:2:103549	Clostridium aminophilum F	Firmicutes,Clostridia,Clostridiales,Lachnospiraceae,Lachnoclostridium,Clostridium aminophilum F	2565956525:BR86DRAFT_scaffold00008.8:1:46050	Firmicutes,Clostridia,Clostridiales,Lachnospiraceae,Lachnoclostridium,Clostridium aminophilum DSM 10710	100	31	0	0	1	31	32	2	8.79e-11	61.9	31	32
	2593339256:IE67DRAFT_scaffold00008.8:2:103616	Clostridium aminophilum F	Firmicutes,Clostridia,Clostridiales,Lachnospiraceae,Lachnoclostridium,Clostridium aminophilum F	2565956525:BR86DRAFT_scaffold00008.8:1:45983	Firmicutes,Clostridia,Clostridiales,Lachnospiraceae,Lachnoclostridium,Clostridium aminophilum DSM 10710	100	31	0	0	1	31	32	2	8.79e-11	61.9	31	32
	2608642106:Ga0059088_108:2:34386	Escherichia coli PA-3	Proteobacteria,Gammaproteobacteria,Enterobacterales,Enterobacteriaceae,Escherichia,Escherichia coli PA-3	2737471860:Ga0130705_1003:2:150091	Proteobacteria,Gammaproteobacteria,Enterobacterales,Enterobacteriaceae,Escherichia,Escherichia coli CVM N34152PS	100	31	0	0	1	31	32	2	8.79e-11	61.9	31	32
	2608642106:Ga0059088_108:2:34386	Escherichia coli PA-3	Proteobacteria,Gammaproteobacteria,Enterobacterales,Enterobacteriaceae,Escherichia,Escherichia coli PA-3	2737471847:Ga0130692_1007:1:119	Proteobacteria,Gammaproteobacteria,Enterobacterales,Enterobacteriaceae,Escherichia,Escherichia coli CVM N33443PS	100	31	0	0	1	31	32	2	8.79e-11	61.9	31	32
	2608642106:Ga0059088_108:2:34386	Escherichia coli PA-3	Proteobacteria,Gammaproteobacteria,Enterobacterales,Enterobacteriaceae,Escherichia,Escherichia coli PA-3	2737471838:Ga0130683_1016:1:107933	Proteobacteria,Gammaproteobacteria,Enterobacterales,Enterobacteriaceae,Escherichia,Escherichia coli CVM N33719PS	100	31	0	0	1	31	1	31	8.79e-11	61.9	31	32
	2608642106:Ga0059088_108:2:34386	Escherichia coli PA-3	Proteobacteria,Gammaproteobacteria,Enterobacterales,Enterobacteriaceae,Escherichia,Escherichia coli PA-3	2737471834:Ga0130679_1014:1:98989	Proteobacteria,Gammaproteobacteria,Enterobacterales,Enterobacteriaceae,Escherichia,Escherichia coli CVM N33849PS	100	31	0	0	1	31	1	31	8.79e-11	61.9	31	32
	2608642106:Ga0059088_108:2:34386	Escherichia coli PA-3	Proteobacteria,Gammaproteobacteria,Enterobacterales,Enterobacteriaceae,Escherichia,Escherichia coli PA-3	2728369186:Ga0127342_133:2:16348	Proteobacteria,Gammaproteobacteria,Enterobacterales,Enterobacteriaceae,Escherichia,Escherichia coli CD3	100	31	0	0	1	31	32	2	8.79e-11	61.9	31	32
	2608642106:Ga0059088_108:2:34386	Escherichia coli PA-3	Proteobacteria,Gammaproteobacteria,Enterobacterales,Enterobacteriaceae,Escherichia,Escherichia coli PA-3	2721755710:Ga0175946_11:2:1035486	Proteobacteria,Gammaproteobacteria,Enterobacterales,Enterobacteriaceae,Escherichia,Escherichia coli D5	100	31	0	0	1	31	32	2	8.79e-11	61.9	31	32
	2608642106:Ga0059088_108:2:34386	Escherichia coli PA-3	Proteobacteria,Gammaproteobacteria,Enterobacterales,Enterobacteriaceae,Escherichia,Escherichia coli PA-3	2718218168:Ga0175467_11:2:1044325	Proteobacteria,Gammaproteobacteria,Enterobacterales,Enterobacteriaceae,Escherichia,Escherichia coli S51	100	31	0	0	1	31	32	2	8.79e-11	61.9	31	32
	2608642106:Ga0059088_108:2:34386	Escherichia coli PA-3	Proteobacteria,Gammaproteobacteria,Enterobacterales,Enterobacteriaceae,Escherichia,Escherichia coli PA-3	2711768061:Ga0124316_105:1:128372	Proteobacteria,Gammaproteobacteria,Enterobacterales,Enterobacteriaceae,Escherichia,Escherichia coli 08-2304	100	31	0	0	1	31	1	31	8.79e-11	61.9	31	32
	2608642106:Ga0059088_108:2:34386	Escherichia coli PA-3	Proteobacteria,Gammaproteobacteria,Enterobacterales,Enterobacteriaceae,Escherichia,Escherichia coli PA-3	2711768040:Ga0124286_102:1:92838	Proteobacteria,Gammaproteobacteria,Enterobacterales,Enterobacteriaceae,Escherichia,Escherichia coli 08-3512	100	31	0	0	1	31	1	31	8.79e-11	61.9	31	32
	2608642106:Ga0059088_108:2:34386	Escherichia coli PA-3	Proteobacteria,Gammaproteobacteria,Enterobacterales,Enterobacteriaceae,Escherichia,Escherichia coli PA-3	2711768033:Ga0124275_103:1:99527	Proteobacteria,Gammaproteobacteria,Enterobacterales,Enterobacteriaceae,Escherichia,Escherichia coli 07-4360	100	31	0	0	1	31	1	31	8.79e-11	61.9	31	32
	2608642106:Ga0059088_108:2:34386	Escherichia coli PA-3	Proteobacteria,Gammaproteobacteria,Enterobacterales,Enterobacteriaceae,Escherichia,Escherichia coli PA-3	2703719349:Ga0113022_1012:1:108241	Proteobacteria,Gammaproteobacteria,Enterobacterales,Enterobacteriaceae,Escherichia,Escherichia coli OLC-721	100	31	0	0	1	31	1	31	8.79e-11	61.9	31	32
	2608642106:Ga0059088_108:2:34386	Escherichia coli PA-3	Proteobacteria,Gammaproteobacteria,Enterobacterales,Enterobacteriaceae,Escherichia,Escherichia coli PA-3	2698536622:Ga0124278_104:1:108135	Proteobacteria,Gammaproteobacteria,Enterobacterales,Enterobacteriaceae,Escherichia,Escherichia coli E819	100	31	0	0	1	31	1	31	8.79e-11	61.9	31	32
	2608642106:Ga0059088_108:2:34386	Escherichia coli PA-3	Proteobacteria,Gammaproteobacteria,Enterobacterales,Enterobacteriaceae,Escherichia,Escherichia coli PA-3	2675903468:Ga0128852_1004:2:190456	Proteobacteria,Gammaproteobacteria,Enterobacterales,Enterobacteriaceae,Escherichia,Escherichia coli K71	100	31	0	0	1	31	32	2	8.79e-11	61.9	31	32
	2608642106:Ga0059088_108:2:34386	Escherichia coli PA-3	Proteobacteria,Gammaproteobacteria,Enterobacterales,Enterobacteriaceae,Escherichia,Escherichia coli PA-3	2671180896:Ga0124319_102:1:100906	Proteobacteria,Gammaproteobacteria,Enterobacterales,Enterobacteriaceae,Escherichia,Escherichia coli 11-2338	100	31	0	0	1	31	1	31	8.79e-11	61.9	31	32
	2608642106:Ga0059088_108:2:34386	Escherichia coli PA-3	Proteobacteria,Gammaproteobacteria,Enterobacterales,Enterobacteriaceae,Escherichia,Escherichia coli PA-3	2671180460:Ga0112493_1001:2:218439	Proteobacteria,Gammaproteobacteria,Enterobacterales,Enterobacteriaceae,Escherichia,Escherichia coli 304	100	31	0	0	1	31	32	2	8.79e-11	61.9	31	32
	2608642106:Ga0059088_108:2:34386	Escherichia coli PA-3	Proteobacteria,Gammaproteobacteria,Enterobacterales,Enterobacteriaceae,Escherichia,Escherichia coli PA-3	2667527792:Ga0110009_10752:1:1429	Proteobacteria,Gammaproteobacteria,Enterobacterales,Enterobacteriaceae,Escherichia,Escherichia coli 207A_L2	100	31	0	0	1	31	32	2	8.79e-11	61.9	31	32
	2608642106:Ga0059088_108:2:34386	Escherichia coli PA-3	Proteobacteria,Gammaproteobacteria,Enterobacterales,Enterobacteriaceae,Escherichia,Escherichia coli PA-3	2663763280:Ga0109975_10499:1:1921	Proteobacteria,Gammaproteobacteria,Enterobacterales,Enterobacteriaceae,Escherichia,Escherichia coli Ec207A_L2	100	31	0	0	1	31	32	2	8.79e-11	61.9	31	32
	2608642106:Ga0059088_108:2:34386	Escherichia coli PA-3	Proteobacteria,Gammaproteobacteria,Enterobacterales,Enterobacteriaceae,Escherichia,Escherichia coli PA-3	2654587598:Ga0078665_1027:1:130584	Proteobacteria,Gammaproteobacteria,Enterobacterales,Enterobacteriaceae,Escherichia,Escherichia coli 73-89	100	31	0	0	1	31	1	31	8.79e-11	61.9	31	32
	2608642106:Ga0059088_108:2:34386	Escherichia coli PA-3	Proteobacteria,Gammaproteobacteria,Enterobacterales,Enterobacteriaceae,Escherichia,Escherichia coli PA-3	2639762884:Ga0078666_1042:1:107542	Proteobacteria,Gammaproteobacteria,Enterobacterales,Enterobacteriaceae,Escherichia,Escherichia coli KIC-2	100	31	0	0	1	31	1	31	8.79e-11	61.9	31	32
	2608642106:Ga0059088_108:2:34386	Escherichia coli PA-3	Proteobacteria,Gammaproteobacteria,Enterobacterales,Enterobacteriaceae,Escherichia,Escherichia coli PA-3	2630968705:Ga0080892_1157:1:231	Proteobacteria,Gammaproteobacteria,Enterobacterales,Enterobacteriaceae,Escherichia,Escherichia coli EC2_3	100	31	0	0	1	31	1	31	8.79e-11	61.9	31	32
	2608642106:Ga0059088_108:2:34386	Escherichia coli PA-3	Proteobacteria,Gammaproteobacteria,Enterobacterales,Enterobacteriaceae,Escherichia,Escherichia coli PA-3	2619619125:Ga0054826_1024:1:62963	Proteobacteria,Gammaproteobacteria,Enterobacterales,Enterobacteriaceae,Escherichia,Escherichia coli 2-427-07_S1_C1	100	31	0	0	1	31	1	31	8.79e-11	61.9	31	32
	2608642106:Ga0059088_108:2:34386	Escherichia coli PA-3	Proteobacteria,Gammaproteobacteria,Enterobacterales,Enterobacteriaceae,Escherichia,Escherichia coli PA-3	2617270997:Ga0054928_1207:1:100291	Proteobacteria,Gammaproteobacteria,Enterobacterales,Enterobacteriaceae,Escherichia,Escherichia coli 3-267-03_S4_C1	100	31	0	0	1	31	1	31	8.79e-11	61.9	31	32
	2608642106:Ga0059088_108:2:34386	Escherichia coli PA-3	Proteobacteria,Gammaproteobacteria,Enterobacterales,Enterobacteriaceae,Escherichia,Escherichia coli PA-3	2617270944:Ga0054890_1023:1:63086	Proteobacteria,Gammaproteobacteria,Enterobacterales,Enterobacteriaceae,Escherichia,Escherichia coli 2-316-03_S3_C2	100	31	0	0	1	31	1	31	8.79e-11	61.9	31	32
	2608642106:Ga0059088_108:2:34386	Escherichia coli PA-3	Proteobacteria,Gammaproteobacteria,Enterobacterales,Enterobacteriaceae,Escherichia,Escherichia coli PA-3	2609459792:Ga0054861_1009:1:95989	Proteobacteria,Gammaproteobacteria,Enterobacterales,Enterobacteriaceae,Escherichia,Escherichia coli 2-427-07_S1_C3	100	31	0	0	1	31	1	31	8.79e-11	61.9	31	32
	2608642106:Ga0059088_108:2:34386	Escherichia coli PA-3	Proteobacteria,Gammaproteobacteria,Enterobacterales,Enterobacteriaceae,Escherichia,Escherichia coli PA-3	2606217111:Ga0054954_1152:1:57	Proteobacteria,Gammaproteobacteria,Enterobacterales,Enterobacteriaceae,Escherichia,Escherichia coli 2-427-07_S4_C3	100	31	0	0	1	31	32	2	8.79e-11	61.9	31	32
	2608642106:Ga0059088_108:2:34386	Escherichia coli PA-3	Proteobacteria,Gammaproteobacteria,Enterobacterales,Enterobacteriaceae,Escherichia,Escherichia coli PA-3	2606217111:Ga0054954_1070:1:290	Proteobacteria,Gammaproteobacteria,Enterobacterales,Enterobacteriaceae,Escherichia,Escherichia coli 2-427-07_S4_C3	100	31	0	0	1	31	1	31	8.79e-11	61.9	31	32
	2608642106:Ga0059088_108:2:34386	Escherichia coli PA-3	Proteobacteria,Gammaproteobacteria,Enterobacterales,Enterobacteriaceae,Escherichia,Escherichia coli PA-3	2606217111:Ga0054954_1069:1:88913	Proteobacteria,Gammaproteobacteria,Enterobacterales,Enterobacteriaceae,Escherichia,Escherichia coli 2-427-07_S4_C3	100	31	0	0	1	31	1	31	8.79e-11	61.9	31	32
	2608642106:Ga0059088_108:2:34386	Escherichia coli PA-3	Proteobacteria,Gammaproteobacteria,Enterobacterales,Enterobacteriaceae,Escherichia,Escherichia coli PA-3	2606217100:Ga0054844_1019:1:10304	Proteobacteria,Gammaproteobacteria,Enterobacterales,Enterobacteriaceae,Escherichia,Escherichia coli 2-427-07_S1_C2	100	31	0	0	1	31	32	2	8.79e-11	61.9	31	32
	2608642106:Ga0059088_108:2:34386	Escherichia coli PA-3	Proteobacteria,Gammaproteobacteria,Enterobacterales,Enterobacteriaceae,Escherichia,Escherichia coli PA-3	2585427792:JOSH01000238:1:63235	Proteobacteria,Gammaproteobacteria,Enterobacterales,Enterobacteriaceae,Escherichia,Escherichia coli 1-392-07_S4_C3	100	31	0	0	1	31	1	31	8.79e-11	61.9	31	32
	2608642106:Ga0059088_108:2:34386	Escherichia coli PA-3	Proteobacteria,Gammaproteobacteria,Enterobacterales,Enterobacteriaceae,Escherichia,Escherichia coli PA-3	2585427779:JOSK01000076:1:60138	Proteobacteria,Gammaproteobacteria,Enterobacterales,Enterobacteriaceae,Escherichia,Escherichia coli 1-392-07_S4_C1	100	31	0	0	1	31	1	31	8.79e-11	61.9	31	32
	2608642106:Ga0059088_108:2:34386	Escherichia coli PA-3	Proteobacteria,Gammaproteobacteria,Enterobacterales,Enterobacteriaceae,Escherichia,Escherichia coli PA-3	2585427725:JOSS01000056:1:100123	Proteobacteria,Gammaproteobacteria,Enterobacterales,Enterobacteriaceae,Escherichia,Escherichia coli 2-460-02_S1_C1	100	31	0	0	1	31	1	31	8.79e-11	61.9	31	32
	2608642106:Ga0059088_108:2:34386	Escherichia coli PA-3	Proteobacteria,Gammaproteobacteria,Enterobacterales,Enterobacteriaceae,Escherichia,Escherichia coli PA-3	2579778786:U075DRAFT_AYQK01000026_1.26:1:339	Proteobacteria,Gammaproteobacteria,Enterobacterales,Enterobacteriaceae,Escherichia,Escherichia coli 1365	100	31	0	0	1	31	1	31	8.79e-11	61.9	31	32
	2608642106:Ga0059088_108:2:34386	Escherichia coli PA-3	Proteobacteria,Gammaproteobacteria,Enterobacterales,Enterobacteriaceae,Escherichia,Escherichia coli PA-3	2576861153:U073DRAFT_AYQI01000029_1.29:2:59940	Proteobacteria,Gammaproteobacteria,Enterobacterales,Enterobacteriaceae,Escherichia,Escherichia coli 1240	100	31	0	0	1	31	32	2	8.79e-11	61.9	31	32
	2608642106:Ga0059088_108:2:34386	Escherichia coli PA-3	Proteobacteria,Gammaproteobacteria,Enterobacterales,Enterobacteriaceae,Escherichia,Escherichia coli PA-3	2571042723:U100DRAFT_AYQL01000029_1.29:1:339	Proteobacteria,Gammaproteobacteria,Enterobacterales,Enterobacteriaceae,Escherichia,Escherichia coli 38.16	100	31	0	0	1	31	1	31	8.79e-11	61.9	31	32
	2608642106:Ga0059088_108:2:34386	Escherichia coli PA-3	Proteobacteria,Gammaproteobacteria,Enterobacterales,Enterobacteriaceae,Escherichia,Escherichia coli PA-3	2571042636:U074DRAFT_AYQJ01000103_1.103:1:339	Proteobacteria,Gammaproteobacteria,Enterobacterales,Enterobacteriaceae,Escherichia,Escherichia coli 1350	100	31	0	0	1	31	1	31	8.79e-11	61.9	31	32
	2608642106:Ga0059088_108:2:34386	Escherichia coli PA-3	Proteobacteria,Gammaproteobacteria,Enterobacterales,Enterobacteriaceae,Escherichia,Escherichia coli PA-3	2565956600:AXTQ01000202:1:58	Proteobacteria,Gammaproteobacteria,Enterobacterales,Enterobacteriaceae,Escherichia,Escherichia coli 908541	100	31	0	0	1	31	1	31	8.79e-11	61.9	31	32
	2608642106:Ga0059088_108:2:34386	Escherichia coli PA-3	Proteobacteria,Gammaproteobacteria,Enterobacterales,Enterobacteriaceae,Escherichia,Escherichia coli PA-3	2563366839:ANSS01000033:1:188	Proteobacteria,Gammaproteobacteria,Enterobacterales,Enterobacteriaceae,Escherichia,Escherichia coli KTE12	100	31	0	0	1	31	1	31	8.79e-11	61.9	31	32
	2608642106:Ga0059088_108:2:34386	Escherichia coli PA-3	Proteobacteria,Gammaproteobacteria,Enterobacterales,Enterobacteriaceae,Escherichia,Escherichia coli PA-3	2563366831:ASTQ01000029:1:63170	Proteobacteria,Gammaproteobacteria,Enterobacterales,Enterobacteriaceae,Escherichia,Escherichia coli KTE13	100	31	0	0	1	31	1	31	8.79e-11	61.9	31	32
	2608642106:Ga0059088_108:2:34386	Escherichia coli PA-3	Proteobacteria,Gammaproteobacteria,Enterobacterales,Enterobacteriaceae,Escherichia,Escherichia coli PA-3	2562617113:AHZD02000018:1:85872	Proteobacteria,Gammaproteobacteria,Enterobacterales,Enterobacteriaceae,Escherichia,Escherichia coli O157:H43 T22	100	31	0	0	1	31	1	31	8.79e-11	61.9	31	32
	2608642106:Ga0059088_108:2:34386	Escherichia coli PA-3	Proteobacteria,Gammaproteobacteria,Enterobacterales,Enterobacteriaceae,Escherichia,Escherichia coli PA-3	2548876692:KEMDRAFT_AGTH01000051_1.51:1:62872	Proteobacteria,Gammaproteobacteria,Enterobacterales,Enterobacteriaceae,Escherichia,Escherichia coli O113:H21 CL-3	100	31	0	0	1	31	1	31	8.79e-11	61.9	31	32
	2608642106:Ga0059088_108:2:34386	Escherichia coli PA-3	Proteobacteria,Gammaproteobacteria,Enterobacterales,Enterobacteriaceae,Escherichia,Escherichia coli PA-3	2547132420:APZW01000045:1:108490	Proteobacteria,Gammaproteobacteria,Enterobacterales,Enterobacteriaceae,Escherichia,Escherichia coli P0302293.7	100	31	0	0	1	31	1	31	8.79e-11	61.9	31	32
	2608642106:Ga0059088_108:2:34386	Escherichia coli PA-3	Proteobacteria,Gammaproteobacteria,Enterobacterales,Enterobacteriaceae,Escherichia,Escherichia coli PA-3	2547132254:EC970264DRAFT_AEZP01000102_1.102:1:99900	Proteobacteria,Gammaproteobacteria,Enterobacterales,Enterobacteriaceae,Escherichia,Escherichia coli O88:H25 97.0264	100	31	0	0	1	31	1	31	8.79e-11	61.9	31	32
	2608642106:Ga0059088_108:2:34386	Escherichia coli PA-3	Proteobacteria,Gammaproteobacteria,Enterobacterales,Enterobacteriaceae,Escherichia,Escherichia coli PA-3	2547132253:EC950941DRAFT_AEZN01000047_1.47:1:95312	Proteobacteria,Gammaproteobacteria,Enterobacterales,Enterobacteriaceae,Escherichia,Escherichia coli O45:H2 95.0941	100	31	0	0	1	31	1	31	8.79e-11	61.9	31	32
	2608642106:Ga0059088_108:2:34386	Escherichia coli PA-3	Proteobacteria,Gammaproteobacteria,Enterobacterales,Enterobacteriaceae,Escherichia,Escherichia coli PA-3	2541047853:AWAE01000016:1:130297	Proteobacteria,Gammaproteobacteria,Enterobacterales,Enterobacteriaceae,Escherichia,Escherichia coli KOEGE 33 (68a)	100	31	0	0	1	31	1	31	8.79e-11	61.9	31	32
	2608642106:Ga0059088_108:2:34386	Escherichia coli PA-3	Proteobacteria,Gammaproteobacteria,Enterobacterales,Enterobacteriaceae,Escherichia,Escherichia coli PA-3	2537561831:AQAD01000047:1:108449	Proteobacteria,Gammaproteobacteria,Enterobacterales,Enterobacteriaceae,Escherichia,Escherichia coli P0302293.6	100	31	0	0	1	31	1	31	8.79e-11	61.9	31	32
	2608642106:Ga0059088_108:2:34386	Escherichia coli PA-3	Proteobacteria,Gammaproteobacteria,Enterobacterales,Enterobacteriaceae,Escherichia,Escherichia coli PA-3	2537561830:AQEP01000012:1:777464	Proteobacteria,Gammaproteobacteria,Enterobacterales,Enterobacteriaceae,Escherichia,Escherichia coli P0302293.2	100	31	0	0	1	31	1	31	8.79e-11	61.9	31	32
	2608642106:Ga0059088_108:2:34386	Escherichia coli PA-3	Proteobacteria,Gammaproteobacteria,Enterobacterales,Enterobacteriaceae,Escherichia,Escherichia coli PA-3	2537561829:AQAB01000040:1:108687	Proteobacteria,Gammaproteobacteria,Enterobacterales,Enterobacteriaceae,Escherichia,Escherichia coli P0302293.3	100	31	0	0	1	31	1	31	8.79e-11	61.9	31	32
	2608642106:Ga0059088_108:2:34386	Escherichia coli PA-3	Proteobacteria,Gammaproteobacteria,Enterobacterales,Enterobacteriaceae,Escherichia,Escherichia coli PA-3	2534682160:AFDU01000022:1:107202	Proteobacteria,Gammaproteobacteria,Enterobacterales,Enterobacteriaceae,Escherichia,Escherichia coli STEC_94C	100	31	0	0	1	31	1	31	8.79e-11	61.9	31	32
	2608642106:Ga0059088_108:2:34386	Escherichia coli PA-3	Proteobacteria,Gammaproteobacteria,Enterobacterales,Enterobacteriaceae,Escherichia,Escherichia coli PA-3	2534681705:APXP01000161:1:94589	Proteobacteria,Gammaproteobacteria,Enterobacterales,Enterobacteriaceae,Escherichia,Escherichia coli MP021561.3	100	31	0	0	1	31	1	31	8.79e-11	61.9	31	32
	2608642106:Ga0059088_108:2:34386	Escherichia coli PA-3	Proteobacteria,Gammaproteobacteria,Enterobacterales,Enterobacteriaceae,Escherichia,Escherichia coli PA-3	2534681663:AQDJ01000049:1:63219	Proteobacteria,Gammaproteobacteria,Enterobacterales,Enterobacteriaceae,Escherichia,Escherichia coli 2865200	100	31	0	0	1	31	1	31	8.79e-11	61.9	31	32
	2608642106:Ga0059088_108:2:34386	Escherichia coli PA-3	Proteobacteria,Gammaproteobacteria,Enterobacterales,Enterobacteriaceae,Escherichia,Escherichia coli PA-3	2534681662:AQDT01000046:1:92864	Proteobacteria,Gammaproteobacteria,Enterobacterales,Enterobacteriaceae,Escherichia,Escherichia coli 2788150	100	31	0	0	1	31	1	31	8.79e-11	61.9	31	32
	2608642106:Ga0059088_108:2:34386	Escherichia coli PA-3	Proteobacteria,Gammaproteobacteria,Enterobacterales,Enterobacteriaceae,Escherichia,Escherichia coli PA-3	2534681628:APYP01000048:1:127262	Proteobacteria,Gammaproteobacteria,Enterobacterales,Enterobacteriaceae,Escherichia,Escherichia coli P0299917.6	100	31	0	0	1	31	1	31	8.79e-11	61.9	31	32
	2608642106:Ga0059088_108:2:34386	Escherichia coli PA-3	Proteobacteria,Gammaproteobacteria,Enterobacterales,Enterobacteriaceae,Escherichia,Escherichia coli PA-3	2534681627:APYO01000052:1:127666	Proteobacteria,Gammaproteobacteria,Enterobacterales,Enterobacteriaceae,Escherichia,Escherichia coli P0299917.5	100	31	0	0	1	31	1	31	8.79e-11	61.9	31	32
	2608642106:Ga0059088_108:2:34386	Escherichia coli PA-3	Proteobacteria,Gammaproteobacteria,Enterobacterales,Enterobacteriaceae,Escherichia,Escherichia coli PA-3	2534681626:APYR01000150:1:127529	Proteobacteria,Gammaproteobacteria,Enterobacterales,Enterobacteriaceae,Escherichia,Escherichia coli P0299917.8	100	31	0	0	1	31	1	31	8.79e-11	61.9	31	32
	2608642106:Ga0059088_108:2:34386	Escherichia coli PA-3	Proteobacteria,Gammaproteobacteria,Enterobacterales,Enterobacteriaceae,Escherichia,Escherichia coli PA-3	2534681624:APYQ01000053:1:127258	Proteobacteria,Gammaproteobacteria,Enterobacterales,Enterobacteriaceae,Escherichia,Escherichia coli P0299917.7	100	31	0	0	1	31	1	31	8.79e-11	61.9	31	32
	2608642106:Ga0059088_108:2:34386	Escherichia coli PA-3	Proteobacteria,Gammaproteobacteria,Enterobacterales,Enterobacteriaceae,Escherichia,Escherichia coli PA-3	2531839661:AFAC02000012:1:674399	Proteobacteria,Gammaproteobacteria,Enterobacterales,Enterobacteriaceae,Escherichia,Escherichia coli O153:H- 3.3884	100	31	0	0	1	31	1	31	8.79e-11	61.9	31	32
	2608642106:Ga0059088_108:2:34386	Escherichia coli PA-3	Proteobacteria,Gammaproteobacteria,Enterobacterales,Enterobacteriaceae,Escherichia,Escherichia coli PA-3	2531839332:AQAA01000307:1:92767	Proteobacteria,Gammaproteobacteria,Enterobacterales,Enterobacteriaceae,Escherichia,Escherichia coli P0302293.10	100	31	0	0	1	31	1	31	8.79e-11	61.9	31	32
	2608642106:Ga0059088_108:2:34386	Escherichia coli PA-3	Proteobacteria,Gammaproteobacteria,Enterobacterales,Enterobacteriaceae,Escherichia,Escherichia coli PA-3	2531839331:AQAF01000038:1:108604	Proteobacteria,Gammaproteobacteria,Enterobacterales,Enterobacteriaceae,Escherichia,Escherichia coli P0302293.9	100	31	0	0	1	31	1	31	8.79e-11	61.9	31	32
	2608642106:Ga0059088_108:2:34386	Escherichia coli PA-3	Proteobacteria,Gammaproteobacteria,Enterobacterales,Enterobacteriaceae,Escherichia,Escherichia coli PA-3	2531839330:AQAE01000088:1:108775	Proteobacteria,Gammaproteobacteria,Enterobacterales,Enterobacteriaceae,Escherichia,Escherichia coli P0302293.8	100	31	0	0	1	31	1	31	8.79e-11	61.9	31	32
	2608642106:Ga0059088_108:2:34386	Escherichia coli PA-3	Proteobacteria,Gammaproteobacteria,Enterobacterales,Enterobacteriaceae,Escherichia,Escherichia coli PA-3	2531839131:APYL01000051:1:119067	Proteobacteria,Gammaproteobacteria,Enterobacterales,Enterobacteriaceae,Escherichia,Escherichia coli P0299917.2	100	31	0	0	1	31	1	31	8.79e-11	61.9	31	32
	2608642106:Ga0059088_108:2:34386	Escherichia coli PA-3	Proteobacteria,Gammaproteobacteria,Enterobacterales,Enterobacteriaceae,Escherichia,Escherichia coli PA-3	2531839129:APYN01000055:1:92141	Proteobacteria,Gammaproteobacteria,Enterobacterales,Enterobacteriaceae,Escherichia,Escherichia coli P0299917.4	100	31	0	0	1	31	1	31	8.79e-11	61.9	31	32
	2608642106:Ga0059088_108:2:34386	Escherichia coli PA-3	Proteobacteria,Gammaproteobacteria,Enterobacterales,Enterobacteriaceae,Escherichia,Escherichia coli PA-3	2531839128:APYM01000174:1:23953	Proteobacteria,Gammaproteobacteria,Enterobacterales,Enterobacteriaceae,Escherichia,Escherichia coli P0299917.3	100	31	0	0	1	31	1	31	8.79e-11	61.9	31	32
	2608642106:Ga0059088_108:2:34386	Escherichia coli PA-3	Proteobacteria,Gammaproteobacteria,Enterobacterales,Enterobacteriaceae,Escherichia,Escherichia coli PA-3	2531839127:APYK01000152:1:127521	Proteobacteria,Gammaproteobacteria,Enterobacterales,Enterobacteriaceae,Escherichia,Escherichia coli P0299917.10	100	31	0	0	1	31	1	31	8.79e-11	61.9	31	32
	2608642106:Ga0059088_108:2:34386	Escherichia coli PA-3	Proteobacteria,Gammaproteobacteria,Enterobacterales,Enterobacteriaceae,Escherichia,Escherichia coli PA-3	2531839126:APYS01000158:1:58768	Proteobacteria,Gammaproteobacteria,Enterobacterales,Enterobacteriaceae,Escherichia,Escherichia coli P0299917.9	100	31	0	0	1	31	1	31	8.79e-11	61.9	31	32
	2608642106:Ga0059088_108:2:34386	Escherichia coli PA-3	Proteobacteria,Gammaproteobacteria,Enterobacterales,Enterobacteriaceae,Escherichia,Escherichia coli PA-3	2529292882:AHWG01000017:1:63025	Proteobacteria,Gammaproteobacteria,Enterobacterales,Enterobacteriaceae,Escherichia,Escherichia coli B799	100	31	0	0	1	31	1	31	8.79e-11	61.9	31	32
	2608642106:Ga0059088_108:2:34386	Escherichia coli PA-3	Proteobacteria,Gammaproteobacteria,Enterobacterales,Enterobacteriaceae,Escherichia,Escherichia coli PA-3	2529292853:AQAC01000100:1:39484	Proteobacteria,Gammaproteobacteria,Enterobacterales,Enterobacteriaceae,Escherichia,Escherichia coli P0302293.4	100	31	0	0	1	31	1	31	8.79e-11	61.9	31	32
	2608642106:Ga0059088_108:2:34386	Escherichia coli PA-3	Proteobacteria,Gammaproteobacteria,Enterobacterales,Enterobacteriaceae,Escherichia,Escherichia coli PA-3	648276670:NZ_ADAZ01000121:1:67	Proteobacteria,Gammaproteobacteria,Enterobacterales,Enterobacteriaceae,Escherichia,Escherichia coli TA271	100	31	0	0	1	31	1	31	8.79e-11	61.9	31	32
	2608642106:Ga0059088_108:2:34386	Escherichia coli PA-3	Proteobacteria,Gammaproteobacteria,Enterobacterales,Enterobacteriaceae,Escherichia,Escherichia coli PA-3	648276652:NZ_ADWU01000002:1:64513	Proteobacteria,Gammaproteobacteria,Enterobacterales,Enterobacteriaceae,Escherichia,Escherichia coli MS 119-7	100	31	0	0	1	31	1	31	8.79e-11	61.9	31	32
	2608642106:Ga0059088_108:2:34386	Escherichia coli PA-3	Proteobacteria,Gammaproteobacteria,Enterobacterales,Enterobacteriaceae,Escherichia,Escherichia coli PA-3	648276644:NZ_ADBB01000128:1:63124	Proteobacteria,Gammaproteobacteria,Enterobacterales,Enterobacteriaceae,Escherichia,Escherichia coli H591	100	31	0	0	1	31	1	31	8.79e-11	61.9	31	32
	2608642106:Ga0059088_108:2:34386	Escherichia coli PA-3	Proteobacteria,Gammaproteobacteria,Enterobacterales,Enterobacteriaceae,Escherichia,Escherichia coli PA-3	2537562195:AEZW02000001:1:1494172	Proteobacteria,Gammaproteobacteria,Enterobacterales,Enterobacteriaceae,Escherichia,Escherichia coli O113:H12 96.154	96.774	31	1	0	1	31	1	31	2.14e-08	54	31	32
	2608642106:Ga0059088_108:2:34447	Escherichia coli PA-3	Proteobacteria,Gammaproteobacteria,Enterobacterales,Enterobacteriaceae,Escherichia,Escherichia coli PA-3	2737471860:Ga0130705_1003:2:150030	Proteobacteria,Gammaproteobacteria,Enterobacterales,Enterobacteriaceae,Escherichia,Escherichia coli CVM N34152PS	100	31	0	0	1	31	32	2	8.79e-11	61.9	31	32
	2608642106:Ga0059088_108:2:34447	Escherichia coli PA-3	Proteobacteria,Gammaproteobacteria,Enterobacterales,Enterobacteriaceae,Escherichia,Escherichia coli PA-3	2737471847:Ga0130692_1007:1:58	Proteobacteria,Gammaproteobacteria,Enterobacterales,Enterobacteriaceae,Escherichia,Escherichia coli CVM N33443PS	100	31	0	0	1	31	32	2	8.79e-11	61.9	31	32
	2608642106:Ga0059088_108:2:34447	Escherichia coli PA-3	Proteobacteria,Gammaproteobacteria,Enterobacterales,Enterobacteriaceae,Escherichia,Escherichia coli PA-3	2737471838:Ga0130683_1016:1:107994	Proteobacteria,Gammaproteobacteria,Enterobacterales,Enterobacteriaceae,Escherichia,Escherichia coli CVM N33719PS	100	31	0	0	1	31	1	31	8.79e-11	61.9	31	32
	2608642106:Ga0059088_108:2:34447	Escherichia coli PA-3	Proteobacteria,Gammaproteobacteria,Enterobacterales,Enterobacteriaceae,Escherichia,Escherichia coli PA-3	2737471834:Ga0130679_1014:1:99050	Proteobacteria,Gammaproteobacteria,Enterobacterales,Enterobacteriaceae,Escherichia,Escherichia coli CVM N33849PS	100	31	0	0	1	31	1	31	8.79e-11	61.9	31	32
	2608642106:Ga0059088_108:2:34447	Escherichia coli PA-3	Proteobacteria,Gammaproteobacteria,Enterobacterales,Enterobacteriaceae,Escherichia,Escherichia coli PA-3	2728369186:Ga0127342_133:2:16287	Proteobacteria,Gammaproteobacteria,Enterobacterales,Enterobacteriaceae,Escherichia,Escherichia coli CD3	100	31	0	0	1	31	32	2	8.79e-11	61.9	31	32
	2608642106:Ga0059088_108:2:34447	Escherichia coli PA-3	Proteobacteria,Gammaproteobacteria,Enterobacterales,Enterobacteriaceae,Escherichia,Escherichia coli PA-3	2721755710:Ga0175946_11:2:1035425	Proteobacteria,Gammaproteobacteria,Enterobacterales,Enterobacteriaceae,Escherichia,Escherichia coli D5	100	31	0	0	1	31	32	2	8.79e-11	61.9	31	32
	2608642106:Ga0059088_108:2:34447	Escherichia coli PA-3	Proteobacteria,Gammaproteobacteria,Enterobacterales,Enterobacteriaceae,Escherichia,Escherichia coli PA-3	2718218168:Ga0175467_11:2:1044264	Proteobacteria,Gammaproteobacteria,Enterobacterales,Enterobacteriaceae,Escherichia,Escherichia coli S51	100	31	0	0	1	31	32	2	8.79e-11	61.9	31	32
	2608642106:Ga0059088_108:2:34447	Escherichia coli PA-3	Proteobacteria,Gammaproteobacteria,Enterobacterales,Enterobacteriaceae,Escherichia,Escherichia coli PA-3	2711768061:Ga0124316_105:1:128433	Proteobacteria,Gammaproteobacteria,Enterobacterales,Enterobacteriaceae,Escherichia,Escherichia coli 08-2304	100	31	0	0	1	31	1	31	8.79e-11	61.9	31	32
	2608642106:Ga0059088_108:2:34447	Escherichia coli PA-3	Proteobacteria,Gammaproteobacteria,Enterobacterales,Enterobacteriaceae,Escherichia,Escherichia coli PA-3	2711768040:Ga0124286_102:1:92899	Proteobacteria,Gammaproteobacteria,Enterobacterales,Enterobacteriaceae,Escherichia,Escherichia coli 08-3512	100	31	0	0	1	31	1	31	8.79e-11	61.9	31	32
	2608642106:Ga0059088_108:2:34447	Escherichia coli PA-3	Proteobacteria,Gammaproteobacteria,Enterobacterales,Enterobacteriaceae,Escherichia,Escherichia coli PA-3	2711768033:Ga0124275_103:1:99588	Proteobacteria,Gammaproteobacteria,Enterobacterales,Enterobacteriaceae,Escherichia,Escherichia coli 07-4360	100	31	0	0	1	31	1	31	8.79e-11	61.9	31	32
	2608642106:Ga0059088_108:2:34447	Escherichia coli PA-3	Proteobacteria,Gammaproteobacteria,Enterobacterales,Enterobacteriaceae,Escherichia,Escherichia coli PA-3	2703719349:Ga0113022_1012:1:108302	Proteobacteria,Gammaproteobacteria,Enterobacterales,Enterobacteriaceae,Escherichia,Escherichia coli OLC-721	100	31	0	0	1	31	1	31	8.79e-11	61.9	31	32
	2608642106:Ga0059088_108:2:34447	Escherichia coli PA-3	Proteobacteria,Gammaproteobacteria,Enterobacterales,Enterobacteriaceae,Escherichia,Escherichia coli PA-3	2698536622:Ga0124278_104:1:108196	Proteobacteria,Gammaproteobacteria,Enterobacterales,Enterobacteriaceae,Escherichia,Escherichia coli E819	100	31	0	0	1	31	1	31	8.79e-11	61.9	31	32
	2608642106:Ga0059088_108:2:34447	Escherichia coli PA-3	Proteobacteria,Gammaproteobacteria,Enterobacterales,Enterobacteriaceae,Escherichia,Escherichia coli PA-3	2675903468:Ga0128852_1004:2:190395	Proteobacteria,Gammaproteobacteria,Enterobacterales,Enterobacteriaceae,Escherichia,Escherichia coli K71	100	31	0	0	1	31	32	2	8.79e-11	61.9	31	32
	2608642106:Ga0059088_108:2:34447	Escherichia coli PA-3	Proteobacteria,Gammaproteobacteria,Enterobacterales,Enterobacteriaceae,Escherichia,Escherichia coli PA-3	2671180896:Ga0124319_102:1:100967	Proteobacteria,Gammaproteobacteria,Enterobacterales,Enterobacteriaceae,Escherichia,Escherichia coli 11-2338	100	31	0	0	1	31	1	31	8.79e-11	61.9	31	32
	2608642106:Ga0059088_108:2:34447	Escherichia coli PA-3	Proteobacteria,Gammaproteobacteria,Enterobacterales,Enterobacteriaceae,Escherichia,Escherichia coli PA-3	2671180460:Ga0112493_1001:2:218378	Proteobacteria,Gammaproteobacteria,Enterobacterales,Enterobacteriaceae,Escherichia,Escherichia coli 304	100	31	0	0	1	31	32	2	8.79e-11	61.9	31	32
[truncated: 2,645 more rows]

## Sheet: hungate_vs_MG
Query (hungate)	Hungate Isolate Name	Subject (Metagenome Spacers database)	Metagenome Sample Name	Subject (Metagenome habitat)	Subject (length)	Subject (Metagenome host lineage predicted)	%ID	Aligm.Length	missm.	gaps	q.start	q.end	s.start	s.end	e-value	bitscore	q.Length	s.Length
[truncated: 380 more rows]
