# Supplementary material for: Cultivation and sequencing of rumen microbiome members from the Hungate1000 Collection
Source: Nat Biotechnol. 2018 Mar 19;36(4):359–67. doi: 10.1038/nbt.4110 (PMC6118326; doi:10.1038/nbt.4110)
Supplement: Supplementary Table 9 — Protein recruitment results of rumen isolate CDS by individual metagenomes in IMG. (XLSX 1131 kb) [file 41587_2018_BFnbt4110_MOESM16_ESM.xlsx]

## Sheet: Suppl. Table9
IMG Taxon ID	Genome Name	#Total CDS	Phylum	# isolate CDS with metagenome hits	%total CDS with metagenome hit	IMG Metagenome Taxon ID	Metagenome Study Name	Metagenome Ecosystem	Metagenome Ecosystem Category	Metagenome Ecosystem Subtype	Metagenome Ecosystem Type
2561511099	Bifidobacterium adolescentis DSM 20087	1638	Actinobacteria	167	10.1954	7000000012	Human microbial communities from the National Institute of Health, USA, HMP production phase	Host-associated	Human	Large intestine	Digestive system
2561511099	Bifidobacterium adolescentis DSM 20087	1638	Actinobacteria	168	10.2564	3300003155	Broiler chicken cecum microbial communities from the University of Warwick, United Kingdom	Host-associated	Birds	Ceca	Digestive system
2561511099	Bifidobacterium adolescentis DSM 20087	1638	Actinobacteria	170	10.3785	2051223009	Human fecal microbial communities from Orebro University Hospital, Sweden, of individuals with Crohns disease	Host-associated	Human	Large intestine	Digestive system
2561511099	Bifidobacterium adolescentis DSM 20087	1638	Actinobacteria	171	10.4396	3300000064	Bovine rumen microbial communities (NEW) from Vernon, TX, USA	Host-associated	Mammals	Foregut	Digestive system
2561511099	Bifidobacterium adolescentis DSM 20087	1638	Actinobacteria	171	10.4396	3300006464	Human microbial communities from the National Institute of Health, USA, HMP production phase	Host-associated	Human	Large intestine	Digestive system
2561511099	Bifidobacterium adolescentis DSM 20087	1638	Actinobacteria	172	10.5006	3300000301	Chicken cecum microbial communities from Ireland	Host-associated	Birds	Ceca	Digestive system
2561511099	Bifidobacterium adolescentis DSM 20087	1638	Actinobacteria	174	10.6227	7000000171	Human microbial communities from the National Institute of Health, USA, HMP production phase	Host-associated	Human	Large intestine	Digestive system
2654588208	Bifidobacterium bifidum Calf96	1785	Actinobacteria	178	9.97199	3300005692	Human fecal microbial communities from the State University of New York at Buffalo, New York, USA, of three healthy adults	Host-associated	Human	Large intestine	Digestive system
2654588208	Bifidobacterium bifidum Calf96	1785	Actinobacteria	178	9.97199	3300000277	Human fecal microbial communities from University College Cork, Ireland, of the elderly Irish population	Host-associated	Human	Large intestine	Digestive system
2561511099	Bifidobacterium adolescentis DSM 20087	1638	Actinobacteria	179	10.928	7000000425	Human microbial communities from the National Institute of Health, USA, HMP production phase	Host-associated	Human	Large intestine	Digestive system
2654588208	Bifidobacterium bifidum Calf96	1785	Actinobacteria	180	10.084	3300008260	Human microbial communities from the National Institute of Health, USA, HMP production phase	Host-associated	Human	Large intestine	Digestive system
2654588208	Bifidobacterium bifidum Calf96	1785	Actinobacteria	181	10.1401	7000000171	Human microbial communities from the National Institute of Health, USA, HMP production phase	Host-associated	Human	Large intestine	Digestive system
2561511099	Bifidobacterium adolescentis DSM 20087	1638	Actinobacteria	181	11.0501	7000000585	Human microbial communities from the National Institute of Health, USA, HMP production phase	Host-associated	Human	Large intestine	Digestive system
2654588208	Bifidobacterium bifidum Calf96	1785	Actinobacteria	185	10.3641	3300007353	Human microbial communities from the National Institute of Health, USA, HMP production phase	Host-associated	Human	Large intestine	Digestive system
2654588204	Streptococcus equinus MPR4	1874	Firmicutes	186	9.92529	2051223002	Human fecal microbial communities from Orebro University Hospital, Sweden, of individuals with Crohns disease	Host-associated	Human	Large intestine	Digestive system
2654588208	Bifidobacterium bifidum Calf96	1785	Actinobacteria	186	10.4202	2051223000	Human fecal microbial communities from Orebro University Hospital, Sweden, of individuals with Crohns disease	Host-associated	Human	Large intestine	Digestive system
2654588209	Streptococcus equinus Ye01	1849	Firmicutes	187	10.1136	3300002641	Cattle and sheep rumen microbial communities from New Zealand, for comparative studies	Host-associated	Mammals	0	0
2654588205	Streptococcus sp. NLAE-zl-C503	1875	Firmicutes	188	10.0267	7000000225	Human microbial communities from the National Institute of Health, USA, HMP production phase	Host-associated	Human	Oral	Digestive system
2563366502	Bifidobacterium merycicum DSM 6492	1847	Actinobacteria	188	10.1787	3300003146	Human fecal microbial communities from Washington University at St. Louis, Missouri, USA, of twins	Host-associated	Human	Large intestine	Digestive system
2563366502	Bifidobacterium merycicum DSM 6492	1847	Actinobacteria	188	10.1787	7000000585	Human microbial communities from the National Institute of Health, USA, HMP production phase	Host-associated	Human	Large intestine	Digestive system
2558860117	Bifidobacterium ruminantium DSM 6489	1834	Actinobacteria	188	10.2508	7000000329	Human microbial communities from the National Institute of Health, USA, HMP production phase	Host-associated	Human	Large intestine	Digestive system
2654588205	Streptococcus sp. NLAE-zl-C503	1875	Firmicutes	189	10.08	2236661024	Human oral microbial communities from Stanford University, California, USA (12)	Host-associated	Human	Oral	Digestive system
2654588208	Bifidobacterium bifidum Calf96	1785	Actinobacteria	189	10.5882	7000000232	Human microbial communities from the National Institute of Health, USA, HMP production phase	Host-associated	Human	Large intestine	Digestive system
2654588205	Streptococcus sp. NLAE-zl-C503	1875	Firmicutes	190	10.1333	7000000564	Human microbial communities from the National Institute of Health, USA, HMP production phase	Host-associated	Human	Oral	Digestive system
2563366502	Bifidobacterium merycicum DSM 6492	1847	Actinobacteria	190	10.287	7000000417	Human microbial communities from the National Institute of Health, USA, HMP production phase	Host-associated	Human	Large intestine	Digestive system
2561511099	Bifidobacterium adolescentis DSM 20087	1638	Actinobacteria	191	11.6606	7000000538	Human microbial communities from the National Institute of Health, USA, HMP production phase	Host-associated	Human	Large intestine	Digestive system
2654588205	Streptococcus sp. NLAE-zl-C503	1875	Firmicutes	192	10.24	7000000448	Human microbial communities from the National Institute of Health, USA, HMP production phase	Host-associated	Human	Oral	Digestive system
2623620625	Bacteroidales bacterium WCE2004	1936	Bacteroidetes	193	9.96901	3300001395	Goat rumen microbial communities from Langston University, Oklahoma, USA	Host-associated	Mammals	Stomach	Digestive system
2623620621	Bacteroidales bacterium WCE2008	1922	Bacteroidetes	193	10.0416	2124908003	Trichechus manatus rumen microbial communities from Placencia lagoon, Belize	Host-associated	Mammals	Stomach	Digestive system
2654588205	Streptococcus sp. NLAE-zl-C503	1875	Firmicutes	193	10.2933	7000000639	Human microbial communities from the National Institute of Health, USA, HMP production phase	Host-associated	Human	Oral	Digestive system
2651870307	Streptococcus equinus MPR2	1784	Firmicutes	193	10.8184	3300002163	Biogas fermentation microbial communities from biogas plants in Germany	Engineered	Biotransformation	Unclassified	Mixed alcohol bioreactor
2623620621	Bacteroidales bacterium WCE2008	1922	Bacteroidetes	194	10.0937	2236876025	Switchgrass-associated bovine rumen microbial communities from Urbana, Illinois, USA	Host-associated	Mammals	Stomach	Digestive system
2623620621	Bacteroidales bacterium WCE2008	1922	Bacteroidetes	194	10.0937	2088090022	Rumen microbial communities of musk oxen from Alaska	Host-associated	Mammals	Midgut	Digestive system
2563366502	Bifidobacterium merycicum DSM 6492	1847	Actinobacteria	194	10.5035	2166559011	Microbial communities from the Atlantic Ocean and human feces from France, grouped together for a comparative study	Host-associated	Human	Large intestine	Digestive system
2651870309	Streptococcus equinus MPR1	1784	Firmicutes	194	10.8744	3300002163	Biogas fermentation microbial communities from biogas plants in Germany	Engineered	Biotransformation	Unclassified	Mixed alcohol bioreactor
2651870309	Streptococcus equinus MPR1	1784	Firmicutes	194	10.8744	3300000290	Human fecal microbial communities from University College Cork, Ireland, of the elderly Irish population	Host-associated	Human	Large intestine	Digestive system
2651870307	Streptococcus equinus MPR2	1784	Firmicutes	194	10.8744	3300000290	Human fecal microbial communities from University College Cork, Ireland, of the elderly Irish population	Host-associated	Human	Large intestine	Digestive system
2667527398	Unclassified archaeon ISO4-G1	1500	Euryarchaeota	194	12.9333	3300001451	Goat rumen microbial communities from Langston University, Oklahoma, USA	Host-associated	Mammals	Stomach	Digestive system
2623620625	Bacteroidales bacterium WCE2004	1936	Bacteroidetes	195	10.0723	2088090021	Rumen microbial communities of musk oxen from Alaska	Host-associated	Mammals	Unclassified	Digestive system
2654588205	Streptococcus sp. NLAE-zl-C503	1875	Firmicutes	195	10.4	3300004652	Human microbial communities from the National Institute of Health, USA, HMP production phase	Host-associated	Human	Oral	Digestive system
2654588114	Lactobacillus ruminis WC1T17	1829	Firmicutes	195	10.6616	3300000329	Human fecal microbial communities from University College Cork, Ireland, of the elderly Irish population	Host-associated	Human	Large intestine	Digestive system
2558860129	Bifidobacterium thermophilum DSM 20212	1733	Actinobacteria	195	11.2522	2051223005	Human fecal microbial communities from Orebro University Hospital, Sweden, of individuals with Crohns disease	Host-associated	Human	Large intestine	Digestive system
2561511099	Bifidobacterium adolescentis DSM 20087	1638	Actinobacteria	195	11.9048	7000000329	Human microbial communities from the National Institute of Health, USA, HMP production phase	Host-associated	Human	Large intestine	Digestive system
2558860115	Bifidobacterium pseudolongum globosum DSM 20092	1586	Actinobacteria	195	12.2951	3300005461	Mouse cecum microbial communities from Vienna, Austria	Host-associated	Mammals	Intestine	Gastrointestinal tract
2654588205	Streptococcus sp. NLAE-zl-C503	1875	Firmicutes	197	10.5067	7000000725	Human microbial communities from the National Institute of Health, USA, HMP production phase	Host-associated	Human	Oral	Digestive system
2681812966	Methanobrevibacter YLM1	1840	Euryarchaeota	197	10.7065	3300002194	Compost microbial communities from Sao Paulo Zoo, Brazil	Engineered	Solid waste	Unclassified	Composting
2558860117	Bifidobacterium ruminantium DSM 6489	1834	Actinobacteria	197	10.7415	7000000067	Human microbial communities from the National Institute of Health, USA, HMP production phase	Host-associated	Human	Vagina	Reproductive system
2654588208	Bifidobacterium bifidum Calf96	1785	Actinobacteria	197	11.0364	3300005660	Active sludge and wastewater microbial communities from Klosterneuburg, Austria	Engineered	Wastewater	Unclassified	Activated Sludge
2585427973	Streptococcus equinus HC5	1729	Firmicutes	197	11.3939	3300002163	Biogas fermentation microbial communities from biogas plants in Germany	Engineered	Biotransformation	Unclassified	Mixed alcohol bioreactor
2654588197	Streptococcus equinus Sb09	1976	Firmicutes	198	10.0202	3300002163	Biogas fermentation microbial communities from biogas plants in Germany	Engineered	Biotransformation	Unclassified	Mixed alcohol bioreactor
2651870306	Streptococcus equinus Sb04	1822	Firmicutes	198	10.8672	3300002170	Biogas fermentation microbial communities from biogas plants in Germany	Engineered	Biotransformation	Unclassified	Mixed alcohol bioreactor
2593339150	Methanobrevibacter olleyae DSM 16632	1813	Euryarchaeota	198	10.9211	3300002194	Compost microbial communities from Sao Paulo Zoo, Brazil	Engineered	Solid waste	Unclassified	Composting
2623620621	Bacteroidales bacterium WCE2008	1922	Bacteroidetes	199	10.3538	2088090023	Rumen microbial communities of musk oxen from Alaska	Host-associated	Mammals	Midgut	Digestive system
2651870312	Bifidobacterium breve RP2	1910	Actinobacteria	199	10.4188	3300000289	Human fecal microbial communities from University College Cork, Ireland, of the elderly Irish population	Host-associated	Human	Large intestine	Digestive system
2563366502	Bifidobacterium merycicum DSM 6492	1847	Actinobacteria	199	10.7742	2058419019	Feline fecal microbial communities from Illinois, USA	Host-associated	Mammals	Large intestine	Digestive system
2654588208	Bifidobacterium bifidum Calf96	1785	Actinobacteria	199	11.1485	3300000282	Human fecal microbial communities from University College Cork, Ireland, of the elderly Irish population	Host-associated	Human	Large intestine	Digestive system
2561511230	Blautia schinkii DSM 10518	5804	Firmicutes	200	3.4459	7000000329	Human microbial communities from the National Institute of Health, USA, HMP production phase	Host-associated	Human	Large intestine	Digestive system
2623620521	Lachnoclostridium lavalense NLAE-zl-G277	5670	Firmicutes	200	3.52734	3300008726	Human microbial communities from the National Institute of Health, USA, HMP production phase	Host-associated	Human	Large intestine	Digestive system
2654588118	Lachnoclostridium oroticum NLAE-zl-C242	5144	Firmicutes	200	3.88802	3300007184	Human microbial communities from the National Institute of Health, USA, HMP production phase	Host-associated	Human	Large intestine	Digestive system
2654588118	Lachnoclostridium oroticum NLAE-zl-C242	5144	Firmicutes	200	3.88802	3300006746	Human microbial communities from the National Institute of Health, USA, HMP production phase	Host-associated	Human	Large intestine	Digestive system
2654588118	Lachnoclostridium oroticum NLAE-zl-C242	5144	Firmicutes	200	3.88802	7000000516	Human microbial communities from the National Institute of Health, USA, HMP production phase	Host-associated	Human	Large intestine	Digestive system
2514885004	Bacteroides thetaiotaomicron NLAE-zl-G288	5045	Bacteroidetes	200	3.96432	3300001784	Microbial communities from bioreactor (seeded with sewage sludge) at LBNL, California, USA	Engineered	Bioreactor	0	Unclassified
2654588179	Bacteroides thetaiotaomicron NLAE-zl-C579	5039	Bacteroidetes	200	3.96904	2049941001	Mixed alcohol bioreactor microbial communities from Texas A&M University	Engineered	Biotransformation	Unclassified	Mixed alcohol bioreactor
2513020026	Bacteroides xylanisolvens NLAE-zl-C339	4666	Bacteroidetes	200	4.28633	7000000360	Human microbial communities from the National Institute of Health, USA, HMP production phase	Host-associated	Human	Large intestine	Digestive system
2651870313	Citrobacter sp. NLAE-zl-C269	4662	Proteobacteria	200	4.29	3300005290	Miscanthus rhizosphere microbial communities from Kellogg Biological Station, Michigan State University, USA	Host-associated	Plants	Unclassified	Rhizoplane
2593339260	Bacteroides sp. AR29	4628	Bacteroidetes	200	4.32152	2149837015	Human fecal microbial communities from the University of Arizona, for HMP training	Host-associated	Human	Large intestine	Digestive system
2623620452	Bacillus licheniformis VTM3R78	4158	Firmicutes	200	4.81	3300004634	Ionic liquid and high solid enriched microbial communities from the Joint BioEnergy Institute, California, USA	Engineered	Lab enrichment	0	0
2524614702	Dorea sp. AGR2135	3448	Firmicutes	200	5.80046	3300007717	Human microbial communities from the National Institute of Health, USA, HMP production phase	Host-associated	Human	Large intestine	Digestive system
2563366721	Peptostreptococcaceae bacterium VA2	3393	Firmicutes	200	5.89449	3300006879	Agricultural soil microbial communities from Utah and Georgia to study Nitrogen management	Environmental	Terrestrial	Unclassified	Soil
2593339257	Blautia sp. SF-50	3365	Firmicutes	200	5.94354	7000000184	Human microbial communities from the National Institute of Health, USA, HMP production phase	Host-associated	Human	Large intestine	Digestive system
2593339257	Blautia sp. SF-50	3365	Firmicutes	200	5.94354	7000000715	Human microbial communities from the National Institute of Health, USA, HMP production phase	Host-associated	Human	Large intestine	Digestive system
2524614712	Blautia wexlerae AGR2146	3287	Firmicutes	200	6.08458	3300007524	Human microbial communities from the National Institute of Health, USA, HMP production phase	Host-associated	Human	Large intestine	Digestive system
2546825524	Ruminococcus flavefaciens ATCC 19208	3094	Firmicutes	200	6.46412	3300006599	Active sludge microbial communities of municipal wastewater-treating anaerobic digesters from various locations	Engineered	Wastewater	Unclassified	Anaerobic digestor
2593339146	Ruminococcus flavefaciens YRD2003	3044	Firmicutes	200	6.5703	2236876025	Switchgrass-associated bovine rumen microbial communities from Urbana, Illinois, USA	Host-associated	Mammals	Stomach	Digestive system
2634166387	Acinetobacter sp. HR7	3024	Proteobacteria	200	6.61376	3300005072	Compost microbial communities from Sao Paulo Zoo, Brazil	Engineered	Solid waste	0	Solid animal waste
2558860145	Prevotella sp. HUN102	2929	Bacteroidetes	200	6.82827	3300008682	Human microbial communities from the National Institute of Health, USA, HMP production phase	Host-associated	Human	Oral	Digestive system
2558860145	Prevotella sp. HUN102	2929	Bacteroidetes	200	6.82827	3300007566	Human microbial communities from the National Institute of Health, USA, HMP production phase	Host-associated	Human	Oral	Digestive system
2651870317	Acinetobacter sp. DSM 11652	2868	Proteobacteria	200	6.9735	3300000333	European and Africanized bee gut microbial communities from the USDA-ARS Beltsville Bee Research Center	Host-associated	Arthropoda	Gut	Digestive system
2558860990	Prevotella sp. MA2016	2770	Bacteroidetes	200	7.22022	2088090023	Rumen microbial communities of musk oxen from Alaska	Host-associated	Mammals	Midgut	Digestive system
2593339220	Lachnospiraceae bacterium G11	2740	Firmicutes	200	7.29927	2088090000	Rangifer tarandus platyrhynchus rumen microbial communities from Svalbard, Norway	Host-associated	Mammals	Stomach	Digestive system
2608642100	Actinomyces ruminicola KPR-7B	2729	Actinobacteria	200	7.32869	3300004400	Human microbial communities from the National Institute of Health, USA, HMP production phase	Host-associated	Human	Oral	Digestive system
2593339241	Ruminococcaceae bacterium YRB3002	2652	Firmicutes	200	7.54148	3300003523	Camel rumen microbial communities from Jandagh-Isfahan, Iran	Host-associated	Mammals	Foregut	Digestive system
2651870319	Actinomyces ruminicola DSM 27982	2561	Actinobacteria	200	7.80945	3300006253	Human microbial communities from the National Institute of Health, USA, HMP production phase	Host-associated	Human	Oral	Digestive system
2651870315	Lachnospira multipara D15d	2520	Firmicutes	200	7.93651	3300000289	Human fecal microbial communities from University College Cork, Ireland, of the elderly Irish population	Host-associated	Human	Large intestine	Digestive system
2561511068	Staphylococcus epidermidis AG42	2375	Firmicutes	200	8.42105	3300003337	Upper troposphere microbial communities above oceans and continental USA that affect ice or cloud condensation nuclei	Environmental	Air	Unclassified	Outdoor Air
2593339212	Streptococcus henryi A-4	2335	Firmicutes	200	8.56531	3300008420	Human microbial communities from the National Institute of Health, USA, HMP production phase	Host-associated	Human	Oral	Digestive system
2593339212	Streptococcus henryi A-4	2335	Firmicutes	200	8.56531	3300006563	Human microbial communities from the National Institute of Health, USA, HMP production phase	Host-associated	Human	Oral	Digestive system
2593339212	Streptococcus henryi A-4	2335	Firmicutes	200	8.56531	3300004987	Human microbial communities from the National Institute of Health, USA, HMP production phase	Host-associated	Human	Oral	Digestive system
2558309039	Megasphaera elsdenii T81	2303	Firmicutes	200	8.68432	7000000715	Human microbial communities from the National Institute of Health, USA, HMP production phase	Host-associated	Human	Large intestine	Digestive system
2526164514	Prevotella albensis DSM 11370	2283	Bacteroidetes	200	8.7604	7000000574	Human microbial communities from the National Institute of Health, USA, HMP production phase	Host-associated	Human	Oral	Digestive system
2651870314	Actinomyces denticolens PA	2281	Actinobacteria	200	8.76808	3300004456	Human microbial communities from the National Institute of Health, USA, HMP production phase	Host-associated	Human	Oral	Digestive system
2651870314	Actinomyces denticolens PA	2281	Actinobacteria	200	8.76808	3300004397	Human microbial communities from the National Institute of Health, USA, HMP production phase	Host-associated	Human	Oral	Digestive system
2651870314	Actinomyces denticolens PA	2281	Actinobacteria	200	8.76808	3300004349	Human microbial communities from the National Institute of Health, USA, HMP production phase	Host-associated	Human	Oral	Digestive system
2606217755	Streptococcus gallolyticus VTM2R47	2179	Firmicutes	200	9.17852	2051223001	Human fecal microbial communities from Orebro University Hospital, Sweden, of individuals with Crohns disease	Host-associated	Human	Large intestine	Digestive system
2593339215	Basfia succiniciproducens KPR-2	2159	Proteobacteria	200	9.26355	7000000479	Human microbial communities from the National Institute of Health, USA, HMP production phase	Host-associated	Human	Oral	Digestive system
2593339215	Basfia succiniciproducens KPR-2	2159	Proteobacteria	200	9.26355	7000000180	Human microbial communities from the National Institute of Health, USA, HMP production phase	Host-associated	Human	Oral	Digestive system
637000156	Mannheimia succiniciproducens MBEL55E	2117	Proteobacteria	200	9.44733	3300005029	Human microbial communities from the National Institute of Health, USA, HMP production phase	Host-associated	Human	Oral	Digestive system
637000156	Mannheimia succiniciproducens MBEL55E	2117	Proteobacteria	200	9.44733	3300004456	Human microbial communities from the National Institute of Health, USA, HMP production phase	Host-associated	Human	Oral	Digestive system
637000156	Mannheimia succiniciproducens MBEL55E	2117	Proteobacteria	200	9.44733	3300004392	Human microbial communities from the National Institute of Health, USA, HMP production phase	Host-associated	Human	Oral	Digestive system
637000156	Mannheimia succiniciproducens MBEL55E	2117	Proteobacteria	200	9.44733	3300004395	Human microbial communities from the National Institute of Health, USA, HMP production phase	Host-associated	Human	Oral	Digestive system
637000156	Mannheimia succiniciproducens MBEL55E	2117	Proteobacteria	200	9.44733	7000000275	Human microbial communities from the National Institute of Health, USA, HMP production phase	Host-associated	Human	Oral	Digestive system
637000156	Mannheimia succiniciproducens MBEL55E	2117	Proteobacteria	200	9.44733	7000000175	Human microbial communities from the National Institute of Health, USA, HMP production phase	Host-associated	Human	Oral	Digestive system
640753001	Actinobacillus succinogenes 130Z	2115	Proteobacteria	200	9.45626	3300007968	Human microbial communities from the National Institute of Health, USA, HMP production phase	Host-associated	Human	Oral	Digestive system
2593339214	Basfia succiniciproducens DSM 22022	2028	Proteobacteria	200	9.86193	3300007792	Human microbial communities from the National Institute of Health, USA, HMP production phase	Host-associated	Human	Oral	Digestive system
2593339214	Basfia succiniciproducens DSM 22022	2028	Proteobacteria	200	9.86193	3300004898	Human microbial communities from the National Institute of Health, USA, HMP production phase	Host-associated	Human	Oral	Digestive system
2593339214	Basfia succiniciproducens DSM 22022	2028	Proteobacteria	200	9.86193	3300004411	Human microbial communities from the National Institute of Health, USA, HMP production phase	Host-associated	Human	Oral	Digestive system
2623620625	Bacteroidales bacterium WCE2004	1936	Bacteroidetes	200	10.3306	3300001451	Goat rumen microbial communities from Langston University, Oklahoma, USA	Host-associated	Mammals	Stomach	Digestive system
2654588204	Streptococcus equinus MPR4	1874	Firmicutes	200	10.6724	3300002641	Cattle and sheep rumen microbial communities from New Zealand, for comparative studies	Host-associated	Mammals	0	0
2561511230	Blautia schinkii DSM 10518	5804	Firmicutes	201	3.46313	3300007184	Human microbial communities from the National Institute of Health, USA, HMP production phase	Host-associated	Human	Large intestine	Digestive system
2623620521	Lachnoclostridium lavalense NLAE-zl-G277	5670	Firmicutes	201	3.54497	3300003155	Broiler chicken cecum microbial communities from the University of Warwick, United Kingdom	Host-associated	Birds	Ceca	Digestive system
2654588118	Lachnoclostridium oroticum NLAE-zl-C242	5144	Firmicutes	201	3.90747	3300000358	Human fecal microbial communities from University College Cork, Ireland, of the elderly Irish population	Host-associated	Human	Large intestine	Digestive system
2654588118	Lachnoclostridium oroticum NLAE-zl-C242	5144	Firmicutes	201	3.90747	3300006502	Human microbial communities from the National Institute of Health, USA, HMP production phase	Host-associated	Human	Large intestine	Digestive system
2654588179	Bacteroides thetaiotaomicron NLAE-zl-C579	5039	Bacteroidetes	201	3.98889	2124908003	Trichechus manatus rumen microbial communities from Placencia lagoon, Belize	Host-associated	Mammals	Stomach	Digestive system
2585427562	Prauserella rugosa DSM 43194	4923	Actinobacteria	201	4.08288	3300005548	Corn, switchgrass and miscanthus rhizosphere microbial communities from Kellogg Biological Station, Michigan, USA	Host-associated	Plants	Soil	Rhizosphere
2513020025	Bacteroides xylanisolvens NLAE-zl-C29	4754	Bacteroidetes	201	4.22802	3300000296	Human fecal microbial communities from University College Cork, Ireland, of the elderly Irish population	Host-associated	Human	Large intestine	Digestive system
2654588146	Bacteroides ovatus NLAE-zl-C57	4718	Bacteroidetes	201	4.26028	2058419017	Feline fecal microbial communities from Illinois, USA	Host-associated	Mammals	Large intestine	Digestive system
2654588180	Bacteroides xylanisolvens NLAE-zl-C202	4674	Bacteroidetes	201	4.30039	3300000296	Human fecal microbial communities from University College Cork, Ireland, of the elderly Irish population	Host-associated	Human	Large intestine	Digestive system
2651870313	Citrobacter sp. NLAE-zl-C269	4662	Proteobacteria	201	4.31145	3300007990	Human microbial communities from the National Institute of Health, USA, HMP production phase	Host-associated	Human	Large intestine	Digestive system
2639762829	Bordetella trematum HR18	3796	Proteobacteria	201	5.29505	3300005513	Arabidopsis, maize, boechera and miscanthus rhizosphere microbial communities from different US locations	Host-associated	Plants	0	0
2545555826	Ruminococcus gnavus AGR2154	3689	Firmicutes	201	5.44863	3300006463	Human microbial communities from the National Institute of Health, USA, HMP production phase	Host-associated	Human	Large intestine	Digestive system
2654588210	Morganella morganii NLAE-zl-C84	3639	Proteobacteria	201	5.5235	3300003848	Agave microbial communities from California, USA, and Mexico	Host-associated	Plants	Unclassified	Phylloplane
2623620510	Proteus mirabilis NLAE-zl-G534	3596	Proteobacteria	201	5.58954	3300000096	Panchlora sp. gut microbial communities from Gamboa, Panama	Host-associated	Arthropoda	Foregut	Digestive system
2551306113	Pseudochrobactrum sp. AO18b	3549	Proteobacteria	201	5.66357	3300005347	Corn, switchgrass and miscanthus rhizosphere microbial communities from Kellogg Biological Station, Michigan, USA	Host-associated	Plants	Soil	Rhizosphere
2524614702	Dorea sp. AGR2135	3448	Firmicutes	201	5.82947	7000000540	Human microbial communities from the National Institute of Health, USA, HMP production phase	Host-associated	Human	Large intestine	Digestive system
2654588119	Proteus mirabilis NLAE-zl-C285	3397	Proteobacteria	201	5.91699	3300005640	Permafrost soil microbial communities from the Arctic, to analyse light accelerated degradation of dissolved organic matter (DOM)	Environmental	Terrestrial	Wetlands	Soil
2593339257	Blautia sp. SF-50	3365	Firmicutes	201	5.97325	7000000272	Human microbial communities from the National Institute of Health, USA, HMP production phase	Host-associated	Human	Large intestine	Digestive system
2524614712	Blautia wexlerae AGR2146	3287	Firmicutes	201	6.115	3300006296	Human microbial communities from the National Institute of Health, USA, HMP production phase	Host-associated	Human	Large intestine	Digestive system
2524614712	Blautia wexlerae AGR2146	3287	Firmicutes	201	6.115	7000000444	Human microbial communities from the National Institute of Health, USA, HMP production phase	Host-associated	Human	Large intestine	Digestive system
2524614712	Blautia wexlerae AGR2146	3287	Firmicutes	201	6.115	7000000735	Human microbial communities from the National Institute of Health, USA, HMP production phase	Host-associated	Human	Large intestine	Digestive system
2571042740	Ruminococcus flavefaciens 007c	3212	Firmicutes	201	6.25778	3300006599	Active sludge microbial communities of municipal wastewater-treating anaerobic digesters from various locations	Engineered	Wastewater	Unclassified	Anaerobic digestor
2561511134	Bacteroides sp. Ga6A2	3208	Bacteroidetes	201	6.26559	3300000210	Sheep rumen microbial communities from New Zealand from high and low methane emitting sheep	Host-associated	Mammals	Stomach	Digestive system
2562617030	Bacteroides sp. Ga6A1	3197	Bacteroidetes	201	6.28714	3300000210	Sheep rumen microbial communities from New Zealand from high and low methane emitting sheep	Host-associated	Mammals	Stomach	Digestive system
2654588193	Prevotella ruminicola D31d	3148	Bacteroidetes	201	6.38501	2088090023	Rumen microbial communities of musk oxen from Alaska	Host-associated	Mammals	Midgut	Digestive system
2558860145	Prevotella sp. HUN102	2929	Bacteroidetes	201	6.86241	3300008090	Human microbial communities from the National Institute of Health, USA, HMP production phase	Host-associated	Human	Oral	Digestive system
2558860145	Prevotella sp. HUN102	2929	Bacteroidetes	201	6.86241	3300006744	Human microbial communities from the National Institute of Health, USA, HMP production phase	Host-associated	Human	Oral	Digestive system
2558860145	Prevotella sp. HUN102	2929	Bacteroidetes	201	6.86241	3300005001	Human microbial communities from the National Institute of Health, USA, HMP production phase	Host-associated	Human	Oral	Digestive system
2558860145	Prevotella sp. HUN102	2929	Bacteroidetes	201	6.86241	3300004873	Human microbial communities from the National Institute of Health, USA, HMP production phase	Host-associated	Human	Oral	Digestive system
2558860145	Prevotella sp. HUN102	2929	Bacteroidetes	201	6.86241	7000000707	Human microbial communities from the National Institute of Health, USA, HMP production phase	Host-associated	Human	Oral	Digestive system
2623620458	Prevotella sp. TF2-5	2924	Bacteroidetes	201	6.87415	2088090024	Rumen microbial communities of musk oxen from Alaska	Host-associated	Mammals	Stomach	Digestive system
2651870317	Acinetobacter sp. DSM 11652	2868	Proteobacteria	201	7.00837	3300005656	Active sludge and wastewater microbial communities from Klosterneuburg, Austria	Engineered	Wastewater	Unclassified	Activated Sludge
648276714	Prevotella bryantii B14	2780	Bacteroidetes	201	7.23022	7000000584	Human microbial communities from the National Institute of Health, USA, HMP production phase	Host-associated	Human	Oral	Digestive system
2582581266	Lampropedia hyalina DSM 16112	2733	Proteobacteria	201	7.35456	3300000052	Hydrocarbon resource environments microbial communities from Canada and USA	Engineered	Biotransformation	Unclassified	Microbial solubilization of coal
2608642100	Actinomyces ruminicola KPR-7B	2729	Actinobacteria	201	7.36534	3300004846	Human microbial communities from the National Institute of Health, USA, HMP production phase	Host-associated	Human	Oral	Digestive system
2651870319	Actinomyces ruminicola DSM 27982	2561	Actinobacteria	201	7.8485	3300008075	Human microbial communities from the National Institute of Health, USA, HMP production phase	Host-associated	Human	Oral	Digestive system
2651870319	Actinomyces ruminicola DSM 27982	2561	Actinobacteria	201	7.8485	3300004952	Human microbial communities from the National Institute of Health, USA, HMP production phase	Host-associated	Human	Oral	Digestive system
2651870319	Actinomyces ruminicola DSM 27982	2561	Actinobacteria	201	7.8485	3300004372	Human microbial communities from the National Institute of Health, USA, HMP production phase	Host-associated	Human	Oral	Digestive system
2651870319	Actinomyces ruminicola DSM 27982	2561	Actinobacteria	201	7.8485	7000000018	Human microbial communities from the National Institute of Health, USA, HMP production phase	Host-associated	Human	Oral	Digestive system
643348538	Desulfovibrio desulfuricans desulfuricans ATCC 27774	2382	Proteobacteria	201	8.43829	3300001784	Microbial communities from bioreactor (seeded with sewage sludge) at LBNL, California, USA	Engineered	Bioreactor	0	Unclassified
2561511068	Staphylococcus epidermidis AG42	2375	Firmicutes	201	8.46316	7000000629	Human microbial communities from the National Institute of Health, USA, HMP production phase	Host-associated	Human	Nasopharyngeal	Respiratory system
2593339212	Streptococcus henryi A-4	2335	Firmicutes	201	8.60814	3300007977	Human microbial communities from the National Institute of Health, USA, HMP production phase	Host-associated	Human	Oral	Digestive system
2593339212	Streptococcus henryi A-4	2335	Firmicutes	201	8.60814	3300005001	Human microbial communities from the National Institute of Health, USA, HMP production phase	Host-associated	Human	Oral	Digestive system
2593339212	Streptococcus henryi A-4	2335	Firmicutes	201	8.60814	3300004948	Human microbial communities from the National Institute of Health, USA, HMP production phase	Host-associated	Human	Oral	Digestive system
2593339212	Streptococcus henryi A-4	2335	Firmicutes	201	8.60814	3300004433	Human microbial communities from the National Institute of Health, USA, HMP production phase	Host-associated	Human	Oral	Digestive system
2593339212	Streptococcus henryi A-4	2335	Firmicutes	201	8.60814	3300004386	Human microbial communities from the National Institute of Health, USA, HMP production phase	Host-associated	Human	Oral	Digestive system
2623620480	Staphylococcus epidermidis NLAE-zl-G239	2328	Firmicutes	201	8.63402	3300007785	Human microbial communities from the National Institute of Health, USA, HMP production phase	Host-associated	Human	retroauricular crease	Skin
2654588184	Propionibacterium acnes NLAE-zl-G260	2327	Actinobacteria	201	8.63773	3300006677	Human microbial communities from the National Institute of Health, USA, HMP production phase	Host-associated	Human	retroauricular crease	Skin
2574179727	Alysiella filiformis DSM 16848	2293	Proteobacteria	201	8.76581	3300007997	Human microbial communities from the National Institute of Health, USA, HMP production phase	Host-associated	Human	Oral	Digestive system
2526164514	Prevotella albensis DSM 11370	2283	Bacteroidetes	201	8.8042	7000000005	Human microbial communities from the National Institute of Health, USA, HMP production phase	Host-associated	Human	Oral	Digestive system
2651870314	Actinomyces denticolens PA	2281	Actinobacteria	201	8.81192	3300004946	Human microbial communities from the National Institute of Health, USA, HMP production phase	Host-associated	Human	Oral	Digestive system
2593339215	Basfia succiniciproducens KPR-2	2159	Proteobacteria	201	9.30987	3300007792	Human microbial communities from the National Institute of Health, USA, HMP production phase	Host-associated	Human	Oral	Digestive system
2593339215	Basfia succiniciproducens KPR-2	2159	Proteobacteria	201	9.30987	3300004392	Human microbial communities from the National Institute of Health, USA, HMP production phase	Host-associated	Human	Oral	Digestive system
2593339215	Basfia succiniciproducens KPR-2	2159	Proteobacteria	201	9.30987	7000000007	Human microbial communities from the National Institute of Health, USA, HMP production phase	Host-associated	Human	Oral	Digestive system
2593339215	Basfia succiniciproducens KPR-2	2159	Proteobacteria	201	9.30987	7000000496	Human microbial communities from the National Institute of Health, USA, HMP production phase	Host-associated	Human	Oral	Digestive system
640753001	Actinobacillus succinogenes 130Z	2115	Proteobacteria	201	9.50355	3300007309	Human microbial communities from the National Institute of Health, USA, HMP production phase	Host-associated	Human	Oral	Digestive system
640753001	Actinobacillus succinogenes 130Z	2115	Proteobacteria	201	9.50355	3300004428	Human microbial communities from the National Institute of Health, USA, HMP production phase	Host-associated	Human	Oral	Digestive system
640753001	Actinobacillus succinogenes 130Z	2115	Proteobacteria	201	9.50355	3300004419	Human microbial communities from the National Institute of Health, USA, HMP production phase	Host-associated	Human	Oral	Digestive system
640753001	Actinobacillus succinogenes 130Z	2115	Proteobacteria	201	9.50355	3300004351	Human microbial communities from the National Institute of Health, USA, HMP production phase	Host-associated	Human	Oral	Digestive system
640753001	Actinobacillus succinogenes 130Z	2115	Proteobacteria	201	9.50355	7000000221	Human microbial communities from the National Institute of Health, USA, HMP production phase	Host-associated	Human	Oral	Digestive system
2593339214	Basfia succiniciproducens DSM 22022	2028	Proteobacteria	201	9.91124	3300008080	Human microbial communities from the National Institute of Health, USA, HMP production phase	Host-associated	Human	Oral	Digestive system
2593339214	Basfia succiniciproducens DSM 22022	2028	Proteobacteria	201	9.91124	3300004939	Human microbial communities from the National Institute of Health, USA, HMP production phase	Host-associated	Human	Oral	Digestive system
2651870312	Bifidobacterium breve RP2	1910	Actinobacteria	201	10.5236	2051223002	Human fecal microbial communities from Orebro University Hospital, Sweden, of individuals with Crohns disease	Host-associated	Human	Large intestine	Digestive system
2561511230	Blautia schinkii DSM 10518	5804	Firmicutes	202	3.48036	3300000287	Human fecal microbial communities from University College Cork, Ireland, of the elderly Irish population	Host-associated	Human	Large intestine	Digestive system
2561511230	Blautia schinkii DSM 10518	5804	Firmicutes	202	3.48036	7000000385	Human microbial communities from the National Institute of Health, USA, HMP production phase	Host-associated	Human	Large intestine	Digestive system
2561511230	Blautia schinkii DSM 10518	5804	Firmicutes	202	3.48036	7000000628	Human microbial communities from the National Institute of Health, USA, HMP production phase	Host-associated	Human	Large intestine	Digestive system
2654588118	Lachnoclostridium oroticum NLAE-zl-C242	5144	Firmicutes	202	3.92691	3300007975	Human microbial communities from the National Institute of Health, USA, HMP production phase	Host-associated	Human	Large intestine	Digestive system
2654588118	Lachnoclostridium oroticum NLAE-zl-C242	5144	Firmicutes	202	3.92691	7000000329	Human microbial communities from the National Institute of Health, USA, HMP production phase	Host-associated	Human	Large intestine	Digestive system
2654588118	Lachnoclostridium oroticum NLAE-zl-C242	5144	Firmicutes	202	3.92691	7000000628	Human microbial communities from the National Institute of Health, USA, HMP production phase	Host-associated	Human	Large intestine	Digestive system
2654588144	Lachnoclostridium clostridioforme NLAE-zl-G208	5091	Firmicutes	202	3.96779	2070309017	Human fecal microbial communities from Orebro University Hospital, Sweden, of individuals with Crohns disease	Host-associated	Human	Large intestine	Digestive system
2654588145	Lachnoclostridium clostridioforme NLAE-zl-C196	5072	Firmicutes	202	3.98265	2070309017	Human fecal microbial communities from Orebro University Hospital, Sweden, of individuals with Crohns disease	Host-associated	Human	Large intestine	Digestive system
2514885004	Bacteroides thetaiotaomicron NLAE-zl-G288	5045	Bacteroidetes	202	4.00396	2124908003	Trichechus manatus rumen microbial communities from Placencia lagoon, Belize	Host-associated	Mammals	Stomach	Digestive system
2593339226	Bacteroides thetaiotaomicron KPPR-3	4847	Bacteroidetes	202	4.16753	2051223002	Human fecal microbial communities from Orebro University Hospital, Sweden, of individuals with Crohns disease	Host-associated	Human	Large intestine	Digestive system
2654588181	Shigella sonnei NLAE-zl-G496	4715	Proteobacteria	202	4.2842	2166559008	Microbial communities from the Atlantic Ocean and human feces from France, grouped together for a comparative study	Host-associated	Human	Large intestine	Digestive system
2524614694	Butyrivibrio sp. AC2005	4681	Firmicutes	202	4.31532	3300002597	Camel rumen microbial communities from Jandagh-Isfahan, Iran	Host-associated	Mammals	Foregut	Digestive system
2654588143	Bacteroides ovatus NLAE-zl-C500	4617	Bacteroidetes	202	4.37514	2199352027	Microbial communities from bioreactor (seeded with sewage sludge) at LBNL, California, USA	Engineered	Bioreactor	0	Unclassified
2608642106	Escherichia coli PA-3	4547	Proteobacteria	202	4.44249	3300005367	Corn, switchgrass and miscanthus rhizosphere microbial communities from Kellogg Biological Station, Michigan, USA	Host-associated	Plants	Soil	Rhizosphere
2608642106	Escherichia coli PA-3	4547	Proteobacteria	202	4.44249	7000000585	Human microbial communities from the National Institute of Health, USA, HMP production phase	Host-associated	Human	Large intestine	Digestive system
2608642106	Escherichia coli PA-3	4547	Proteobacteria	202	4.44249	2166559008	Microbial communities from the Atlantic Ocean and human feces from France, grouped together for a comparative study	Host-associated	Human	Large intestine	Digestive system
2651870320	Lachnoclostridium contortum NLAE-zl-C134	4333	Firmicutes	202	4.6619	3300000287	Human fecal microbial communities from University College Cork, Ireland, of the elderly Irish population	Host-associated	Human	Large intestine	Digestive system
2651870320	Lachnoclostridium contortum NLAE-zl-C134	4333	Firmicutes	202	4.6619	3300005469	Mouse cecum microbial communities from Vienna, Austria	Host-associated	Mammals	Intestine	Gastrointestinal tract
2623620522	Bacteroides vulgatus NLAE-zl-G202	4247	Bacteroidetes	202	4.7563	3300004628	Microbial communities from bioreactor (seeded with sewage sludge) at LBNL, California, USA	Engineered	Bioreactor	0	Unclassified
649633094	Ruminococcus albus 7	4014	Firmicutes	202	5.03239	3300000296	Human fecal microbial communities from University College Cork, Ireland, of the elderly Irish population	Host-associated	Human	Large intestine	Digestive system
2524614690	Butyrivibrio sp. AD3002	3874	Firmicutes	202	5.21425	2061766007	Bovine rumen microbial communities from Illinois University that are switchgrass associated	Host-associated	Mammals	Stomach	Digestive system
2524614701	Dorea longicatena AGR2136	3529	Firmicutes	202	5.724	3300007055	Human microbial communities from the National Institute of Health, USA, HMP production phase	Host-associated	Human	Large intestine	Digestive system
2524614701	Dorea longicatena AGR2136	3529	Firmicutes	202	5.724	7000000289	Human microbial communities from the National Institute of Health, USA, HMP production phase	Host-associated	Human	Large intestine	Digestive system
2524614702	Dorea sp. AGR2135	3448	Firmicutes	202	5.85847	7000000100	Human microbial communities from the National Institute of Health, USA, HMP production phase	Host-associated	Human	Large intestine	Digestive system
2654588119	Proteus mirabilis NLAE-zl-C285	3397	Proteobacteria	202	5.94642	3300000096	Panchlora sp. gut microbial communities from Gamboa, Panama	Host-associated	Arthropoda	Foregut	Digestive system
2593339257	Blautia sp. SF-50	3365	Firmicutes	202	6.00297	3300000358	Human fecal microbial communities from University College Cork, Ireland, of the elderly Irish population	Host-associated	Human	Large intestine	Digestive system
2524614712	Blautia wexlerae AGR2146	3287	Firmicutes	202	6.14542	3300006298	Human microbial communities from the National Institute of Health, USA, HMP production phase	Host-associated	Human	Large intestine	Digestive system
2524614712	Blautia wexlerae AGR2146	3287	Firmicutes	202	6.14542	7000000475	Human microbial communities from the National Institute of Health, USA, HMP production phase	Host-associated	Human	Large intestine	Digestive system
2524614712	Blautia wexlerae AGR2146	3287	Firmicutes	202	6.14542	7000000464	Human microbial communities from the National Institute of Health, USA, HMP production phase	Host-associated	Human	Large intestine	Digestive system
2524614686	Selenomonas ruminantium ATCC 12561	3166	Firmicutes	202	6.38029	3300001395	Goat rumen microbial communities from Langston University, Oklahoma, USA	Host-associated	Mammals	Stomach	Digestive system
2540341248	Ruminococcus flavefaciens AE3010	3136	Firmicutes	202	6.44133	7000000271	Human microbial communities from the National Institute of Health, USA, HMP production phase	Host-associated	Human	Large intestine	Digestive system
2634166387	Acinetobacter sp. HR7	3024	Proteobacteria	202	6.67989	3300001037	Lignocellulose-degrading enriched microbial communities from Concordia, Entre Rios, Argentina	Engineered	Lab enrichment	0	Unclassified
2558860145	Prevotella sp. HUN102	2929	Bacteroidetes	202	6.89655	3300008730	Human microbial communities from the National Institute of Health, USA, HMP production phase	Host-associated	Human	Oral	Digestive system
2558860145	Prevotella sp. HUN102	2929	Bacteroidetes	202	6.89655	3300008621	Human microbial communities from the National Institute of Health, USA, HMP production phase	Host-associated	Human	Oral	Digestive system
2558860145	Prevotella sp. HUN102	2929	Bacteroidetes	202	6.89655	3300004997	Human microbial communities from the National Institute of Health, USA, HMP production phase	Host-associated	Human	Oral	Digestive system
2558860145	Prevotella sp. HUN102	2929	Bacteroidetes	202	6.89655	3300004891	Human microbial communities from the National Institute of Health, USA, HMP production phase	Host-associated	Human	Oral	Digestive system
2558860145	Prevotella sp. HUN102	2929	Bacteroidetes	202	6.89655	7000000062	Human microbial communities from the National Institute of Health, USA, HMP production phase	Host-associated	Human	Oral	Digestive system
2651870360	Prevotella sp. KH2C16	2802	Bacteroidetes	202	7.20914	3300004453	Human microbial communities from the National Institute of Health, USA, HMP production phase	Host-associated	Human	Oral	Digestive system
2582581266	Lampropedia hyalina DSM 16112	2733	Proteobacteria	202	7.39115	3300006805	Aqueous microbial communities from the Delaware River and Bay under freshwater to marine salinity gradient to study organic matter cycling in a time-series	Environmental	Aquatic	Coastal	Marine
2608642100	Actinomyces ruminicola KPR-7B	2729	Actinobacteria	202	7.40198	3300007335	Human microbial communities from the National Institute of Health, USA, HMP production phase	Host-associated	Human	Oral	Digestive system
2595698250	Methanosarcina sp. DSM 11855	2658	Euryarchaeota	202	7.5997	2124908038	Soil microbial communities from permafrost in Bonanza Creek, Alaska	Environmental	Terrestrial	Unclassified	Soil
2623620487	Prevotellaceae bacterium KH2P17	2627	Bacteroidetes	202	7.68938	3300004453	Human microbial communities from the National Institute of Health, USA, HMP production phase	Host-associated	Human	Oral	Digestive system
2651870319	Actinomyces ruminicola DSM 27982	2561	Actinobacteria	202	7.88754	3300007335	Human microbial communities from the National Institute of Health, USA, HMP production phase	Host-associated	Human	Oral	Digestive system
2563366735	Propionibacterium sp. MB3007	2335	Actinobacteria	202	8.65096	3300008209	Clean room microbial communities from NASA Spacecraft Assembly Facility at Jet Propulsion Laboratory, Pasadena, California, USA	Engineered	Built environment	Unclassified	Unclassified
2593339212	Streptococcus henryi A-4	2335	Firmicutes	202	8.65096	3300008306	Human microbial communities from the National Institute of Health, USA, HMP production phase	Host-associated	Human	Oral	Digestive system
2593339212	Streptococcus henryi A-4	2335	Firmicutes	202	8.65096	3300004434	Human microbial communities from the National Institute of Health, USA, HMP production phase	Host-associated	Human	Oral	Digestive system
2654588184	Propionibacterium acnes NLAE-zl-G260	2327	Actinobacteria	202	8.6807	3300008209	Clean room microbial communities from NASA Spacecraft Assembly Facility at Jet Propulsion Laboratory, Pasadena, California, USA	Engineered	Built environment	Unclassified	Unclassified
2654588184	Propionibacterium acnes NLAE-zl-G260	2327	Actinobacteria	202	8.6807	7000000746	Human microbial communities from the National Institute of Health, USA, HMP production phase	Host-associated	Human	retroauricular crease	Skin
2627853554	Megasphaera elsdenii J1	2295	Firmicutes	202	8.80174	7000000715	Human microbial communities from the National Institute of Health, USA, HMP production phase	Host-associated	Human	Large intestine	Digestive system
2574179727	Alysiella filiformis DSM 16848	2293	Proteobacteria	202	8.80942	7000000175	Human microbial communities from the National Institute of Health, USA, HMP production phase	Host-associated	Human	Oral	Digestive system
2651870314	Actinomyces denticolens PA	2281	Actinobacteria	202	8.85577	3300004442	Human microbial communities from the National Institute of Health, USA, HMP production phase	Host-associated	Human	Oral	Digestive system
2593339215	Basfia succiniciproducens KPR-2	2159	Proteobacteria	202	9.35618	3300004898	Human microbial communities from the National Institute of Health, USA, HMP production phase	Host-associated	Human	Oral	Digestive system
637000156	Mannheimia succiniciproducens MBEL55E	2117	Proteobacteria	202	9.5418	3300008080	Human microbial communities from the National Institute of Health, USA, HMP production phase	Host-associated	Human	Oral	Digestive system
637000156	Mannheimia succiniciproducens MBEL55E	2117	Proteobacteria	202	9.5418	3300005006	Human microbial communities from the National Institute of Health, USA, HMP production phase	Host-associated	Human	Oral	Digestive system
637000156	Mannheimia succiniciproducens MBEL55E	2117	Proteobacteria	202	9.5418	3300004376	Human microbial communities from the National Institute of Health, USA, HMP production phase	Host-associated	Human	Oral	Digestive system
637000156	Mannheimia succiniciproducens MBEL55E	2117	Proteobacteria	202	9.5418	3300004432	Human microbial communities from the National Institute of Health, USA, HMP production phase	Host-associated	Human	Oral	Digestive system
640753001	Actinobacillus succinogenes 130Z	2115	Proteobacteria	202	9.55083	3300007497	Human microbial communities from the National Institute of Health, USA, HMP production phase	Host-associated	Human	Oral	Digestive system
640753001	Actinobacillus succinogenes 130Z	2115	Proteobacteria	202	9.55083	7000000371	Human microbial communities from the National Institute of Health, USA, HMP production phase	Host-associated	Human	Oral	Digestive system
2593339214	Basfia succiniciproducens DSM 22022	2028	Proteobacteria	202	9.96055	3300007728	Human microbial communities from the National Institute of Health, USA, HMP production phase	Host-associated	Human	Oral	Digestive system
2561511099	Bifidobacterium adolescentis DSM 20087	1638	Actinobacteria	202	12.3321	7000000145	Human microbial communities from the National Institute of Health, USA, HMP production phase	Host-associated	Human	Large intestine	Digestive system
2654588118	Lachnoclostridium oroticum NLAE-zl-C242	5144	Firmicutes	203	3.94635	3300008096	Human microbial communities from the National Institute of Health, USA, HMP production phase	Host-associated	Human	Large intestine	Digestive system
2654588118	Lachnoclostridium oroticum NLAE-zl-C242	5144	Firmicutes	203	3.94635	7000000531	Human microbial communities from the National Institute of Health, USA, HMP production phase	Host-associated	Human	Large intestine	Digestive system
2514885004	Bacteroides thetaiotaomicron NLAE-zl-G288	5045	Bacteroidetes	203	4.02379	2166559011	Microbial communities from the Atlantic Ocean and human feces from France, grouped together for a comparative study	Host-associated	Human	Large intestine	Digestive system
2513020024	Bacteroides xylanisolvens NLAE-zl-C182	4675	Bacteroidetes	203	4.34225	7000000360	Human microbial communities from the National Institute of Health, USA, HMP production phase	Host-associated	Human	Large intestine	Digestive system
2654588180	Bacteroides xylanisolvens NLAE-zl-C202	4674	Bacteroidetes	203	4.34318	7000000360	Human microbial communities from the National Institute of Health, USA, HMP production phase	Host-associated	Human	Large intestine	Digestive system
2651870313	Citrobacter sp. NLAE-zl-C269	4662	Proteobacteria	203	4.35435	3300001538	Permafrost and active layer microbial communities from McGill Arctic Research Station (MARS)	Environmental	Terrestrial	Unclassified	Soil
2513020027	Bacteroides ovatus NLAE-zl-C34	4624	Bacteroidetes	203	4.39014	2058419017	Feline fecal microbial communities from Illinois, USA	Host-associated	Mammals	Large intestine	Digestive system
2513020023	Bacteroides ovatus NLAE-zl-C11	4551	Bacteroidetes	203	4.46056	2058419017	Feline fecal microbial communities from Illinois, USA	Host-associated	Mammals	Large intestine	Digestive system
2651870320	Lachnoclostridium contortum NLAE-zl-C134	4333	Firmicutes	203	4.68498	3300003472	Beaver gut microbial communities from British Columbia, Canada	Host-associated	Mammals	Large intestine	Digestive system
2537562065	Cellvibrio sp. BR	4304	Proteobacteria	203	4.71654	2199352012	Rice-straw enriched compost microbial community from Berkeley	Engineered	Solid waste	Grass	Composting
2654588210	Morganella morganii NLAE-zl-C84	3639	Proteobacteria	203	5.57846	2029527004	Atta cephalotes fungus garden microbial communities from Gamboa, Panama	Host-associated	Arthropoda	Fungus garden	Symbiotic fungal gardens and galleries
2524614687	Butyrivibrio sp. MB2005	3630	Firmicutes	203	5.59229	2061766007	Bovine rumen microbial communities from Illinois University that are switchgrass associated	Host-associated	Mammals	Stomach	Digestive system
2551306113	Pseudochrobactrum sp. AO18b	3549	Proteobacteria	203	5.71992	3300006042	Populus root and rhizosphere microbial communities from Tennessee, USA	Host-associated	Plants	Unclassified	Endosphere
2524614701	Dorea longicatena AGR2136	3529	Firmicutes	203	5.75234	7000000540	Human microbial communities from the National Institute of Health, USA, HMP production phase	Host-associated	Human	Large intestine	Digestive system
2547132412	Ruminococcus flavefaciens 17	3477	Firmicutes	203	5.83837	3300007805	Human microbial communities from the National Institute of Health, USA, HMP production phase	Host-associated	Human	Large intestine	Digestive system
2547132412	Ruminococcus flavefaciens 17	3477	Firmicutes	203	5.83837	2075704000	Bovine rumen microbial communities from Vernon, TX, USA	Host-associated	Mammals	Foregut	Digestive system
2593339257	Blautia sp. SF-50	3365	Firmicutes	203	6.03269	3300008599	Human microbial communities from the National Institute of Health, USA, HMP production phase	Host-associated	Human	Large intestine	Digestive system
2524614712	Blautia wexlerae AGR2146	3287	Firmicutes	203	6.17584	3300007717	Human microbial communities from the National Institute of Health, USA, HMP production phase	Host-associated	Human	Large intestine	Digestive system
2623620477	Treponema bryantii B25	3056	Spirochaetes	203	6.64267	2236876025	Switchgrass-associated bovine rumen microbial communities from Urbana, Illinois, USA	Host-associated	Mammals	Stomach	Digestive system
2558860145	Prevotella sp. HUN102	2929	Bacteroidetes	203	6.93069	3300008123	Human microbial communities from the National Institute of Health, USA, HMP production phase	Host-associated	Human	Oral	Digestive system
2558860145	Prevotella sp. HUN102	2929	Bacteroidetes	203	6.93069	3300005029	Human microbial communities from the National Institute of Health, USA, HMP production phase	Host-associated	Human	Oral	Digestive system
2558860145	Prevotella sp. HUN102	2929	Bacteroidetes	203	6.93069	3300004371	Human microbial communities from the National Institute of Health, USA, HMP production phase	Host-associated	Human	Oral	Digestive system
2623620458	Prevotella sp. TF2-5	2924	Bacteroidetes	203	6.94254	3300005362	Hoatzin crop microbial communities from Cojedes, Venezuela	Host-associated	Birds	Crop	Digestive system
2623620458	Prevotella sp. TF2-5	2924	Bacteroidetes	203	6.94254	3300000331	Human fecal microbial communities from University College Cork, Ireland, of the elderly Irish population	Host-associated	Human	Large intestine	Digestive system
2651870317	Acinetobacter sp. DSM 11652	2868	Proteobacteria	203	7.0781	3300007253	Wastewater effluent complex algal communities from Wisconsin, to seasonally profile nutrient transformation and Carbon sequestration	Engineered	Wastewater	Unclassified	Nutrient removal
2651870360	Prevotella sp. KH2C16	2802	Bacteroidetes	203	7.24483	3300004452	Human microbial communities from the National Institute of Health, USA, HMP production phase	Host-associated	Human	Oral	Digestive system
2651870360	Prevotella sp. KH2C16	2802	Bacteroidetes	203	7.24483	3300000064	Bovine rumen microbial communities (NEW) from Vernon, TX, USA	Host-associated	Mammals	Foregut	Digestive system
2623620486	Eubacterium ruminantium FB3002	2787	Firmicutes	203	7.28382	2140918032	Bovine rumen microbial communities from Vernon, TX, USA	Host-associated	Mammals	Foregut	Digestive system
2654588142	Porphyromonadaceae bacterium KHP3R9	2784	Bacteroidetes	203	7.29167	3300003366	Deep subsurface microbial communities from Mt. Terri Underground Rock Laboratory, Switzerland, that are autotrophic	Environmental	Terrestrial	Clay	Deep subsurface
2608642100	Actinomyces ruminicola KPR-7B	2729	Actinobacteria	203	7.43862	3300006253	Human microbial communities from the National Institute of Health, USA, HMP production phase	Host-associated	Human	Oral	Digestive system
2608642100	Actinomyces ruminicola KPR-7B	2729	Actinobacteria	203	7.43862	3300005004	Human microbial communities from the National Institute of Health, USA, HMP production phase	Host-associated	Human	Oral	Digestive system
2608642100	Actinomyces ruminicola KPR-7B	2729	Actinobacteria	203	7.43862	3300004875	Human microbial communities from the National Institute of Health, USA, HMP production phase	Host-associated	Human	Oral	Digestive system
2623620509	Oscillibacter sp. PC13	2716	Firmicutes	203	7.47423	3300005460	Mouse cecum microbial communities from Vienna, Austria	Host-associated	Mammals	Intestine	Gastrointestinal tract
2654588113	Prevotella bryantii KHPX14	2707	Bacteroidetes	203	7.49908	7000000531	Human microbial communities from the National Institute of Health, USA, HMP production phase	Host-associated	Human	Large intestine	Digestive system
2571042010	Alysiella crassa DSM 2578	2706	Proteobacteria	203	7.50185	3300008142	Human microbial communities from the National Institute of Health, USA, HMP production phase	Host-associated	Human	Oral	Digestive system
2623620487	Prevotellaceae bacterium KH2P17	2627	Bacteroidetes	203	7.72745	7000000144	Human microbial communities from the National Institute of Health, USA, HMP production phase	Host-associated	Human	Oral	Digestive system
2623620487	Prevotellaceae bacterium KH2P17	2627	Bacteroidetes	203	7.72745	2124908014	Human palatine tonsil microbial communities from Los Alamos National Lab, USA	Host-associated	Human	Oral	Digestive system
2524614710	Prevotella bryantii C21a	2595	Bacteroidetes	203	7.82274	7000000531	Human microbial communities from the National Institute of Health, USA, HMP production phase	Host-associated	Human	Large intestine	Digestive system
2606217815	Prevotella sp. KH1P2	2577	Bacteroidetes	203	7.87738	3300008541	Human microbial communities from the National Institute of Health, USA, HMP production phase	Host-associated	Human	Oral	Digestive system
2651870319	Actinomyces ruminicola DSM 27982	2561	Actinobacteria	203	7.92659	3300008679	Human microbial communities from the National Institute of Health, USA, HMP production phase	Host-associated	Human	Oral	Digestive system
2651870319	Actinomyces ruminicola DSM 27982	2561	Actinobacteria	203	7.92659	3300004397	Human microbial communities from the National Institute of Health, USA, HMP production phase	Host-associated	Human	Oral	Digestive system
2608642107	Lachnospiraceae bacterium C7	2507	Proteobacteria	203	8.09733	3300000295	Human fecal microbial communities from University College Cork, Ireland, of the elderly Irish population	Host-associated	Human	Large intestine	Digestive system
2561511068	Staphylococcus epidermidis AG42	2375	Firmicutes	203	8.54737	7000000728	Human microbial communities from the National Institute of Health, USA, HMP production phase	Host-associated	Human	Nasopharyngeal	Respiratory system
2593339212	Streptococcus henryi A-4	2335	Firmicutes	203	8.69379	3300007663	Human microbial communities from the National Institute of Health, USA, HMP production phase	Host-associated	Human	Oral	Digestive system
2593339212	Streptococcus henryi A-4	2335	Firmicutes	203	8.69379	3300007167	Human microbial communities from the National Institute of Health, USA, HMP production phase	Host-associated	Human	Oral	Digestive system
2593339212	Streptococcus henryi A-4	2335	Firmicutes	203	8.69379	3300004315	Human microbial communities from the National Institute of Health, USA, HMP production phase	Host-associated	Human	Oral	Digestive system
2654588184	Propionibacterium acnes NLAE-zl-G260	2327	Actinobacteria	203	8.72368	3300008349	Human microbial communities from the National Institute of Health, USA, HMP production phase	Host-associated	Human	Nasopharyngeal	Respiratory system
2585428075	Succinivibrio dextrinosolvens DSM 3072	2321	Proteobacteria	203	8.74623	3300002597	Camel rumen microbial communities from Jandagh-Isfahan, Iran	Host-associated	Mammals	Foregut	Digestive system
2651870314	Actinomyces denticolens PA	2281	Actinobacteria	203	8.89961	3300007500	Human microbial communities from the National Institute of Health, USA, HMP production phase	Host-associated	Human	Oral	Digestive system
2651870314	Actinomyces denticolens PA	2281	Actinobacteria	203	8.89961	3300004367	Human microbial communities from the National Institute of Health, USA, HMP production phase	Host-associated	Human	Oral	Digestive system
2511231071	Megasphaera elsdenii DSM 20460	2220	Firmicutes	203	9.14414	7000000715	Human microbial communities from the National Institute of Health, USA, HMP production phase	Host-associated	Human	Large intestine	Digestive system
2651870363	Megamonas sp. Calf98-2	2160	Firmicutes	203	9.39815	3300007313	Human microbial communities from the National Institute of Health, USA, HMP production phase	Host-associated	Human	Large intestine	Digestive system
2593339215	Basfia succiniciproducens KPR-2	2159	Proteobacteria	203	9.4025	3300004315	Human microbial communities from the National Institute of Health, USA, HMP production phase	Host-associated	Human	Oral	Digestive system
637000156	Mannheimia succiniciproducens MBEL55E	2117	Proteobacteria	203	9.58904	3300007967	Human microbial communities from the National Institute of Health, USA, HMP production phase	Host-associated	Human	Oral	Digestive system
637000156	Mannheimia succiniciproducens MBEL55E	2117	Proteobacteria	203	9.58904	3300005296	Human microbial communities from the National Institute of Health, USA, HMP production phase	Host-associated	Human	Oral	Digestive system
637000156	Mannheimia succiniciproducens MBEL55E	2117	Proteobacteria	203	9.58904	3300004315	Human microbial communities from the National Institute of Health, USA, HMP production phase	Host-associated	Human	Oral	Digestive system
637000156	Mannheimia succiniciproducens MBEL55E	2117	Proteobacteria	203	9.58904	7000000445	Human microbial communities from the National Institute of Health, USA, HMP production phase	Host-associated	Human	Oral	Digestive system
640753001	Actinobacillus succinogenes 130Z	2115	Proteobacteria	203	9.59811	3300005053	Human microbial communities from the National Institute of Health, USA, HMP production phase	Host-associated	Human	Oral	Digestive system
2593339214	Basfia succiniciproducens DSM 22022	2028	Proteobacteria	203	10.0099	3300005029	Human microbial communities from the National Institute of Health, USA, HMP production phase	Host-associated	Human	Oral	Digestive system
2593339214	Basfia succiniciproducens DSM 22022	2028	Proteobacteria	203	10.0099	3300004445	Human microbial communities from the National Institute of Health, USA, HMP production phase	Host-associated	Human	Oral	Digestive system
2593339214	Basfia succiniciproducens DSM 22022	2028	Proteobacteria	203	10.0099	3300004390	Human microbial communities from the National Institute of Health, USA, HMP production phase	Host-associated	Human	Oral	Digestive system
2593339214	Basfia succiniciproducens DSM 22022	2028	Proteobacteria	203	10.0099	3300004315	Human microbial communities from the National Institute of Health, USA, HMP production phase	Host-associated	Human	Oral	Digestive system
2593339214	Basfia succiniciproducens DSM 22022	2028	Proteobacteria	203	10.0099	7000000290	Human microbial communities from the National Institute of Health, USA, HMP production phase	Host-associated	Human	Oral	Digestive system
2563366502	Bifidobacterium merycicum DSM 6492	1847	Actinobacteria	203	10.9908	2051223000	Human fecal microbial communities from Orebro University Hospital, Sweden, of individuals with Crohns disease	Host-associated	Human	Large intestine	Digestive system
2654588207	Streptococcus equinus SI	1829	Firmicutes	203	11.099	3300002163	Biogas fermentation microbial communities from biogas plants in Germany	Engineered	Biotransformation	Unclassified	Mixed alcohol bioreactor
2561511099	Bifidobacterium adolescentis DSM 20087	1638	Actinobacteria	203	12.3932	2058419007	Feline fecal microbial communities from Illinois, USA	Host-associated	Mammals	Large intestine	Digestive system
2561511230	Blautia schinkii DSM 10518	5804	Firmicutes	204	3.51482	3300006746	Human microbial communities from the National Institute of Health, USA, HMP production phase	Host-associated	Human	Large intestine	Digestive system
2623620521	Lachnoclostridium lavalense NLAE-zl-G277	5670	Firmicutes	204	3.59788	7000000434	Human microbial communities from the National Institute of Health, USA, HMP production phase	Host-associated	Human	Large intestine	Digestive system
2513020028	Bacteroides thetaiotaomicron NLAE-zl-C523	5217	Bacteroidetes	204	3.91029	2049941001	Mixed alcohol bioreactor microbial communities from Texas A&M University	Engineered	Biotransformation	Unclassified	Mixed alcohol bioreactor
2593339147	Clostridium clostidiforme ATCC 25537	5166	Firmicutes	204	3.9489	3300005469	Mouse cecum microbial communities from Vienna, Austria	Host-associated	Mammals	Intestine	Gastrointestinal tract
2654588118	Lachnoclostridium oroticum NLAE-zl-C242	5144	Firmicutes	204	3.96579	3300003146	Human fecal microbial communities from Washington University at St. Louis, Missouri, USA, of twins	Host-associated	Human	Large intestine	Digestive system
2654588118	Lachnoclostridium oroticum NLAE-zl-C242	5144	Firmicutes	204	3.96579	7000000380	Human microbial communities from the National Institute of Health, USA, HMP production phase	Host-associated	Human	Large intestine	Digestive system
2654588118	Lachnoclostridium oroticum NLAE-zl-C242	5144	Firmicutes	204	3.96579	7000000352	Human microbial communities from the National Institute of Health, USA, HMP production phase	Host-associated	Human	Large intestine	Digestive system
2651870313	Citrobacter sp. NLAE-zl-C269	4662	Proteobacteria	204	4.3758	7000000433	Human microbial communities from the National Institute of Health, USA, HMP production phase	Host-associated	Human	Large intestine	Digestive system
2513020027	Bacteroides ovatus NLAE-zl-C34	4624	Bacteroidetes	204	4.41176	3300000296	Human fecal microbial communities from University College Cork, Ireland, of the elderly Irish population	Host-associated	Human	Large intestine	Digestive system
2513020023	Bacteroides ovatus NLAE-zl-C11	4551	Bacteroidetes	204	4.48253	3300000303	Chicken cecum microbial communities from Ireland	Host-associated	Birds	Ceca	Digestive system
2585428068	Butyrivibrio fibrisolvens DSM 3071	4062	Firmicutes	204	5.02216	2061766007	Bovine rumen microbial communities from Illinois University that are switchgrass associated	Host-associated	Mammals	Stomach	Digestive system
2634166439	Methanosarcina barkeri CM1	3790	Euryarchaeota	204	5.38259	3300000727	Tropical forest soil microbial communities from Luquillo Experimental Forest, Puerto Rico	Environmental	Terrestrial	Loam	Soil
2545555826	Ruminococcus gnavus AGR2154	3689	Firmicutes	204	5.52995	3300008479	Human microbial communities from the National Institute of Health, USA, HMP production phase	Host-associated	Human	Large intestine	Digestive system
2596583541	Bacteroides sp. AR20	3642	Bacteroidetes	204	5.60132	2018235000	Human fecal microbial communities from Valencia, Spain, of healthy infants and adults	Host-associated	Human	Large intestine	Digestive system
2596583541	Bacteroides sp. AR20	3642	Bacteroidetes	204	5.60132	2061766007	Bovine rumen microbial communities from Illinois University that are switchgrass associated	Host-associated	Mammals	Stomach	Digestive system
2551306113	Pseudochrobactrum sp. AO18b	3549	Proteobacteria	204	5.7481	3300003407	Wastewater bioreactor microbial communities from Cape Town, South Africa	Engineered	Bioremediation	0	Thiocyanate
2524614701	Dorea longicatena AGR2136	3529	Firmicutes	204	5.78067	7000000093	Human microbial communities from the National Institute of Health, USA, HMP production phase	Host-associated	Human	Large intestine	Digestive system
2524614702	Dorea sp. AGR2135	3448	Firmicutes	204	5.91647	3300006568	Human microbial communities from the National Institute of Health, USA, HMP production phase	Host-associated	Human	Large intestine	Digestive system
2654588119	Proteus mirabilis NLAE-zl-C285	3397	Proteobacteria	204	6.0053	2029527004	Atta cephalotes fungus garden microbial communities from Gamboa, Panama	Host-associated	Arthropoda	Fungus garden	Symbiotic fungal gardens and galleries
2563366721	Peptostreptococcaceae bacterium VA2	3393	Firmicutes	204	6.01238	7000000232	Human microbial communities from the National Institute of Health, USA, HMP production phase	Host-associated	Human	Large intestine	Digestive system
2593339257	Blautia sp. SF-50	3365	Firmicutes	204	6.06241	3300000290	Human fecal microbial communities from University College Cork, Ireland, of the elderly Irish population	Host-associated	Human	Large intestine	Digestive system
2593339257	Blautia sp. SF-50	3365	Firmicutes	204	6.06241	3300008619	Human microbial communities from the National Institute of Health, USA, HMP production phase	Host-associated	Human	Large intestine	Digestive system
2524614682	Oribacterium sp. NK2B42	3294	Firmicutes	204	6.19308	2061766007	Bovine rumen microbial communities from Illinois University that are switchgrass associated	Host-associated	Mammals	Stomach	Digestive system
2524614712	Blautia wexlerae AGR2146	3287	Firmicutes	204	6.20627	7000000094	Human microbial communities from the National Institute of Health, USA, HMP production phase	Host-associated	Human	Large intestine	Digestive system
2571042740	Ruminococcus flavefaciens 007c	3212	Firmicutes	204	6.35118	7000000271	Human microbial communities from the National Institute of Health, USA, HMP production phase	Host-associated	Human	Large intestine	Digestive system
2623620473	Ruminococcus flavefaciens Y1	3199	Firmicutes	204	6.37699	3300006381	Active sludge microbial communities of municipal wastewater-treating anaerobic digesters from various locations	Engineered	Wastewater	Unclassified	Anaerobic digestor
2561511226	Butyrivibrio sp. NC2002	2971	Firmicutes	204	6.86637	2061766007	Bovine rumen microbial communities from Illinois University that are switchgrass associated	Host-associated	Mammals	Stomach	Digestive system
2558860145	Prevotella sp. HUN102	2929	Bacteroidetes	204	6.96483	3300008748	Human microbial communities from the National Institute of Health, USA, HMP production phase	Host-associated	Human	Oral	Digestive system
2558860145	Prevotella sp. HUN102	2929	Bacteroidetes	204	6.96483	3300005000	Human microbial communities from the National Institute of Health, USA, HMP production phase	Host-associated	Human	Oral	Digestive system
2558860145	Prevotella sp. HUN102	2929	Bacteroidetes	204	6.96483	3300004998	Human microbial communities from the National Institute of Health, USA, HMP production phase	Host-associated	Human	Oral	Digestive system
2558860145	Prevotella sp. HUN102	2929	Bacteroidetes	204	6.96483	3300004896	Human microbial communities from the National Institute of Health, USA, HMP production phase	Host-associated	Human	Oral	Digestive system
2558860145	Prevotella sp. HUN102	2929	Bacteroidetes	204	6.96483	7000000009	Human microbial communities from the National Institute of Health, USA, HMP production phase	Host-associated	Human	Oral	Digestive system
2558309013	Ruminococcus flavefaciens MA2007	2907	Firmicutes	204	7.01754	7000000271	Human microbial communities from the National Institute of Health, USA, HMP production phase	Host-associated	Human	Large intestine	Digestive system
2623620508	Prevotella sp. BP1-148	2821	Bacteroidetes	204	7.23148	2088090024	Rumen microbial communities of musk oxen from Alaska	Host-associated	Mammals	Stomach	Digestive system
2582581266	Lampropedia hyalina DSM 16112	2733	Proteobacteria	204	7.46432	3300005657	Active sludge and wastewater microbial communities from Klosterneuburg, Austria	Engineered	Wastewater	Unclassified	Activated Sludge
2608642100	Actinomyces ruminicola KPR-7B	2729	Actinobacteria	204	7.47527	3300006522	Human microbial communities from the National Institute of Health, USA, HMP production phase	Host-associated	Human	Oral	Digestive system
2608642100	Actinomyces ruminicola KPR-7B	2729	Actinobacteria	204	7.47527	3300004952	Human microbial communities from the National Institute of Health, USA, HMP production phase	Host-associated	Human	Oral	Digestive system
2608642100	Actinomyces ruminicola KPR-7B	2729	Actinobacteria	204	7.47527	3300004397	Human microbial communities from the National Institute of Health, USA, HMP production phase	Host-associated	Human	Oral	Digestive system
2608642100	Actinomyces ruminicola KPR-7B	2729	Actinobacteria	204	7.47527	3300004372	Human microbial communities from the National Institute of Health, USA, HMP production phase	Host-associated	Human	Oral	Digestive system
2623620487	Prevotellaceae bacterium KH2P17	2627	Bacteroidetes	204	7.76551	3300004452	Human microbial communities from the National Institute of Health, USA, HMP production phase	Host-associated	Human	Oral	Digestive system
2651870319	Actinomyces ruminicola DSM 27982	2561	Actinobacteria	204	7.96564	3300005004	Human microbial communities from the National Institute of Health, USA, HMP production phase	Host-associated	Human	Oral	Digestive system
2651870319	Actinomyces ruminicola DSM 27982	2561	Actinobacteria	204	7.96564	3300004400	Human microbial communities from the National Institute of Health, USA, HMP production phase	Host-associated	Human	Oral	Digestive system
2524614711	Prevotella sp. AGR2160	2484	Bacteroidetes	204	8.21256	3300002597	Camel rumen microbial communities from Jandagh-Isfahan, Iran	Host-associated	Mammals	Foregut	Digestive system
2606217810	Prevotella sp. LC2012	2417	Bacteroidetes	204	8.44022	2081372005	Rangifer tarandus platyrhynchus rumen microbial communities from Svalbard, Norway	Host-associated	Mammals	Stomach	Digestive system
643348538	Desulfovibrio desulfuricans desulfuricans ATCC 27774	2382	Proteobacteria	204	8.56423	3300001368	Microbial communities from bioreactor (seeded with sewage sludge) at LBNL, California, USA	Engineered	Bioreactor	0	Unclassified
2563366735	Propionibacterium sp. MB3007	2335	Actinobacteria	204	8.73662	3300007201	Clean room microbial communities from NASA Spacecraft Assembly Facility at Jet Propulsion Laboratory, Pasadena, California, USA	Engineered	Built environment	Unclassified	Unclassified
2563366735	Propionibacterium sp. MB3007	2335	Actinobacteria	204	8.73662	3300008349	Human microbial communities from the National Institute of Health, USA, HMP production phase	Host-associated	Human	Nasopharyngeal	Respiratory system
2593339212	Streptococcus henryi A-4	2335	Firmicutes	204	8.73662	3300008283	Human microbial communities from the National Institute of Health, USA, HMP production phase	Host-associated	Human	Oral	Digestive system
2593339212	Streptococcus henryi A-4	2335	Firmicutes	204	8.73662	3300007919	Human microbial communities from the National Institute of Health, USA, HMP production phase	Host-associated	Human	Oral	Digestive system
2593339212	Streptococcus henryi A-4	2335	Firmicutes	204	8.73662	3300005040	Human microbial communities from the National Institute of Health, USA, HMP production phase	Host-associated	Human	Oral	Digestive system
2593339212	Streptococcus henryi A-4	2335	Firmicutes	204	8.73662	3300004940	Human microbial communities from the National Institute of Health, USA, HMP production phase	Host-associated	Human	Oral	Digestive system
2593339212	Streptococcus henryi A-4	2335	Firmicutes	204	8.73662	3300004932	Human microbial communities from the National Institute of Health, USA, HMP production phase	Host-associated	Human	Oral	Digestive system
2593339212	Streptococcus henryi A-4	2335	Firmicutes	204	8.73662	3300004425	Human microbial communities from the National Institute of Health, USA, HMP production phase	Host-associated	Human	Oral	Digestive system
2593339212	Streptococcus henryi A-4	2335	Firmicutes	204	8.73662	3300004380	Human microbial communities from the National Institute of Health, USA, HMP production phase	Host-associated	Human	Oral	Digestive system
2593339212	Streptococcus henryi A-4	2335	Firmicutes	204	8.73662	3300004351	Human microbial communities from the National Institute of Health, USA, HMP production phase	Host-associated	Human	Oral	Digestive system
2593339212	Streptococcus henryi A-4	2335	Firmicutes	204	8.73662	7000000001	Human microbial communities from the National Institute of Health, USA, HMP production phase	Host-associated	Human	Oral	Digestive system
2563366735	Propionibacterium sp. MB3007	2335	Actinobacteria	204	8.73662	7000000746	Human microbial communities from the National Institute of Health, USA, HMP production phase	Host-associated	Human	retroauricular crease	Skin
2574179727	Alysiella filiformis DSM 16848	2293	Proteobacteria	204	8.89664	3300008142	Human microbial communities from the National Institute of Health, USA, HMP production phase	Host-associated	Human	Oral	Digestive system
2651870314	Actinomyces denticolens PA	2281	Actinobacteria	204	8.94345	3300008271	Human microbial communities from the National Institute of Health, USA, HMP production phase	Host-associated	Human	Oral	Digestive system
2651870314	Actinomyces denticolens PA	2281	Actinobacteria	204	8.94345	3300004445	Human microbial communities from the National Institute of Health, USA, HMP production phase	Host-associated	Human	Oral	Digestive system
2593339215	Basfia succiniciproducens KPR-2	2159	Proteobacteria	204	9.44882	3300004939	Human microbial communities from the National Institute of Health, USA, HMP production phase	Host-associated	Human	Oral	Digestive system
2593339215	Basfia succiniciproducens KPR-2	2159	Proteobacteria	204	9.44882	3300004431	Human microbial communities from the National Institute of Health, USA, HMP production phase	Host-associated	Human	Oral	Digestive system
637000156	Mannheimia succiniciproducens MBEL55E	2117	Proteobacteria	204	9.63628	3300004898	Human microbial communities from the National Institute of Health, USA, HMP production phase	Host-associated	Human	Oral	Digestive system
637000156	Mannheimia succiniciproducens MBEL55E	2117	Proteobacteria	204	9.63628	7000000354	Human microbial communities from the National Institute of Health, USA, HMP production phase	Host-associated	Human	Oral	Digestive system
637000156	Mannheimia succiniciproducens MBEL55E	2117	Proteobacteria	204	9.63628	7000000267	Human microbial communities from the National Institute of Health, USA, HMP production phase	Host-associated	Human	Oral	Digestive system
640753001	Actinobacillus succinogenes 130Z	2115	Proteobacteria	204	9.64539	3300004991	Human microbial communities from the National Institute of Health, USA, HMP production phase	Host-associated	Human	Oral	Digestive system
640753001	Actinobacillus succinogenes 130Z	2115	Proteobacteria	204	9.64539	7000000584	Human microbial communities from the National Institute of Health, USA, HMP production phase	Host-associated	Human	Oral	Digestive system
640753001	Actinobacillus succinogenes 130Z	2115	Proteobacteria	204	9.64539	7000000226	Human microbial communities from the National Institute of Health, USA, HMP production phase	Host-associated	Human	Oral	Digestive system
2593339214	Basfia succiniciproducens DSM 22022	2028	Proteobacteria	204	10.0592	3300005296	Human microbial communities from the National Institute of Health, USA, HMP production phase	Host-associated	Human	Oral	Digestive system
2593339214	Basfia succiniciproducens DSM 22022	2028	Proteobacteria	204	10.0592	3300004376	Human microbial communities from the National Institute of Health, USA, HMP production phase	Host-associated	Human	Oral	Digestive system
2593339214	Basfia succiniciproducens DSM 22022	2028	Proteobacteria	204	10.0592	7000000445	Human microbial communities from the National Institute of Health, USA, HMP production phase	Host-associated	Human	Oral	Digestive system
2593339214	Basfia succiniciproducens DSM 22022	2028	Proteobacteria	204	10.0592	7000000443	Human microbial communities from the National Institute of Health, USA, HMP production phase	Host-associated	Human	Oral	Digestive system
2524614683	Bifidobacterium longum AGR2137	1897	Actinobacteria	204	10.7538	7000000232	Human microbial communities from the National Institute of Health, USA, HMP production phase	Host-associated	Human	Large intestine	Digestive system
2654588205	Streptococcus sp. NLAE-zl-C503	1875	Firmicutes	204	10.88	7000000400	Human microbial communities from the National Institute of Health, USA, HMP production phase	Host-associated	Human	Oral	Digestive system
2654588208	Bifidobacterium bifidum Calf96	1785	Actinobacteria	204	11.4286	7000000641	Human microbial communities from the National Institute of Health, USA, HMP production phase	Host-associated	Human	Large intestine	Digestive system
2623620521	Lachnoclostridium lavalense NLAE-zl-G277	5670	Firmicutes	205	3.61552	7000000012	Human microbial communities from the National Institute of Health, USA, HMP production phase	Host-associated	Human	Large intestine	Digestive system
2654588118	Lachnoclostridium oroticum NLAE-zl-C242	5144	Firmicutes	205	3.98523	3300008077	Human microbial communities from the National Institute of Health, USA, HMP production phase	Host-associated	Human	Large intestine	Digestive system
2654588145	Lachnoclostridium clostridioforme NLAE-zl-C196	5072	Firmicutes	205	4.0418	3300005460	Mouse cecum microbial communities from Vienna, Austria	Host-associated	Mammals	Intestine	Gastrointestinal tract
2654588146	Bacteroides ovatus NLAE-zl-C57	4718	Bacteroidetes	205	4.34506	3300004628	Microbial communities from bioreactor (seeded with sewage sludge) at LBNL, California, USA	Engineered	Bioreactor	0	Unclassified
2513020027	Bacteroides ovatus NLAE-zl-C34	4624	Bacteroidetes	205	4.43339	3300000303	Chicken cecum microbial communities from Ireland	Host-associated	Birds	Ceca	Digestive system
2537562065	Cellvibrio sp. BR	4304	Proteobacteria	205	4.76301	3300002214	Compost microbial communities from Sao Paulo Zoo, Brazil	Engineered	Solid waste	Unclassified	Composting
2606217762	Butyrivibrio sp. OB235	4274	Firmicutes	205	4.79644	3300002597	Camel rumen microbial communities from Jandagh-Isfahan, Iran	Host-associated	Mammals	Foregut	Digestive system
2648501671	Eubacterium limosum SA11	3848	Firmicutes	205	5.32744	2035918007	Coalbed water microbial communities from New Mexico, USA	Environmental	Aquatic	Groundwater	Freshwater
2596583541	Bacteroides sp. AR20	3642	Bacteroidetes	205	5.62878	3300001213	Wetland microbial communities from Twitchell Island in the Sacramento Delta	Environmental	Aquatic	Wetlands	Marine
2623620510	Proteus mirabilis NLAE-zl-G534	3596	Proteobacteria	205	5.70078	2029527004	Atta cephalotes fungus garden microbial communities from Gamboa, Panama	Host-associated	Arthropoda	Fungus garden	Symbiotic fungal gardens and galleries
2524614702	Dorea sp. AGR2135	3448	Firmicutes	205	5.94548	3300005469	Mouse cecum microbial communities from Vienna, Austria	Host-associated	Mammals	Intestine	Gastrointestinal tract
2593339257	Blautia sp. SF-50	3365	Firmicutes	205	6.09212	3300000280	Human fecal microbial communities from University College Cork, Ireland, of the elderly Irish population	Host-associated	Human	Large intestine	Digestive system
2546825524	Ruminococcus flavefaciens ATCC 19208	3094	Firmicutes	205	6.62573	3300006381	Active sludge microbial communities of municipal wastewater-treating anaerobic digesters from various locations	Engineered	Wastewater	Unclassified	Anaerobic digestor
2630968759	Lactococcus lactis cremoris DPC6856	3058	Firmicutes	205	6.70373	2189573021	Panchlora sp. gut microbial communities from Gamboa, Panama	Host-associated	Arthropoda	Midgut	Digestive system
2558860145	Prevotella sp. HUN102	2929	Bacteroidetes	205	6.99898	3300007525	Human microbial communities from the National Institute of Health, USA, HMP production phase	Host-associated	Human	Oral	Digestive system
2558860145	Prevotella sp. HUN102	2929	Bacteroidetes	205	6.99898	7000000312	Human microbial communities from the National Institute of Health, USA, HMP production phase	Host-associated	Human	Oral	Digestive system
2558860145	Prevotella sp. HUN102	2929	Bacteroidetes	205	6.99898	7000000029	Human microbial communities from the National Institute of Health, USA, HMP production phase	Host-associated	Human	Oral	Digestive system
2558860145	Prevotella sp. HUN102	2929	Bacteroidetes	205	6.99898	3300003523	Camel rumen microbial communities from Jandagh-Isfahan, Iran	Host-associated	Mammals	Foregut	Digestive system
2623620511	Lachnospiraceae bacterium LC2019	2872	Firmicutes	205	7.13788	2061766007	Bovine rumen microbial communities from Illinois University that are switchgrass associated	Host-associated	Mammals	Stomach	Digestive system
2626541589	Succinivibrio dextrinosolvens 22B	2806	Proteobacteria	205	7.30577	3300002597	Camel rumen microbial communities from Jandagh-Isfahan, Iran	Host-associated	Mammals	Foregut	Digestive system
2623620509	Oscillibacter sp. PC13	2716	Firmicutes	205	7.54786	3300007362	Human microbial communities from the National Institute of Health, USA, HMP production phase	Host-associated	Human	Large intestine	Digestive system
2623620487	Prevotellaceae bacterium KH2P17	2627	Bacteroidetes	205	7.80358	3300007206	Human microbial communities from the National Institute of Health, USA, HMP production phase	Host-associated	Human	Oral	Digestive system
2623620487	Prevotellaceae bacterium KH2P17	2627	Bacteroidetes	205	7.80358	7000000128	Human microbial communities from the National Institute of Health, USA, HMP production phase	Host-associated	Human	Oral	Digestive system
2571042907	Lactococcus lactis lactis 511	2427	Firmicutes	205	8.44664	2189573020	Panchlora sp. gut microbial communities from Gamboa, Panama	Host-associated	Arthropoda	Hindgut	Digestive system
2561511068	Staphylococcus epidermidis AG42	2375	Firmicutes	205	8.63158	3300007879	Human microbial communities from the National Institute of Health, USA, HMP production phase	Host-associated	Human	Nasopharyngeal	Respiratory system
2563366735	Propionibacterium sp. MB3007	2335	Actinobacteria	205	8.77944	7000000361	Human microbial communities from the National Institute of Health, USA, HMP production phase	Host-associated	Human	Nasopharyngeal	Respiratory system
2593339212	Streptococcus henryi A-4	2335	Firmicutes	205	8.77944	3300004429	Human microbial communities from the National Institute of Health, USA, HMP production phase	Host-associated	Human	Oral	Digestive system
2593339212	Streptococcus henryi A-4	2335	Firmicutes	205	8.77944	3300004392	Human microbial communities from the National Institute of Health, USA, HMP production phase	Host-associated	Human	Oral	Digestive system
2651870314	Actinomyces denticolens PA	2281	Actinobacteria	205	8.98729	3300008412	Human microbial communities from the National Institute of Health, USA, HMP production phase	Host-associated	Human	Oral	Digestive system
2651870314	Actinomyces denticolens PA	2281	Actinobacteria	205	8.98729	3300007525	Human microbial communities from the National Institute of Health, USA, HMP production phase	Host-associated	Human	Oral	Digestive system
2593339215	Basfia succiniciproducens KPR-2	2159	Proteobacteria	205	9.49514	3300007728	Human microbial communities from the National Institute of Health, USA, HMP production phase	Host-associated	Human	Oral	Digestive system
2593339215	Basfia succiniciproducens KPR-2	2159	Proteobacteria	205	9.49514	3300004456	Human microbial communities from the National Institute of Health, USA, HMP production phase	Host-associated	Human	Oral	Digestive system
2593339215	Basfia succiniciproducens KPR-2	2159	Proteobacteria	205	9.49514	7000000445	Human microbial communities from the National Institute of Health, USA, HMP production phase	Host-associated	Human	Oral	Digestive system
2593339215	Basfia succiniciproducens KPR-2	2159	Proteobacteria	205	9.49514	7000000267	Human microbial communities from the National Institute of Health, USA, HMP production phase	Host-associated	Human	Oral	Digestive system
637000156	Mannheimia succiniciproducens MBEL55E	2117	Proteobacteria	205	9.68351	3300004451	Human microbial communities from the National Institute of Health, USA, HMP production phase	Host-associated	Human	Oral	Digestive system
640753001	Actinobacillus succinogenes 130Z	2115	Proteobacteria	205	9.69267	3300007971	Human microbial communities from the National Institute of Health, USA, HMP production phase	Host-associated	Human	Oral	Digestive system
640753001	Actinobacillus succinogenes 130Z	2115	Proteobacteria	205	9.69267	3300004843	Human microbial communities from the National Institute of Health, USA, HMP production phase	Host-associated	Human	Oral	Digestive system
640753001	Actinobacillus succinogenes 130Z	2115	Proteobacteria	205	9.69267	7000000214	Human microbial communities from the National Institute of Health, USA, HMP production phase	Host-associated	Human	Oral	Digestive system
2593339214	Basfia succiniciproducens DSM 22022	2028	Proteobacteria	205	10.1085	3300008645	Human microbial communities from the National Institute of Health, USA, HMP production phase	Host-associated	Human	Oral	Digestive system
2593339214	Basfia succiniciproducens DSM 22022	2028	Proteobacteria	205	10.1085	3300008138	Human microbial communities from the National Institute of Health, USA, HMP production phase	Host-associated	Human	Oral	Digestive system
2593339214	Basfia succiniciproducens DSM 22022	2028	Proteobacteria	205	10.1085	3300004451	Human microbial communities from the National Institute of Health, USA, HMP production phase	Host-associated	Human	Oral	Digestive system
2593339214	Basfia succiniciproducens DSM 22022	2028	Proteobacteria	205	10.1085	3300004391	Human microbial communities from the National Institute of Health, USA, HMP production phase	Host-associated	Human	Oral	Digestive system
2524614683	Bifidobacterium longum AGR2137	1897	Actinobacteria	205	10.8065	7000000278	Human microbial communities from the National Institute of Health, USA, HMP production phase	Host-associated	Human	Large intestine	Digestive system
2654588205	Streptococcus sp. NLAE-zl-C503	1875	Firmicutes	205	10.9333	7000000745	Human microbial communities from the National Institute of Health, USA, HMP production phase	Host-associated	Human	Oral	Digestive system
2654588118	Lachnoclostridium oroticum NLAE-zl-C242	5144	Firmicutes	206	4.00467	3300008725	Human microbial communities from the National Institute of Health, USA, HMP production phase	Host-associated	Human	Large intestine	Digestive system
2654588118	Lachnoclostridium oroticum NLAE-zl-C242	5144	Firmicutes	206	4.00467	3300007299	Human microbial communities from the National Institute of Health, USA, HMP production phase	Host-associated	Human	Large intestine	Digestive system
2654588118	Lachnoclostridium oroticum NLAE-zl-C242	5144	Firmicutes	206	4.00467	7000000040	Human microbial communities from the National Institute of Health, USA, HMP production phase	Host-associated	Human	Large intestine	Digestive system
2514885004	Bacteroides thetaiotaomicron NLAE-zl-G288	5045	Bacteroidetes	206	4.08325	3300000304	Chicken cecum microbial communities from Ireland	Host-associated	Birds	Fecal	Digestive system
2585427562	Prauserella rugosa DSM 43194	4923	Actinobacteria	206	4.18444	3300005337	Corn, switchgrass and miscanthus rhizosphere microbial communities from Kellogg Biological Station, Michigan, USA	Environmental	Terrestrial	Loam	Soil
2514885006	Bacteroides xylanisolvens NLAE-zl-G421	4849	Bacteroidetes	206	4.2483	3300003518	Diffuse hydrothermal flow volcanic vent microbial communities from Axial Seamount, northeast Pacific ocean	Environmental	Aquatic	Hydrothermal vents	Marine
2514885005	Bacteroides xylanisolvens NLAE-zl-G310	4848	Bacteroidetes	206	4.24917	3300003518	Diffuse hydrothermal flow volcanic vent microbial communities from Axial Seamount, northeast Pacific ocean	Environmental	Aquatic	Hydrothermal vents	Marine
2593339226	Bacteroides thetaiotaomicron KPPR-3	4847	Bacteroidetes	206	4.25005	2051223003	Human fecal microbial communities from Orebro University Hospital, Sweden, of individuals with Crohns disease	Host-associated	Human	Large intestine	Digestive system
2513020024	Bacteroides xylanisolvens NLAE-zl-C182	4675	Bacteroidetes	206	4.40642	3300000296	Human fecal microbial communities from University College Cork, Ireland, of the elderly Irish population	Host-associated	Human	Large intestine	Digestive system
2513020026	Bacteroides xylanisolvens NLAE-zl-C339	4666	Bacteroidetes	206	4.41492	3300000296	Human fecal microbial communities from University College Cork, Ireland, of the elderly Irish population	Host-associated	Human	Large intestine	Digestive system
2593339260	Bacteroides sp. AR29	4628	Bacteroidetes	206	4.45117	3300008461	Human microbial communities from the National Institute of Health, USA, HMP production phase	Host-associated	Human	Large intestine	Digestive system
2545555826	Ruminococcus gnavus AGR2154	3689	Firmicutes	206	5.58417	3300008383	Human microbial communities from the National Institute of Health, USA, HMP production phase	Host-associated	Human	Large intestine	Digestive system
2551306113	Pseudochrobactrum sp. AO18b	3549	Proteobacteria	206	5.80445	3300005102	Wastewater treatment Type I Accumulibacter community from EBPR Bioreactor in Madison, WI, USA	Engineered	Wastewater	Biological phosphorus removal	Nutrient removal
2524614701	Dorea longicatena AGR2136	3529	Firmicutes	206	5.83735	7000000431	Human microbial communities from the National Institute of Health, USA, HMP production phase	Host-associated	Human	Large intestine	Digestive system
2524614702	Dorea sp. AGR2135	3448	Firmicutes	206	5.97448	7000000385	Human microbial communities from the National Institute of Health, USA, HMP production phase	Host-associated	Human	Large intestine	Digestive system
2593339257	Blautia sp. SF-50	3365	Firmicutes	206	6.12184	7000000282	Human microbial communities from the National Institute of Health, USA, HMP production phase	Host-associated	Human	Large intestine	Digestive system
2593339257	Blautia sp. SF-50	3365	Firmicutes	206	6.12184	7000000475	Human microbial communities from the National Institute of Health, USA, HMP production phase	Host-associated	Human	Large intestine	Digestive system
2593339258	Lachnospiraceae bacterium NE2001	3044	Firmicutes	206	6.76741	2061766007	Bovine rumen microbial communities from Illinois University that are switchgrass associated	Host-associated	Mammals	Stomach	Digestive system
2558860145	Prevotella sp. HUN102	2929	Bacteroidetes	206	7.03312	3300008153	Human microbial communities from the National Institute of Health, USA, HMP production phase	Host-associated	Human	Oral	Digestive system
2558860145	Prevotella sp. HUN102	2929	Bacteroidetes	206	7.03312	3300004394	Human microbial communities from the National Institute of Health, USA, HMP production phase	Host-associated	Human	Oral	Digestive system
2558860990	Prevotella sp. MA2016	2770	Bacteroidetes	206	7.43682	3300000064	Bovine rumen microbial communities (NEW) from Vernon, TX, USA	Host-associated	Mammals	Foregut	Digestive system
2558860990	Prevotella sp. MA2016	2770	Bacteroidetes	206	7.43682	2088090024	Rumen microbial communities of musk oxen from Alaska	Host-associated	Mammals	Stomach	Digestive system
2608642100	Actinomyces ruminicola KPR-7B	2729	Actinobacteria	206	7.54855	7000000018	Human microbial communities from the National Institute of Health, USA, HMP production phase	Host-associated	Human	Oral	Digestive system
2606217811	Pseudobutyrivibrio sp. NOR37	2664	Firmicutes	206	7.73273	2088090024	Rumen microbial communities of musk oxen from Alaska	Host-associated	Mammals	Stomach	Digestive system
2606217815	Prevotella sp. KH1P2	2577	Bacteroidetes	206	7.99379	3300007794	Human microbial communities from the National Institute of Health, USA, HMP production phase	Host-associated	Human	Oral	Digestive system
2651870319	Actinomyces ruminicola DSM 27982	2561	Actinobacteria	206	8.04373	3300006744	Human microbial communities from the National Institute of Health, USA, HMP production phase	Host-associated	Human	Oral	Digestive system
2562617003	Succinivibrio dextrinosolvens H5	2350	Proteobacteria	206	8.76596	3300000064	Bovine rumen microbial communities (NEW) from Vernon, TX, USA	Host-associated	Mammals	Foregut	Digestive system
2593339212	Streptococcus henryi A-4	2335	Firmicutes	206	8.82227	3300004996	Human microbial communities from the National Institute of Health, USA, HMP production phase	Host-associated	Human	Oral	Digestive system
2593339212	Streptococcus henryi A-4	2335	Firmicutes	206	8.82227	3300004938	Human microbial communities from the National Institute of Health, USA, HMP production phase	Host-associated	Human	Oral	Digestive system
2593339212	Streptococcus henryi A-4	2335	Firmicutes	206	8.82227	3300004427	Human microbial communities from the National Institute of Health, USA, HMP production phase	Host-associated	Human	Oral	Digestive system
2651870316	Desulfovibrio legallii KHC7	2297	Proteobacteria	206	8.96822	3300001784	Microbial communities from bioreactor (seeded with sewage sludge) at LBNL, California, USA	Engineered	Bioreactor	0	Unclassified
2651870316	Desulfovibrio legallii KHC7	2297	Proteobacteria	206	8.96822	3300001368	Microbial communities from bioreactor (seeded with sewage sludge) at LBNL, California, USA	Engineered	Bioreactor	0	Unclassified
2526164514	Prevotella albensis DSM 11370	2283	Bacteroidetes	206	9.02322	2124908015	Human tongue microbial communities from Los Alamos National Lab, USA	Host-associated	Human	Oral	Digestive system
2593339215	Basfia succiniciproducens KPR-2	2159	Proteobacteria	206	9.54145	3300008645	Human microbial communities from the National Institute of Health, USA, HMP production phase	Host-associated	Human	Oral	Digestive system
2593339215	Basfia succiniciproducens KPR-2	2159	Proteobacteria	206	9.54145	3300004411	Human microbial communities from the National Institute of Health, USA, HMP production phase	Host-associated	Human	Oral	Digestive system
2593339215	Basfia succiniciproducens KPR-2	2159	Proteobacteria	206	9.54145	7000000275	Human microbial communities from the National Institute of Health, USA, HMP production phase	Host-associated	Human	Oral	Digestive system
637000156	Mannheimia succiniciproducens MBEL55E	2117	Proteobacteria	206	9.73075	3300008138	Human microbial communities from the National Institute of Health, USA, HMP production phase	Host-associated	Human	Oral	Digestive system
637000156	Mannheimia succiniciproducens MBEL55E	2117	Proteobacteria	206	9.73075	3300004391	Human microbial communities from the National Institute of Health, USA, HMP production phase	Host-associated	Human	Oral	Digestive system
640753001	Actinobacillus succinogenes 130Z	2115	Proteobacteria	206	9.73995	3300005034	Human microbial communities from the National Institute of Health, USA, HMP production phase	Host-associated	Human	Oral	Digestive system
640753001	Actinobacillus succinogenes 130Z	2115	Proteobacteria	206	9.73995	7000000238	Human microbial communities from the National Institute of Health, USA, HMP production phase	Host-associated	Human	Oral	Digestive system
2593339214	Basfia succiniciproducens DSM 22022	2028	Proteobacteria	206	10.1578	3300008134	Human microbial communities from the National Institute of Health, USA, HMP production phase	Host-associated	Human	Oral	Digestive system
2593339214	Basfia succiniciproducens DSM 22022	2028	Proteobacteria	206	10.1578	3300007967	Human microbial communities from the National Institute of Health, USA, HMP production phase	Host-associated	Human	Oral	Digestive system
2593339214	Basfia succiniciproducens DSM 22022	2028	Proteobacteria	206	10.1578	7000000175	Human microbial communities from the National Institute of Health, USA, HMP production phase	Host-associated	Human	Oral	Digestive system
2524614683	Bifidobacterium longum AGR2137	1897	Actinobacteria	206	10.8593	7000000475	Human microbial communities from the National Institute of Health, USA, HMP production phase	Host-associated	Human	Large intestine	Digestive system
2563366502	Bifidobacterium merycicum DSM 6492	1847	Actinobacteria	206	11.1532	2051223001	Human fecal microbial communities from Orebro University Hospital, Sweden, of individuals with Crohns disease	Host-associated	Human	Large intestine	Digestive system
2563366502	Bifidobacterium merycicum DSM 6492	1847	Actinobacteria	206	11.1532	3300008571	Human microbial communities from the National Institute of Health, USA, HMP production phase	Host-associated	Human	Large intestine	Digestive system
2563366502	Bifidobacterium merycicum DSM 6492	1847	Actinobacteria	206	11.1532	3300007717	Human microbial communities from the National Institute of Health, USA, HMP production phase	Host-associated	Human	Large intestine	Digestive system
2563366502	Bifidobacterium merycicum DSM 6492	1847	Actinobacteria	206	11.1532	7000000715	Human microbial communities from the National Institute of Health, USA, HMP production phase	Host-associated	Human	Large intestine	Digestive system
2563366502	Bifidobacterium merycicum DSM 6492	1847	Actinobacteria	206	11.1532	7000000329	Human microbial communities from the National Institute of Health, USA, HMP production phase	Host-associated	Human	Large intestine	Digestive system
2593339267	Streptococcus equinus GA-1	1734	Firmicutes	206	11.88	3300002163	Biogas fermentation microbial communities from biogas plants in Germany	Engineered	Biotransformation	Unclassified	Mixed alcohol bioreactor
2606217805	Bacillus cereus KPR-7A	5866	Firmicutes	207	3.52881	3300008211	Clean room microbial communities from NASA Spacecraft Assembly Facility at Jet Propulsion Laboratory, Pasadena, California, USA	Engineered	Built environment	Unclassified	Unclassified
2561511230	Blautia schinkii DSM 10518	5804	Firmicutes	207	3.56651	2051223001	Human fecal microbial communities from Orebro University Hospital, Sweden, of individuals with Crohns disease	Host-associated	Human	Large intestine	Digestive system
2593339147	Clostridium clostidiforme ATCC 25537	5166	Firmicutes	207	4.00697	3300006296	Human microbial communities from the National Institute of Health, USA, HMP production phase	Host-associated	Human	Large intestine	Digestive system
2514885004	Bacteroides thetaiotaomicron NLAE-zl-G288	5045	Bacteroidetes	207	4.10307	2051223003	Human fecal microbial communities from Orebro University Hospital, Sweden, of individuals with Crohns disease	Host-associated	Human	Large intestine	Digestive system
2654588179	Bacteroides thetaiotaomicron NLAE-zl-C579	5039	Bacteroidetes	207	4.10796	3300000302	Chicken cecum microbial communities from Ireland	Host-associated	Birds	Ceca	Digestive system
2561511143	Bacillus sp. MB2021	4923	Firmicutes	207	4.20475	3300002568	Soil microbial communities from Mediterranean grasslands, California	Environmental	Terrestrial	Loam	Soil
2623620516	Bacteroides xylanisolvens NLAE-zl-G339	4830	Bacteroidetes	207	4.28571	3300003518	Diffuse hydrothermal flow volcanic vent microbial communities from Axial Seamount, northeast Pacific ocean	Environmental	Aquatic	Hydrothermal vents	Marine
2654588146	Bacteroides ovatus NLAE-zl-C57	4718	Bacteroidetes	207	4.38745	3300000296	Human fecal microbial communities from University College Cork, Ireland, of the elderly Irish population	Host-associated	Human	Large intestine	Digestive system
2654588181	Shigella sonnei NLAE-zl-G496	4715	Proteobacteria	207	4.39024	3300003214	Arabidopsis, maize, boechera and miscanthus rhizosphere microbial communities from different US locations	Host-associated	Plants	Epiphytes	Rhizoplane
2654588181	Shigella sonnei NLAE-zl-G496	4715	Proteobacteria	207	4.39024	3300005367	Corn, switchgrass and miscanthus rhizosphere microbial communities from Kellogg Biological Station, Michigan, USA	Host-associated	Plants	Soil	Rhizosphere
2623620522	Bacteroides vulgatus NLAE-zl-G202	4247	Bacteroidetes	207	4.87403	2061766007	Bovine rumen microbial communities from Illinois University that are switchgrass associated	Host-associated	Mammals	Stomach	Digestive system
2524614705	Clostridium butyricum AGR2140	4099	Firmicutes	207	5.05001	2166559024	Microbial communities from bioreactor (seeded with sewage sludge) at LBNL, California, USA	Engineered	Bioreactor	0	Unclassified
2651870357	Porphyromonadaceae bacterium KH3CP3RA	4005	Bacteroidetes	207	5.16854	3300005086	Subsurface hydrocarbon microbial communities from various worldwide Shell locations	Environmental	Aquatic	Unclassified	Unclassified
2551306113	Pseudochrobactrum sp. AO18b	3549	Proteobacteria	207	5.83263	3300006177	Populus root and rhizosphere microbial communities from Tennessee, USA	Host-associated	Plants	Unclassified	Endosphere
2551306113	Pseudochrobactrum sp. AO18b	3549	Proteobacteria	207	5.83263	3300001213	Wetland microbial communities from Twitchell Island in the Sacramento Delta	Environmental	Aquatic	Wetlands	Marine
2524614701	Dorea longicatena AGR2136	3529	Firmicutes	207	5.86568	3300007798	Human microbial communities from the National Institute of Health, USA, HMP production phase	Host-associated	Human	Large intestine	Digestive system
2524614701	Dorea longicatena AGR2136	3529	Firmicutes	207	5.86568	7000000417	Human microbial communities from the National Institute of Health, USA, HMP production phase	Host-associated	Human	Large intestine	Digestive system
2593339257	Blautia sp. SF-50	3365	Firmicutes	207	6.15156	7000000521	Human microbial communities from the National Institute of Health, USA, HMP production phase	Host-associated	Human	Large intestine	Digestive system
2593339257	Blautia sp. SF-50	3365	Firmicutes	207	6.15156	7000000306	Human microbial communities from the National Institute of Health, USA, HMP production phase	Host-associated	Human	Large intestine	Digestive system
2524614712	Blautia wexlerae AGR2146	3287	Firmicutes	207	6.29754	7000000191	Human microbial communities from the National Institute of Health, USA, HMP production phase	Host-associated	Human	Large intestine	Digestive system
2524614712	Blautia wexlerae AGR2146	3287	Firmicutes	207	6.29754	2149837009	Mouse gut microbial communities from the University of California, San Diego, USA (4)	Host-associated	Mammals	Large intestine	Digestive system
2634166387	Acinetobacter sp. HR7	3024	Proteobacteria	207	6.84524	3300003856	Agave microbial communities from California, USA, and Mexico	Host-associated	Plants	Unclassified	Phylloplane
2634166387	Acinetobacter sp. HR7	3024	Proteobacteria	207	6.84524	2228664020	Xyleborus affinis microbial communities from Bern, Switzerland	Host-associated	Arthropoda	Unclassified	Symbiotic fungal gardens and galleries
2558860145	Prevotella sp. HUN102	2929	Bacteroidetes	207	7.06726	3300004945	Human microbial communities from the National Institute of Health, USA, HMP production phase	Host-associated	Human	Oral	Digestive system
2558860145	Prevotella sp. HUN102	2929	Bacteroidetes	207	7.06726	7000000652	Human microbial communities from the National Institute of Health, USA, HMP production phase	Host-associated	Human	Oral	Digestive system
2558860122	Prevotella ruminicola Ga6B6	2844	Bacteroidetes	207	7.27848	2088090024	Rumen microbial communities of musk oxen from Alaska	Host-associated	Mammals	Stomach	Digestive system
2608642100	Actinomyces ruminicola KPR-7B	2729	Actinobacteria	207	7.5852	3300006744	Human microbial communities from the National Institute of Health, USA, HMP production phase	Host-associated	Human	Oral	Digestive system
2651870319	Actinomyces ruminicola DSM 27982	2561	Actinobacteria	207	8.08278	3300006522	Human microbial communities from the National Institute of Health, USA, HMP production phase	Host-associated	Human	Oral	Digestive system
2651870319	Actinomyces ruminicola DSM 27982	2561	Actinobacteria	207	8.08278	3300004875	Human microbial communities from the National Institute of Health, USA, HMP production phase	Host-associated	Human	Oral	Digestive system
2524614802	Lachnospira multipara ATCC 19207	2541	Firmicutes	207	8.1464	3300000289	Human fecal microbial communities from University College Cork, Ireland, of the elderly Irish population	Host-associated	Human	Large intestine	Digestive system
2593339225	Ruminococcus bromii YE282	2491	Firmicutes	207	8.30992	3300000294	Human fecal microbial communities from University College Cork, Ireland, of the elderly Irish population	Host-associated	Human	Large intestine	Digestive system
2593339225	Ruminococcus bromii YE282	2491	Firmicutes	207	8.30992	7000000272	Human microbial communities from the National Institute of Health, USA, HMP production phase	Host-associated	Human	Large intestine	Digestive system
643348538	Desulfovibrio desulfuricans desulfuricans ATCC 27774	2382	Proteobacteria	207	8.69018	3300005405	Bioremediated contaminated groundwater microbial communities from North Railroad Avenue plume (NRAP), New Mexico	Engineered	Bioremediation	Tetrachloroethylene	Tetrachloroethylene and derivatives
2593339212	Streptococcus henryi A-4	2335	Firmicutes	207	8.8651	3300007994	Human microbial communities from the National Institute of Health, USA, HMP production phase	Host-associated	Human	Oral	Digestive system
2593339212	Streptococcus henryi A-4	2335	Firmicutes	207	8.8651	3300004356	Human microbial communities from the National Institute of Health, USA, HMP production phase	Host-associated	Human	Oral	Digestive system
2526164514	Prevotella albensis DSM 11370	2283	Bacteroidetes	207	9.06702	7000000128	Human microbial communities from the National Institute of Health, USA, HMP production phase	Host-associated	Human	Oral	Digestive system
2651870314	Actinomyces denticolens PA	2281	Actinobacteria	207	9.07497	3300004373	Human microbial communities from the National Institute of Health, USA, HMP production phase	Host-associated	Human	Oral	Digestive system
2593339215	Basfia succiniciproducens KPR-2	2159	Proteobacteria	207	9.58777	3300005296	Human microbial communities from the National Institute of Health, USA, HMP production phase	Host-associated	Human	Oral	Digestive system
2593339215	Basfia succiniciproducens KPR-2	2159	Proteobacteria	207	9.58777	3300005006	Human microbial communities from the National Institute of Health, USA, HMP production phase	Host-associated	Human	Oral	Digestive system
2593339215	Basfia succiniciproducens KPR-2	2159	Proteobacteria	207	9.58777	3300004376	Human microbial communities from the National Institute of Health, USA, HMP production phase	Host-associated	Human	Oral	Digestive system
2593339215	Basfia succiniciproducens KPR-2	2159	Proteobacteria	207	9.58777	7000000574	Human microbial communities from the National Institute of Health, USA, HMP production phase	Host-associated	Human	Oral	Digestive system
2593339215	Basfia succiniciproducens KPR-2	2159	Proteobacteria	207	9.58777	7000000443	Human microbial communities from the National Institute of Health, USA, HMP production phase	Host-associated	Human	Oral	Digestive system
637000156	Mannheimia succiniciproducens MBEL55E	2117	Proteobacteria	207	9.77799	3300004390	Human microbial communities from the National Institute of Health, USA, HMP production phase	Host-associated	Human	Oral	Digestive system
637000156	Mannheimia succiniciproducens MBEL55E	2117	Proteobacteria	207	9.77799	7000000281	Human microbial communities from the National Institute of Health, USA, HMP production phase	Host-associated	Human	Oral	Digestive system
640753001	Actinobacillus succinogenes 130Z	2115	Proteobacteria	207	9.78723	3300005026	Human microbial communities from the National Institute of Health, USA, HMP production phase	Host-associated	Human	Oral	Digestive system
640753001	Actinobacillus succinogenes 130Z	2115	Proteobacteria	207	9.78723	7000000396	Human microbial communities from the National Institute of Health, USA, HMP production phase	Host-associated	Human	Oral	Digestive system
2608642166	Streptococcus gallolyticus VTM3R24	2101	Firmicutes	207	9.85245	3300000295	Human fecal microbial communities from University College Cork, Ireland, of the elderly Irish population	Host-associated	Human	Large intestine	Digestive system
2608642220	Streptococcus gallolyticus VTM3R42	2094	Firmicutes	207	9.88539	3300000295	Human fecal microbial communities from University College Cork, Ireland, of the elderly Irish population	Host-associated	Human	Large intestine	Digestive system
2667527400	Methanobrevibacter sp. YE315	2063	Euryarchaeota	207	10.0339	2088090021	Rumen microbial communities of musk oxen from Alaska	Host-associated	Mammals	Unclassified	Digestive system
2593339214	Basfia succiniciproducens DSM 22022	2028	Proteobacteria	207	10.2071	3300004432	Human microbial communities from the National Institute of Health, USA, HMP production phase	Host-associated	Human	Oral	Digestive system
2593339214	Basfia succiniciproducens DSM 22022	2028	Proteobacteria	207	10.2071	7000000574	Human microbial communities from the National Institute of Health, USA, HMP production phase	Host-associated	Human	Oral	Digestive system
2593339214	Basfia succiniciproducens DSM 22022	2028	Proteobacteria	207	10.2071	7000000267	Human microbial communities from the National Institute of Health, USA, HMP production phase	Host-associated	Human	Oral	Digestive system
2593339214	Basfia succiniciproducens DSM 22022	2028	Proteobacteria	207	10.2071	7000000095	Human microbial communities from the National Institute of Health, USA, HMP production phase	Host-associated	Human	Oral	Digestive system
2563366502	Bifidobacterium merycicum DSM 6492	1847	Actinobacteria	207	11.2074	3300008421	Human microbial communities from the National Institute of Health, USA, HMP production phase	Host-associated	Human	Large intestine	Digestive system
2654588208	Bifidobacterium bifidum Calf96	1785	Actinobacteria	207	11.5966	3300006510	Human microbial communities from the National Institute of Health, USA, HMP production phase	Host-associated	Human	Vagina	Reproductive system
2623620521	Lachnoclostridium lavalense NLAE-zl-G277	5670	Firmicutes	208	3.66843	3300006746	Human microbial communities from the National Institute of Health, USA, HMP production phase	Host-associated	Human	Large intestine	Digestive system
2593339147	Clostridium clostidiforme ATCC 25537	5166	Firmicutes	208	4.02633	7000000317	Human microbial communities from the National Institute of Health, USA, HMP production phase	Host-associated	Human	Large intestine	Digestive system
2593339147	Clostridium clostidiforme ATCC 25537	5166	Firmicutes	208	4.02633	3300002641	Cattle and sheep rumen microbial communities from New Zealand, for comparative studies	Host-associated	Mammals	0	0
2654588118	Lachnoclostridium oroticum NLAE-zl-C242	5144	Firmicutes	208	4.04355	3300008737	Human microbial communities from the National Institute of Health, USA, HMP production phase	Host-associated	Human	Large intestine	Digestive system
2654588118	Lachnoclostridium oroticum NLAE-zl-C242	5144	Firmicutes	208	4.04355	3300008547	Human microbial communities from the National Institute of Health, USA, HMP production phase	Host-associated	Human	Large intestine	Digestive system
2654588118	Lachnoclostridium oroticum NLAE-zl-C242	5144	Firmicutes	208	4.04355	7000000585	Human microbial communities from the National Institute of Health, USA, HMP production phase	Host-associated	Human	Large intestine	Digestive system
2654588144	Lachnoclostridium clostridioforme NLAE-zl-G208	5091	Firmicutes	208	4.08564	3300005460	Mouse cecum microbial communities from Vienna, Austria	Host-associated	Mammals	Intestine	Gastrointestinal tract
2654588144	Lachnoclostridium clostridioforme NLAE-zl-G208	5091	Firmicutes	208	4.08564	3300002641	Cattle and sheep rumen microbial communities from New Zealand, for comparative studies	Host-associated	Mammals	0	0
2585427562	Prauserella rugosa DSM 43194	4923	Actinobacteria	208	4.22507	3300005338	Corn, switchgrass and miscanthus rhizosphere microbial communities from Kellogg Biological Station, Michigan, USA	Host-associated	Plants	Epiphytes	Rhizoplane
2593339226	Bacteroides thetaiotaomicron KPPR-3	4847	Bacteroidetes	208	4.29131	2149837015	Human fecal microbial communities from the University of Arizona, for HMP training	Host-associated	Human	Large intestine	Digestive system
2654588181	Shigella sonnei NLAE-zl-G496	4715	Proteobacteria	208	4.41145	7000000585	Human microbial communities from the National Institute of Health, USA, HMP production phase	Host-associated	Human	Large intestine	Digestive system
2654588180	Bacteroides xylanisolvens NLAE-zl-C202	4674	Bacteroidetes	208	4.45015	3300000303	Chicken cecum microbial communities from Ireland	Host-associated	Birds	Ceca	Digestive system
2513020027	Bacteroides ovatus NLAE-zl-C34	4624	Bacteroidetes	208	4.49827	3300006192	Freshwater and sediment microbial communities from various areas in North America, analyzing microbe dynamics in response to fracking	Environmental	Aquatic	Unclassified	Freshwater
2513020023	Bacteroides ovatus NLAE-zl-C11	4551	Bacteroidetes	208	4.57042	3300006192	Freshwater and sediment microbial communities from various areas in North America, analyzing microbe dynamics in response to fracking	Environmental	Aquatic	Unclassified	Freshwater
2608642106	Escherichia coli PA-3	4547	Proteobacteria	208	4.57444	3300003122	Premature infant stool microbial communities from Comer Children's Hospital, University of Chicago, Illinois, USA	Host-associated	Human	Large intestine	Digestive system
2651870320	Lachnoclostridium contortum NLAE-zl-C134	4333	Firmicutes	208	4.80037	3300000278	Human fecal microbial communities from University College Cork, Ireland, of the elderly Irish population	Host-associated	Human	Large intestine	Digestive system
2651870357	Porphyromonadaceae bacterium KH3CP3RA	4005	Bacteroidetes	208	5.19351	3300006033	Freshwater and sediment microbial communities from various areas in North America, analyzing microbe dynamics in response to fracking	Environmental	Aquatic	Groundwater	Freshwater
2623620510	Proteus mirabilis NLAE-zl-G534	3596	Proteobacteria	208	5.7842	3300003846	Agave microbial communities from California, USA, and Mexico	Host-associated	Plants	Unclassified	Phylloplane
2524614701	Dorea longicatena AGR2136	3529	Firmicutes	208	5.89402	3300000280	Human fecal microbial communities from University College Cork, Ireland, of the elderly Irish population	Host-associated	Human	Large intestine	Digestive system
2524614701	Dorea longicatena AGR2136	3529	Firmicutes	208	5.89402	7000000187	Human microbial communities from the National Institute of Health, USA, HMP production phase	Host-associated	Human	Large intestine	Digestive system
2524614702	Dorea sp. AGR2135	3448	Firmicutes	208	6.03248	7000000484	Human microbial communities from the National Institute of Health, USA, HMP production phase	Host-associated	Human	Large intestine	Digestive system
2524614712	Blautia wexlerae AGR2146	3287	Firmicutes	208	6.32796	7000000484	Human microbial communities from the National Institute of Health, USA, HMP production phase	Host-associated	Human	Large intestine	Digestive system
2524614712	Blautia wexlerae AGR2146	3287	Firmicutes	208	6.32796	7000000624	Human microbial communities from the National Institute of Health, USA, HMP production phase	Host-associated	Human	Large intestine	Digestive system
2558860981	Lachnospiraceae bacterium AD3010	3192	Firmicutes	208	6.51629	3300003523	Camel rumen microbial communities from Jandagh-Isfahan, Iran	Host-associated	Mammals	Foregut	Digestive system
2606217757	Ruminococcus flavefaciens XPD3002	3181	Firmicutes	208	6.53882	3300006381	Active sludge microbial communities of municipal wastewater-treating anaerobic digesters from various locations	Engineered	Wastewater	Unclassified	Anaerobic digestor
2593339146	Ruminococcus flavefaciens YRD2003	3044	Firmicutes	208	6.83311	3300006376	Active sludge microbial communities of municipal wastewater-treating anaerobic digesters from various locations	Engineered	Wastewater	Unclassified	Anaerobic digestor
2634166387	Acinetobacter sp. HR7	3024	Proteobacteria	208	6.87831	3300001096	Wastewater bioreactor microbial communities from Singapore and Univ of Illinois at Urbana, that are terephthalate-degrading	Engineered	Bioremediation	Wastewater	Terephthalate
2606217799	Enterococcus mundtii C2	2974	Firmicutes	208	6.99395	3300000059	Panchlora sp. gut microbial communities from Gamboa, Panama	Host-associated	Arthropoda	Hindgut	Digestive system
2558860145	Prevotella sp. HUN102	2929	Bacteroidetes	208	7.1014	3300008148	Human microbial communities from the National Institute of Health, USA, HMP production phase	Host-associated	Human	Oral	Digestive system
2558860145	Prevotella sp. HUN102	2929	Bacteroidetes	208	7.1014	3300007711	Human microbial communities from the National Institute of Health, USA, HMP production phase	Host-associated	Human	Oral	Digestive system
2558860145	Prevotella sp. HUN102	2929	Bacteroidetes	208	7.1014	3300007194	Human microbial communities from the National Institute of Health, USA, HMP production phase	Host-associated	Human	Oral	Digestive system
2558860145	Prevotella sp. HUN102	2929	Bacteroidetes	208	7.1014	3300004910	Human microbial communities from the National Institute of Health, USA, HMP production phase	Host-associated	Human	Oral	Digestive system
2558860145	Prevotella sp. HUN102	2929	Bacteroidetes	208	7.1014	7000000388	Human microbial communities from the National Institute of Health, USA, HMP production phase	Host-associated	Human	Oral	Digestive system
2558860145	Prevotella sp. HUN102	2929	Bacteroidetes	208	7.1014	7000000304	Human microbial communities from the National Institute of Health, USA, HMP production phase	Host-associated	Human	Oral	Digestive system
2558860145	Prevotella sp. HUN102	2929	Bacteroidetes	208	7.1014	7000000197	Human microbial communities from the National Institute of Health, USA, HMP production phase	Host-associated	Human	Oral	Digestive system
2558860145	Prevotella sp. HUN102	2929	Bacteroidetes	208	7.1014	7000000596	Human microbial communities from the National Institute of Health, USA, HMP production phase	Host-associated	Human	Oral	Digestive system
2558860145	Prevotella sp. HUN102	2929	Bacteroidetes	208	7.1014	7000000504	Human microbial communities from the National Institute of Health, USA, HMP production phase	Host-associated	Human	Oral	Digestive system
2524614704	Lachnospiraceae bacterium NK4A179	2919	Firmicutes	208	7.12573	2061766007	Bovine rumen microbial communities from Illinois University that are switchgrass associated	Host-associated	Mammals	Stomach	Digestive system
2593339148	Desulfovibrio desulfuricans DSM 7057	2901	Proteobacteria	208	7.16994	3300006601	Active sludge microbial communities of municipal wastewater-treating anaerobic digesters from various locations	Engineered	Wastewater	Unclassified	Anaerobic digestor
2651870317	Acinetobacter sp. DSM 11652	2868	Proteobacteria	208	7.25244	3300005548	Corn, switchgrass and miscanthus rhizosphere microbial communities from Kellogg Biological Station, Michigan, USA	Host-associated	Plants	Soil	Rhizosphere
2651870360	Prevotella sp. KH2C16	2802	Bacteroidetes	208	7.42327	7000000144	Human microbial communities from the National Institute of Health, USA, HMP production phase	Host-associated	Human	Oral	Digestive system
2608642100	Actinomyces ruminicola KPR-7B	2729	Actinobacteria	208	7.62184	3300004441	Human microbial communities from the National Institute of Health, USA, HMP production phase	Host-associated	Human	Oral	Digestive system
2571042010	Alysiella crassa DSM 2578	2706	Proteobacteria	208	7.68662	3300007997	Human microbial communities from the National Institute of Health, USA, HMP production phase	Host-associated	Human	Oral	Digestive system
2606217815	Prevotella sp. KH1P2	2577	Bacteroidetes	208	8.0714	7000000295	Human microbial communities from the National Institute of Health, USA, HMP production phase	Host-associated	Human	Oral	Digestive system
2585428145	Eubacterium uniforme ATCC 35992	2411	Firmicutes	208	8.62713	3300002597	Camel rumen microbial communities from Jandagh-Isfahan, Iran	Host-associated	Mammals	Foregut	Digestive system
2606217812	Micrococcineae bacterium KH10	2410	Actinobacteria	208	8.63071	3300009095	Agricultural soil microbial communities from Utah and Georgia to study Nitrogen management	Environmental	Terrestrial	Unclassified	Soil
2593339212	Streptococcus henryi A-4	2335	Firmicutes	208	8.90792	3300006748	Human microbial communities from the National Institute of Health, USA, HMP production phase	Host-associated	Human	Oral	Digestive system
2593339212	Streptococcus henryi A-4	2335	Firmicutes	208	8.90792	3300005041	Human microbial communities from the National Institute of Health, USA, HMP production phase	Host-associated	Human	Oral	Digestive system
2593339212	Streptococcus henryi A-4	2335	Firmicutes	208	8.90792	3300005015	Human microbial communities from the National Institute of Health, USA, HMP production phase	Host-associated	Human	Oral	Digestive system
2593339212	Streptococcus henryi A-4	2335	Firmicutes	208	8.90792	3300004393	Human microbial communities from the National Institute of Health, USA, HMP production phase	Host-associated	Human	Oral	Digestive system
2593339212	Streptococcus henryi A-4	2335	Firmicutes	208	8.90792	7000000666	Human microbial communities from the National Institute of Health, USA, HMP production phase	Host-associated	Human	Oral	Digestive system
2623620480	Staphylococcus epidermidis NLAE-zl-G239	2328	Firmicutes	208	8.93471	3300004634	Ionic liquid and high solid enriched microbial communities from the Joint BioEnergy Institute, California, USA	Engineered	Lab enrichment	0	0
2651870314	Actinomyces denticolens PA	2281	Actinobacteria	208	9.11881	3300004363	Human microbial communities from the National Institute of Health, USA, HMP production phase	Host-associated	Human	Oral	Digestive system
2593339215	Basfia succiniciproducens KPR-2	2159	Proteobacteria	208	9.63409	3300008138	Human microbial communities from the National Institute of Health, USA, HMP production phase	Host-associated	Human	Oral	Digestive system
2593339215	Basfia succiniciproducens KPR-2	2159	Proteobacteria	208	9.63409	3300008080	Human microbial communities from the National Institute of Health, USA, HMP production phase	Host-associated	Human	Oral	Digestive system
2593339215	Basfia succiniciproducens KPR-2	2159	Proteobacteria	208	9.63409	3300004432	Human microbial communities from the National Institute of Health, USA, HMP production phase	Host-associated	Human	Oral	Digestive system
2593339215	Basfia succiniciproducens KPR-2	2159	Proteobacteria	208	9.63409	3300004390	Human microbial communities from the National Institute of Health, USA, HMP production phase	Host-associated	Human	Oral	Digestive system
2593339215	Basfia succiniciproducens KPR-2	2159	Proteobacteria	208	9.63409	7000000354	Human microbial communities from the National Institute of Health, USA, HMP production phase	Host-associated	Human	Oral	Digestive system
2593339215	Basfia succiniciproducens KPR-2	2159	Proteobacteria	208	9.63409	7000000290	Human microbial communities from the National Institute of Health, USA, HMP production phase	Host-associated	Human	Oral	Digestive system
637000156	Mannheimia succiniciproducens MBEL55E	2117	Proteobacteria	208	9.82522	3300008134	Human microbial communities from the National Institute of Health, USA, HMP production phase	Host-associated	Human	Oral	Digestive system
637000156	Mannheimia succiniciproducens MBEL55E	2117	Proteobacteria	208	9.82522	3300004944	Human microbial communities from the National Institute of Health, USA, HMP production phase	Host-associated	Human	Oral	Digestive system
637000156	Mannheimia succiniciproducens MBEL55E	2117	Proteobacteria	208	9.82522	7000000443	Human microbial communities from the National Institute of Health, USA, HMP production phase	Host-associated	Human	Oral	Digestive system
637000156	Mannheimia succiniciproducens MBEL55E	2117	Proteobacteria	208	9.82522	7000000095	Human microbial communities from the National Institute of Health, USA, HMP production phase	Host-associated	Human	Oral	Digestive system
640753001	Actinobacillus succinogenes 130Z	2115	Proteobacteria	208	9.83452	3300008278	Human microbial communities from the National Institute of Health, USA, HMP production phase	Host-associated	Human	Oral	Digestive system
640753001	Actinobacillus succinogenes 130Z	2115	Proteobacteria	208	9.83452	3300006745	Human microbial communities from the National Institute of Health, USA, HMP production phase	Host-associated	Human	Oral	Digestive system
2593339214	Basfia succiniciproducens DSM 22022	2028	Proteobacteria	208	10.2564	3300005006	Human microbial communities from the National Institute of Health, USA, HMP production phase	Host-associated	Human	Oral	Digestive system
2593339214	Basfia succiniciproducens DSM 22022	2028	Proteobacteria	208	10.2564	3300004944	Human microbial communities from the National Institute of Health, USA, HMP production phase	Host-associated	Human	Oral	Digestive system
2593339214	Basfia succiniciproducens DSM 22022	2028	Proteobacteria	208	10.2564	3300004399	Human microbial communities from the National Institute of Health, USA, HMP production phase	Host-associated	Human	Oral	Digestive system
2651870306	Streptococcus equinus Sb04	1822	Firmicutes	208	11.416	3300002163	Biogas fermentation microbial communities from biogas plants in Germany	Engineered	Biotransformation	Unclassified	Mixed alcohol bioreactor
2654588208	Bifidobacterium bifidum Calf96	1785	Actinobacteria	208	11.6527	3300005655	Active sludge and wastewater microbial communities from Klosterneuburg, Austria	Engineered	Wastewater	Unclassified	Activated Sludge
2558860116	Bifidobacterium boum DSM 20432	1724	Actinobacteria	208	12.065	2051223005	Human fecal microbial communities from Orebro University Hospital, Sweden, of individuals with Crohns disease	Host-associated	Human	Large intestine	Digestive system
2561511099	Bifidobacterium adolescentis DSM 20087	1638	Actinobacteria	208	12.6984	3300001493	Human fecal microbial communities from Yokohama, Japan, from an infant	Host-associated	Human	Large intestine	Digestive system
2622736428	Methanobrevibacter woesei DSM 11979	1583	Euryarchaeota	208	13.1396	2061766007	Bovine rumen microbial communities from Illinois University that are switchgrass associated	Host-associated	Mammals	Stomach	Digestive system
2561511143	Bacillus sp. MB2021	4923	Firmicutes	209	4.24538	3300009036	Corn, switchgrass and miscanthus rhizosphere microbial communities from Kellogg Biological Station, Michigan, USA	Host-associated	Plants	Unclassified	Rhizosphere
2514885006	Bacteroides xylanisolvens NLAE-zl-G421	4849	Bacteroidetes	209	4.31017	7000000360	Human microbial communities from the National Institute of Health, USA, HMP production phase	Host-associated	Human	Large intestine	Digestive system
2654588146	Bacteroides ovatus NLAE-zl-C57	4718	Bacteroidetes	209	4.42984	3300000303	Chicken cecum microbial communities from Ireland	Host-associated	Birds	Ceca	Digestive system
2513020024	Bacteroides xylanisolvens NLAE-zl-C182	4675	Bacteroidetes	209	4.47059	3300000303	Chicken cecum microbial communities from Ireland	Host-associated	Birds	Ceca	Digestive system
2654588180	Bacteroides xylanisolvens NLAE-zl-C202	4674	Bacteroidetes	209	4.47154	3300003518	Diffuse hydrothermal flow volcanic vent microbial communities from Axial Seamount, northeast Pacific ocean	Environmental	Aquatic	Hydrothermal vents	Marine
2513020026	Bacteroides xylanisolvens NLAE-zl-C339	4666	Bacteroidetes	209	4.47921	3300003518	Diffuse hydrothermal flow volcanic vent microbial communities from Axial Seamount, northeast Pacific ocean	Environmental	Aquatic	Hydrothermal vents	Marine
2593339260	Bacteroides sp. AR29	4628	Bacteroidetes	209	4.51599	3300004628	Microbial communities from bioreactor (seeded with sewage sludge) at LBNL, California, USA	Engineered	Bioreactor	0	Unclassified
2654588143	Bacteroides ovatus NLAE-zl-C500	4617	Bacteroidetes	209	4.52675	2058419017	Feline fecal microbial communities from Illinois, USA	Host-associated	Mammals	Large intestine	Digestive system
2608642106	Escherichia coli PA-3	4547	Proteobacteria	209	4.59644	3300003214	Arabidopsis, maize, boechera and miscanthus rhizosphere microbial communities from different US locations	Host-associated	Plants	Epiphytes	Rhizoplane
2608642106	Escherichia coli PA-3	4547	Proteobacteria	209	4.59644	2189573020	Panchlora sp. gut microbial communities from Gamboa, Panama	Host-associated	Arthropoda	Hindgut	Digestive system
2537562065	Cellvibrio sp. BR	4304	Proteobacteria	209	4.85595	3300002184	Freshwater and sediment microbial communities from a dead zone in Lake Erie, USA	Environmental	Aquatic	Lentic	Freshwater
2524614705	Clostridium butyricum AGR2140	4099	Firmicutes	209	5.0988	2189573022	Soil microbial communities from Puerto Rico rain forest, that decompose switchgrass	Environmental	Terrestrial	Unclassified	Soil
2654588203	Cellulomonas sp. KH9	3746	Actinobacteria	209	5.57928	3300000931	Environmental microbial communities from Fremont, CA and La Paraguera, Puerto Rico	Engineered	Lab enrichment	Aerobic media	Defined media
2654588210	Morganella morganii NLAE-zl-C84	3639	Proteobacteria	209	5.74334	3300002953	Ionic liquid and high solid enriched microbial communities from the Joint BioEnergy Institute, California, USA	Engineered	Lab enrichment	Unclassified	Defined media
2524614701	Dorea longicatena AGR2136	3529	Firmicutes	209	5.92236	3300006499	Human microbial communities from the National Institute of Health, USA, HMP production phase	Host-associated	Human	Large intestine	Digestive system
2593339257	Blautia sp. SF-50	3365	Firmicutes	209	6.211	3300007296	Human microbial communities from the National Institute of Health, USA, HMP production phase	Host-associated	Human	Large intestine	Digestive system
2524614712	Blautia wexlerae AGR2146	3287	Firmicutes	209	6.35838	7000000192	Human microbial communities from the National Institute of Health, USA, HMP production phase	Host-associated	Human	Large intestine	Digestive system
2654588129	Porphyromonadaceae bacterium NLAE-zl-C104	3143	Bacteroidetes	209	6.6497	3300002534	Hydrocarbon resource environments microbial communities from Canada and USA	Engineered	Lab enrichment	Anaerobic media	Defined media
2623620485	Prevotella ruminicola BPI-162	3012	Bacteroidetes	209	6.93891	2088090023	Rumen microbial communities of musk oxen from Alaska	Host-associated	Mammals	Midgut	Digestive system
2606217799	Enterococcus mundtii C2	2974	Firmicutes	209	7.02757	3300000060	Panchlora sp. gut microbial communities from Gamboa, Panama	Host-associated	Arthropoda	Midgut	Digestive system
2561511226	Butyrivibrio sp. NC2002	2971	Firmicutes	209	7.03467	3300002597	Camel rumen microbial communities from Jandagh-Isfahan, Iran	Host-associated	Mammals	Foregut	Digestive system
2558860145	Prevotella sp. HUN102	2929	Bacteroidetes	209	7.13554	3300008159	Human microbial communities from the National Institute of Health, USA, HMP production phase	Host-associated	Human	Oral	Digestive system
2558860145	Prevotella sp. HUN102	2929	Bacteroidetes	209	7.13554	7000000127	Human microbial communities from the National Institute of Health, USA, HMP production phase	Host-associated	Human	Oral	Digestive system
2558860145	Prevotella sp. HUN102	2929	Bacteroidetes	209	7.13554	7000000663	Human microbial communities from the National Institute of Health, USA, HMP production phase	Host-associated	Human	Oral	Digestive system
2558860145	Prevotella sp. HUN102	2929	Bacteroidetes	209	7.13554	7000000600	Human microbial communities from the National Institute of Health, USA, HMP production phase	Host-associated	Human	Oral	Digestive system
2558860145	Prevotella sp. HUN102	2929	Bacteroidetes	209	7.13554	3300000210	Sheep rumen microbial communities from New Zealand from high and low methane emitting sheep	Host-associated	Mammals	Stomach	Digestive system
2651870317	Acinetobacter sp. DSM 11652	2868	Proteobacteria	209	7.28731	3300006117	Freshwater microbial communities from Crystal Bog lake, Wisconsin, USA	Environmental	Aquatic	Lentic	Freshwater
2651870317	Acinetobacter sp. DSM 11652	2868	Proteobacteria	209	7.28731	3300002959	Subsurface hydrocarbon microbial communities from various worldwide Shell locations	Environmental	Terrestrial	Unclassified	Unclassified
2651870360	Prevotella sp. KH2C16	2802	Bacteroidetes	209	7.45896	7000000331	Human microbial communities from the National Institute of Health, USA, HMP production phase	Host-associated	Human	Oral	Digestive system
2651870360	Prevotella sp. KH2C16	2802	Bacteroidetes	209	7.45896	7000000240	Human microbial communities from the National Institute of Health, USA, HMP production phase	Host-associated	Human	Oral	Digestive system
2651870360	Prevotella sp. KH2C16	2802	Bacteroidetes	209	7.45896	3300002597	Camel rumen microbial communities from Jandagh-Isfahan, Iran	Host-associated	Mammals	Foregut	Digestive system
2582581266	Lampropedia hyalina DSM 16112	2733	Proteobacteria	209	7.64727	3300006353	Populus root and rhizosphere microbial communities from Tennessee, USA	Host-associated	Plants	Unclassified	Endosphere
2623620509	Oscillibacter sp. PC13	2716	Firmicutes	209	7.69514	3300000295	Human fecal microbial communities from University College Cork, Ireland, of the elderly Irish population	Host-associated	Human	Large intestine	Digestive system
2595698250	Methanosarcina sp. DSM 11855	2658	Euryarchaeota	209	7.86305	3300003998	Natural and restored wetland microbial communities from the San Francisco Bay, California, USA, that impact long-term carbon sequestration	Environmental	Aquatic	Wetlands	Marine
2654588184	Propionibacterium acnes NLAE-zl-G260	2327	Actinobacteria	209	8.98152	3300007201	Clean room microbial communities from NASA Spacecraft Assembly Facility at Jet Propulsion Laboratory, Pasadena, California, USA	Engineered	Built environment	Unclassified	Unclassified
2651870314	Actinomyces denticolens PA	2281	Actinobacteria	209	9.16265	3300008743	Human microbial communities from the National Institute of Health, USA, HMP production phase	Host-associated	Human	Oral	Digestive system
2651870314	Actinomyces denticolens PA	2281	Actinobacteria	209	9.16265	3300007348	Human microbial communities from the National Institute of Health, USA, HMP production phase	Host-associated	Human	Oral	Digestive system
2651870314	Actinomyces denticolens PA	2281	Actinobacteria	209	9.16265	3300005007	Human microbial communities from the National Institute of Health, USA, HMP production phase	Host-associated	Human	Oral	Digestive system
2593339215	Basfia succiniciproducens KPR-2	2159	Proteobacteria	209	9.68041	3300004944	Human microbial communities from the National Institute of Health, USA, HMP production phase	Host-associated	Human	Oral	Digestive system
2593339215	Basfia succiniciproducens KPR-2	2159	Proteobacteria	209	9.68041	7000000175	Human microbial communities from the National Institute of Health, USA, HMP production phase	Host-associated	Human	Oral	Digestive system
637000156	Mannheimia succiniciproducens MBEL55E	2117	Proteobacteria	209	9.87246	7000000290	Human microbial communities from the National Institute of Health, USA, HMP production phase	Host-associated	Human	Oral	Digestive system
637000156	Mannheimia succiniciproducens MBEL55E	2117	Proteobacteria	209	9.87246	7000000228	Human microbial communities from the National Institute of Health, USA, HMP production phase	Host-associated	Human	Oral	Digestive system
2593339214	Basfia succiniciproducens DSM 22022	2028	Proteobacteria	209	10.3057	7000000713	Human microbial communities from the National Institute of Health, USA, HMP production phase	Host-associated	Human	Oral	Digestive system
2593339214	Basfia succiniciproducens DSM 22022	2028	Proteobacteria	209	10.3057	7000000281	Human microbial communities from the National Institute of Health, USA, HMP production phase	Host-associated	Human	Oral	Digestive system
2593339214	Basfia succiniciproducens DSM 22022	2028	Proteobacteria	209	10.3057	7000000057	Human microbial communities from the National Institute of Health, USA, HMP production phase	Host-associated	Human	Oral	Digestive system
2563366502	Bifidobacterium merycicum DSM 6492	1847	Actinobacteria	209	11.3156	3300008599	Human microbial communities from the National Institute of Health, USA, HMP production phase	Host-associated	Human	Large intestine	Digestive system
2558860117	Bifidobacterium ruminantium DSM 6489	1834	Actinobacteria	209	11.3959	3300001493	Human fecal microbial communities from Yokohama, Japan, from an infant	Host-associated	Human	Large intestine	Digestive system
2558860117	Bifidobacterium ruminantium DSM 6489	1834	Actinobacteria	209	11.3959	3300006406	Human microbial communities from the National Institute of Health, USA, HMP production phase	Host-associated	Human	Vagina	Reproductive system
2654588208	Bifidobacterium bifidum Calf96	1785	Actinobacteria	209	11.7087	7000000585	Human microbial communities from the National Institute of Health, USA, HMP production phase	Host-associated	Human	Large intestine	Digestive system
2654588144	Lachnoclostridium clostridioforme NLAE-zl-G208	5091	Firmicutes	210	4.12493	7000000499	Human microbial communities from the National Institute of Health, USA, HMP production phase	Host-associated	Human	Large intestine	Digestive system
2654588145	Lachnoclostridium clostridioforme NLAE-zl-C196	5072	Firmicutes	210	4.14038	3300002641	Cattle and sheep rumen microbial communities from New Zealand, for comparative studies	Host-associated	Mammals	0	0
2514885004	Bacteroides thetaiotaomicron NLAE-zl-G288	5045	Bacteroidetes	210	4.16254	3300007804	Human microbial communities from the National Institute of Health, USA, HMP production phase	Host-associated	Human	Large intestine	Digestive system
2654588179	Bacteroides thetaiotaomicron NLAE-zl-C579	5039	Bacteroidetes	210	4.16749	3300000304	Chicken cecum microbial communities from Ireland	Host-associated	Birds	Fecal	Digestive system
2654588179	Bacteroides thetaiotaomicron NLAE-zl-C579	5039	Bacteroidetes	210	4.16749	2051223003	Human fecal microbial communities from Orebro University Hospital, Sweden, of individuals with Crohns disease	Host-associated	Human	Large intestine	Digestive system
2654588179	Bacteroides thetaiotaomicron NLAE-zl-C579	5039	Bacteroidetes	210	4.16749	3300007292	Human microbial communities from the National Institute of Health, USA, HMP production phase	Host-associated	Human	Large intestine	Digestive system
2513020024	Bacteroides xylanisolvens NLAE-zl-C182	4675	Bacteroidetes	210	4.49198	3300003518	Diffuse hydrothermal flow volcanic vent microbial communities from Axial Seamount, northeast Pacific ocean	Environmental	Aquatic	Hydrothermal vents	Marine
2513020026	Bacteroides xylanisolvens NLAE-zl-C339	4666	Bacteroidetes	210	4.50064	3300000303	Chicken cecum microbial communities from Ireland	Host-associated	Birds	Ceca	Digestive system
2593339260	Bacteroides sp. AR29	4628	Bacteroidetes	210	4.5376	3300003518	Diffuse hydrothermal flow volcanic vent microbial communities from Axial Seamount, northeast Pacific ocean	Environmental	Aquatic	Hydrothermal vents	Marine
2623620522	Bacteroides vulgatus NLAE-zl-G202	4247	Bacteroidetes	210	4.94467	2019105002	Canis familiaris fecal microbial communities from the University of Illinois at Urbana-Champaign	Host-associated	Mammals	Large intestine	Digestive system
645951829	Ruminococcus flavefaciens FD-1	4162	Firmicutes	210	5.04565	3300007805	Human microbial communities from the National Institute of Health, USA, HMP production phase	Host-associated	Human	Large intestine	Digestive system
2608642189	Enterobacter sp. KPR-6	4137	Proteobacteria	210	5.07614	7000000459	Human microbial communities from the National Institute of Health, USA, HMP production phase	Host-associated	Human	Large intestine	Digestive system
2651870357	Porphyromonadaceae bacterium KH3CP3RA	4005	Bacteroidetes	210	5.24345	3300002377	Biogas fermentation microbial communities from biogas plants in Germany	Engineered	Biotransformation	Unclassified	Mixed alcohol bioreactor
2545555826	Ruminococcus gnavus AGR2154	3689	Firmicutes	210	5.6926	3300008622	Human microbial communities from the National Institute of Health, USA, HMP production phase	Host-associated	Human	Large intestine	Digestive system
2545555826	Ruminococcus gnavus AGR2154	3689	Firmicutes	210	5.6926	3300007222	Human microbial communities from the National Institute of Health, USA, HMP production phase	Host-associated	Human	Large intestine	Digestive system
2545555826	Ruminococcus gnavus AGR2154	3689	Firmicutes	210	5.6926	3300007806	Human microbial communities from the National Institute of Health, USA, HMP production phase	Host-associated	Human	Large intestine	Digestive system
2545555826	Ruminococcus gnavus AGR2154	3689	Firmicutes	210	5.6926	2166559011	Microbial communities from the Atlantic Ocean and human feces from France, grouped together for a comparative study	Host-associated	Human	Large intestine	Digestive system
2596583541	Bacteroides sp. AR20	3642	Bacteroidetes	210	5.76606	3300000059	Panchlora sp. gut microbial communities from Gamboa, Panama	Host-associated	Arthropoda	Hindgut	Digestive system
2524614701	Dorea longicatena AGR2136	3529	Firmicutes	210	5.95069	7000000715	Human microbial communities from the National Institute of Health, USA, HMP production phase	Host-associated	Human	Large intestine	Digestive system
2524614701	Dorea longicatena AGR2136	3529	Firmicutes	210	5.95069	7000000669	Human microbial communities from the National Institute of Health, USA, HMP production phase	Host-associated	Human	Large intestine	Digestive system
2593339145	Ruminococcus flavefaciens YAD2003	3141	Firmicutes	210	6.68577	7000000271	Human microbial communities from the National Institute of Health, USA, HMP production phase	Host-associated	Human	Large intestine	Digestive system
2558860145	Prevotella sp. HUN102	2929	Bacteroidetes	210	7.16968	3300005022	Human microbial communities from the National Institute of Health, USA, HMP production phase	Host-associated	Human	Oral	Digestive system
2558860145	Prevotella sp. HUN102	2929	Bacteroidetes	210	7.16968	3300004996	Human microbial communities from the National Institute of Health, USA, HMP production phase	Host-associated	Human	Oral	Digestive system
2623620458	Prevotella sp. TF2-5	2924	Bacteroidetes	210	7.18194	2088090023	Rumen microbial communities of musk oxen from Alaska	Host-associated	Mammals	Midgut	Digestive system
2623620552	Prevotella sp. TC2-28	2898	Bacteroidetes	210	7.24638	3300005362	Hoatzin crop microbial communities from Cojedes, Venezuela	Host-associated	Birds	Crop	Digestive system
2651870317	Acinetobacter sp. DSM 11652	2868	Proteobacteria	210	7.32218	3300007492	Active sludge and wastewater microbial communities from Klosterneuburg, Austria	Engineered	Wastewater	Unclassified	Activated Sludge
2651870317	Acinetobacter sp. DSM 11652	2868	Proteobacteria	210	7.32218	3300005064	Compost microbial communities from Sao Paulo Zoo, Brazil	Engineered	Solid waste	0	Solid animal waste
2626541589	Succinivibrio dextrinosolvens 22B	2806	Proteobacteria	210	7.48396	3300000064	Bovine rumen microbial communities (NEW) from Vernon, TX, USA	Host-associated	Mammals	Foregut	Digestive system
648276714	Prevotella bryantii B14	2780	Bacteroidetes	210	7.55396	3300000331	Human fecal microbial communities from University College Cork, Ireland, of the elderly Irish population	Host-associated	Human	Large intestine	Digestive system
2582581266	Lampropedia hyalina DSM 16112	2733	Proteobacteria	210	7.68386	3300005656	Active sludge and wastewater microbial communities from Klosterneuburg, Austria	Engineered	Wastewater	Unclassified	Activated Sludge
2608642100	Actinomyces ruminicola KPR-7B	2729	Actinobacteria	210	7.69513	3300004946	Human microbial communities from the National Institute of Health, USA, HMP production phase	Host-associated	Human	Oral	Digestive system
2623620509	Oscillibacter sp. PC13	2716	Firmicutes	210	7.73196	7000000669	Human microbial communities from the National Institute of Health, USA, HMP production phase	Host-associated	Human	Large intestine	Digestive system
2623620459	Prevotella bryantii FB3001	2658	Bacteroidetes	210	7.90068	7000000531	Human microbial communities from the National Institute of Health, USA, HMP production phase	Host-associated	Human	Large intestine	Digestive system
2606217815	Prevotella sp. KH1P2	2577	Bacteroidetes	210	8.14901	7000000574	Human microbial communities from the National Institute of Health, USA, HMP production phase	Host-associated	Human	Oral	Digestive system
2651870319	Actinomyces ruminicola DSM 27982	2561	Actinobacteria	210	8.19992	3300008688	Human microbial communities from the National Institute of Health, USA, HMP production phase	Host-associated	Human	Oral	Digestive system
2651870319	Actinomyces ruminicola DSM 27982	2561	Actinobacteria	210	8.19992	3300004441	Human microbial communities from the National Institute of Health, USA, HMP production phase	Host-associated	Human	Oral	Digestive system
2651870319	Actinomyces ruminicola DSM 27982	2561	Actinobacteria	210	8.19992	3300004416	Human microbial communities from the National Institute of Health, USA, HMP production phase	Host-associated	Human	Oral	Digestive system
2562617014	Lachnospiraceae bacterium AC2014	2487	Firmicutes	210	8.44391	3300000286	Human fecal microbial communities from University College Cork, Ireland, of the elderly Irish population	Host-associated	Human	Large intestine	Digestive system
2593339212	Streptococcus henryi A-4	2335	Firmicutes	210	8.99358	3300007996	Human microbial communities from the National Institute of Health, USA, HMP production phase	Host-associated	Human	Oral	Digestive system
2593339212	Streptococcus henryi A-4	2335	Firmicutes	210	8.99358	3300006496	Human microbial communities from the National Institute of Health, USA, HMP production phase	Host-associated	Human	Oral	Digestive system
2654588184	Propionibacterium acnes NLAE-zl-G260	2327	Actinobacteria	210	9.0245	7000000685	Human microbial communities from the National Institute of Health, USA, HMP production phase	Host-associated	Human	Nasopharyngeal	Respiratory system
2595698241	Ruminobacter amylophilus DSM 1361	2301	Proteobacteria	210	9.12647	2049941000	Bovine rumen microbial communities from Illinois University that are switchgrass associated	Host-associated	Mammals	Stomach	Digestive system
2574179727	Alysiella filiformis DSM 16848	2293	Proteobacteria	210	9.15831	3300004440	Human microbial communities from the National Institute of Health, USA, HMP production phase	Host-associated	Human	Oral	Digestive system
2574179727	Alysiella filiformis DSM 16848	2293	Proteobacteria	210	9.15831	7000000005	Human microbial communities from the National Institute of Health, USA, HMP production phase	Host-associated	Human	Oral	Digestive system
2593339215	Basfia succiniciproducens KPR-2	2159	Proteobacteria	210	9.72673	7000000228	Human microbial communities from the National Institute of Health, USA, HMP production phase	Host-associated	Human	Oral	Digestive system
637000156	Mannheimia succiniciproducens MBEL55E	2117	Proteobacteria	210	9.9197	3300005010	Human microbial communities from the National Institute of Health, USA, HMP production phase	Host-associated	Human	Oral	Digestive system
637000156	Mannheimia succiniciproducens MBEL55E	2117	Proteobacteria	210	9.9197	3300004375	Human microbial communities from the National Institute of Health, USA, HMP production phase	Host-associated	Human	Oral	Digestive system
637000156	Mannheimia succiniciproducens MBEL55E	2117	Proteobacteria	210	9.9197	7000000574	Human microbial communities from the National Institute of Health, USA, HMP production phase	Host-associated	Human	Oral	Digestive system
640753001	Actinobacillus succinogenes 130Z	2115	Proteobacteria	210	9.92908	3300008632	Human microbial communities from the National Institute of Health, USA, HMP production phase	Host-associated	Human	Oral	Digestive system
640753001	Actinobacillus succinogenes 130Z	2115	Proteobacteria	210	9.92908	7000000720	Human microbial communities from the National Institute of Health, USA, HMP production phase	Host-associated	Human	Oral	Digestive system
640753001	Actinobacillus succinogenes 130Z	2115	Proteobacteria	210	9.92908	7000000119	Human microbial communities from the National Institute of Health, USA, HMP production phase	Host-associated	Human	Oral	Digestive system
2593339214	Basfia succiniciproducens DSM 22022	2028	Proteobacteria	210	10.355	7000000001	Human microbial communities from the National Institute of Health, USA, HMP production phase	Host-associated	Human	Oral	Digestive system
2651870312	Bifidobacterium breve RP2	1910	Actinobacteria	210	10.9948	7000000641	Human microbial communities from the National Institute of Health, USA, HMP production phase	Host-associated	Human	Large intestine	Digestive system
2654588205	Streptococcus sp. NLAE-zl-C503	1875	Firmicutes	210	11.2	7000000123	Human microbial communities from the National Institute of Health, USA, HMP production phase	Host-associated	Human	Oral	Digestive system
2654588205	Streptococcus sp. NLAE-zl-C503	1875	Firmicutes	210	11.2	7000000528	Human microbial communities from the National Institute of Health, USA, HMP production phase	Host-associated	Human	Oral	Digestive system
2651870309	Streptococcus equinus MPR1	1784	Firmicutes	210	11.7713	2051223002	Human fecal microbial communities from Orebro University Hospital, Sweden, of individuals with Crohns disease	Host-associated	Human	Large intestine	Digestive system
2651870307	Streptococcus equinus MPR2	1784	Firmicutes	210	11.7713	2051223002	Human fecal microbial communities from Orebro University Hospital, Sweden, of individuals with Crohns disease	Host-associated	Human	Large intestine	Digestive system
2623620521	Lachnoclostridium lavalense NLAE-zl-G277	5670	Firmicutes	211	3.72134	2149837009	Mouse gut microbial communities from the University of California, San Diego, USA (4)	Host-associated	Mammals	Large intestine	Digestive system
2593339147	Clostridium clostidiforme ATCC 25537	5166	Firmicutes	211	4.0844	3300007796	Human microbial communities from the National Institute of Health, USA, HMP production phase	Host-associated	Human	Large intestine	Digestive system
2654588118	Lachnoclostridium oroticum NLAE-zl-C242	5144	Firmicutes	211	4.10187	7000000038	Human microbial communities from the National Institute of Health, USA, HMP production phase	Host-associated	Human	Large intestine	Digestive system
2654588145	Lachnoclostridium clostridioforme NLAE-zl-C196	5072	Firmicutes	211	4.16009	7000000499	Human microbial communities from the National Institute of Health, USA, HMP production phase	Host-associated	Human	Large intestine	Digestive system
2514885005	Bacteroides xylanisolvens NLAE-zl-G310	4848	Bacteroidetes	211	4.35231	7000000360	Human microbial communities from the National Institute of Health, USA, HMP production phase	Host-associated	Human	Large intestine	Digestive system
2593339260	Bacteroides sp. AR29	4628	Bacteroidetes	211	4.5592	3300000356	Human fecal microbial communities from University College Cork, Ireland, of the elderly Irish population	Host-associated	Human	Large intestine	Digestive system
2651870320	Lachnoclostridium contortum NLAE-zl-C134	4333	Firmicutes	211	4.86961	7000000239	Human microbial communities from the National Institute of Health, USA, HMP production phase	Host-associated	Human	Large intestine	Digestive system
2537562065	Cellvibrio sp. BR	4304	Proteobacteria	211	4.90242	3300005327	Corn, switchgrass and miscanthus rhizosphere microbial communities from Kellogg Biological Station, Michigan, USA	Host-associated	Plants	Soil	Rhizosphere
2561511091	Butyrivibrio sp. WCE2006	3917	Firmicutes	211	5.38678	3300002597	Camel rumen microbial communities from Jandagh-Isfahan, Iran	Host-associated	Mammals	Foregut	Digestive system
2634166439	Methanosarcina barkeri CM1	3790	Euryarchaeota	211	5.56728	3300002538	Arctic peat soil microbial communities from the Barrow Environmental Observatory site, Barrow, Alaska, USA	Environmental	Terrestrial	Unclassified	Soil
2551306113	Pseudochrobactrum sp. AO18b	3549	Proteobacteria	211	5.94534	3300006195	Populus root and rhizosphere microbial communities from Tennessee, USA	Host-associated	Plants	Unclassified	Endosphere
2524614701	Dorea longicatena AGR2136	3529	Firmicutes	211	5.97903	3300007717	Human microbial communities from the National Institute of Health, USA, HMP production phase	Host-associated	Human	Large intestine	Digestive system
2547132412	Ruminococcus flavefaciens 17	3477	Firmicutes	211	6.06845	7000000271	Human microbial communities from the National Institute of Health, USA, HMP production phase	Host-associated	Human	Large intestine	Digestive system
2654588119	Proteus mirabilis NLAE-zl-C285	3397	Proteobacteria	211	6.21136	3300003846	Agave microbial communities from California, USA, and Mexico	Host-associated	Plants	Unclassified	Phylloplane
2593339257	Blautia sp. SF-50	3365	Firmicutes	211	6.27043	3300008385	Human microbial communities from the National Institute of Health, USA, HMP production phase	Host-associated	Human	Large intestine	Digestive system
2634166387	Acinetobacter sp. HR7	3024	Proteobacteria	211	6.97751	3300007478	Active sludge and wastewater microbial communities from Klosterneuburg, Austria	Engineered	Wastewater	Unclassified	Activated Sludge
2623620485	Prevotella ruminicola BPI-162	3012	Bacteroidetes	211	7.00531	2088090024	Rumen microbial communities of musk oxen from Alaska	Host-associated	Mammals	Stomach	Digestive system
2558860145	Prevotella sp. HUN102	2929	Bacteroidetes	211	7.20382	3300004344	Human microbial communities from the National Institute of Health, USA, HMP production phase	Host-associated	Human	Oral	Digestive system
2558860145	Prevotella sp. HUN102	2929	Bacteroidetes	211	7.20382	7000000393	Human microbial communities from the National Institute of Health, USA, HMP production phase	Host-associated	Human	Oral	Digestive system
2558860145	Prevotella sp. HUN102	2929	Bacteroidetes	211	7.20382	7000000371	Human microbial communities from the National Institute of Health, USA, HMP production phase	Host-associated	Human	Oral	Digestive system
2558860145	Prevotella sp. HUN102	2929	Bacteroidetes	211	7.20382	7000000575	Human microbial communities from the National Institute of Health, USA, HMP production phase	Host-associated	Human	Oral	Digestive system
2623620552	Prevotella sp. TC2-28	2898	Bacteroidetes	211	7.28088	2088090022	Rumen microbial communities of musk oxen from Alaska	Host-associated	Mammals	Midgut	Digestive system
2651870360	Prevotella sp. KH2C16	2802	Bacteroidetes	211	7.53034	3300007794	Human microbial communities from the National Institute of Health, USA, HMP production phase	Host-associated	Human	Oral	Digestive system
2608642100	Actinomyces ruminicola KPR-7B	2729	Actinobacteria	211	7.73177	3300004456	Human microbial communities from the National Institute of Health, USA, HMP production phase	Host-associated	Human	Oral	Digestive system
2571042010	Alysiella crassa DSM 2578	2706	Proteobacteria	211	7.79749	7000000026	Human microbial communities from the National Institute of Health, USA, HMP production phase	Host-associated	Human	Oral	Digestive system
2623620487	Prevotellaceae bacterium KH2P17	2627	Bacteroidetes	211	8.03198	3300007794	Human microbial communities from the National Institute of Health, USA, HMP production phase	Host-associated	Human	Oral	Digestive system
2593339270	Selenomonas ruminantium C3	2617	Firmicutes	211	8.06267	3300001451	Goat rumen microbial communities from Langston University, Oklahoma, USA	Host-associated	Mammals	Stomach	Digestive system
2651870319	Actinomyces ruminicola DSM 27982	2561	Actinobacteria	211	8.23897	3300006322	Human microbial communities from the National Institute of Health, USA, HMP production phase	Host-associated	Human	Oral	Digestive system
2651870319	Actinomyces ruminicola DSM 27982	2561	Actinobacteria	211	8.23897	3300004418	Human microbial communities from the National Institute of Health, USA, HMP production phase	Host-associated	Human	Oral	Digestive system
2623621022	Prevotella sp. TC2-24	2463	Bacteroidetes	211	8.56679	2081372005	Rangifer tarandus platyrhynchus rumen microbial communities from Svalbard, Norway	Host-associated	Mammals	Stomach	Digestive system
2562617003	Succinivibrio dextrinosolvens H5	2350	Proteobacteria	211	8.97872	3300002597	Camel rumen microbial communities from Jandagh-Isfahan, Iran	Host-associated	Mammals	Foregut	Digestive system
2593339208	Ruminococcaceae bacterium YAD3003	2344	Firmicutes	211	9.00171	3300001425	Goat rumen microbial communities from Langston University, Oklahoma, USA	Host-associated	Mammals	Stomach	Digestive system
2593339212	Streptococcus henryi A-4	2335	Firmicutes	211	9.0364	3300008493	Human microbial communities from the National Institute of Health, USA, HMP production phase	Host-associated	Human	Oral	Digestive system
2593339212	Streptococcus henryi A-4	2335	Firmicutes	211	9.0364	3300008128	Human microbial communities from the National Institute of Health, USA, HMP production phase	Host-associated	Human	Oral	Digestive system
2593339212	Streptococcus henryi A-4	2335	Firmicutes	211	9.0364	3300004999	Human microbial communities from the National Institute of Health, USA, HMP production phase	Host-associated	Human	Oral	Digestive system
2593339212	Streptococcus henryi A-4	2335	Firmicutes	211	9.0364	3300004992	Human microbial communities from the National Institute of Health, USA, HMP production phase	Host-associated	Human	Oral	Digestive system
2593339212	Streptococcus henryi A-4	2335	Firmicutes	211	9.0364	3300004414	Human microbial communities from the National Institute of Health, USA, HMP production phase	Host-associated	Human	Oral	Digestive system
2651870314	Actinomyces denticolens PA	2281	Actinobacteria	211	9.25033	3300004439	Human microbial communities from the National Institute of Health, USA, HMP production phase	Host-associated	Human	Oral	Digestive system
2593339215	Basfia succiniciproducens KPR-2	2159	Proteobacteria	211	9.77304	3300007967	Human microbial communities from the National Institute of Health, USA, HMP production phase	Host-associated	Human	Oral	Digestive system
2593339215	Basfia succiniciproducens KPR-2	2159	Proteobacteria	211	9.77304	3300004451	Human microbial communities from the National Institute of Health, USA, HMP production phase	Host-associated	Human	Oral	Digestive system
2593339215	Basfia succiniciproducens KPR-2	2159	Proteobacteria	211	9.77304	3300004399	Human microbial communities from the National Institute of Health, USA, HMP production phase	Host-associated	Human	Oral	Digestive system
2593339215	Basfia succiniciproducens KPR-2	2159	Proteobacteria	211	9.77304	3300004361	Human microbial communities from the National Institute of Health, USA, HMP production phase	Host-associated	Human	Oral	Digestive system
2593339215	Basfia succiniciproducens KPR-2	2159	Proteobacteria	211	9.77304	7000000001	Human microbial communities from the National Institute of Health, USA, HMP production phase	Host-associated	Human	Oral	Digestive system
2593339215	Basfia succiniciproducens KPR-2	2159	Proteobacteria	211	9.77304	7000000708	Human microbial communities from the National Institute of Health, USA, HMP production phase	Host-associated	Human	Oral	Digestive system
2593339215	Basfia succiniciproducens KPR-2	2159	Proteobacteria	211	9.77304	7000000454	Human microbial communities from the National Institute of Health, USA, HMP production phase	Host-associated	Human	Oral	Digestive system
2593339215	Basfia succiniciproducens KPR-2	2159	Proteobacteria	211	9.77304	7000000095	Human microbial communities from the National Institute of Health, USA, HMP production phase	Host-associated	Human	Oral	Digestive system
637000156	Mannheimia succiniciproducens MBEL55E	2117	Proteobacteria	211	9.96693	7000000001	Human microbial communities from the National Institute of Health, USA, HMP production phase	Host-associated	Human	Oral	Digestive system
640753001	Actinobacillus succinogenes 130Z	2115	Proteobacteria	211	9.97636	3300004860	Human microbial communities from the National Institute of Health, USA, HMP production phase	Host-associated	Human	Oral	Digestive system
2593339214	Basfia succiniciproducens DSM 22022	2028	Proteobacteria	211	10.4043	3300008153	Human microbial communities from the National Institute of Health, USA, HMP production phase	Host-associated	Human	Oral	Digestive system
2593339214	Basfia succiniciproducens DSM 22022	2028	Proteobacteria	211	10.4043	3300005010	Human microbial communities from the National Institute of Health, USA, HMP production phase	Host-associated	Human	Oral	Digestive system
2593339214	Basfia succiniciproducens DSM 22022	2028	Proteobacteria	211	10.4043	7000000708	Human microbial communities from the National Institute of Health, USA, HMP production phase	Host-associated	Human	Oral	Digestive system
2593339214	Basfia succiniciproducens DSM 22022	2028	Proteobacteria	211	10.4043	7000000454	Human microbial communities from the National Institute of Health, USA, HMP production phase	Host-associated	Human	Oral	Digestive system
2593339214	Basfia succiniciproducens DSM 22022	2028	Proteobacteria	211	10.4043	7000000228	Human microbial communities from the National Institute of Health, USA, HMP production phase	Host-associated	Human	Oral	Digestive system
2654588209	Streptococcus equinus Ye01	1849	Firmicutes	211	11.4116	3300002163	Biogas fermentation microbial communities from biogas plants in Germany	Engineered	Biotransformation	Unclassified	Mixed alcohol bioreactor
2526164523	Bifidobacterium sp. AGR2158	1742	Actinobacteria	211	12.1125	3300005064	Compost microbial communities from Sao Paulo Zoo, Brazil	Engineered	Solid waste	0	Solid animal waste
2526164523	Bifidobacterium sp. AGR2158	1742	Actinobacteria	211	12.1125	3300005461	Mouse cecum microbial communities from Vienna, Austria	Host-associated	Mammals	Intestine	Gastrointestinal tract
2524614684	Bifidobacterium pseudolongum AGR2145	1654	Actinobacteria	211	12.757	3300005461	Mouse cecum microbial communities from Vienna, Austria	Host-associated	Mammals	Intestine	Gastrointestinal tract
2561511230	Blautia schinkii DSM 10518	5804	Firmicutes	212	3.65265	3300007804	Human microbial communities from the National Institute of Health, USA, HMP production phase	Host-associated	Human	Large intestine	Digestive system
2561511230	Blautia schinkii DSM 10518	5804	Firmicutes	212	3.65265	7000000171	Human microbial communities from the National Institute of Health, USA, HMP production phase	Host-associated	Human	Large intestine	Digestive system
2593339147	Clostridium clostidiforme ATCC 25537	5166	Firmicutes	212	4.10376	3300000297	Human fecal microbial communities from University College Cork, Ireland, of the elderly Irish population	Host-associated	Human	Large intestine	Digestive system
2654588118	Lachnoclostridium oroticum NLAE-zl-C242	5144	Firmicutes	212	4.12131	3300008728	Human microbial communities from the National Institute of Health, USA, HMP production phase	Host-associated	Human	Large intestine	Digestive system
2654588118	Lachnoclostridium oroticum NLAE-zl-C242	5144	Firmicutes	212	4.12131	7000000736	Human microbial communities from the National Institute of Health, USA, HMP production phase	Host-associated	Human	Large intestine	Digestive system
2514885004	Bacteroides thetaiotaomicron NLAE-zl-G288	5045	Bacteroidetes	212	4.20218	2166559024	Microbial communities from bioreactor (seeded with sewage sludge) at LBNL, California, USA	Engineered	Bioreactor	0	Unclassified
2561511143	Bacillus sp. MB2021	4923	Firmicutes	212	4.30632	3300005511	Arabidopsis, maize, boechera and miscanthus rhizosphere microbial communities from different US locations	Host-associated	Plants	0	0
2593339226	Bacteroides thetaiotaomicron KPPR-3	4847	Bacteroidetes	212	4.37384	2018235000	Human fecal microbial communities from Valencia, Spain, of healthy infants and adults	Host-associated	Human	Large intestine	Digestive system
2593339260	Bacteroides sp. AR29	4628	Bacteroidetes	212	4.58081	3300008326	Human microbial communities from the National Institute of Health, USA, HMP production phase	Host-associated	Human	Large intestine	Digestive system
2593339260	Bacteroides sp. AR29	4628	Bacteroidetes	212	4.58081	2222084005	Microbial communities from bioreactor at West Virginia State University,USA and at Bielefeld, Germany	Engineered	Solid waste	Grass	Composting
2608642106	Escherichia coli PA-3	4547	Proteobacteria	212	4.66241	3300001989	Corn, switchgrass and miscanthus rhizosphere microbial communities from Kellogg Biological Station, Michigan, USA	Host-associated	Plants	Epiphytes	Rhizoplane
2651870320	Lachnoclostridium contortum NLAE-zl-C134	4333	Firmicutes	212	4.89268	3300000286	Human fecal microbial communities from University College Cork, Ireland, of the elderly Irish population	Host-associated	Human	Large intestine	Digestive system
2608642189	Enterobacter sp. KPR-6	4137	Proteobacteria	212	5.12449	3300002171	Bioremediated contaminated groundwater microbial communities from North Railroad Avenue plume (NRAP), New Mexico	Engineered	Bioremediation	Tetrachloroethylene	Tetrachloroethylene and derivatives
2608642189	Enterobacter sp. KPR-6	4137	Proteobacteria	212	5.12449	3300006188	Wastewater bioreactor microbial communities from Cape Town, South Africa	Engineered	Bioremediation	0	Thiocyanate
2654588203	Cellulomonas sp. KH9	3746	Actinobacteria	212	5.65937	3300005543	Corn, switchgrass and miscanthus rhizosphere microbial communities from Kellogg Biological Station, Michigan, USA	Host-associated	Plants	Soil	Rhizosphere
2545555826	Ruminococcus gnavus AGR2154	3689	Firmicutes	212	5.74681	7000000332	Human microbial communities from the National Institute of Health, USA, HMP production phase	Host-associated	Human	Large intestine	Digestive system
2545555826	Ruminococcus gnavus AGR2154	3689	Firmicutes	212	5.74681	7000000661	Human microbial communities from the National Institute of Health, USA, HMP production phase	Host-associated	Human	Large intestine	Digestive system
2524614701	Dorea longicatena AGR2136	3529	Firmicutes	212	6.00737	3300006568	Human microbial communities from the National Institute of Health, USA, HMP production phase	Host-associated	Human	Large intestine	Digestive system
2593339138	Ruminococcus flavefaciens SAb67	3384	Firmicutes	212	6.26478	3300006381	Active sludge microbial communities of municipal wastewater-treating anaerobic digesters from various locations	Engineered	Wastewater	Unclassified	Anaerobic digestor
2593339257	Blautia sp. SF-50	3365	Firmicutes	212	6.30015	7000000308	Human microbial communities from the National Institute of Health, USA, HMP production phase	Host-associated	Human	Large intestine	Digestive system
2593339257	Blautia sp. SF-50	3365	Firmicutes	212	6.30015	7000000609	Human microbial communities from the National Institute of Health, USA, HMP production phase	Host-associated	Human	Large intestine	Digestive system
2558309005	Ruminococcus flavefaciens ND2009	3137	Firmicutes	212	6.75805	3300006599	Active sludge microbial communities of municipal wastewater-treating anaerobic digesters from various locations	Engineered	Wastewater	Unclassified	Anaerobic digestor
2558860140	Lachnospiraceae bacterium AB2028	3027	Firmicutes	212	7.00363	2061766007	Bovine rumen microbial communities from Illinois University that are switchgrass associated	Host-associated	Mammals	Stomach	Digestive system
2634166387	Acinetobacter sp. HR7	3024	Proteobacteria	212	7.01058	3300005548	Corn, switchgrass and miscanthus rhizosphere microbial communities from Kellogg Biological Station, Michigan, USA	Host-associated	Plants	Soil	Rhizosphere
2558860126	Prevotella sp. P6B4	2974	Bacteroidetes	212	7.12845	3300000064	Bovine rumen microbial communities (NEW) from Vernon, TX, USA	Host-associated	Mammals	Foregut	Digestive system
2561511222	Prevotella sp. P6B1	2964	Bacteroidetes	212	7.1525	3300000064	Bovine rumen microbial communities (NEW) from Vernon, TX, USA	Host-associated	Mammals	Foregut	Digestive system
2558860145	Prevotella sp. HUN102	2929	Bacteroidetes	212	7.23797	3300004455	Human microbial communities from the National Institute of Health, USA, HMP production phase	Host-associated	Human	Oral	Digestive system
2558860145	Prevotella sp. HUN102	2929	Bacteroidetes	212	7.23797	3300004390	Human microbial communities from the National Institute of Health, USA, HMP production phase	Host-associated	Human	Oral	Digestive system
2558860145	Prevotella sp. HUN102	2929	Bacteroidetes	212	7.23797	7000000511	Human microbial communities from the National Institute of Health, USA, HMP production phase	Host-associated	Human	Oral	Digestive system
2582581266	Lampropedia hyalina DSM 16112	2733	Proteobacteria	212	7.75704	3300005511	Arabidopsis, maize, boechera and miscanthus rhizosphere microbial communities from different US locations	Host-associated	Plants	0	0
2608642100	Actinomyces ruminicola KPR-7B	2729	Actinobacteria	212	7.76841	3300004416	Human microbial communities from the National Institute of Health, USA, HMP production phase	Host-associated	Human	Oral	Digestive system
2571042010	Alysiella crassa DSM 2578	2706	Proteobacteria	212	7.83444	7000000175	Human microbial communities from the National Institute of Health, USA, HMP production phase	Host-associated	Human	Oral	Digestive system
2623620487	Prevotellaceae bacterium KH2P17	2627	Bacteroidetes	212	8.07004	3300008541	Human microbial communities from the National Institute of Health, USA, HMP production phase	Host-associated	Human	Oral	Digestive system
2651870319	Actinomyces ruminicola DSM 27982	2561	Actinobacteria	212	8.27802	3300008140	Human microbial communities from the National Institute of Health, USA, HMP production phase	Host-associated	Human	Oral	Digestive system
2651870319	Actinomyces ruminicola DSM 27982	2561	Actinobacteria	212	8.27802	3300005003	Human microbial communities from the National Institute of Health, USA, HMP production phase	Host-associated	Human	Oral	Digestive system
2651870319	Actinomyces ruminicola DSM 27982	2561	Actinobacteria	212	8.27802	3300004456	Human microbial communities from the National Institute of Health, USA, HMP production phase	Host-associated	Human	Oral	Digestive system
2561511068	Staphylococcus epidermidis AG42	2375	Firmicutes	212	8.92632	3300004634	Ionic liquid and high solid enriched microbial communities from the Joint BioEnergy Institute, California, USA	Engineered	Lab enrichment	0	0
2593339212	Streptococcus henryi A-4	2335	Firmicutes	212	9.07923	3300005033	Human microbial communities from the National Institute of Health, USA, HMP production phase	Host-associated	Human	Oral	Digestive system
2651870314	Actinomyces denticolens PA	2281	Actinobacteria	212	9.29417	3300004360	Human microbial communities from the National Institute of Health, USA, HMP production phase	Host-associated	Human	Oral	Digestive system
2593339209	Megasphaera elsdenii YE34	2199	Firmicutes	212	9.64075	3300002378	Biogas fermentation microbial communities from biogas plants in Germany	Engineered	Biotransformation	Unclassified	Mixed alcohol bioreactor
2595698218	Streptococcus gallolyticus VTM1R27	2121	Firmicutes	212	9.99529	2051223001	Human fecal microbial communities from Orebro University Hospital, Sweden, of individuals with Crohns disease	Host-associated	Human	Large intestine	Digestive system
637000156	Mannheimia succiniciproducens MBEL55E	2117	Proteobacteria	212	10.0142	3300004361	Human microbial communities from the National Institute of Health, USA, HMP production phase	Host-associated	Human	Oral	Digestive system
637000156	Mannheimia succiniciproducens MBEL55E	2117	Proteobacteria	212	10.0142	3300004399	Human microbial communities from the National Institute of Health, USA, HMP production phase	Host-associated	Human	Oral	Digestive system
637000156	Mannheimia succiniciproducens MBEL55E	2117	Proteobacteria	212	10.0142	3300004343	Human microbial communities from the National Institute of Health, USA, HMP production phase	Host-associated	Human	Oral	Digestive system
637000156	Mannheimia succiniciproducens MBEL55E	2117	Proteobacteria	212	10.0142	7000000708	Human microbial communities from the National Institute of Health, USA, HMP production phase	Host-associated	Human	Oral	Digestive system
640753001	Actinobacillus succinogenes 130Z	2115	Proteobacteria	212	10.0236	3300004397	Human microbial communities from the National Institute of Health, USA, HMP production phase	Host-associated	Human	Oral	Digestive system
640753001	Actinobacillus succinogenes 130Z	2115	Proteobacteria	212	10.0236	7000000666	Human microbial communities from the National Institute of Health, USA, HMP production phase	Host-associated	Human	Oral	Digestive system
2593339214	Basfia succiniciproducens DSM 22022	2028	Proteobacteria	212	10.4536	3300004400	Human microbial communities from the National Institute of Health, USA, HMP production phase	Host-associated	Human	Oral	Digestive system
2593339214	Basfia succiniciproducens DSM 22022	2028	Proteobacteria	212	10.4536	3300004361	Human microbial communities from the National Institute of Health, USA, HMP production phase	Host-associated	Human	Oral	Digestive system
2561511230	Blautia schinkii DSM 10518	5804	Firmicutes	213	3.66988	3300008620	Human microbial communities from the National Institute of Health, USA, HMP production phase	Host-associated	Human	Large intestine	Digestive system
2623620476	Lachnoclostridium citroniae NLAE-zl-G70	5356	Firmicutes	213	3.97685	7000000011	Human microbial communities from the National Institute of Health, USA, HMP production phase	Host-associated	Human	Large intestine	Digestive system
2513020028	Bacteroides thetaiotaomicron NLAE-zl-C523	5217	Bacteroidetes	213	4.08281	3300001784	Microbial communities from bioreactor (seeded with sewage sludge) at LBNL, California, USA	Engineered	Bioreactor	0	Unclassified
2654588118	Lachnoclostridium oroticum NLAE-zl-C242	5144	Firmicutes	213	4.14075	7000000320	Human microbial communities from the National Institute of Health, USA, HMP production phase	Host-associated	Human	Large intestine	Digestive system
2585427562	Prauserella rugosa DSM 43194	4923	Actinobacteria	213	4.32663	3300004081	Soil microbial communities from Mediterranean grasslands, California	Environmental	Terrestrial	Loam	Soil
2654588146	Bacteroides ovatus NLAE-zl-C57	4718	Bacteroidetes	213	4.51462	3300000295	Human fecal microbial communities from University College Cork, Ireland, of the elderly Irish population	Host-associated	Human	Large intestine	Digestive system
2513020027	Bacteroides ovatus NLAE-zl-C34	4624	Bacteroidetes	213	4.6064	3300000295	Human fecal microbial communities from University College Cork, Ireland, of the elderly Irish population	Host-associated	Human	Large intestine	Digestive system
2513020023	Bacteroides ovatus NLAE-zl-C11	4551	Bacteroidetes	213	4.68029	3300000295	Human fecal microbial communities from University College Cork, Ireland, of the elderly Irish population	Host-associated	Human	Large intestine	Digestive system
2651870320	Lachnoclostridium contortum NLAE-zl-C134	4333	Firmicutes	213	4.91576	2051223002	Human fecal microbial communities from Orebro University Hospital, Sweden, of individuals with Crohns disease	Host-associated	Human	Large intestine	Digestive system
2551306113	Pseudochrobactrum sp. AO18b	3549	Proteobacteria	213	6.00169	3300005455	Corn, switchgrass and miscanthus rhizosphere microbial communities from Kellogg Biological Station, Michigan, USA	Host-associated	Plants	Soil	Rhizosphere
2524614702	Dorea sp. AGR2135	3448	Firmicutes	213	6.17749	7000000191	Human microbial communities from the National Institute of Health, USA, HMP production phase	Host-associated	Human	Large intestine	Digestive system
2524614702	Dorea sp. AGR2135	3448	Firmicutes	213	6.17749	7000000669	Human microbial communities from the National Institute of Health, USA, HMP production phase	Host-associated	Human	Large intestine	Digestive system
2524614712	Blautia wexlerae AGR2146	3287	Firmicutes	213	6.48007	3300007975	Human microbial communities from the National Institute of Health, USA, HMP production phase	Host-associated	Human	Large intestine	Digestive system
2540341248	Ruminococcus flavefaciens AE3010	3136	Firmicutes	213	6.79209	3300006381	Active sludge microbial communities of municipal wastewater-treating anaerobic digesters from various locations	Engineered	Wastewater	Unclassified	Anaerobic digestor
2634166387	Acinetobacter sp. HR7	3024	Proteobacteria	213	7.04365	3300000333	European and Africanized bee gut microbial communities from the USDA-ARS Beltsville Bee Research Center	Host-associated	Arthropoda	Gut	Digestive system
2558860145	Prevotella sp. HUN102	2929	Bacteroidetes	213	7.27211	3300005024	Human microbial communities from the National Institute of Health, USA, HMP production phase	Host-associated	Human	Oral	Digestive system
2558860145	Prevotella sp. HUN102	2929	Bacteroidetes	213	7.27211	3300004948	Human microbial communities from the National Institute of Health, USA, HMP production phase	Host-associated	Human	Oral	Digestive system
2558860145	Prevotella sp. HUN102	2929	Bacteroidetes	213	7.27211	3300004658	Human microbial communities from the National Institute of Health, USA, HMP production phase	Host-associated	Human	Oral	Digestive system
2558860145	Prevotella sp. HUN102	2929	Bacteroidetes	213	7.27211	7000000286	Human microbial communities from the National Institute of Health, USA, HMP production phase	Host-associated	Human	Oral	Digestive system
2558860145	Prevotella sp. HUN102	2929	Bacteroidetes	213	7.27211	7000000465	Human microbial communities from the National Institute of Health, USA, HMP production phase	Host-associated	Human	Oral	Digestive system
2582581266	Lampropedia hyalina DSM 16112	2733	Proteobacteria	213	7.79363	3300005659	Active sludge and wastewater microbial communities from Klosterneuburg, Austria	Engineered	Wastewater	Unclassified	Activated Sludge
2608642100	Actinomyces ruminicola KPR-7B	2729	Actinobacteria	213	7.80506	3300008565	Human microbial communities from the National Institute of Health, USA, HMP production phase	Host-associated	Human	Oral	Digestive system
2608642100	Actinomyces ruminicola KPR-7B	2729	Actinobacteria	213	7.80506	3300008281	Human microbial communities from the National Institute of Health, USA, HMP production phase	Host-associated	Human	Oral	Digestive system
2608642100	Actinomyces ruminicola KPR-7B	2729	Actinobacteria	213	7.80506	3300005003	Human microbial communities from the National Institute of Health, USA, HMP production phase	Host-associated	Human	Oral	Digestive system
2571042010	Alysiella crassa DSM 2578	2706	Proteobacteria	213	7.8714	3300004440	Human microbial communities from the National Institute of Health, USA, HMP production phase	Host-associated	Human	Oral	Digestive system
2623620487	Prevotellaceae bacterium KH2P17	2627	Bacteroidetes	213	8.10811	3300008150	Human microbial communities from the National Institute of Health, USA, HMP production phase	Host-associated	Human	Oral	Digestive system
2524614710	Prevotella bryantii C21a	2595	Bacteroidetes	213	8.20809	3300000331	Human fecal microbial communities from University College Cork, Ireland, of the elderly Irish population	Host-associated	Human	Large intestine	Digestive system
2606217815	Prevotella sp. KH1P2	2577	Bacteroidetes	213	8.26542	7000000240	Human microbial communities from the National Institute of Health, USA, HMP production phase	Host-associated	Human	Oral	Digestive system
2595698228	Succinivibrio dextrinosolvens ACV-10	2562	Proteobacteria	213	8.31382	3300000064	Bovine rumen microbial communities (NEW) from Vernon, TX, USA	Host-associated	Mammals	Foregut	Digestive system
2593339225	Ruminococcus bromii YE282	2491	Firmicutes	213	8.55078	2061766007	Bovine rumen microbial communities from Illinois University that are switchgrass associated	Host-associated	Mammals	Stomach	Digestive system
2630968343	Methanobacterium formicicum BRM9	2397	Euryarchaeota	213	8.88611	3300006033	Freshwater and sediment microbial communities from various areas in North America, analyzing microbe dynamics in response to fracking	Environmental	Aquatic	Groundwater	Freshwater
2563366735	Propionibacterium sp. MB3007	2335	Actinobacteria	213	9.12206	7000000685	Human microbial communities from the National Institute of Health, USA, HMP production phase	Host-associated	Human	Nasopharyngeal	Respiratory system
2593339212	Streptococcus henryi A-4	2335	Firmicutes	213	9.12206	3300008739	Human microbial communities from the National Institute of Health, USA, HMP production phase	Host-associated	Human	Oral	Digestive system
2593339212	Streptococcus henryi A-4	2335	Firmicutes	213	9.12206	3300008472	Human microbial communities from the National Institute of Health, USA, HMP production phase	Host-associated	Human	Oral	Digestive system
2627853554	Megasphaera elsdenii J1	2295	Firmicutes	213	9.28105	3300002378	Biogas fermentation microbial communities from biogas plants in Germany	Engineered	Biotransformation	Unclassified	Mixed alcohol bioreactor
2511231071	Megasphaera elsdenii DSM 20460	2220	Firmicutes	213	9.59459	3300002378	Biogas fermentation microbial communities from biogas plants in Germany	Engineered	Biotransformation	Unclassified	Mixed alcohol bioreactor
2593339215	Basfia succiniciproducens KPR-2	2159	Proteobacteria	213	9.86568	3300008134	Human microbial communities from the National Institute of Health, USA, HMP production phase	Host-associated	Human	Oral	Digestive system
2593339215	Basfia succiniciproducens KPR-2	2159	Proteobacteria	213	9.86568	3300005010	Human microbial communities from the National Institute of Health, USA, HMP production phase	Host-associated	Human	Oral	Digestive system
2593339215	Basfia succiniciproducens KPR-2	2159	Proteobacteria	213	9.86568	7000000713	Human microbial communities from the National Institute of Health, USA, HMP production phase	Host-associated	Human	Oral	Digestive system
2593339215	Basfia succiniciproducens KPR-2	2159	Proteobacteria	213	9.86568	7000000281	Human microbial communities from the National Institute of Health, USA, HMP production phase	Host-associated	Human	Oral	Digestive system
2595698218	Streptococcus gallolyticus VTM1R27	2121	Firmicutes	213	10.0424	3300000295	Human fecal microbial communities from University College Cork, Ireland, of the elderly Irish population	Host-associated	Human	Large intestine	Digestive system
637000156	Mannheimia succiniciproducens MBEL55E	2117	Proteobacteria	213	10.0614	3300004400	Human microbial communities from the National Institute of Health, USA, HMP production phase	Host-associated	Human	Oral	Digestive system
2608642166	Streptococcus gallolyticus VTM3R24	2101	Firmicutes	213	10.138	2051223001	Human fecal microbial communities from Orebro University Hospital, Sweden, of individuals with Crohns disease	Host-associated	Human	Large intestine	Digestive system
2593339214	Basfia succiniciproducens DSM 22022	2028	Proteobacteria	213	10.503	3300004375	Human microbial communities from the National Institute of Health, USA, HMP production phase	Host-associated	Human	Oral	Digestive system
2593339214	Basfia succiniciproducens DSM 22022	2028	Proteobacteria	213	10.503	3300004355	Human microbial communities from the National Institute of Health, USA, HMP production phase	Host-associated	Human	Oral	Digestive system
2654588205	Streptococcus sp. NLAE-zl-C503	1875	Firmicutes	213	11.36	7000000596	Human microbial communities from the National Institute of Health, USA, HMP production phase	Host-associated	Human	Oral	Digestive system
2654588208	Bifidobacterium bifidum Calf96	1785	Actinobacteria	213	11.9328	7000000191	Human microbial communities from the National Institute of Health, USA, HMP production phase	Host-associated	Human	Large intestine	Digestive system
2657245270	Lachnospiraceae bacterium NLAE-zl-G231	6190	Firmicutes	214	3.45719	3300000286	Human fecal microbial communities from University College Cork, Ireland, of the elderly Irish population	Host-associated	Human	Large intestine	Digestive system
2606217805	Bacillus cereus KPR-7A	5866	Firmicutes	214	3.64814	2029527006	Fungus garden microbial communities from leaf-cutting ants in Gamboa, Panama	Host-associated	Arthropoda	Fungus garden	Symbiotic fungal gardens and galleries
2561511230	Blautia schinkii DSM 10518	5804	Firmicutes	214	3.68711	3300008063	Human microbial communities from the National Institute of Health, USA, HMP production phase	Host-associated	Human	Large intestine	Digestive system
2561511230	Blautia schinkii DSM 10518	5804	Firmicutes	214	3.68711	7000000434	Human microbial communities from the National Institute of Health, USA, HMP production phase	Host-associated	Human	Large intestine	Digestive system
2654588118	Lachnoclostridium oroticum NLAE-zl-C242	5144	Firmicutes	214	4.16019	7000000107	Human microbial communities from the National Institute of Health, USA, HMP production phase	Host-associated	Human	Large intestine	Digestive system
2514885004	Bacteroides thetaiotaomicron NLAE-zl-G288	5045	Bacteroidetes	214	4.24182	2058419018	Feline fecal microbial communities from Illinois, USA	Host-associated	Mammals	Large intestine	Digestive system
2514885004	Bacteroides thetaiotaomicron NLAE-zl-G288	5045	Bacteroidetes	214	4.24182	2051223002	Human fecal microbial communities from Orebro University Hospital, Sweden, of individuals with Crohns disease	Host-associated	Human	Large intestine	Digestive system
2514885004	Bacteroides thetaiotaomicron NLAE-zl-G288	5045	Bacteroidetes	214	4.24182	2018235000	Human fecal microbial communities from Valencia, Spain, of healthy infants and adults	Host-associated	Human	Large intestine	Digestive system
2561511143	Bacillus sp. MB2021	4923	Firmicutes	214	4.34694	3300006879	Agricultural soil microbial communities from Utah and Georgia to study Nitrogen management	Environmental	Terrestrial	Unclassified	Soil
2585427562	Prauserella rugosa DSM 43194	4923	Actinobacteria	214	4.34694	3300005456	Corn, switchgrass and miscanthus rhizosphere microbial communities from Kellogg Biological Station, Michigan, USA	Host-associated	Plants	Soil	Rhizoplane
2524614699	Clostridium clostridioforme AGR2157	4900	Firmicutes	214	4.36735	3300006296	Human microbial communities from the National Institute of Health, USA, HMP production phase	Host-associated	Human	Large intestine	Digestive system
2623620516	Bacteroides xylanisolvens NLAE-zl-G339	4830	Bacteroidetes	214	4.43064	7000000360	Human microbial communities from the National Institute of Health, USA, HMP production phase	Host-associated	Human	Large intestine	Digestive system
2651870313	Citrobacter sp. NLAE-zl-C269	4662	Proteobacteria	214	4.5903	3300005457	Corn, switchgrass and miscanthus rhizosphere microbial communities from Kellogg Biological Station, Michigan, USA	Host-associated	Plants	Soil	Rhizosphere
2608642189	Enterobacter sp. KPR-6	4137	Proteobacteria	214	5.17283	2044078011	Xyleborus affinis microbial communities from Bern, Switzerland	Host-associated	Arthropoda	Unclassified	Symbiotic fungal gardens and galleries
2545555826	Ruminococcus gnavus AGR2154	3689	Firmicutes	214	5.80103	3300008129	Human microbial communities from the National Institute of Health, USA, HMP production phase	Host-associated	Human	Large intestine	Digestive system
2596583541	Bacteroides sp. AR20	3642	Bacteroidetes	214	5.87589	3300007805	Human microbial communities from the National Institute of Health, USA, HMP production phase	Host-associated	Human	Large intestine	Digestive system
2556921665	Butyrivibrio sp. MC2021	3569	Firmicutes	214	5.99608	3300001451	Goat rumen microbial communities from Langston University, Oklahoma, USA	Host-associated	Mammals	Stomach	Digestive system
2524614702	Dorea sp. AGR2135	3448	Firmicutes	214	6.2065	3300008383	Human microbial communities from the National Institute of Health, USA, HMP production phase	Host-associated	Human	Large intestine	Digestive system
2524614702	Dorea sp. AGR2135	3448	Firmicutes	214	6.2065	7000000093	Human microbial communities from the National Institute of Health, USA, HMP production phase	Host-associated	Human	Large intestine	Digestive system
2593339257	Blautia sp. SF-50	3365	Firmicutes	214	6.35958	3300007714	Human microbial communities from the National Institute of Health, USA, HMP production phase	Host-associated	Human	Large intestine	Digestive system
2593339257	Blautia sp. SF-50	3365	Firmicutes	214	6.35958	3300006722	Human microbial communities from the National Institute of Health, USA, HMP production phase	Host-associated	Human	Large intestine	Digestive system
2524614712	Blautia wexlerae AGR2146	3287	Firmicutes	214	6.5105	3300008282	Human microbial communities from the National Institute of Health, USA, HMP production phase	Host-associated	Human	Large intestine	Digestive system
2524614712	Blautia wexlerae AGR2146	3287	Firmicutes	214	6.5105	7000000499	Human microbial communities from the National Institute of Health, USA, HMP production phase	Host-associated	Human	Large intestine	Digestive system
2623621019	Prevotella ruminicola BPI-34	3111	Bacteroidetes	214	6.87882	2088090024	Rumen microbial communities of musk oxen from Alaska	Host-associated	Mammals	Stomach	Digestive system
2634166387	Acinetobacter sp. HR7	3024	Proteobacteria	214	7.07672	3300002970	Subsurface hydrocarbon microbial communities from various worldwide Shell locations	Environmental	Terrestrial	Unclassified	Unclassified
2623620525	Clostridiales bacterium R-7	2973	Firmicutes	214	7.19812	3300001425	Goat rumen microbial communities from Langston University, Oklahoma, USA	Host-associated	Mammals	Stomach	Digestive system
2558860145	Prevotella sp. HUN102	2929	Bacteroidetes	214	7.30625	3300008611	Human microbial communities from the National Institute of Health, USA, HMP production phase	Host-associated	Human	Oral	Digestive system
2558860145	Prevotella sp. HUN102	2929	Bacteroidetes	214	7.30625	3300008144	Human microbial communities from the National Institute of Health, USA, HMP production phase	Host-associated	Human	Oral	Digestive system
2558860145	Prevotella sp. HUN102	2929	Bacteroidetes	214	7.30625	7000000326	Human microbial communities from the National Institute of Health, USA, HMP production phase	Host-associated	Human	Oral	Digestive system
2608642100	Actinomyces ruminicola KPR-7B	2729	Actinobacteria	214	7.8417	3300006247	Human microbial communities from the National Institute of Health, USA, HMP production phase	Host-associated	Human	Oral	Digestive system
2608642100	Actinomyces ruminicola KPR-7B	2729	Actinobacteria	214	7.8417	3300004988	Human microbial communities from the National Institute of Health, USA, HMP production phase	Host-associated	Human	Oral	Digestive system
2651870319	Actinomyces ruminicola DSM 27982	2561	Actinobacteria	214	8.35611	3300008746	Human microbial communities from the National Institute of Health, USA, HMP production phase	Host-associated	Human	Oral	Digestive system
2651870319	Actinomyces ruminicola DSM 27982	2561	Actinobacteria	214	8.35611	3300006247	Human microbial communities from the National Institute of Health, USA, HMP production phase	Host-associated	Human	Oral	Digestive system
2651870319	Actinomyces ruminicola DSM 27982	2561	Actinobacteria	214	8.35611	3300004988	Human microbial communities from the National Institute of Health, USA, HMP production phase	Host-associated	Human	Oral	Digestive system
2558860121	Prevotella brevis P6B11	2510	Bacteroidetes	214	8.5259	3300000064	Bovine rumen microbial communities (NEW) from Vernon, TX, USA	Host-associated	Mammals	Foregut	Digestive system
2593339212	Streptococcus henryi A-4	2335	Firmicutes	214	9.16488	3300005038	Human microbial communities from the National Institute of Health, USA, HMP production phase	Host-associated	Human	Oral	Digestive system
2593339212	Streptococcus henryi A-4	2335	Firmicutes	214	9.16488	3300004935	Human microbial communities from the National Institute of Health, USA, HMP production phase	Host-associated	Human	Oral	Digestive system
2593339212	Streptococcus henryi A-4	2335	Firmicutes	214	9.16488	3300004917	Human microbial communities from the National Institute of Health, USA, HMP production phase	Host-associated	Human	Oral	Digestive system
2593339212	Streptococcus henryi A-4	2335	Firmicutes	214	9.16488	3300004426	Human microbial communities from the National Institute of Health, USA, HMP production phase	Host-associated	Human	Oral	Digestive system
2593339212	Streptococcus henryi A-4	2335	Firmicutes	214	9.16488	3300004384	Human microbial communities from the National Institute of Health, USA, HMP production phase	Host-associated	Human	Oral	Digestive system
2651870316	Desulfovibrio legallii KHC7	2297	Proteobacteria	214	9.3165	3300000589	Hydrocarbon resource environments microbial communities from Canada and USA	Engineered	Wastewater	Petrochemical	Industrial wastewater
2651870314	Actinomyces denticolens PA	2281	Actinobacteria	214	9.38185	3300008089	Human microbial communities from the National Institute of Health, USA, HMP production phase	Host-associated	Human	Oral	Digestive system
2593339215	Basfia succiniciproducens KPR-2	2159	Proteobacteria	214	9.912	3300004391	Human microbial communities from the National Institute of Health, USA, HMP production phase	Host-associated	Human	Oral	Digestive system
2593339215	Basfia succiniciproducens KPR-2	2159	Proteobacteria	214	9.912	7000000057	Human microbial communities from the National Institute of Health, USA, HMP production phase	Host-associated	Human	Oral	Digestive system
637000156	Mannheimia succiniciproducens MBEL55E	2117	Proteobacteria	214	10.1086	3300004351	Human microbial communities from the National Institute of Health, USA, HMP production phase	Host-associated	Human	Oral	Digestive system
637000156	Mannheimia succiniciproducens MBEL55E	2117	Proteobacteria	214	10.1086	7000000713	Human microbial communities from the National Institute of Health, USA, HMP production phase	Host-associated	Human	Oral	Digestive system
637000156	Mannheimia succiniciproducens MBEL55E	2117	Proteobacteria	214	10.1086	7000000057	Human microbial communities from the National Institute of Health, USA, HMP production phase	Host-associated	Human	Oral	Digestive system
640753001	Actinobacillus succinogenes 130Z	2115	Proteobacteria	214	10.1182	7000000674	Human microbial communities from the National Institute of Health, USA, HMP production phase	Host-associated	Human	Oral	Digestive system
640753001	Actinobacillus succinogenes 130Z	2115	Proteobacteria	214	10.1182	7000000469	Human microbial communities from the National Institute of Health, USA, HMP production phase	Host-associated	Human	Oral	Digestive system
640753001	Actinobacillus succinogenes 130Z	2115	Proteobacteria	214	10.1182	7000000447	Human microbial communities from the National Institute of Health, USA, HMP production phase	Host-associated	Human	Oral	Digestive system
2608642220	Streptococcus gallolyticus VTM3R42	2094	Firmicutes	214	10.2197	2051223001	Human fecal microbial communities from Orebro University Hospital, Sweden, of individuals with Crohns disease	Host-associated	Human	Large intestine	Digestive system
2593339214	Basfia succiniciproducens DSM 22022	2028	Proteobacteria	214	10.5523	3300008143	Human microbial communities from the National Institute of Health, USA, HMP production phase	Host-associated	Human	Oral	Digestive system
2593339214	Basfia succiniciproducens DSM 22022	2028	Proteobacteria	214	10.5523	3300004351	Human microbial communities from the National Institute of Health, USA, HMP production phase	Host-associated	Human	Oral	Digestive system
2593339214	Basfia succiniciproducens DSM 22022	2028	Proteobacteria	214	10.5523	3300004343	Human microbial communities from the National Institute of Health, USA, HMP production phase	Host-associated	Human	Oral	Digestive system
2593339214	Basfia succiniciproducens DSM 22022	2028	Proteobacteria	214	10.5523	7000000132	Human microbial communities from the National Institute of Health, USA, HMP production phase	Host-associated	Human	Oral	Digestive system
2561511099	Bifidobacterium adolescentis DSM 20087	1638	Actinobacteria	214	13.0647	7000000067	Human microbial communities from the National Institute of Health, USA, HMP production phase	Host-associated	Human	Vagina	Reproductive system
2593339147	Clostridium clostidiforme ATCC 25537	5166	Firmicutes	215	4.16183	7000000145	Human microbial communities from the National Institute of Health, USA, HMP production phase	Host-associated	Human	Large intestine	Digestive system
2654588118	Lachnoclostridium oroticum NLAE-zl-C242	5144	Firmicutes	215	4.17963	3300006464	Human microbial communities from the National Institute of Health, USA, HMP production phase	Host-associated	Human	Large intestine	Digestive system
2514885004	Bacteroides thetaiotaomicron NLAE-zl-G288	5045	Bacteroidetes	215	4.26165	3300007292	Human microbial communities from the National Institute of Health, USA, HMP production phase	Host-associated	Human	Large intestine	Digestive system
2623620452	Bacillus licheniformis VTM3R78	4158	Firmicutes	215	5.17076	3300009095	Agricultural soil microbial communities from Utah and Georgia to study Nitrogen management	Environmental	Terrestrial	Unclassified	Soil
2608642189	Enterobacter sp. KPR-6	4137	Proteobacteria	215	5.197	3300005367	Corn, switchgrass and miscanthus rhizosphere microbial communities from Kellogg Biological Station, Michigan, USA	Host-associated	Plants	Soil	Rhizosphere
2654588203	Cellulomonas sp. KH9	3746	Actinobacteria	215	5.73946	3300005616	Corn, switchgrass and miscanthus rhizosphere microbial communities from Kellogg Biological Station, Michigan, USA	Host-associated	Plants	Epiphytes	Rhizoplane
2576861727	Ruminococcus albus SY3	3706	Firmicutes	215	5.8014	3300000296	Human fecal microbial communities from University College Cork, Ireland, of the elderly Irish population	Host-associated	Human	Large intestine	Digestive system
2545555826	Ruminococcus gnavus AGR2154	3689	Firmicutes	215	5.82814	3300008705	Human microbial communities from the National Institute of Health, USA, HMP production phase	Host-associated	Human	Large intestine	Digestive system
2593339257	Blautia sp. SF-50	3365	Firmicutes	215	6.3893	3300003118	Human gut microbial communities from lean and obese individuals in Granada, Spain	Host-associated	Human	Large intestine	Digestive system
2593339257	Blautia sp. SF-50	3365	Firmicutes	215	6.3893	3300008455	Human microbial communities from the National Institute of Health, USA, HMP production phase	Host-associated	Human	Large intestine	Digestive system
2524614712	Blautia wexlerae AGR2146	3287	Firmicutes	215	6.54092	3300005461	Mouse cecum microbial communities from Vienna, Austria	Host-associated	Mammals	Intestine	Gastrointestinal tract
2558860145	Prevotella sp. HUN102	2929	Bacteroidetes	215	7.34039	3300008104	Human microbial communities from the National Institute of Health, USA, HMP production phase	Host-associated	Human	Oral	Digestive system
2558860145	Prevotella sp. HUN102	2929	Bacteroidetes	215	7.34039	3300004388	Human microbial communities from the National Institute of Health, USA, HMP production phase	Host-associated	Human	Oral	Digestive system
2558860145	Prevotella sp. HUN102	2929	Bacteroidetes	215	7.34039	7000000005	Human microbial communities from the National Institute of Health, USA, HMP production phase	Host-associated	Human	Oral	Digestive system
2558860145	Prevotella sp. HUN102	2929	Bacteroidetes	215	7.34039	7000000366	Human microbial communities from the National Institute of Health, USA, HMP production phase	Host-associated	Human	Oral	Digestive system
2558860145	Prevotella sp. HUN102	2929	Bacteroidetes	215	7.34039	7000000318	Human microbial communities from the National Institute of Health, USA, HMP production phase	Host-associated	Human	Oral	Digestive system
2626541589	Succinivibrio dextrinosolvens 22B	2806	Proteobacteria	215	7.66215	2058419022	Feline fecal microbial communities from Illinois, USA	Host-associated	Mammals	Large intestine	Digestive system
2608642100	Actinomyces ruminicola KPR-7B	2729	Actinobacteria	215	7.87834	3300008140	Human microbial communities from the National Institute of Health, USA, HMP production phase	Host-associated	Human	Oral	Digestive system
2608642100	Actinomyces ruminicola KPR-7B	2729	Actinobacteria	215	7.87834	3300004418	Human microbial communities from the National Institute of Health, USA, HMP production phase	Host-associated	Human	Oral	Digestive system
2623620509	Oscillibacter sp. PC13	2716	Firmicutes	215	7.91605	7000000712	Human microbial communities from the National Institute of Health, USA, HMP production phase	Host-associated	Human	Large intestine	Digestive system
2561511079	Selenomonas sp. FC4001	2702	Firmicutes	215	7.95707	3300001451	Goat rumen microbial communities from Langston University, Oklahoma, USA	Host-associated	Mammals	Stomach	Digestive system
2651870319	Actinomyces ruminicola DSM 27982	2561	Actinobacteria	215	8.39516	3300008281	Human microbial communities from the National Institute of Health, USA, HMP production phase	Host-associated	Human	Oral	Digestive system
2651870319	Actinomyces ruminicola DSM 27982	2561	Actinobacteria	215	8.39516	3300004946	Human microbial communities from the National Institute of Health, USA, HMP production phase	Host-associated	Human	Oral	Digestive system
2623620480	Staphylococcus epidermidis NLAE-zl-G239	2328	Firmicutes	215	9.2354	3300006699	Deep ocean microbial communities from the Global Malaspina Expedition	Environmental	Aquatic	Oceanic	Marine
2526164514	Prevotella albensis DSM 11370	2283	Bacteroidetes	215	9.41743	7000000671	Human microbial communities from the National Institute of Health, USA, HMP production phase	Host-associated	Human	Oral	Digestive system
2651870314	Actinomyces denticolens PA	2281	Actinobacteria	215	9.42569	3300004420	Human microbial communities from the National Institute of Health, USA, HMP production phase	Host-associated	Human	Oral	Digestive system
2593339215	Basfia succiniciproducens KPR-2	2159	Proteobacteria	215	9.95831	3300004400	Human microbial communities from the National Institute of Health, USA, HMP production phase	Host-associated	Human	Oral	Digestive system
2606217753	Streptococcus gallolyticus VTM1R29	2131	Firmicutes	215	10.0892	2051223001	Human fecal microbial communities from Orebro University Hospital, Sweden, of individuals with Crohns disease	Host-associated	Human	Large intestine	Digestive system
637000156	Mannheimia succiniciproducens MBEL55E	2117	Proteobacteria	215	10.1559	3300008153	Human microbial communities from the National Institute of Health, USA, HMP production phase	Host-associated	Human	Oral	Digestive system
637000156	Mannheimia succiniciproducens MBEL55E	2117	Proteobacteria	215	10.1559	3300004745	Human microbial communities from the National Institute of Health, USA, HMP production phase	Host-associated	Human	Oral	Digestive system
637000156	Mannheimia succiniciproducens MBEL55E	2117	Proteobacteria	215	10.1559	3300004355	Human microbial communities from the National Institute of Health, USA, HMP production phase	Host-associated	Human	Oral	Digestive system
640753001	Actinobacillus succinogenes 130Z	2115	Proteobacteria	215	10.1655	3300004732	Human microbial communities from the National Institute of Health, USA, HMP production phase	Host-associated	Human	Oral	Digestive system
640753001	Actinobacillus succinogenes 130Z	2115	Proteobacteria	215	10.1655	3300004347	Human microbial communities from the National Institute of Health, USA, HMP production phase	Host-associated	Human	Oral	Digestive system
640753001	Actinobacillus succinogenes 130Z	2115	Proteobacteria	215	10.1655	7000000649	Human microbial communities from the National Institute of Health, USA, HMP production phase	Host-associated	Human	Oral	Digestive system
640753001	Actinobacillus succinogenes 130Z	2115	Proteobacteria	215	10.1655	7000000048	Human microbial communities from the National Institute of Health, USA, HMP production phase	Host-associated	Human	Oral	Digestive system
2593339214	Basfia succiniciproducens DSM 22022	2028	Proteobacteria	215	10.6016	3300008521	Human microbial communities from the National Institute of Health, USA, HMP production phase	Host-associated	Human	Oral	Digestive system
2593339214	Basfia succiniciproducens DSM 22022	2028	Proteobacteria	215	10.6016	3300008102	Human microbial communities from the National Institute of Health, USA, HMP production phase	Host-associated	Human	Oral	Digestive system
2593339214	Basfia succiniciproducens DSM 22022	2028	Proteobacteria	215	10.6016	3300004745	Human microbial communities from the National Institute of Health, USA, HMP production phase	Host-associated	Human	Oral	Digestive system
2593339214	Basfia succiniciproducens DSM 22022	2028	Proteobacteria	215	10.6016	3300004389	Human microbial communities from the National Institute of Health, USA, HMP production phase	Host-associated	Human	Oral	Digestive system
2593339214	Basfia succiniciproducens DSM 22022	2028	Proteobacteria	215	10.6016	7000000316	Human microbial communities from the National Institute of Health, USA, HMP production phase	Host-associated	Human	Oral	Digestive system
2593339214	Basfia succiniciproducens DSM 22022	2028	Proteobacteria	215	10.6016	7000000016	Human microbial communities from the National Institute of Health, USA, HMP production phase	Host-associated	Human	Oral	Digestive system
2657244903	Olsenella umbonata WCP15	1652	Actinobacteria	215	13.0145	3300002641	Cattle and sheep rumen microbial communities from New Zealand, for comparative studies	Host-associated	Mammals	0	0
2593339147	Clostridium clostidiforme ATCC 25537	5166	Firmicutes	216	4.18118	3300000286	Human fecal microbial communities from University College Cork, Ireland, of the elderly Irish population	Host-associated	Human	Large intestine	Digestive system
2593339147	Clostridium clostidiforme ATCC 25537	5166	Firmicutes	216	4.18118	7000000486	Human microbial communities from the National Institute of Health, USA, HMP production phase	Host-associated	Human	Large intestine	Digestive system
2654588118	Lachnoclostridium oroticum NLAE-zl-C242	5144	Firmicutes	216	4.19907	3300007353	Human microbial communities from the National Institute of Health, USA, HMP production phase	Host-associated	Human	Large intestine	Digestive system
2654588181	Shigella sonnei NLAE-zl-G496	4715	Proteobacteria	216	4.58112	3300003122	Premature infant stool microbial communities from Comer Children's Hospital, University of Chicago, Illinois, USA	Host-associated	Human	Large intestine	Digestive system
2623620475	Eubacterium callanderi NLAE-zl-G225	4206	Firmicutes	216	5.13552	2035918007	Coalbed water microbial communities from New Mexico, USA	Environmental	Aquatic	Groundwater	Freshwater
2634166439	Methanosarcina barkeri CM1	3790	Euryarchaeota	216	5.69921	2189573004	Grass soil microbial communities from Rothamsted Park plot 3d, Harpenden, UK	Environmental	Terrestrial	Unclassified	Soil
2524614692	Butyrivibrio sp. WCD3002	3692	Firmicutes	216	5.85049	3300002597	Camel rumen microbial communities from Jandagh-Isfahan, Iran	Host-associated	Mammals	Foregut	Digestive system
2623620510	Proteus mirabilis NLAE-zl-G534	3596	Proteobacteria	216	6.00667	3300006051	Populus root and rhizosphere microbial communities from Tennessee, USA	Host-associated	Plants	Unclassified	Endosphere
2524614688	Butyrivibrio sp. AE3006	3582	Firmicutes	216	6.03015	2061766007	Bovine rumen microbial communities from Illinois University that are switchgrass associated	Host-associated	Mammals	Stomach	Digestive system
2524614701	Dorea longicatena AGR2136	3529	Firmicutes	216	6.12071	3300000330	Human fecal microbial communities from University College Cork, Ireland, of the elderly Irish population	Host-associated	Human	Large intestine	Digestive system
2524614702	Dorea sp. AGR2135	3448	Firmicutes	216	6.2645	3300003118	Human gut microbial communities from lean and obese individuals in Granada, Spain	Host-associated	Human	Large intestine	Digestive system
2654588119	Proteus mirabilis NLAE-zl-C285	3397	Proteobacteria	216	6.35855	3300006051	Populus root and rhizosphere microbial communities from Tennessee, USA	Host-associated	Plants	Unclassified	Endosphere
2524614712	Blautia wexlerae AGR2146	3287	Firmicutes	216	6.57134	3300000296	Human fecal microbial communities from University College Cork, Ireland, of the elderly Irish population	Host-associated	Human	Large intestine	Digestive system
2524614712	Blautia wexlerae AGR2146	3287	Firmicutes	216	6.57134	3300007298	Human microbial communities from the National Institute of Health, USA, HMP production phase	Host-associated	Human	Large intestine	Digestive system
2558860145	Prevotella sp. HUN102	2929	Bacteroidetes	216	7.37453	3300008522	Human microbial communities from the National Institute of Health, USA, HMP production phase	Host-associated	Human	Oral	Digestive system
2558860145	Prevotella sp. HUN102	2929	Bacteroidetes	216	7.37453	3300004984	Human microbial communities from the National Institute of Health, USA, HMP production phase	Host-associated	Human	Oral	Digestive system
2558309013	Ruminococcus flavefaciens MA2007	2907	Firmicutes	216	7.43034	3300006381	Active sludge microbial communities of municipal wastewater-treating anaerobic digesters from various locations	Engineered	Wastewater	Unclassified	Anaerobic digestor
2582581266	Lampropedia hyalina DSM 16112	2733	Proteobacteria	216	7.9034	3300001444	Hydrocarbon resource environments microbial communities from Canada and USA	Engineered	Wastewater	Petrochemical	Industrial wastewater
2608642100	Actinomyces ruminicola KPR-7B	2729	Actinobacteria	216	7.91499	3300006322	Human microbial communities from the National Institute of Health, USA, HMP production phase	Host-associated	Human	Oral	Digestive system
2654588113	Prevotella bryantii KHPX14	2707	Bacteroidetes	216	7.97931	3300000331	Human fecal microbial communities from University College Cork, Ireland, of the elderly Irish population	Host-associated	Human	Large intestine	Digestive system
2623620487	Prevotellaceae bacterium KH2P17	2627	Bacteroidetes	216	8.22231	3300005362	Hoatzin crop microbial communities from Cojedes, Venezuela	Host-associated	Birds	Crop	Digestive system
2606217815	Prevotella sp. KH1P2	2577	Bacteroidetes	216	8.38184	3300005362	Hoatzin crop microbial communities from Cojedes, Venezuela	Host-associated	Birds	Crop	Digestive system
2651870319	Actinomyces ruminicola DSM 27982	2561	Actinobacteria	216	8.43421	3300008717	Human microbial communities from the National Institute of Health, USA, HMP production phase	Host-associated	Human	Oral	Digestive system
2558860977	Selenomonas ruminantium AC2024	2560	Firmicutes	216	8.4375	3300001451	Goat rumen microbial communities from Langston University, Oklahoma, USA	Host-associated	Mammals	Stomach	Digestive system
2562617014	Lachnospiraceae bacterium AC2014	2487	Firmicutes	216	8.68516	3300003523	Camel rumen microbial communities from Jandagh-Isfahan, Iran	Host-associated	Mammals	Foregut	Digestive system
2561511068	Staphylococcus epidermidis AG42	2375	Firmicutes	216	9.09474	3300008657	Human microbial communities from the National Institute of Health, USA, HMP production phase	Host-associated	Human	retroauricular crease	Skin
2593339212	Streptococcus henryi A-4	2335	Firmicutes	216	9.25054	3300007932	Human microbial communities from the National Institute of Health, USA, HMP production phase	Host-associated	Human	Oral	Digestive system
2593339212	Streptococcus henryi A-4	2335	Firmicutes	216	9.25054	3300006262	Human microbial communities from the National Institute of Health, USA, HMP production phase	Host-associated	Human	Oral	Digestive system
2593339212	Streptococcus henryi A-4	2335	Firmicutes	216	9.25054	3300005012	Human microbial communities from the National Institute of Health, USA, HMP production phase	Host-associated	Human	Oral	Digestive system
2558309039	Megasphaera elsdenii T81	2303	Firmicutes	216	9.37907	3300002378	Biogas fermentation microbial communities from biogas plants in Germany	Engineered	Biotransformation	Unclassified	Mixed alcohol bioreactor
2651870314	Actinomyces denticolens PA	2281	Actinobacteria	216	9.46953	3300007638	Human microbial communities from the National Institute of Health, USA, HMP production phase	Host-associated	Human	Oral	Digestive system
2541046991	Arcobacter butzleri 7h1h	2210	Proteobacteria	216	9.77376	3300009095	Agricultural soil microbial communities from Utah and Georgia to study Nitrogen management	Environmental	Terrestrial	Unclassified	Soil
637000156	Mannheimia succiniciproducens MBEL55E	2117	Proteobacteria	216	10.2031	3300008521	Human microbial communities from the National Institute of Health, USA, HMP production phase	Host-associated	Human	Oral	Digestive system
637000156	Mannheimia succiniciproducens MBEL55E	2117	Proteobacteria	216	10.2031	3300008143	Human microbial communities from the National Institute of Health, USA, HMP production phase	Host-associated	Human	Oral	Digestive system
637000156	Mannheimia succiniciproducens MBEL55E	2117	Proteobacteria	216	10.2031	3300007309	Human microbial communities from the National Institute of Health, USA, HMP production phase	Host-associated	Human	Oral	Digestive system
637000156	Mannheimia succiniciproducens MBEL55E	2117	Proteobacteria	216	10.2031	3300004389	Human microbial communities from the National Institute of Health, USA, HMP production phase	Host-associated	Human	Oral	Digestive system
637000156	Mannheimia succiniciproducens MBEL55E	2117	Proteobacteria	216	10.2031	7000000454	Human microbial communities from the National Institute of Health, USA, HMP production phase	Host-associated	Human	Oral	Digestive system
637000156	Mannheimia succiniciproducens MBEL55E	2117	Proteobacteria	216	10.2031	7000000316	Human microbial communities from the National Institute of Health, USA, HMP production phase	Host-associated	Human	Oral	Digestive system
640753001	Actinobacillus succinogenes 130Z	2115	Proteobacteria	216	10.2128	7000000002	Human microbial communities from the National Institute of Health, USA, HMP production phase	Host-associated	Human	Oral	Digestive system
640753001	Actinobacillus succinogenes 130Z	2115	Proteobacteria	216	10.2128	7000000082	Human microbial communities from the National Institute of Health, USA, HMP production phase	Host-associated	Human	Oral	Digestive system
2593339214	Basfia succiniciproducens DSM 22022	2028	Proteobacteria	216	10.6509	7000000324	Human microbial communities from the National Institute of Health, USA, HMP production phase	Host-associated	Human	Oral	Digestive system
2654588205	Streptococcus sp. NLAE-zl-C503	1875	Firmicutes	216	11.52	7000000561	Human microbial communities from the National Institute of Health, USA, HMP production phase	Host-associated	Human	Oral	Digestive system
2654588204	Streptococcus equinus MPR4	1874	Firmicutes	216	11.5261	3300002163	Biogas fermentation microbial communities from biogas plants in Germany	Engineered	Biotransformation	Unclassified	Mixed alcohol bioreactor
2654588137	Streptococcus equinus Sb13	1826	Firmicutes	216	11.8291	3300006879	Agricultural soil microbial communities from Utah and Georgia to study Nitrogen management	Environmental	Terrestrial	Unclassified	Soil
2524614842	Streptococcus bovis SN033	1782	Firmicutes	216	12.1212	3300002163	Biogas fermentation microbial communities from biogas plants in Germany	Engineered	Biotransformation	Unclassified	Mixed alcohol bioreactor
2623620585	Streptococcus bovis ES1	1777	Firmicutes	216	12.1553	3300002163	Biogas fermentation microbial communities from biogas plants in Germany	Engineered	Biotransformation	Unclassified	Mixed alcohol bioreactor
2623621021	Streptococcus bovis C277	1763	Firmicutes	216	12.2518	3300002163	Biogas fermentation microbial communities from biogas plants in Germany	Engineered	Biotransformation	Unclassified	Mixed alcohol bioreactor
2608642217	Coriobacteriaceae bacterium KH1P3	1645	Actinobacteria	216	13.1307	3300002641	Cattle and sheep rumen microbial communities from New Zealand, for comparative studies	Host-associated	Mammals	0	0
2623620476	Lachnoclostridium citroniae NLAE-zl-G70	5356	Firmicutes	217	4.05153	2070309017	Human fecal microbial communities from Orebro University Hospital, Sweden, of individuals with Crohns disease	Host-associated	Human	Large intestine	Digestive system
2623620476	Lachnoclostridium citroniae NLAE-zl-G70	5356	Firmicutes	217	4.05153	3300008620	Human microbial communities from the National Institute of Health, USA, HMP production phase	Host-associated	Human	Large intestine	Digestive system
2654588118	Lachnoclostridium oroticum NLAE-zl-C242	5144	Firmicutes	217	4.21851	2051223000	Human fecal microbial communities from Orebro University Hospital, Sweden, of individuals with Crohns disease	Host-associated	Human	Large intestine	Digestive system
2654588118	Lachnoclostridium oroticum NLAE-zl-C242	5144	Firmicutes	217	4.21851	7000000459	Human microbial communities from the National Institute of Health, USA, HMP production phase	Host-associated	Human	Large intestine	Digestive system
2541047554	Bacillus nealsonii AAU1_buffalo	4789	Firmicutes	217	4.53122	3300009036	Corn, switchgrass and miscanthus rhizosphere microbial communities from Kellogg Biological Station, Michigan, USA	Host-associated	Plants	Unclassified	Rhizosphere
2654588146	Bacteroides ovatus NLAE-zl-C57	4718	Bacteroidetes	217	4.59941	2228664024	Pygmy loris fecal microbial communities from DaWei mountain, Ping Bian, China	Host-associated	Mammals	Large intestine	Digestive system
2513020024	Bacteroides xylanisolvens NLAE-zl-C182	4675	Bacteroidetes	217	4.64171	3300007498	Human microbial communities from the National Institute of Health, USA, HMP production phase	Host-associated	Human	Large intestine	Digestive system
2513020023	Bacteroides ovatus NLAE-zl-C11	4551	Bacteroidetes	217	4.76818	3300007498	Human microbial communities from the National Institute of Health, USA, HMP production phase	Host-associated	Human	Large intestine	Digestive system
2654588203	Cellulomonas sp. KH9	3746	Actinobacteria	217	5.79285	3300005456	Corn, switchgrass and miscanthus rhizosphere microbial communities from Kellogg Biological Station, Michigan, USA	Host-associated	Plants	Soil	Rhizoplane
2654588210	Morganella morganii NLAE-zl-C84	3639	Proteobacteria	217	5.96318	3300001367	Kakapo fecal microbial communities from Codfish Island, New Zealand	Host-associated	Birds	Fecal	Digestive system
2654588210	Morganella morganii NLAE-zl-C84	3639	Proteobacteria	217	5.96318	3300002855	Lignocellulose-degrading enriched microbial communities from Concordia, Entre Rios, Argentina	Engineered	Lab enrichment	Aerobic media	Defined media
2623620479	Enterococcus casseliflavus NLAE-zl-G268	3505	Firmicutes	217	6.19116	3300000060	Panchlora sp. gut microbial communities from Gamboa, Panama	Host-associated	Arthropoda	Midgut	Digestive system
2623620479	Enterococcus casseliflavus NLAE-zl-G268	3505	Firmicutes	217	6.19116	3300000059	Panchlora sp. gut microbial communities from Gamboa, Panama	Host-associated	Arthropoda	Hindgut	Digestive system
2524614702	Dorea sp. AGR2135	3448	Firmicutes	217	6.2935	7000000690	Human microbial communities from the National Institute of Health, USA, HMP production phase	Host-associated	Human	Large intestine	Digestive system
2654588140	Porphyromonadaceae bacterium KH3R12	3334	Bacteroidetes	217	6.5087	3300002534	Hydrocarbon resource environments microbial communities from Canada and USA	Engineered	Lab enrichment	Anaerobic media	Defined media
2651870318	Enterococcus casseliflavus NLAE-zl-C414	3329	Firmicutes	217	6.51847	3300000060	Panchlora sp. gut microbial communities from Gamboa, Panama	Host-associated	Arthropoda	Midgut	Digestive system
2524614712	Blautia wexlerae AGR2146	3287	Firmicutes	217	6.60176	7000000186	Human microbial communities from the National Institute of Health, USA, HMP production phase	Host-associated	Human	Large intestine	Digestive system
2558309005	Ruminococcus flavefaciens ND2009	3137	Firmicutes	217	6.91744	7000000271	Human microbial communities from the National Institute of Health, USA, HMP production phase	Host-associated	Human	Large intestine	Digestive system
2558860145	Prevotella sp. HUN102	2929	Bacteroidetes	217	7.40867	3300008133	Human microbial communities from the National Institute of Health, USA, HMP production phase	Host-associated	Human	Oral	Digestive system
2558860145	Prevotella sp. HUN102	2929	Bacteroidetes	217	7.40867	3300007123	Human microbial communities from the National Institute of Health, USA, HMP production phase	Host-associated	Human	Oral	Digestive system
2654588142	Porphyromonadaceae bacterium KHP3R9	2784	Bacteroidetes	217	7.79454	3300001567	Hydrocarbon resource environments microbial communities from Canada and USA	Engineered	Wastewater	Petrochemical	Industrial wastewater
2608642100	Actinomyces ruminicola KPR-7B	2729	Actinobacteria	217	7.95163	3300008688	Human microbial communities from the National Institute of Health, USA, HMP production phase	Host-associated	Human	Oral	Digestive system
2608642100	Actinomyces ruminicola KPR-7B	2729	Actinobacteria	217	7.95163	3300005024	Human microbial communities from the National Institute of Health, USA, HMP production phase	Host-associated	Human	Oral	Digestive system
2623620509	Oscillibacter sp. PC13	2716	Firmicutes	217	7.98969	7000000570	Human microbial communities from the National Institute of Health, USA, HMP production phase	Host-associated	Human	Large intestine	Digestive system
2571042010	Alysiella crassa DSM 2578	2706	Proteobacteria	217	8.01922	7000000575	Human microbial communities from the National Institute of Health, USA, HMP production phase	Host-associated	Human	Oral	Digestive system
2623620487	Prevotellaceae bacterium KH2P17	2627	Bacteroidetes	217	8.26037	7000000574	Human microbial communities from the National Institute of Health, USA, HMP production phase	Host-associated	Human	Oral	Digestive system
2651870319	Actinomyces ruminicola DSM 27982	2561	Actinobacteria	217	8.47325	3300005024	Human microbial communities from the National Institute of Health, USA, HMP production phase	Host-associated	Human	Oral	Digestive system
2593339212	Streptococcus henryi A-4	2335	Firmicutes	217	9.29336	3300004450	Human microbial communities from the National Institute of Health, USA, HMP production phase	Host-associated	Human	Oral	Digestive system
2654588184	Propionibacterium acnes NLAE-zl-G260	2327	Actinobacteria	217	9.32531	7000000153	Human microbial communities from the National Institute of Health, USA, HMP production phase	Host-associated	Human	Nasopharyngeal	Respiratory system
2654588184	Propionibacterium acnes NLAE-zl-G260	2327	Actinobacteria	217	9.32531	3300008731	Human microbial communities from the National Institute of Health, USA, HMP production phase	Host-associated	Human	retroauricular crease	Skin
2654588184	Propionibacterium acnes NLAE-zl-G260	2327	Actinobacteria	217	9.32531	3300003416	Upper troposphere microbial communities above oceans and continental USA that affect ice or cloud condensation nuclei	Environmental	Air	Unclassified	Outdoor Air
2585428075	Succinivibrio dextrinosolvens DSM 3072	2321	Proteobacteria	217	9.34942	3300000064	Bovine rumen microbial communities (NEW) from Vernon, TX, USA	Host-associated	Mammals	Foregut	Digestive system
2526164514	Prevotella albensis DSM 11370	2283	Bacteroidetes	217	9.50504	7000000531	Human microbial communities from the National Institute of Health, USA, HMP production phase	Host-associated	Human	Large intestine	Digestive system
2593339215	Basfia succiniciproducens KPR-2	2159	Proteobacteria	217	10.0509	3300008521	Human microbial communities from the National Institute of Health, USA, HMP production phase	Host-associated	Human	Oral	Digestive system
2593339215	Basfia succiniciproducens KPR-2	2159	Proteobacteria	217	10.0509	3300008153	Human microbial communities from the National Institute of Health, USA, HMP production phase	Host-associated	Human	Oral	Digestive system
2593339215	Basfia succiniciproducens KPR-2	2159	Proteobacteria	217	10.0509	3300008143	Human microbial communities from the National Institute of Health, USA, HMP production phase	Host-associated	Human	Oral	Digestive system
2593339215	Basfia succiniciproducens KPR-2	2159	Proteobacteria	217	10.0509	3300007309	Human microbial communities from the National Institute of Health, USA, HMP production phase	Host-associated	Human	Oral	Digestive system
2593339215	Basfia succiniciproducens KPR-2	2159	Proteobacteria	217	10.0509	3300004745	Human microbial communities from the National Institute of Health, USA, HMP production phase	Host-associated	Human	Oral	Digestive system
2593339215	Basfia succiniciproducens KPR-2	2159	Proteobacteria	217	10.0509	3300004389	Human microbial communities from the National Institute of Health, USA, HMP production phase	Host-associated	Human	Oral	Digestive system
2593339215	Basfia succiniciproducens KPR-2	2159	Proteobacteria	217	10.0509	3300004343	Human microbial communities from the National Institute of Health, USA, HMP production phase	Host-associated	Human	Oral	Digestive system
2593339215	Basfia succiniciproducens KPR-2	2159	Proteobacteria	217	10.0509	7000000316	Human microbial communities from the National Institute of Health, USA, HMP production phase	Host-associated	Human	Oral	Digestive system
637000156	Mannheimia succiniciproducens MBEL55E	2117	Proteobacteria	217	10.2504	3300008102	Human microbial communities from the National Institute of Health, USA, HMP production phase	Host-associated	Human	Oral	Digestive system
637000156	Mannheimia succiniciproducens MBEL55E	2117	Proteobacteria	217	10.2504	3300007888	Human microbial communities from the National Institute of Health, USA, HMP production phase	Host-associated	Human	Oral	Digestive system
637000156	Mannheimia succiniciproducens MBEL55E	2117	Proteobacteria	217	10.2504	7000000471	Human microbial communities from the National Institute of Health, USA, HMP production phase	Host-associated	Human	Oral	Digestive system
637000156	Mannheimia succiniciproducens MBEL55E	2117	Proteobacteria	217	10.2504	7000000358	Human microbial communities from the National Institute of Health, USA, HMP production phase	Host-associated	Human	Oral	Digestive system
637000156	Mannheimia succiniciproducens MBEL55E	2117	Proteobacteria	217	10.2504	7000000324	Human microbial communities from the National Institute of Health, USA, HMP production phase	Host-associated	Human	Oral	Digestive system
637000156	Mannheimia succiniciproducens MBEL55E	2117	Proteobacteria	217	10.2504	7000000132	Human microbial communities from the National Institute of Health, USA, HMP production phase	Host-associated	Human	Oral	Digestive system
637000156	Mannheimia succiniciproducens MBEL55E	2117	Proteobacteria	217	10.2504	7000000016	Human microbial communities from the National Institute of Health, USA, HMP production phase	Host-associated	Human	Oral	Digestive system
640753001	Actinobacillus succinogenes 130Z	2115	Proteobacteria	217	10.26	3300008160	Human microbial communities from the National Institute of Health, USA, HMP production phase	Host-associated	Human	Oral	Digestive system
640753001	Actinobacillus succinogenes 130Z	2115	Proteobacteria	217	10.26	7000000115	Human microbial communities from the National Institute of Health, USA, HMP production phase	Host-associated	Human	Oral	Digestive system
2593339214	Basfia succiniciproducens DSM 22022	2028	Proteobacteria	217	10.7002	3300007980	Human microbial communities from the National Institute of Health, USA, HMP production phase	Host-associated	Human	Oral	Digestive system
2593339214	Basfia succiniciproducens DSM 22022	2028	Proteobacteria	217	10.7002	7000000221	Human microbial communities from the National Institute of Health, USA, HMP production phase	Host-associated	Human	Oral	Digestive system
2623620625	Bacteroidales bacterium WCE2004	1936	Bacteroidetes	217	11.2087	2088090022	Rumen microbial communities of musk oxen from Alaska	Host-associated	Mammals	Midgut	Digestive system
2654588205	Streptococcus sp. NLAE-zl-C503	1875	Firmicutes	217	11.5733	7000000250	Human microbial communities from the National Institute of Health, USA, HMP production phase	Host-associated	Human	Oral	Digestive system
2593339150	Methanobrevibacter olleyae DSM 16632	1813	Euryarchaeota	217	11.9691	2236876025	Switchgrass-associated bovine rumen microbial communities from Urbana, Illinois, USA	Host-associated	Mammals	Stomach	Digestive system
2561511230	Blautia schinkii DSM 10518	5804	Firmicutes	218	3.75603	3300008725	Human microbial communities from the National Institute of Health, USA, HMP production phase	Host-associated	Human	Large intestine	Digestive system
2561511230	Blautia schinkii DSM 10518	5804	Firmicutes	218	3.75603	3300006464	Human microbial communities from the National Institute of Health, USA, HMP production phase	Host-associated	Human	Large intestine	Digestive system
2513020028	Bacteroides thetaiotaomicron NLAE-zl-C523	5217	Bacteroidetes	218	4.17865	2051223003	Human fecal microbial communities from Orebro University Hospital, Sweden, of individuals with Crohns disease	Host-associated	Human	Large intestine	Digestive system
2524614699	Clostridium clostridioforme AGR2157	4900	Firmicutes	218	4.44898	2070309017	Human fecal microbial communities from Orebro University Hospital, Sweden, of individuals with Crohns disease	Host-associated	Human	Large intestine	Digestive system
2524614699	Clostridium clostridioforme AGR2157	4900	Firmicutes	218	4.44898	3300005460	Mouse cecum microbial communities from Vienna, Austria	Host-associated	Mammals	Intestine	Gastrointestinal tract
2654588180	Bacteroides xylanisolvens NLAE-zl-C202	4674	Bacteroidetes	218	4.6641	3300007498	Human microbial communities from the National Institute of Health, USA, HMP production phase	Host-associated	Human	Large intestine	Digestive system
2651870313	Citrobacter sp. NLAE-zl-C269	4662	Proteobacteria	218	4.6761	3300003214	Arabidopsis, maize, boechera and miscanthus rhizosphere microbial communities from different US locations	Host-associated	Plants	Epiphytes	Rhizoplane
2651870313	Citrobacter sp. NLAE-zl-C269	4662	Proteobacteria	218	4.6761	3300005367	Corn, switchgrass and miscanthus rhizosphere microbial communities from Kellogg Biological Station, Michigan, USA	Host-associated	Plants	Soil	Rhizosphere
2651870313	Citrobacter sp. NLAE-zl-C269	4662	Proteobacteria	218	4.6761	2044078011	Xyleborus affinis microbial communities from Bern, Switzerland	Host-associated	Arthropoda	Unclassified	Symbiotic fungal gardens and galleries
2654588143	Bacteroides ovatus NLAE-zl-C500	4617	Bacteroidetes	218	4.72168	3300000303	Chicken cecum microbial communities from Ireland	Host-associated	Birds	Ceca	Digestive system
2654588143	Bacteroides ovatus NLAE-zl-C500	4617	Bacteroidetes	218	4.72168	2166559024	Microbial communities from bioreactor (seeded with sewage sludge) at LBNL, California, USA	Engineered	Bioreactor	0	Unclassified
2651870320	Lachnoclostridium contortum NLAE-zl-C134	4333	Firmicutes	218	5.03116	3300003140	Human fecal microbial communities from Washington University at St. Louis, Missouri, USA, of twins	Host-associated	Human	Large intestine	Digestive system
2623620452	Bacillus licheniformis VTM3R78	4158	Firmicutes	218	5.24291	3300009092	Corn, switchgrass and miscanthus rhizosphere microbial communities from Kellogg Biological Station, Michigan, USA	Host-associated	Plants	Unclassified	Rhizosphere
2608642189	Enterobacter sp. KPR-6	4137	Proteobacteria	218	5.26952	2038011000	Fungus garden microbial communities from leaf-cutting ants in Gamboa, Panama	Host-associated	Arthropoda	Fungus garden	Symbiotic fungal gardens and galleries
2608642189	Enterobacter sp. KPR-6	4137	Proteobacteria	218	5.26952	3300000279	Human fecal microbial communities from University College Cork, Ireland, of the elderly Irish population	Host-associated	Human	Large intestine	Digestive system
2524614701	Dorea longicatena AGR2136	3529	Firmicutes	218	6.17739	3300005469	Mouse cecum microbial communities from Vienna, Austria	Host-associated	Mammals	Intestine	Gastrointestinal tract
2524614702	Dorea sp. AGR2135	3448	Firmicutes	218	6.32251	7000000187	Human microbial communities from the National Institute of Health, USA, HMP production phase	Host-associated	Human	Large intestine	Digestive system
2558860145	Prevotella sp. HUN102	2929	Bacteroidetes	218	7.44281	3300008650	Human microbial communities from the National Institute of Health, USA, HMP production phase	Host-associated	Human	Oral	Digestive system
2558860145	Prevotella sp. HUN102	2929	Bacteroidetes	218	7.44281	7000000571	Human microbial communities from the National Institute of Health, USA, HMP production phase	Host-associated	Human	Oral	Digestive system
2651870317	Acinetobacter sp. DSM 11652	2868	Proteobacteria	218	7.60112	3300000928	Freshwater and marine microbial communities from the Columbia River, USA, of estuaries and plumes across salinity gradients	Environmental	Aquatic	Neritic zone	Marine
2651870317	Acinetobacter sp. DSM 11652	2868	Proteobacteria	218	7.60112	3300005473	Switchgrass rhizosphere microbial communities from Michigan, USA	Host-associated	Plants	0	Rhizoplane
2651870360	Prevotella sp. KH2C16	2802	Bacteroidetes	218	7.78016	3300000079	Sheep rumen microbial communities from New Zealand from high and low methane emitting sheep	Host-associated	Mammals	Stomach	Digestive system
648276714	Prevotella bryantii B14	2780	Bacteroidetes	218	7.84173	7000000531	Human microbial communities from the National Institute of Health, USA, HMP production phase	Host-associated	Human	Large intestine	Digestive system
2582581266	Lampropedia hyalina DSM 16112	2733	Proteobacteria	218	7.97658	3300005655	Active sludge and wastewater microbial communities from Klosterneuburg, Austria	Engineered	Wastewater	Unclassified	Activated Sludge
2608642100	Actinomyces ruminicola KPR-7B	2729	Actinobacteria	218	7.98827	3300008142	Human microbial communities from the National Institute of Health, USA, HMP production phase	Host-associated	Human	Oral	Digestive system
2595698250	Methanosarcina sp. DSM 11855	2658	Euryarchaeota	218	8.20166	3300009081	Freshwater sediment microbial communities from Cottonwood Lakes Research site near Jamestown, North Dakota, USA	Environmental	Aquatic	Sediment	Freshwater
2623620487	Prevotellaceae bacterium KH2P17	2627	Bacteroidetes	218	8.29844	7000000295	Human microbial communities from the National Institute of Health, USA, HMP production phase	Host-associated	Human	Oral	Digestive system
2595698228	Succinivibrio dextrinosolvens ACV-10	2562	Proteobacteria	218	8.50898	2058419022	Feline fecal microbial communities from Illinois, USA	Host-associated	Mammals	Large intestine	Digestive system
2593339212	Streptococcus henryi A-4	2335	Firmicutes	218	9.33619	3300008504	Human microbial communities from the National Institute of Health, USA, HMP production phase	Host-associated	Human	Oral	Digestive system
2593339212	Streptococcus henryi A-4	2335	Firmicutes	218	9.33619	3300008148	Human microbial communities from the National Institute of Health, USA, HMP production phase	Host-associated	Human	Oral	Digestive system
2654588184	Propionibacterium acnes NLAE-zl-G260	2327	Actinobacteria	218	9.36829	3300003341	Upper troposphere microbial communities above oceans and continental USA that affect ice or cloud condensation nuclei	Environmental	Air	Unclassified	Outdoor Air
2593339215	Basfia succiniciproducens KPR-2	2159	Proteobacteria	218	10.0973	3300008102	Human microbial communities from the National Institute of Health, USA, HMP production phase	Host-associated	Human	Oral	Digestive system
2593339215	Basfia succiniciproducens KPR-2	2159	Proteobacteria	218	10.0973	3300004355	Human microbial communities from the National Institute of Health, USA, HMP production phase	Host-associated	Human	Oral	Digestive system
640753001	Actinobacillus succinogenes 130Z	2115	Proteobacteria	218	10.3073	7000000575	Human microbial communities from the National Institute of Health, USA, HMP production phase	Host-associated	Human	Oral	Digestive system
2593339214	Basfia succiniciproducens DSM 22022	2028	Proteobacteria	218	10.7495	3300008436	Human microbial communities from the National Institute of Health, USA, HMP production phase	Host-associated	Human	Oral	Digestive system
2593339214	Basfia succiniciproducens DSM 22022	2028	Proteobacteria	218	10.7495	3300008099	Human microbial communities from the National Institute of Health, USA, HMP production phase	Host-associated	Human	Oral	Digestive system
2593339214	Basfia succiniciproducens DSM 22022	2028	Proteobacteria	218	10.7495	3300004328	Human microbial communities from the National Institute of Health, USA, HMP production phase	Host-associated	Human	Oral	Digestive system
2593339214	Basfia succiniciproducens DSM 22022	2028	Proteobacteria	218	10.7495	7000000396	Human microbial communities from the National Institute of Health, USA, HMP production phase	Host-associated	Human	Oral	Digestive system
2660238307	Methanogenic archaeon ISO4-H5	1837	Euryarchaeota	218	11.8672	3300003523	Camel rumen microbial communities from Jandagh-Isfahan, Iran	Host-associated	Mammals	Foregut	Digestive system
2660238784	Olsenella umbonata KHGC19	1691	Actinobacteria	218	12.8918	3300002641	Cattle and sheep rumen microbial communities from New Zealand, for comparative studies	Host-associated	Mammals	0	0
2561511230	Blautia schinkii DSM 10518	5804	Firmicutes	219	3.77326	7000000012	Human microbial communities from the National Institute of Health, USA, HMP production phase	Host-associated	Human	Large intestine	Digestive system
2623620476	Lachnoclostridium citroniae NLAE-zl-G70	5356	Firmicutes	219	4.08887	3300006746	Human microbial communities from the National Institute of Health, USA, HMP production phase	Host-associated	Human	Large intestine	Digestive system
2513020028	Bacteroides thetaiotaomicron NLAE-zl-C523	5217	Bacteroidetes	219	4.19781	2018235000	Human fecal microbial communities from Valencia, Spain, of healthy infants and adults	Host-associated	Human	Large intestine	Digestive system
2593339147	Clostridium clostidiforme ATCC 25537	5166	Firmicutes	219	4.23926	2051223006	Human fecal microbial communities from Orebro University Hospital, Sweden, of individuals with Crohns disease	Host-associated	Human	Large intestine	Digestive system
2593339147	Clostridium clostidiforme ATCC 25537	5166	Firmicutes	219	4.23926	3300008272	Human microbial communities from the National Institute of Health, USA, HMP production phase	Host-associated	Human	Large intestine	Digestive system
2654588118	Lachnoclostridium oroticum NLAE-zl-C242	5144	Firmicutes	219	4.25739	7000000111	Human microbial communities from the National Institute of Health, USA, HMP production phase	Host-associated	Human	Large intestine	Digestive system
2654588179	Bacteroides thetaiotaomicron NLAE-zl-C579	5039	Bacteroidetes	219	4.3461	2018235000	Human fecal microbial communities from Valencia, Spain, of healthy infants and adults	Host-associated	Human	Large intestine	Digestive system
2654588179	Bacteroides thetaiotaomicron NLAE-zl-C579	5039	Bacteroidetes	219	4.3461	2166559024	Microbial communities from bioreactor (seeded with sewage sludge) at LBNL, California, USA	Engineered	Bioreactor	0	Unclassified
2524614699	Clostridium clostridioforme AGR2157	4900	Firmicutes	219	4.46939	3300007742	Human microbial communities from the National Institute of Health, USA, HMP production phase	Host-associated	Human	Large intestine	Digestive system
2593339226	Bacteroides thetaiotaomicron KPPR-3	4847	Bacteroidetes	219	4.51826	3300003518	Diffuse hydrothermal flow volcanic vent microbial communities from Axial Seamount, northeast Pacific ocean	Environmental	Aquatic	Hydrothermal vents	Marine
2654588181	Shigella sonnei NLAE-zl-G496	4715	Proteobacteria	219	4.64475	3300006188	Wastewater bioreactor microbial communities from Cape Town, South Africa	Engineered	Bioremediation	0	Thiocyanate
2654588181	Shigella sonnei NLAE-zl-G496	4715	Proteobacteria	219	4.64475	2044078011	Xyleborus affinis microbial communities from Bern, Switzerland	Host-associated	Arthropoda	Unclassified	Symbiotic fungal gardens and galleries
2513020027	Bacteroides ovatus NLAE-zl-C34	4624	Bacteroidetes	219	4.73616	3300007498	Human microbial communities from the National Institute of Health, USA, HMP production phase	Host-associated	Human	Large intestine	Digestive system
2513020027	Bacteroides ovatus NLAE-zl-C34	4624	Bacteroidetes	219	4.73616	2228664024	Pygmy loris fecal microbial communities from DaWei mountain, Ping Bian, China	Host-associated	Mammals	Large intestine	Digestive system
2513020023	Bacteroides ovatus NLAE-zl-C11	4551	Bacteroidetes	219	4.81213	2228664024	Pygmy loris fecal microbial communities from DaWei mountain, Ping Bian, China	Host-associated	Mammals	Large intestine	Digestive system
2524614881	Butyrivibrio sp. FC2001	4082	Firmicutes	219	5.36502	2061766007	Bovine rumen microbial communities from Illinois University that are switchgrass associated	Host-associated	Mammals	Stomach	Digestive system
2593339152	Ruminococcus albus AR67	3812	Firmicutes	219	5.74502	3300000296	Human fecal microbial communities from University College Cork, Ireland, of the elderly Irish population	Host-associated	Human	Large intestine	Digestive system
2545555826	Ruminococcus gnavus AGR2154	3689	Firmicutes	219	5.93657	3300000329	Human fecal microbial communities from University College Cork, Ireland, of the elderly Irish population	Host-associated	Human	Large intestine	Digestive system
2623620510	Proteus mirabilis NLAE-zl-G534	3596	Proteobacteria	219	6.0901	3300002953	Ionic liquid and high solid enriched microbial communities from the Joint BioEnergy Institute, California, USA	Engineered	Lab enrichment	Unclassified	Defined media
2524614701	Dorea longicatena AGR2136	3529	Firmicutes	219	6.20572	7000000559	Human microbial communities from the National Institute of Health, USA, HMP production phase	Host-associated	Human	Large intestine	Digestive system
2524614701	Dorea longicatena AGR2136	3529	Firmicutes	219	6.20572	7000000081	Human microbial communities from the National Institute of Health, USA, HMP production phase	Host-associated	Human	Large intestine	Digestive system
2524614701	Dorea longicatena AGR2136	3529	Firmicutes	219	6.20572	7000000661	Human microbial communities from the National Institute of Health, USA, HMP production phase	Host-associated	Human	Large intestine	Digestive system
2524614702	Dorea sp. AGR2135	3448	Firmicutes	219	6.35151	7000000546	Human microbial communities from the National Institute of Health, USA, HMP production phase	Host-associated	Human	Large intestine	Digestive system
2524614702	Dorea sp. AGR2135	3448	Firmicutes	219	6.35151	7000000036	Human microbial communities from the National Institute of Health, USA, HMP production phase	Host-associated	Human	Large intestine	Digestive system
2524614702	Dorea sp. AGR2135	3448	Firmicutes	219	6.35151	7000000695	Human microbial communities from the National Institute of Health, USA, HMP production phase	Host-associated	Human	Large intestine	Digestive system
2593339257	Blautia sp. SF-50	3365	Firmicutes	219	6.50817	3300000274	Human fecal microbial communities from University College Cork, Ireland, of the elderly Irish population	Host-associated	Human	Large intestine	Digestive system
2524614712	Blautia wexlerae AGR2146	3287	Firmicutes	219	6.66261	3300007579	Active sludge and wastewater microbial communities from Klosterneuburg, Austria	Engineered	Wastewater	Unclassified	Activated Sludge
2623620473	Ruminococcus flavefaciens Y1	3199	Firmicutes	219	6.84589	7000000271	Human microbial communities from the National Institute of Health, USA, HMP production phase	Host-associated	Human	Large intestine	Digestive system
2634166387	Acinetobacter sp. HR7	3024	Proteobacteria	219	7.24206	3300000928	Freshwater and marine microbial communities from the Columbia River, USA, of estuaries and plumes across salinity gradients	Environmental	Aquatic	Neritic zone	Marine
2558860145	Prevotella sp. HUN102	2929	Bacteroidetes	219	7.47695	3300007976	Human microbial communities from the National Institute of Health, USA, HMP production phase	Host-associated	Human	Oral	Digestive system
2558860145	Prevotella sp. HUN102	2929	Bacteroidetes	219	7.47695	3300004395	Human microbial communities from the National Institute of Health, USA, HMP production phase	Host-associated	Human	Oral	Digestive system
2651870317	Acinetobacter sp. DSM 11652	2868	Proteobacteria	219	7.63598	3300001096	Wastewater bioreactor microbial communities from Singapore and Univ of Illinois at Urbana, that are terephthalate-degrading	Engineered	Bioremediation	Wastewater	Terephthalate
2582581266	Lampropedia hyalina DSM 16112	2733	Proteobacteria	219	8.01317	3300005515	Arabidopsis, maize, boechera and miscanthus rhizosphere microbial communities from different US locations	Host-associated	Plants	0	0
2582581266	Lampropedia hyalina DSM 16112	2733	Proteobacteria	219	8.01317	3300005662	Freshwater lake microbial communities from Lake Huron, USA, analyzing microbial food webs and carbon cycling	Environmental	Aquatic	Lentic	Freshwater
2608642100	Actinomyces ruminicola KPR-7B	2729	Actinobacteria	219	8.02492	3300007317	Human microbial communities from the National Institute of Health, USA, HMP production phase	Host-associated	Human	Oral	Digestive system
2608642100	Actinomyces ruminicola KPR-7B	2729	Actinobacteria	219	8.02492	3300007119	Human microbial communities from the National Institute of Health, USA, HMP production phase	Host-associated	Human	Oral	Digestive system
2623620509	Oscillibacter sp. PC13	2716	Firmicutes	219	8.06333	3300004628	Microbial communities from bioreactor (seeded with sewage sludge) at LBNL, California, USA	Engineered	Bioreactor	0	Unclassified
2623620459	Prevotella bryantii FB3001	2658	Bacteroidetes	219	8.23928	3300000331	Human fecal microbial communities from University College Cork, Ireland, of the elderly Irish population	Host-associated	Human	Large intestine	Digestive system
2651870319	Actinomyces ruminicola DSM 27982	2561	Actinobacteria	219	8.55135	3300008565	Human microbial communities from the National Institute of Health, USA, HMP production phase	Host-associated	Human	Oral	Digestive system
2651870319	Actinomyces ruminicola DSM 27982	2561	Actinobacteria	219	8.55135	3300008142	Human microbial communities from the National Institute of Health, USA, HMP production phase	Host-associated	Human	Oral	Digestive system
2562617014	Lachnospiraceae bacterium AC2014	2487	Firmicutes	219	8.80579	3300000295	Human fecal microbial communities from University College Cork, Ireland, of the elderly Irish population	Host-associated	Human	Large intestine	Digestive system
2561511068	Staphylococcus epidermidis AG42	2375	Firmicutes	219	9.22105	3300007781	Human microbial communities from the National Institute of Health, USA, HMP production phase	Host-associated	Human	retroauricular crease	Skin
2593339212	Streptococcus henryi A-4	2335	Firmicutes	219	9.37901	3300008382	Human microbial communities from the National Institute of Health, USA, HMP production phase	Host-associated	Human	Oral	Digestive system
2654588184	Propionibacterium acnes NLAE-zl-G260	2327	Actinobacteria	219	9.41126	3300007902	Human microbial communities from the National Institute of Health, USA, HMP production phase	Host-associated	Human	Nasopharyngeal	Respiratory system
2574179727	Alysiella filiformis DSM 16848	2293	Proteobacteria	219	9.55081	7000000132	Human microbial communities from the National Institute of Health, USA, HMP production phase	Host-associated	Human	Oral	Digestive system
2526164514	Prevotella albensis DSM 11370	2283	Bacteroidetes	219	9.59264	2124908012	Subgingival plaque microbial communities from Los Alamos National Laboratory, USA	Host-associated	Human	Oral	Digestive system
2651870314	Actinomyces denticolens PA	2281	Actinobacteria	219	9.60105	3300007666	Human microbial communities from the National Institute of Health, USA, HMP production phase	Host-associated	Human	Oral	Digestive system
2651870314	Actinomyces denticolens PA	2281	Actinobacteria	219	9.60105	3300008135	Human microbial communities from the National Institute of Health, USA, HMP production phase	Host-associated	Human	Oral	Digestive system
2651870314	Actinomyces denticolens PA	2281	Actinobacteria	219	9.60105	3300008073	Human microbial communities from the National Institute of Health, USA, HMP production phase	Host-associated	Human	Oral	Digestive system
2651870314	Actinomyces denticolens PA	2281	Actinobacteria	219	9.60105	3300007993	Human microbial communities from the National Institute of Health, USA, HMP production phase	Host-associated	Human	Oral	Digestive system
2593339215	Basfia succiniciproducens KPR-2	2159	Proteobacteria	219	10.1436	3300008436	Human microbial communities from the National Institute of Health, USA, HMP production phase	Host-associated	Human	Oral	Digestive system
2593339215	Basfia succiniciproducens KPR-2	2159	Proteobacteria	219	10.1436	3300004328	Human microbial communities from the National Institute of Health, USA, HMP production phase	Host-associated	Human	Oral	Digestive system
2593339215	Basfia succiniciproducens KPR-2	2159	Proteobacteria	219	10.1436	7000000649	Human microbial communities from the National Institute of Health, USA, HMP production phase	Host-associated	Human	Oral	Digestive system
2593339215	Basfia succiniciproducens KPR-2	2159	Proteobacteria	219	10.1436	7000000406	Human microbial communities from the National Institute of Health, USA, HMP production phase	Host-associated	Human	Oral	Digestive system
2593339215	Basfia succiniciproducens KPR-2	2159	Proteobacteria	219	10.1436	7000000315	Human microbial communities from the National Institute of Health, USA, HMP production phase	Host-associated	Human	Oral	Digestive system
2593339215	Basfia succiniciproducens KPR-2	2159	Proteobacteria	219	10.1436	7000000016	Human microbial communities from the National Institute of Health, USA, HMP production phase	Host-associated	Human	Oral	Digestive system
637000156	Mannheimia succiniciproducens MBEL55E	2117	Proteobacteria	219	10.3448	3300008099	Human microbial communities from the National Institute of Health, USA, HMP production phase	Host-associated	Human	Oral	Digestive system
637000156	Mannheimia succiniciproducens MBEL55E	2117	Proteobacteria	219	10.3448	3300007968	Human microbial communities from the National Institute of Health, USA, HMP production phase	Host-associated	Human	Oral	Digestive system
637000156	Mannheimia succiniciproducens MBEL55E	2117	Proteobacteria	219	10.3448	3300006745	Human microbial communities from the National Institute of Health, USA, HMP production phase	Host-associated	Human	Oral	Digestive system
637000156	Mannheimia succiniciproducens MBEL55E	2117	Proteobacteria	219	10.3448	3300004455	Human microbial communities from the National Institute of Health, USA, HMP production phase	Host-associated	Human	Oral	Digestive system
637000156	Mannheimia succiniciproducens MBEL55E	2117	Proteobacteria	219	10.3448	7000000649	Human microbial communities from the National Institute of Health, USA, HMP production phase	Host-associated	Human	Oral	Digestive system
637000156	Mannheimia succiniciproducens MBEL55E	2117	Proteobacteria	219	10.3448	7000000221	Human microbial communities from the National Institute of Health, USA, HMP production phase	Host-associated	Human	Oral	Digestive system
2593339214	Basfia succiniciproducens DSM 22022	2028	Proteobacteria	219	10.7988	3300007968	Human microbial communities from the National Institute of Health, USA, HMP production phase	Host-associated	Human	Oral	Digestive system
2593339214	Basfia succiniciproducens DSM 22022	2028	Proteobacteria	219	10.7988	3300004384	Human microbial communities from the National Institute of Health, USA, HMP production phase	Host-associated	Human	Oral	Digestive system
2593339214	Basfia succiniciproducens DSM 22022	2028	Proteobacteria	219	10.7988	7000000649	Human microbial communities from the National Institute of Health, USA, HMP production phase	Host-associated	Human	Oral	Digestive system
2593339214	Basfia succiniciproducens DSM 22022	2028	Proteobacteria	219	10.7988	7000000605	Human microbial communities from the National Institute of Health, USA, HMP production phase	Host-associated	Human	Oral	Digestive system
2593339214	Basfia succiniciproducens DSM 22022	2028	Proteobacteria	219	10.7988	7000000358	Human microbial communities from the National Institute of Health, USA, HMP production phase	Host-associated	Human	Oral	Digestive system
2593339214	Basfia succiniciproducens DSM 22022	2028	Proteobacteria	219	10.7988	7000000315	Human microbial communities from the National Institute of Health, USA, HMP production phase	Host-associated	Human	Oral	Digestive system
2651870312	Bifidobacterium breve RP2	1910	Actinobacteria	219	11.466	2051223003	Human fecal microbial communities from Orebro University Hospital, Sweden, of individuals with Crohns disease	Host-associated	Human	Large intestine	Digestive system
2681812966	Methanobrevibacter YLM1	1840	Euryarchaeota	219	11.9022	2236876025	Switchgrass-associated bovine rumen microbial communities from Urbana, Illinois, USA	Host-associated	Mammals	Stomach	Digestive system
2524614684	Bifidobacterium pseudolongum AGR2145	1654	Actinobacteria	219	13.2406	2051223005	Human fecal microbial communities from Orebro University Hospital, Sweden, of individuals with Crohns disease	Host-associated	Human	Large intestine	Digestive system
2623620476	Lachnoclostridium citroniae NLAE-zl-G70	5356	Firmicutes	220	4.10754	3300008726	Human microbial communities from the National Institute of Health, USA, HMP production phase	Host-associated	Human	Large intestine	Digestive system
2514885006	Bacteroides xylanisolvens NLAE-zl-G421	4849	Bacteroidetes	220	4.53702	3300000303	Chicken cecum microbial communities from Ireland	Host-associated	Birds	Ceca	Digestive system
2514885005	Bacteroides xylanisolvens NLAE-zl-G310	4848	Bacteroidetes	220	4.53795	3300000303	Chicken cecum microbial communities from Ireland	Host-associated	Birds	Ceca	Digestive system
2654588146	Bacteroides ovatus NLAE-zl-C57	4718	Bacteroidetes	220	4.66299	3300007498	Human microbial communities from the National Institute of Health, USA, HMP production phase	Host-associated	Human	Large intestine	Digestive system
2513020026	Bacteroides xylanisolvens NLAE-zl-C339	4666	Bacteroidetes	220	4.71496	3300007498	Human microbial communities from the National Institute of Health, USA, HMP production phase	Host-associated	Human	Large intestine	Digestive system
2654588143	Bacteroides ovatus NLAE-zl-C500	4617	Bacteroidetes	220	4.765	7000000360	Human microbial communities from the National Institute of Health, USA, HMP production phase	Host-associated	Human	Large intestine	Digestive system
2608642106	Escherichia coli PA-3	4547	Proteobacteria	220	4.83835	2044078011	Xyleborus affinis microbial communities from Bern, Switzerland	Host-associated	Arthropoda	Unclassified	Symbiotic fungal gardens and galleries
2623620452	Bacillus licheniformis VTM3R78	4158	Firmicutes	220	5.29101	3300006910	Arabidopsis, maize, boechera and miscanthus rhizosphere microbial communities from different US locations	Host-associated	Plants	Epiphytes	Rhizoplane
2524614691	Butyrivibrio sp. VCD2006	4018	Firmicutes	220	5.47536	2061766007	Bovine rumen microbial communities from Illinois University that are switchgrass associated	Host-associated	Mammals	Stomach	Digestive system
2651870357	Porphyromonadaceae bacterium KH3CP3RA	4005	Bacteroidetes	220	5.49313	3300002534	Hydrocarbon resource environments microbial communities from Canada and USA	Engineered	Lab enrichment	Anaerobic media	Defined media
2639762829	Bordetella trematum HR18	3796	Proteobacteria	220	5.79557	3300006805	Aqueous microbial communities from the Delaware River and Bay under freshwater to marine salinity gradient to study organic matter cycling in a time-series	Environmental	Aquatic	Coastal	Marine
2639762829	Bordetella trematum HR18	3796	Proteobacteria	220	5.79557	3300001444	Hydrocarbon resource environments microbial communities from Canada and USA	Engineered	Wastewater	Petrochemical	Industrial wastewater
2639762829	Bordetella trematum HR18	3796	Proteobacteria	220	5.79557	3300000156	Sugar cane bagasse incubating bioreactor microbial communities from Sao Carlos, Brazil, that are aerobic and semianaerobic	Engineered	Solid waste	Grass	Composting
2654588203	Cellulomonas sp. KH9	3746	Actinobacteria	220	5.87293	3300005347	Corn, switchgrass and miscanthus rhizosphere microbial communities from Kellogg Biological Station, Michigan, USA	Host-associated	Plants	Soil	Rhizosphere
2545555826	Ruminococcus gnavus AGR2154	3689	Firmicutes	220	5.96368	3300008482	Human microbial communities from the National Institute of Health, USA, HMP production phase	Host-associated	Human	Large intestine	Digestive system
2551306113	Pseudochrobactrum sp. AO18b	3549	Proteobacteria	220	6.19893	3300001444	Hydrocarbon resource environments microbial communities from Canada and USA	Engineered	Wastewater	Petrochemical	Industrial wastewater
2524614701	Dorea longicatena AGR2136	3529	Firmicutes	220	6.23406	3300007797	Human microbial communities from the National Institute of Health, USA, HMP production phase	Host-associated	Human	Large intestine	Digestive system
2524614702	Dorea sp. AGR2135	3448	Firmicutes	220	6.38051	7000000417	Human microbial communities from the National Institute of Health, USA, HMP production phase	Host-associated	Human	Large intestine	Digestive system
2524614702	Dorea sp. AGR2135	3448	Firmicutes	220	6.38051	7000000627	Human microbial communities from the National Institute of Health, USA, HMP production phase	Host-associated	Human	Large intestine	Digestive system
2654588119	Proteus mirabilis NLAE-zl-C285	3397	Proteobacteria	220	6.4763	3300002854	Lignocellulose-degrading enriched microbial communities from Concordia, Entre Rios, Argentina	Engineered	Lab enrichment	Aerobic media	Defined media
2593339138	Ruminococcus flavefaciens SAb67	3384	Firmicutes	220	6.50118	7000000271	Human microbial communities from the National Institute of Health, USA, HMP production phase	Host-associated	Human	Large intestine	Digestive system
2593339257	Blautia sp. SF-50	3365	Firmicutes	220	6.53789	3300003126	Human gut microbial communities from lean and obese individuals in Granada, Spain	Host-associated	Human	Large intestine	Digestive system
2593339257	Blautia sp. SF-50	3365	Firmicutes	220	6.53789	3300007969	Human microbial communities from the National Institute of Health, USA, HMP production phase	Host-associated	Human	Large intestine	Digestive system
2593339257	Blautia sp. SF-50	3365	Firmicutes	220	6.53789	7000000624	Human microbial communities from the National Institute of Health, USA, HMP production phase	Host-associated	Human	Large intestine	Digestive system
2654588129	Porphyromonadaceae bacterium NLAE-zl-C104	3143	Bacteroidetes	220	6.99968	3300006033	Freshwater and sediment microbial communities from various areas in North America, analyzing microbe dynamics in response to fracking	Environmental	Aquatic	Groundwater	Freshwater
2561511233	Lachnospiraceae bacterium AC2029	3091	Firmicutes	220	7.11744	2075704000	Bovine rumen microbial communities from Vernon, TX, USA	Host-associated	Mammals	Foregut	Digestive system
2558860145	Prevotella sp. HUN102	2929	Bacteroidetes	220	7.5111	3300008125	Human microbial communities from the National Institute of Health, USA, HMP production phase	Host-associated	Human	Oral	Digestive system
2558860145	Prevotella sp. HUN102	2929	Bacteroidetes	220	7.5111	7000000436	Human microbial communities from the National Institute of Health, USA, HMP production phase	Host-associated	Human	Oral	Digestive system
2651870360	Prevotella sp. KH2C16	2802	Bacteroidetes	220	7.85153	3300008541	Human microbial communities from the National Institute of Health, USA, HMP production phase	Host-associated	Human	Oral	Digestive system
2582581266	Lampropedia hyalina DSM 16112	2733	Proteobacteria	220	8.04976	3300001605	Hydrocarbon resource environments microbial communities from Canada and USA	Engineered	Wastewater	Petrochemical	Industrial wastewater
2608642100	Actinomyces ruminicola KPR-7B	2729	Actinobacteria	220	8.06156	3300006461	Human microbial communities from the National Institute of Health, USA, HMP production phase	Host-associated	Human	Oral	Digestive system
2608642100	Actinomyces ruminicola KPR-7B	2729	Actinobacteria	220	8.06156	3300005050	Human microbial communities from the National Institute of Health, USA, HMP production phase	Host-associated	Human	Oral	Digestive system
2608642100	Actinomyces ruminicola KPR-7B	2729	Actinobacteria	220	8.06156	3300004440	Human microbial communities from the National Institute of Health, USA, HMP production phase	Host-associated	Human	Oral	Digestive system
2608642100	Actinomyces ruminicola KPR-7B	2729	Actinobacteria	220	8.06156	3300004420	Human microbial communities from the National Institute of Health, USA, HMP production phase	Host-associated	Human	Oral	Digestive system
2623620509	Oscillibacter sp. PC13	2716	Firmicutes	220	8.10015	7000000498	Human microbial communities from the National Institute of Health, USA, HMP production phase	Host-associated	Human	Large intestine	Digestive system
2593339270	Selenomonas ruminantium C3	2617	Firmicutes	220	8.40657	3300001395	Goat rumen microbial communities from Langston University, Oklahoma, USA	Host-associated	Mammals	Stomach	Digestive system
2606217815	Prevotella sp. KH1P2	2577	Bacteroidetes	220	8.53706	3300002597	Camel rumen microbial communities from Jandagh-Isfahan, Iran	Host-associated	Mammals	Foregut	Digestive system
2651870319	Actinomyces ruminicola DSM 27982	2561	Actinobacteria	220	8.59039	3300007119	Human microbial communities from the National Institute of Health, USA, HMP production phase	Host-associated	Human	Oral	Digestive system
2651870319	Actinomyces ruminicola DSM 27982	2561	Actinobacteria	220	8.59039	3300004452	Human microbial communities from the National Institute of Health, USA, HMP production phase	Host-associated	Human	Oral	Digestive system
2651870319	Actinomyces ruminicola DSM 27982	2561	Actinobacteria	220	8.59039	3300004420	Human microbial communities from the National Institute of Health, USA, HMP production phase	Host-associated	Human	Oral	Digestive system
2654588117	Selenomonas ruminantium WCT3	2557	Firmicutes	220	8.60383	3300002597	Camel rumen microbial communities from Jandagh-Isfahan, Iran	Host-associated	Mammals	Foregut	Digestive system
2593339212	Streptococcus henryi A-4	2335	Firmicutes	220	9.42184	3300008611	Human microbial communities from the National Institute of Health, USA, HMP production phase	Host-associated	Human	Oral	Digestive system
2593339212	Streptococcus henryi A-4	2335	Firmicutes	220	9.42184	3300008275	Human microbial communities from the National Institute of Health, USA, HMP production phase	Host-associated	Human	Oral	Digestive system
2593339212	Streptococcus henryi A-4	2335	Firmicutes	220	9.42184	3300004927	Human microbial communities from the National Institute of Health, USA, HMP production phase	Host-associated	Human	Oral	Digestive system
2593339212	Streptococcus henryi A-4	2335	Firmicutes	220	9.42184	3300004897	Human microbial communities from the National Institute of Health, USA, HMP production phase	Host-associated	Human	Oral	Digestive system
2593339212	Streptococcus henryi A-4	2335	Firmicutes	220	9.42184	3300004423	Human microbial communities from the National Institute of Health, USA, HMP production phase	Host-associated	Human	Oral	Digestive system
2593339215	Basfia succiniciproducens KPR-2	2159	Proteobacteria	220	10.1899	3300008099	Human microbial communities from the National Institute of Health, USA, HMP production phase	Host-associated	Human	Oral	Digestive system
2593339215	Basfia succiniciproducens KPR-2	2159	Proteobacteria	220	10.1899	3300007968	Human microbial communities from the National Institute of Health, USA, HMP production phase	Host-associated	Human	Oral	Digestive system
2593339215	Basfia succiniciproducens KPR-2	2159	Proteobacteria	220	10.1899	7000000358	Human microbial communities from the National Institute of Health, USA, HMP production phase	Host-associated	Human	Oral	Digestive system
2593339215	Basfia succiniciproducens KPR-2	2159	Proteobacteria	220	10.1899	7000000324	Human microbial communities from the National Institute of Health, USA, HMP production phase	Host-associated	Human	Oral	Digestive system
2606217753	Streptococcus gallolyticus VTM1R29	2131	Firmicutes	220	10.3238	3300000295	Human fecal microbial communities from University College Cork, Ireland, of the elderly Irish population	Host-associated	Human	Large intestine	Digestive system
637000156	Mannheimia succiniciproducens MBEL55E	2117	Proteobacteria	220	10.3921	3300008436	Human microbial communities from the National Institute of Health, USA, HMP production phase	Host-associated	Human	Oral	Digestive system
637000156	Mannheimia succiniciproducens MBEL55E	2117	Proteobacteria	220	10.3921	3300008279	Human microbial communities from the National Institute of Health, USA, HMP production phase	Host-associated	Human	Oral	Digestive system
637000156	Mannheimia succiniciproducens MBEL55E	2117	Proteobacteria	220	10.3921	7000000406	Human microbial communities from the National Institute of Health, USA, HMP production phase	Host-associated	Human	Oral	Digestive system
637000156	Mannheimia succiniciproducens MBEL55E	2117	Proteobacteria	220	10.3921	7000000396	Human microbial communities from the National Institute of Health, USA, HMP production phase	Host-associated	Human	Oral	Digestive system
637000156	Mannheimia succiniciproducens MBEL55E	2117	Proteobacteria	220	10.3921	7000000226	Human microbial communities from the National Institute of Health, USA, HMP production phase	Host-associated	Human	Oral	Digestive system
640753001	Actinobacillus succinogenes 130Z	2115	Proteobacteria	220	10.4019	3300008505	Human microbial communities from the National Institute of Health, USA, HMP production phase	Host-associated	Human	Oral	Digestive system
2593339214	Basfia succiniciproducens DSM 22022	2028	Proteobacteria	220	10.8481	3300008279	Human microbial communities from the National Institute of Health, USA, HMP production phase	Host-associated	Human	Oral	Digestive system
2593339214	Basfia succiniciproducens DSM 22022	2028	Proteobacteria	220	10.8481	3300004455	Human microbial communities from the National Institute of Health, USA, HMP production phase	Host-associated	Human	Oral	Digestive system
2593339214	Basfia succiniciproducens DSM 22022	2028	Proteobacteria	220	10.8481	7000000406	Human microbial communities from the National Institute of Health, USA, HMP production phase	Host-associated	Human	Oral	Digestive system
2593339214	Basfia succiniciproducens DSM 22022	2028	Proteobacteria	220	10.8481	7000000226	Human microbial communities from the National Institute of Health, USA, HMP production phase	Host-associated	Human	Oral	Digestive system
2651870312	Bifidobacterium breve RP2	1910	Actinobacteria	220	11.5183	3300005697	Human fecal microbial communities from the State University of New York at Buffalo, New York, USA, of three healthy adults	Host-associated	Human	Large intestine	Digestive system
2654588205	Streptococcus sp. NLAE-zl-C503	1875	Firmicutes	220	11.7333	7000000677	Human microbial communities from the National Institute of Health, USA, HMP production phase	Host-associated	Human	Oral	Digestive system
2563366502	Bifidobacterium merycicum DSM 6492	1847	Actinobacteria	220	11.9112	3300006406	Human microbial communities from the National Institute of Health, USA, HMP production phase	Host-associated	Human	Vagina	Reproductive system
2608642168	Streptococcus equinus pGA-7	1712	Firmicutes	220	12.8505	3300002163	Biogas fermentation microbial communities from biogas plants in Germany	Engineered	Biotransformation	Unclassified	Mixed alcohol bioreactor
2524614859	Streptococcus bovis B315	1711	Firmicutes	220	12.858	3300002163	Biogas fermentation microbial communities from biogas plants in Germany	Engineered	Biotransformation	Unclassified	Mixed alcohol bioreactor
2561511099	Bifidobacterium adolescentis DSM 20087	1638	Actinobacteria	220	13.431	2166559008	Microbial communities from the Atlantic Ocean and human feces from France, grouped together for a comparative study	Host-associated	Human	Large intestine	Digestive system
2561511230	Blautia schinkii DSM 10518	5804	Firmicutes	221	3.80772	7000000661	Human microbial communities from the National Institute of Health, USA, HMP production phase	Host-associated	Human	Large intestine	Digestive system
2623620476	Lachnoclostridium citroniae NLAE-zl-G70	5356	Firmicutes	221	4.12621	7000000661	Human microbial communities from the National Institute of Health, USA, HMP production phase	Host-associated	Human	Large intestine	Digestive system
2513020028	Bacteroides thetaiotaomicron NLAE-zl-C523	5217	Bacteroidetes	221	4.23615	3300000302	Chicken cecum microbial communities from Ireland	Host-associated	Birds	Ceca	Digestive system
2654588179	Bacteroides thetaiotaomicron NLAE-zl-C579	5039	Bacteroidetes	221	4.38579	2051223002	Human fecal microbial communities from Orebro University Hospital, Sweden, of individuals with Crohns disease	Host-associated	Human	Large intestine	Digestive system
2654588146	Bacteroides ovatus NLAE-zl-C57	4718	Bacteroidetes	221	4.68419	2058419016	Feline fecal microbial communities from Illinois, USA	Host-associated	Mammals	Large intestine	Digestive system
2654588181	Shigella sonnei NLAE-zl-G496	4715	Proteobacteria	221	4.68717	3300001989	Corn, switchgrass and miscanthus rhizosphere microbial communities from Kellogg Biological Station, Michigan, USA	Host-associated	Plants	Epiphytes	Rhizoplane
2651870313	Citrobacter sp. NLAE-zl-C269	4662	Proteobacteria	221	4.74045	3300006020	Agave microbial communities from California, USA, and Mexico	Host-associated	Plants	Unclassified	Phylloplane
2651870313	Citrobacter sp. NLAE-zl-C269	4662	Proteobacteria	221	4.74045	2228664024	Pygmy loris fecal microbial communities from DaWei mountain, Ping Bian, China	Host-associated	Mammals	Large intestine	Digestive system
2513020027	Bacteroides ovatus NLAE-zl-C34	4624	Bacteroidetes	221	4.77941	2058419016	Feline fecal microbial communities from Illinois, USA	Host-associated	Mammals	Large intestine	Digestive system
2513020023	Bacteroides ovatus NLAE-zl-C11	4551	Bacteroidetes	221	4.85608	2058419016	Feline fecal microbial communities from Illinois, USA	Host-associated	Mammals	Large intestine	Digestive system
2537562065	Cellvibrio sp. BR	4304	Proteobacteria	221	5.13476	3300005337	Corn, switchgrass and miscanthus rhizosphere microbial communities from Kellogg Biological Station, Michigan, USA	Environmental	Terrestrial	Loam	Soil
2651870357	Porphyromonadaceae bacterium KH3CP3RA	4005	Bacteroidetes	221	5.5181	3300002498	Hydrocarbon resource environments microbial communities from Canada and USA	Engineered	Wastewater	Petrochemical	Industrial wastewater
2545555826	Ruminococcus gnavus AGR2154	3689	Firmicutes	221	5.99078	3300000281	Human fecal microbial communities from University College Cork, Ireland, of the elderly Irish population	Host-associated	Human	Large intestine	Digestive system
2596583541	Bacteroides sp. AR20	3642	Bacteroidetes	221	6.06809	7000000693	Human microbial communities from the National Institute of Health, USA, HMP production phase	Host-associated	Human	Large intestine	Digestive system
2654588119	Proteus mirabilis NLAE-zl-C285	3397	Proteobacteria	221	6.50574	3300002953	Ionic liquid and high solid enriched microbial communities from the Joint BioEnergy Institute, California, USA	Engineered	Lab enrichment	Unclassified	Defined media
2524614712	Blautia wexlerae AGR2146	3287	Firmicutes	221	6.72346	7000000258	Human microbial communities from the National Institute of Health, USA, HMP production phase	Host-associated	Human	Large intestine	Digestive system
2593339146	Ruminococcus flavefaciens YRD2003	3044	Firmicutes	221	7.26018	2088090000	Rangifer tarandus platyrhynchus rumen microbial communities from Svalbard, Norway	Host-associated	Mammals	Stomach	Digestive system
2561511222	Prevotella sp. P6B1	2964	Bacteroidetes	221	7.45614	2088090024	Rumen microbial communities of musk oxen from Alaska	Host-associated	Mammals	Stomach	Digestive system
2561511222	Prevotella sp. P6B1	2964	Bacteroidetes	221	7.45614	2088090023	Rumen microbial communities of musk oxen from Alaska	Host-associated	Mammals	Midgut	Digestive system
2558860145	Prevotella sp. HUN102	2929	Bacteroidetes	221	7.54524	3300008639	Human microbial communities from the National Institute of Health, USA, HMP production phase	Host-associated	Human	Oral	Digestive system
2558860145	Prevotella sp. HUN102	2929	Bacteroidetes	221	7.54524	7000000386	Human microbial communities from the National Institute of Health, USA, HMP production phase	Host-associated	Human	Oral	Digestive system
2651870317	Acinetobacter sp. DSM 11652	2868	Proteobacteria	221	7.70572	3300008251	Methane-oxidizing microbial communities from mesocosms in the Gulf of Mexico and Hudson Canyon, USA	Environmental	Aquatic	Unclassified	Marine
2651870360	Prevotella sp. KH2C16	2802	Bacteroidetes	221	7.88722	3300004451	Human microbial communities from the National Institute of Health, USA, HMP production phase	Host-associated	Human	Oral	Digestive system
2654588142	Porphyromonadaceae bacterium KHP3R9	2784	Bacteroidetes	221	7.93822	3300002168	Biogas fermentation microbial communities from biogas plants in Germany	Engineered	Biotransformation	Unclassified	Mixed alcohol bioreactor
2582581266	Lampropedia hyalina DSM 16112	2733	Proteobacteria	221	8.08635	3300006195	Populus root and rhizosphere microbial communities from Tennessee, USA	Host-associated	Plants	Unclassified	Endosphere
2595698250	Methanosarcina sp. DSM 11855	2658	Euryarchaeota	221	8.31452	3300004066	Natural and restored wetland microbial communities from the San Francisco Bay, California, USA, that impact long-term carbon sequestration	Environmental	Aquatic	Wetlands	Marine
2651870319	Actinomyces ruminicola DSM 27982	2561	Actinobacteria	221	8.62944	3300004445	Human microbial communities from the National Institute of Health, USA, HMP production phase	Host-associated	Human	Oral	Digestive system
2593339212	Streptococcus henryi A-4	2335	Firmicutes	221	9.46467	3300008143	Human microbial communities from the National Institute of Health, USA, HMP production phase	Host-associated	Human	Oral	Digestive system
2651870363	Megamonas sp. Calf98-2	2160	Firmicutes	221	10.2315	3300000278	Human fecal microbial communities from University College Cork, Ireland, of the elderly Irish population	Host-associated	Human	Large intestine	Digestive system
2593339215	Basfia succiniciproducens KPR-2	2159	Proteobacteria	221	10.2362	3300006745	Human microbial communities from the National Institute of Health, USA, HMP production phase	Host-associated	Human	Oral	Digestive system
2593339215	Basfia succiniciproducens KPR-2	2159	Proteobacteria	221	10.2362	3300004351	Human microbial communities from the National Institute of Health, USA, HMP production phase	Host-associated	Human	Oral	Digestive system
2593339215	Basfia succiniciproducens KPR-2	2159	Proteobacteria	221	10.2362	7000000471	Human microbial communities from the National Institute of Health, USA, HMP production phase	Host-associated	Human	Oral	Digestive system
2593339215	Basfia succiniciproducens KPR-2	2159	Proteobacteria	221	10.2362	7000000132	Human microbial communities from the National Institute of Health, USA, HMP production phase	Host-associated	Human	Oral	Digestive system
2606217753	Streptococcus gallolyticus VTM1R29	2131	Firmicutes	221	10.3707	3300002164	Biogas fermentation microbial communities from biogas plants in Germany	Engineered	Biotransformation	Unclassified	Mixed alcohol bioreactor
637000156	Mannheimia succiniciproducens MBEL55E	2117	Proteobacteria	221	10.4393	3300007980	Human microbial communities from the National Institute of Health, USA, HMP production phase	Host-associated	Human	Oral	Digestive system
637000156	Mannheimia succiniciproducens MBEL55E	2117	Proteobacteria	221	10.4393	3300005055	Human microbial communities from the National Institute of Health, USA, HMP production phase	Host-associated	Human	Oral	Digestive system
640753001	Actinobacillus succinogenes 130Z	2115	Proteobacteria	221	10.4492	3300008152	Human microbial communities from the National Institute of Health, USA, HMP production phase	Host-associated	Human	Oral	Digestive system
2593339214	Basfia succiniciproducens DSM 22022	2028	Proteobacteria	221	10.8974	3300006832	Human microbial communities from the National Institute of Health, USA, HMP production phase	Host-associated	Human	Oral	Digestive system
2593339214	Basfia succiniciproducens DSM 22022	2028	Proteobacteria	221	10.8974	7000000471	Human microbial communities from the National Institute of Health, USA, HMP production phase	Host-associated	Human	Oral	Digestive system
2623620515	Eubacterium pyruvativorans i6	1898	Firmicutes	221	11.6438	3300002641	Cattle and sheep rumen microbial communities from New Zealand, for comparative studies	Host-associated	Mammals	0	0
2654588137	Streptococcus equinus Sb13	1826	Firmicutes	221	12.103	3300002163	Biogas fermentation microbial communities from biogas plants in Germany	Engineered	Biotransformation	Unclassified	Mixed alcohol bioreactor
2561511099	Bifidobacterium adolescentis DSM 20087	1638	Actinobacteria	221	13.4921	2058419010	Feline fecal microbial communities from Illinois, USA	Host-associated	Mammals	Large intestine	Digestive system
2561511230	Blautia schinkii DSM 10518	5804	Firmicutes	222	3.82495	3300008737	Human microbial communities from the National Institute of Health, USA, HMP production phase	Host-associated	Human	Large intestine	Digestive system
2623620521	Lachnoclostridium lavalense NLAE-zl-G277	5670	Firmicutes	222	3.91534	3300003472	Beaver gut microbial communities from British Columbia, Canada	Host-associated	Mammals	Large intestine	Digestive system
2623620521	Lachnoclostridium lavalense NLAE-zl-G277	5670	Firmicutes	222	3.91534	7000000459	Human microbial communities from the National Institute of Health, USA, HMP production phase	Host-associated	Human	Large intestine	Digestive system
2623620476	Lachnoclostridium citroniae NLAE-zl-G70	5356	Firmicutes	222	4.14488	7000000083	Human microbial communities from the National Institute of Health, USA, HMP production phase	Host-associated	Human	Large intestine	Digestive system
2556921656	Clostridium cellobioparum ATCC 15832	5134	Firmicutes	222	4.32411	2162886008	Soil microbial communities from Puerto Rico rain forest, that decompose switchgrass	Environmental	Terrestrial	Unclassified	Soil
2623620516	Bacteroides xylanisolvens NLAE-zl-G339	4830	Bacteroidetes	222	4.59627	3300000303	Chicken cecum microbial communities from Ireland	Host-associated	Birds	Ceca	Digestive system
2654588143	Bacteroides ovatus NLAE-zl-C500	4617	Bacteroidetes	222	4.80832	3300000296	Human fecal microbial communities from University College Cork, Ireland, of the elderly Irish population	Host-associated	Human	Large intestine	Digestive system
2623620522	Bacteroides vulgatus NLAE-zl-G202	4247	Bacteroidetes	222	5.22722	3300005282	Microbial communities from bioreactor (seeded with sewage sludge) at LBNL, California, USA	Engineered	Bioreactor	0	Unclassified
2608642189	Enterobacter sp. KPR-6	4137	Proteobacteria	222	5.36621	3300000293	Human fecal microbial communities from University College Cork, Ireland, of the elderly Irish population	Host-associated	Human	Large intestine	Digestive system
2524614692	Butyrivibrio sp. WCD3002	3692	Firmicutes	222	6.013	2061766007	Bovine rumen microbial communities from Illinois University that are switchgrass associated	Host-associated	Mammals	Stomach	Digestive system
2593339151	Ruminococcus sp. YE78	3679	Firmicutes	222	6.03425	2061766007	Bovine rumen microbial communities from Illinois University that are switchgrass associated	Host-associated	Mammals	Stomach	Digestive system
2596583541	Bacteroides sp. AR20	3642	Bacteroidetes	222	6.09555	2058419019	Feline fecal microbial communities from Illinois, USA	Host-associated	Mammals	Large intestine	Digestive system
2654588210	Morganella morganii NLAE-zl-C84	3639	Proteobacteria	222	6.10058	3300003846	Agave microbial communities from California, USA, and Mexico	Host-associated	Plants	Unclassified	Phylloplane
2654588210	Morganella morganii NLAE-zl-C84	3639	Proteobacteria	222	6.10058	3300002854	Lignocellulose-degrading enriched microbial communities from Concordia, Entre Rios, Argentina	Engineered	Lab enrichment	Aerobic media	Defined media
2623620510	Proteus mirabilis NLAE-zl-G534	3596	Proteobacteria	222	6.17353	3300003857	Agave microbial communities from California, USA, and Mexico	Host-associated	Plants	Unclassified	Phylloplane
2651870318	Enterococcus casseliflavus NLAE-zl-C414	3329	Firmicutes	222	6.66867	3300000059	Panchlora sp. gut microbial communities from Gamboa, Panama	Host-associated	Arthropoda	Hindgut	Digestive system
2558860145	Prevotella sp. HUN102	2929	Bacteroidetes	222	7.57938	3300008142	Human microbial communities from the National Institute of Health, USA, HMP production phase	Host-associated	Human	Oral	Digestive system
2558860145	Prevotella sp. HUN102	2929	Bacteroidetes	222	7.57938	3300005297	Human microbial communities from the National Institute of Health, USA, HMP production phase	Host-associated	Human	Oral	Digestive system
2558860145	Prevotella sp. HUN102	2929	Bacteroidetes	222	7.57938	7000000146	Human microbial communities from the National Institute of Health, USA, HMP production phase	Host-associated	Human	Oral	Digestive system
2558860145	Prevotella sp. HUN102	2929	Bacteroidetes	222	7.57938	7000000696	Human microbial communities from the National Institute of Health, USA, HMP production phase	Host-associated	Human	Oral	Digestive system
2608642100	Actinomyces ruminicola KPR-7B	2729	Actinobacteria	222	8.13485	3300008746	Human microbial communities from the National Institute of Health, USA, HMP production phase	Host-associated	Human	Oral	Digestive system
2608642100	Actinomyces ruminicola KPR-7B	2729	Actinobacteria	222	8.13485	3300008717	Human microbial communities from the National Institute of Health, USA, HMP production phase	Host-associated	Human	Oral	Digestive system
2571042010	Alysiella crassa DSM 2578	2706	Proteobacteria	222	8.20399	7000000005	Human microbial communities from the National Institute of Health, USA, HMP production phase	Host-associated	Human	Oral	Digestive system
2606217815	Prevotella sp. KH1P2	2577	Bacteroidetes	222	8.61467	7000000503	Human microbial communities from the National Institute of Health, USA, HMP production phase	Host-associated	Human	Oral	Digestive system
2651870319	Actinomyces ruminicola DSM 27982	2561	Actinobacteria	222	8.66849	3300007525	Human microbial communities from the National Institute of Health, USA, HMP production phase	Host-associated	Human	Oral	Digestive system
2651870319	Actinomyces ruminicola DSM 27982	2561	Actinobacteria	222	8.66849	3300004360	Human microbial communities from the National Institute of Health, USA, HMP production phase	Host-associated	Human	Oral	Digestive system
2558860166	Lachnospiraceae bacterium NC2008	2438	Firmicutes	222	9.10582	3300003523	Camel rumen microbial communities from Jandagh-Isfahan, Iran	Host-associated	Mammals	Foregut	Digestive system
2563366735	Propionibacterium sp. MB3007	2335	Actinobacteria	222	9.50749	7000000153	Human microbial communities from the National Institute of Health, USA, HMP production phase	Host-associated	Human	Nasopharyngeal	Respiratory system
2593339212	Streptococcus henryi A-4	2335	Firmicutes	222	9.50749	3300007979	Human microbial communities from the National Institute of Health, USA, HMP production phase	Host-associated	Human	Oral	Digestive system
2585428075	Succinivibrio dextrinosolvens DSM 3072	2321	Proteobacteria	222	9.56484	2058419022	Feline fecal microbial communities from Illinois, USA	Host-associated	Mammals	Large intestine	Digestive system
2526164514	Prevotella albensis DSM 11370	2283	Bacteroidetes	222	9.72405	7000000331	Human microbial communities from the National Institute of Health, USA, HMP production phase	Host-associated	Human	Oral	Digestive system
2593339215	Basfia succiniciproducens KPR-2	2159	Proteobacteria	222	10.2825	3300004384	Human microbial communities from the National Institute of Health, USA, HMP production phase	Host-associated	Human	Oral	Digestive system
2593339215	Basfia succiniciproducens KPR-2	2159	Proteobacteria	222	10.2825	3300004375	Human microbial communities from the National Institute of Health, USA, HMP production phase	Host-associated	Human	Oral	Digestive system
2593339215	Basfia succiniciproducens KPR-2	2159	Proteobacteria	222	10.2825	7000000221	Human microbial communities from the National Institute of Health, USA, HMP production phase	Host-associated	Human	Oral	Digestive system
2622736427	Methanobrevibacter thaueri DSM 11995	2135	Euryarchaeota	222	10.3981	2236876025	Switchgrass-associated bovine rumen microbial communities from Urbana, Illinois, USA	Host-associated	Mammals	Stomach	Digestive system
637000156	Mannheimia succiniciproducens MBEL55E	2117	Proteobacteria	222	10.4865	3300004384	Human microbial communities from the National Institute of Health, USA, HMP production phase	Host-associated	Human	Oral	Digestive system
640753001	Actinobacillus succinogenes 130Z	2115	Proteobacteria	222	10.4965	3300004385	Human microbial communities from the National Institute of Health, USA, HMP production phase	Host-associated	Human	Oral	Digestive system
2593339214	Basfia succiniciproducens DSM 22022	2028	Proteobacteria	222	10.9467	3300007309	Human microbial communities from the National Institute of Health, USA, HMP production phase	Host-associated	Human	Oral	Digestive system
2593339214	Basfia succiniciproducens DSM 22022	2028	Proteobacteria	222	10.9467	3300005034	Human microbial communities from the National Institute of Health, USA, HMP production phase	Host-associated	Human	Oral	Digestive system
2563366502	Bifidobacterium merycicum DSM 6492	1847	Actinobacteria	222	12.0195	3300000273	Human fecal microbial communities from University College Cork, Ireland, of the elderly Irish population	Host-associated	Human	Large intestine	Digestive system
2558860117	Bifidobacterium ruminantium DSM 6489	1834	Actinobacteria	222	12.1047	2058419020	Feline fecal microbial communities from Illinois, USA	Host-associated	Mammals	Large intestine	Digestive system
2651870309	Streptococcus equinus MPR1	1784	Firmicutes	222	12.4439	3300002170	Biogas fermentation microbial communities from biogas plants in Germany	Engineered	Biotransformation	Unclassified	Mixed alcohol bioreactor
2561511099	Bifidobacterium adolescentis DSM 20087	1638	Actinobacteria	222	13.5531	3300006406	Human microbial communities from the National Institute of Health, USA, HMP production phase	Host-associated	Human	Vagina	Reproductive system
2561511230	Blautia schinkii DSM 10518	5804	Firmicutes	223	3.84218	7000000100	Human microbial communities from the National Institute of Health, USA, HMP production phase	Host-associated	Human	Large intestine	Digestive system
2561511230	Blautia schinkii DSM 10518	5804	Firmicutes	223	3.84218	7000000370	Human microbial communities from the National Institute of Health, USA, HMP production phase	Host-associated	Human	Large intestine	Digestive system
2561511230	Blautia schinkii DSM 10518	5804	Firmicutes	223	3.84218	2149837009	Mouse gut microbial communities from the University of California, San Diego, USA (4)	Host-associated	Mammals	Large intestine	Digestive system
2513020028	Bacteroides thetaiotaomicron NLAE-zl-C523	5217	Bacteroidetes	223	4.27449	2166559024	Microbial communities from bioreactor (seeded with sewage sludge) at LBNL, California, USA	Engineered	Bioreactor	0	Unclassified
2593339147	Clostridium clostidiforme ATCC 25537	5166	Firmicutes	223	4.31669	2070309017	Human fecal microbial communities from Orebro University Hospital, Sweden, of individuals with Crohns disease	Host-associated	Human	Large intestine	Digestive system
2593339147	Clostridium clostidiforme ATCC 25537	5166	Firmicutes	223	4.31669	7000000499	Human microbial communities from the National Institute of Health, USA, HMP production phase	Host-associated	Human	Large intestine	Digestive system
2593339147	Clostridium clostidiforme ATCC 25537	5166	Firmicutes	223	4.31669	7000000661	Human microbial communities from the National Institute of Health, USA, HMP production phase	Host-associated	Human	Large intestine	Digestive system
2654588118	Lachnoclostridium oroticum NLAE-zl-C242	5144	Firmicutes	223	4.33515	7000000083	Human microbial communities from the National Institute of Health, USA, HMP production phase	Host-associated	Human	Large intestine	Digestive system
2654588145	Lachnoclostridium clostridioforme NLAE-zl-C196	5072	Firmicutes	223	4.39669	7000000145	Human microbial communities from the National Institute of Health, USA, HMP production phase	Host-associated	Human	Large intestine	Digestive system
2654588179	Bacteroides thetaiotaomicron NLAE-zl-C579	5039	Bacteroidetes	223	4.42548	3300007804	Human microbial communities from the National Institute of Health, USA, HMP production phase	Host-associated	Human	Large intestine	Digestive system
2654588179	Bacteroides thetaiotaomicron NLAE-zl-C579	5039	Bacteroidetes	223	4.42548	2166559011	Microbial communities from the Atlantic Ocean and human feces from France, grouped together for a comparative study	Host-associated	Human	Large intestine	Digestive system
2585427562	Prauserella rugosa DSM 43194	4923	Actinobacteria	223	4.52976	3300001686	Soil microbial communities from Mediterranean grasslands, California	Environmental	Terrestrial	Loam	Soil
2623620520	Butyrivibrio fibrisolvens AR40	4211	Firmicutes	223	5.29565	2061766007	Bovine rumen microbial communities from Illinois University that are switchgrass associated	Host-associated	Mammals	Stomach	Digestive system
2608642189	Enterobacter sp. KPR-6	4137	Proteobacteria	223	5.39038	3300003214	Arabidopsis, maize, boechera and miscanthus rhizosphere microbial communities from different US locations	Host-associated	Plants	Epiphytes	Rhizoplane
2634166439	Methanosarcina barkeri CM1	3790	Euryarchaeota	223	5.88391	3300006642	Arctic peat soil microbial communities from the Barrow Environmental Observatory site, Barrow, Alaska, USA	Environmental	Terrestrial	Unclassified	Soil
2623620510	Proteus mirabilis NLAE-zl-G534	3596	Proteobacteria	223	6.20133	3300002854	Lignocellulose-degrading enriched microbial communities from Concordia, Entre Rios, Argentina	Engineered	Lab enrichment	Aerobic media	Defined media
2558860145	Prevotella sp. HUN102	2929	Bacteroidetes	223	7.61352	3300004937	Human microbial communities from the National Institute of Health, USA, HMP production phase	Host-associated	Human	Oral	Digestive system
2558860145	Prevotella sp. HUN102	2929	Bacteroidetes	223	7.61352	7000000321	Human microbial communities from the National Institute of Health, USA, HMP production phase	Host-associated	Human	Oral	Digestive system
2558860145	Prevotella sp. HUN102	2929	Bacteroidetes	223	7.61352	7000000513	Human microbial communities from the National Institute of Health, USA, HMP production phase	Host-associated	Human	Oral	Digestive system
2651870317	Acinetobacter sp. DSM 11652	2868	Proteobacteria	223	7.77545	3300007232	Wastewater effluent complex algal communities from Wisconsin, to seasonally profile nutrient transformation and Carbon sequestration	Engineered	Wastewater	Unclassified	Nutrient removal
2651870360	Prevotella sp. KH2C16	2802	Bacteroidetes	223	7.9586	7000000503	Human microbial communities from the National Institute of Health, USA, HMP production phase	Host-associated	Human	Oral	Digestive system
2608642100	Actinomyces ruminicola KPR-7B	2729	Actinobacteria	223	8.17149	3300005008	Human microbial communities from the National Institute of Health, USA, HMP production phase	Host-associated	Human	Oral	Digestive system
2608642100	Actinomyces ruminicola KPR-7B	2729	Actinobacteria	223	8.17149	3300004445	Human microbial communities from the National Institute of Health, USA, HMP production phase	Host-associated	Human	Oral	Digestive system
2595698250	Methanosarcina sp. DSM 11855	2658	Euryarchaeota	223	8.38977	3300002563	Arctic peat soil microbial communities from the Barrow Environmental Observatory site, Barrow, Alaska, USA	Environmental	Terrestrial	Unclassified	Soil
2651870319	Actinomyces ruminicola DSM 27982	2561	Actinobacteria	223	8.70754	3300007317	Human microbial communities from the National Institute of Health, USA, HMP production phase	Host-associated	Human	Oral	Digestive system
2651870319	Actinomyces ruminicola DSM 27982	2561	Actinobacteria	223	8.70754	3300006461	Human microbial communities from the National Institute of Health, USA, HMP production phase	Host-associated	Human	Oral	Digestive system
2651870319	Actinomyces ruminicola DSM 27982	2561	Actinobacteria	223	8.70754	3300005008	Human microbial communities from the National Institute of Health, USA, HMP production phase	Host-associated	Human	Oral	Digestive system
2558860977	Selenomonas ruminantium AC2024	2560	Firmicutes	223	8.71094	3300001395	Goat rumen microbial communities from Langston University, Oklahoma, USA	Host-associated	Mammals	Stomach	Digestive system
2562617014	Lachnospiraceae bacterium AC2014	2487	Firmicutes	223	8.96663	3300000329	Human fecal microbial communities from University College Cork, Ireland, of the elderly Irish population	Host-associated	Human	Large intestine	Digestive system
2623620480	Staphylococcus epidermidis NLAE-zl-G239	2328	Firmicutes	223	9.57904	3300007780	Human microbial communities from the National Institute of Health, USA, HMP production phase	Host-associated	Human	Nasopharyngeal	Respiratory system
2526164514	Prevotella albensis DSM 11370	2283	Bacteroidetes	223	9.76785	7000000584	Human microbial communities from the National Institute of Health, USA, HMP production phase	Host-associated	Human	Oral	Digestive system
2593339215	Basfia succiniciproducens KPR-2	2159	Proteobacteria	223	10.3289	3300006289	Human microbial communities from the National Institute of Health, USA, HMP production phase	Host-associated	Human	Oral	Digestive system
2593339215	Basfia succiniciproducens KPR-2	2159	Proteobacteria	223	10.3289	7000000396	Human microbial communities from the National Institute of Health, USA, HMP production phase	Host-associated	Human	Oral	Digestive system
637000156	Mannheimia succiniciproducens MBEL55E	2117	Proteobacteria	223	10.5338	3300008405	Human microbial communities from the National Institute of Health, USA, HMP production phase	Host-associated	Human	Oral	Digestive system
637000156	Mannheimia succiniciproducens MBEL55E	2117	Proteobacteria	223	10.5338	3300007971	Human microbial communities from the National Institute of Health, USA, HMP production phase	Host-associated	Human	Oral	Digestive system
637000156	Mannheimia succiniciproducens MBEL55E	2117	Proteobacteria	223	10.5338	3300005026	Human microbial communities from the National Institute of Health, USA, HMP production phase	Host-associated	Human	Oral	Digestive system
2593339214	Basfia succiniciproducens DSM 22022	2028	Proteobacteria	223	10.9961	3300007888	Human microbial communities from the National Institute of Health, USA, HMP production phase	Host-associated	Human	Oral	Digestive system
2593339214	Basfia succiniciproducens DSM 22022	2028	Proteobacteria	223	10.9961	3300006289	Human microbial communities from the National Institute of Health, USA, HMP production phase	Host-associated	Human	Oral	Digestive system
2593339214	Basfia succiniciproducens DSM 22022	2028	Proteobacteria	223	10.9961	3300005055	Human microbial communities from the National Institute of Health, USA, HMP production phase	Host-associated	Human	Oral	Digestive system
2623620621	Bacteroidales bacterium WCE2008	1922	Bacteroidetes	223	11.6025	2049941000	Bovine rumen microbial communities from Illinois University that are switchgrass associated	Host-associated	Mammals	Stomach	Digestive system
2524614683	Bifidobacterium longum AGR2137	1897	Actinobacteria	223	11.7554	7000000641	Human microbial communities from the National Institute of Health, USA, HMP production phase	Host-associated	Human	Large intestine	Digestive system
2654588205	Streptococcus sp. NLAE-zl-C503	1875	Firmicutes	223	11.8933	7000000269	Human microbial communities from the National Institute of Health, USA, HMP production phase	Host-associated	Human	Oral	Digestive system
2582580713	Streptococcus bovis AG46	1818	Firmicutes	223	12.2662	3300002163	Biogas fermentation microbial communities from biogas plants in Germany	Engineered	Biotransformation	Unclassified	Mixed alcohol bioreactor
2651870307	Streptococcus equinus MPR2	1784	Firmicutes	223	12.5	3300002170	Biogas fermentation microbial communities from biogas plants in Germany	Engineered	Biotransformation	Unclassified	Mixed alcohol bioreactor
2654588144	Lachnoclostridium clostridioforme NLAE-zl-G208	5091	Firmicutes	224	4.39992	3300007062	Human microbial communities from the National Institute of Health, USA, HMP production phase	Host-associated	Human	Large intestine	Digestive system
2654588145	Lachnoclostridium clostridioforme NLAE-zl-C196	5072	Firmicutes	224	4.4164	3300007062	Human microbial communities from the National Institute of Health, USA, HMP production phase	Host-associated	Human	Large intestine	Digestive system
2654588179	Bacteroides thetaiotaomicron NLAE-zl-C579	5039	Bacteroidetes	224	4.44533	3300003518	Diffuse hydrothermal flow volcanic vent microbial communities from Axial Seamount, northeast Pacific ocean	Environmental	Aquatic	Hydrothermal vents	Marine
2514885006	Bacteroides xylanisolvens NLAE-zl-G421	4849	Bacteroidetes	224	4.61951	7000000012	Human microbial communities from the National Institute of Health, USA, HMP production phase	Host-associated	Human	Large intestine	Digestive system
2514885005	Bacteroides xylanisolvens NLAE-zl-G310	4848	Bacteroidetes	224	4.62046	7000000012	Human microbial communities from the National Institute of Health, USA, HMP production phase	Host-associated	Human	Large intestine	Digestive system
2623620516	Bacteroides xylanisolvens NLAE-zl-G339	4830	Bacteroidetes	224	4.63768	7000000012	Human microbial communities from the National Institute of Health, USA, HMP production phase	Host-associated	Human	Large intestine	Digestive system
2651870320	Lachnoclostridium contortum NLAE-zl-C134	4333	Firmicutes	224	5.16963	7000000122	Human microbial communities from the National Institute of Health, USA, HMP production phase	Host-associated	Human	Large intestine	Digestive system
645951829	Ruminococcus flavefaciens FD-1	4162	Firmicutes	224	5.38203	2140918032	Bovine rumen microbial communities from Vernon, TX, USA	Host-associated	Mammals	Foregut	Digestive system
2639762829	Bordetella trematum HR18	3796	Proteobacteria	224	5.90095	3300004463	Arabidopsis thaliana rhizosphere microbial communities from the Joint Genome Institute, USA, that affect carbon cycling	Host-associated	Plants	0	0
2639762829	Bordetella trematum HR18	3796	Proteobacteria	224	5.90095	3300005347	Corn, switchgrass and miscanthus rhizosphere microbial communities from Kellogg Biological Station, Michigan, USA	Host-associated	Plants	Soil	Rhizosphere
2524614701	Dorea longicatena AGR2136	3529	Firmicutes	224	6.34741	3300007360	Human microbial communities from the National Institute of Health, USA, HMP production phase	Host-associated	Human	Large intestine	Digestive system
2524614702	Dorea sp. AGR2135	3448	Firmicutes	224	6.49652	3300008733	Human microbial communities from the National Institute of Health, USA, HMP production phase	Host-associated	Human	Large intestine	Digestive system
2524614702	Dorea sp. AGR2135	3448	Firmicutes	224	6.49652	7000000481	Human microbial communities from the National Institute of Health, USA, HMP production phase	Host-associated	Human	Large intestine	Digestive system
2654588119	Proteus mirabilis NLAE-zl-C285	3397	Proteobacteria	224	6.59405	3300003857	Agave microbial communities from California, USA, and Mexico	Host-associated	Plants	Unclassified	Phylloplane
2593339257	Blautia sp. SF-50	3365	Firmicutes	224	6.65676	7000000464	Human microbial communities from the National Institute of Health, USA, HMP production phase	Host-associated	Human	Large intestine	Digestive system
2593339257	Blautia sp. SF-50	3365	Firmicutes	224	6.65676	7000000669	Human microbial communities from the National Institute of Health, USA, HMP production phase	Host-associated	Human	Large intestine	Digestive system
2524614712	Blautia wexlerae AGR2146	3287	Firmicutes	224	6.81472	7000000131	Human microbial communities from the National Institute of Health, USA, HMP production phase	Host-associated	Human	Large intestine	Digestive system
2558860145	Prevotella sp. HUN102	2929	Bacteroidetes	224	7.64766	7000000313	Human microbial communities from the National Institute of Health, USA, HMP production phase	Host-associated	Human	Oral	Digestive system
2558860145	Prevotella sp. HUN102	2929	Bacteroidetes	224	7.64766	7000000222	Human microbial communities from the National Institute of Health, USA, HMP production phase	Host-associated	Human	Oral	Digestive system
2558860145	Prevotella sp. HUN102	2929	Bacteroidetes	224	7.64766	7000000599	Human microbial communities from the National Institute of Health, USA, HMP production phase	Host-associated	Human	Oral	Digestive system
2558860145	Prevotella sp. HUN102	2929	Bacteroidetes	224	7.64766	7000000554	Human microbial communities from the National Institute of Health, USA, HMP production phase	Host-associated	Human	Oral	Digestive system
2558860145	Prevotella sp. HUN102	2929	Bacteroidetes	224	7.64766	2061766007	Bovine rumen microbial communities from Illinois University that are switchgrass associated	Host-associated	Mammals	Stomach	Digestive system
2651870317	Acinetobacter sp. DSM 11652	2868	Proteobacteria	224	7.81032	3300005660	Active sludge and wastewater microbial communities from Klosterneuburg, Austria	Engineered	Wastewater	Unclassified	Activated Sludge
2651870317	Acinetobacter sp. DSM 11652	2868	Proteobacteria	224	7.81032	3300003365	Clean room microbial communities from NASA Spacecraft Assembly Facility at Jet Propulsion Laboratory, Pasadena, California, USA	Engineered	Unclassified	0	0
2623620487	Prevotellaceae bacterium KH2P17	2627	Bacteroidetes	224	8.52684	3300002597	Camel rumen microbial communities from Jandagh-Isfahan, Iran	Host-associated	Mammals	Foregut	Digestive system
2651870319	Actinomyces ruminicola DSM 27982	2561	Actinobacteria	224	8.74658	3300005050	Human microbial communities from the National Institute of Health, USA, HMP production phase	Host-associated	Human	Oral	Digestive system
2651870319	Actinomyces ruminicola DSM 27982	2561	Actinobacteria	224	8.74658	3300004363	Human microbial communities from the National Institute of Health, USA, HMP production phase	Host-associated	Human	Oral	Digestive system
2562617014	Lachnospiraceae bacterium AC2014	2487	Firmicutes	224	9.00684	3300000360	Human fecal microbial communities from University College Cork, Ireland, of the elderly Irish population	Host-associated	Human	Large intestine	Digestive system
2562617003	Succinivibrio dextrinosolvens H5	2350	Proteobacteria	224	9.53191	2058419022	Feline fecal microbial communities from Illinois, USA	Host-associated	Mammals	Large intestine	Digestive system
2563366735	Propionibacterium sp. MB3007	2335	Actinobacteria	224	9.59315	3300008731	Human microbial communities from the National Institute of Health, USA, HMP production phase	Host-associated	Human	retroauricular crease	Skin
2593339212	Streptococcus henryi A-4	2335	Firmicutes	224	9.59315	3300007978	Human microbial communities from the National Institute of Health, USA, HMP production phase	Host-associated	Human	Oral	Digestive system
2563366735	Propionibacterium sp. MB3007	2335	Actinobacteria	224	9.59315	3300003341	Upper troposphere microbial communities above oceans and continental USA that affect ice or cloud condensation nuclei	Environmental	Air	Unclassified	Outdoor Air
2593339215	Basfia succiniciproducens KPR-2	2159	Proteobacteria	224	10.3752	3300008279	Human microbial communities from the National Institute of Health, USA, HMP production phase	Host-associated	Human	Oral	Digestive system
2593339215	Basfia succiniciproducens KPR-2	2159	Proteobacteria	224	10.3752	3300005034	Human microbial communities from the National Institute of Health, USA, HMP production phase	Host-associated	Human	Oral	Digestive system
637000156	Mannheimia succiniciproducens MBEL55E	2117	Proteobacteria	224	10.581	3300006832	Human microbial communities from the National Institute of Health, USA, HMP production phase	Host-associated	Human	Oral	Digestive system
637000156	Mannheimia succiniciproducens MBEL55E	2117	Proteobacteria	224	10.581	3300005034	Human microbial communities from the National Institute of Health, USA, HMP production phase	Host-associated	Human	Oral	Digestive system
637000156	Mannheimia succiniciproducens MBEL55E	2117	Proteobacteria	224	10.581	3300004328	Human microbial communities from the National Institute of Health, USA, HMP production phase	Host-associated	Human	Oral	Digestive system
637000156	Mannheimia succiniciproducens MBEL55E	2117	Proteobacteria	224	10.581	7000000605	Human microbial communities from the National Institute of Health, USA, HMP production phase	Host-associated	Human	Oral	Digestive system
637000156	Mannheimia succiniciproducens MBEL55E	2117	Proteobacteria	224	10.581	7000000315	Human microbial communities from the National Institute of Health, USA, HMP production phase	Host-associated	Human	Oral	Digestive system
640753001	Actinobacillus succinogenes 130Z	2115	Proteobacteria	224	10.591	7000000395	Human microbial communities from the National Institute of Health, USA, HMP production phase	Host-associated	Human	Oral	Digestive system
2593339214	Basfia succiniciproducens DSM 22022	2028	Proteobacteria	224	11.0454	3300008405	Human microbial communities from the National Institute of Health, USA, HMP production phase	Host-associated	Human	Oral	Digestive system
2563366502	Bifidobacterium merycicum DSM 6492	1847	Actinobacteria	224	12.1278	3300001493	Human fecal microbial communities from Yokohama, Japan, from an infant	Host-associated	Human	Large intestine	Digestive system
2558860117	Bifidobacterium ruminantium DSM 6489	1834	Actinobacteria	224	12.2137	7000000460	Human microbial communities from the National Institute of Health, USA, HMP production phase	Host-associated	Human	Large intestine	Digestive system
2654588207	Streptococcus equinus SI	1829	Firmicutes	224	12.2471	3300002170	Biogas fermentation microbial communities from biogas plants in Germany	Engineered	Biotransformation	Unclassified	Mixed alcohol bioreactor
2654588151	Streptococcus equinus H24	1799	Firmicutes	224	12.4514	3300002163	Biogas fermentation microbial communities from biogas plants in Germany	Engineered	Biotransformation	Unclassified	Mixed alcohol bioreactor
2654588144	Lachnoclostridium clostridioforme NLAE-zl-G208	5091	Firmicutes	225	4.41956	7000000145	Human microbial communities from the National Institute of Health, USA, HMP production phase	Host-associated	Human	Large intestine	Digestive system
2654588179	Bacteroides thetaiotaomicron NLAE-zl-C579	5039	Bacteroidetes	225	4.46517	3300003126	Human gut microbial communities from lean and obese individuals in Granada, Spain	Host-associated	Human	Large intestine	Digestive system
2524614699	Clostridium clostridioforme AGR2157	4900	Firmicutes	225	4.59184	7000000499	Human microbial communities from the National Institute of Health, USA, HMP production phase	Host-associated	Human	Large intestine	Digestive system
2514885006	Bacteroides xylanisolvens NLAE-zl-G421	4849	Bacteroidetes	225	4.64013	3300004848	Human microbial communities from the National Institute of Health, USA, HMP production phase	Host-associated	Human	Oral	Digestive system
2593339260	Bacteroides sp. AR29	4628	Bacteroidetes	225	4.86171	3300000331	Human fecal microbial communities from University College Cork, Ireland, of the elderly Irish population	Host-associated	Human	Large intestine	Digestive system
2608642189	Enterobacter sp. KPR-6	4137	Proteobacteria	225	5.43872	3300005331	Corn, switchgrass and miscanthus rhizosphere microbial communities from Kellogg Biological Station, Michigan, USA	Host-associated	Plants	Soil	Rhizosphere
2608642189	Enterobacter sp. KPR-6	4137	Proteobacteria	225	5.43872	3300002780	Piglet fecal microbial communities from UC Davis, California, USA, of a weaning piglet	Host-associated	Mammals	Large intestine	Digestive system
2524614693	Butyrivibrio sp. LC3010	4004	Firmicutes	225	5.61938	3300002597	Camel rumen microbial communities from Jandagh-Isfahan, Iran	Host-associated	Mammals	Foregut	Digestive system
2654588210	Morganella morganii NLAE-zl-C84	3639	Proteobacteria	225	6.18302	3300003857	Agave microbial communities from California, USA, and Mexico	Host-associated	Plants	Unclassified	Phylloplane
2524614701	Dorea longicatena AGR2136	3529	Firmicutes	225	6.37574	3300007657	Human microbial communities from the National Institute of Health, USA, HMP production phase	Host-associated	Human	Large intestine	Digestive system
2524614701	Dorea longicatena AGR2136	3529	Firmicutes	225	6.37574	7000000297	Human microbial communities from the National Institute of Health, USA, HMP production phase	Host-associated	Human	Large intestine	Digestive system
2524614702	Dorea sp. AGR2135	3448	Firmicutes	225	6.52552	3300007360	Human microbial communities from the National Institute of Health, USA, HMP production phase	Host-associated	Human	Large intestine	Digestive system
2524614702	Dorea sp. AGR2135	3448	Firmicutes	225	6.52552	3300007105	Human microbial communities from the National Institute of Health, USA, HMP production phase	Host-associated	Human	Large intestine	Digestive system
2654588140	Porphyromonadaceae bacterium KH3R12	3334	Bacteroidetes	225	6.74865	3300001580	Hydrocarbon resource environments microbial communities from Canada and USA	Engineered	Wastewater	Petrochemical	Industrial wastewater
2654588193	Prevotella ruminicola D31d	3148	Bacteroidetes	225	7.1474	2088090024	Rumen microbial communities of musk oxen from Alaska	Host-associated	Mammals	Stomach	Digestive system
2634166387	Acinetobacter sp. HR7	3024	Proteobacteria	225	7.44048	3300007468	Active sludge and wastewater microbial communities from Klosterneuburg, Austria	Engineered	Wastewater	Unclassified	Activated Sludge
2558860126	Prevotella sp. P6B4	2974	Bacteroidetes	225	7.56557	2088090024	Rumen microbial communities of musk oxen from Alaska	Host-associated	Mammals	Stomach	Digestive system
2558860145	Prevotella sp. HUN102	2929	Bacteroidetes	225	7.6818	3300008556	Human microbial communities from the National Institute of Health, USA, HMP production phase	Host-associated	Human	Oral	Digestive system
2558860145	Prevotella sp. HUN102	2929	Bacteroidetes	225	7.6818	3300004922	Human microbial communities from the National Institute of Health, USA, HMP production phase	Host-associated	Human	Oral	Digestive system
2558860145	Prevotella sp. HUN102	2929	Bacteroidetes	225	7.6818	3300004917	Human microbial communities from the National Institute of Health, USA, HMP production phase	Host-associated	Human	Oral	Digestive system
2558860145	Prevotella sp. HUN102	2929	Bacteroidetes	225	7.6818	3300004437	Human microbial communities from the National Institute of Health, USA, HMP production phase	Host-associated	Human	Oral	Digestive system
2558860145	Prevotella sp. HUN102	2929	Bacteroidetes	225	7.6818	3300004382	Human microbial communities from the National Institute of Health, USA, HMP production phase	Host-associated	Human	Oral	Digestive system
2558860145	Prevotella sp. HUN102	2929	Bacteroidetes	225	7.6818	7000000692	Human microbial communities from the National Institute of Health, USA, HMP production phase	Host-associated	Human	Oral	Digestive system
2558860145	Prevotella sp. HUN102	2929	Bacteroidetes	225	7.6818	7000000408	Human microbial communities from the National Institute of Health, USA, HMP production phase	Host-associated	Human	Oral	Digestive system
2593339219	Selenomonas ruminantium lactilytica DSM 2872	2832	Firmicutes	225	7.94492	3300001451	Goat rumen microbial communities from Langston University, Oklahoma, USA	Host-associated	Mammals	Stomach	Digestive system
2608642100	Actinomyces ruminicola KPR-7B	2729	Actinobacteria	225	8.24478	3300007525	Human microbial communities from the National Institute of Health, USA, HMP production phase	Host-associated	Human	Oral	Digestive system
2608642100	Actinomyces ruminicola KPR-7B	2729	Actinobacteria	225	8.24478	3300004452	Human microbial communities from the National Institute of Health, USA, HMP production phase	Host-associated	Human	Oral	Digestive system
2623620509	Oscillibacter sp. PC13	2716	Firmicutes	225	8.28424	7000000006	Human microbial communities from the National Institute of Health, USA, HMP production phase	Host-associated	Human	Large intestine	Digestive system
2606217815	Prevotella sp. KH1P2	2577	Bacteroidetes	225	8.73108	7000000331	Human microbial communities from the National Institute of Health, USA, HMP production phase	Host-associated	Human	Oral	Digestive system
2606217815	Prevotella sp. KH1P2	2577	Bacteroidetes	225	8.73108	2124908015	Human tongue microbial communities from Los Alamos National Lab, USA	Host-associated	Human	Oral	Digestive system
2606217810	Prevotella sp. LC2012	2417	Bacteroidetes	225	9.30906	2088090022	Rumen microbial communities of musk oxen from Alaska	Host-associated	Mammals	Midgut	Digestive system
643348538	Desulfovibrio desulfuricans desulfuricans ATCC 27774	2382	Proteobacteria	225	9.44584	3300001865	Microbial communities from bioreactor (seeded with sewage sludge) at LBNL, California, USA	Engineered	Bioreactor	0	Unclassified
2593339212	Streptococcus henryi A-4	2335	Firmicutes	225	9.63597	3300008080	Human microbial communities from the National Institute of Health, USA, HMP production phase	Host-associated	Human	Oral	Digestive system
2593339212	Streptococcus henryi A-4	2335	Firmicutes	225	9.63597	3300004869	Human microbial communities from the National Institute of Health, USA, HMP production phase	Host-associated	Human	Oral	Digestive system
2526164514	Prevotella albensis DSM 11370	2283	Bacteroidetes	225	9.85545	7000000295	Human microbial communities from the National Institute of Health, USA, HMP production phase	Host-associated	Human	Oral	Digestive system
2545555857	Eubacterium xylanophilum ATCC 35991	2188	Firmicutes	225	10.2834	3300002641	Cattle and sheep rumen microbial communities from New Zealand, for comparative studies	Host-associated	Mammals	0	0
2593339215	Basfia succiniciproducens KPR-2	2159	Proteobacteria	225	10.4215	3300007971	Human microbial communities from the National Institute of Health, USA, HMP production phase	Host-associated	Human	Oral	Digestive system
2593339215	Basfia succiniciproducens KPR-2	2159	Proteobacteria	225	10.4215	3300006832	Human microbial communities from the National Institute of Health, USA, HMP production phase	Host-associated	Human	Oral	Digestive system
637000156	Mannheimia succiniciproducens MBEL55E	2117	Proteobacteria	225	10.6282	7000000371	Human microbial communities from the National Institute of Health, USA, HMP production phase	Host-associated	Human	Oral	Digestive system
640753001	Actinobacillus succinogenes 130Z	2115	Proteobacteria	225	10.6383	3300008155	Human microbial communities from the National Institute of Health, USA, HMP production phase	Host-associated	Human	Oral	Digestive system
640753001	Actinobacillus succinogenes 130Z	2115	Proteobacteria	225	10.6383	3300004398	Human microbial communities from the National Institute of Health, USA, HMP production phase	Host-associated	Human	Oral	Digestive system
2593339214	Basfia succiniciproducens DSM 22022	2028	Proteobacteria	225	11.0947	3300006745	Human microbial communities from the National Institute of Health, USA, HMP production phase	Host-associated	Human	Oral	Digestive system
2593339214	Basfia succiniciproducens DSM 22022	2028	Proteobacteria	225	11.0947	3300004428	Human microbial communities from the National Institute of Health, USA, HMP production phase	Host-associated	Human	Oral	Digestive system
2561511223	Streptococcus bovis 2B	1861	Firmicutes	225	12.0903	3300002163	Biogas fermentation microbial communities from biogas plants in Germany	Engineered	Biotransformation	Unclassified	Mixed alcohol bioreactor
2563366502	Bifidobacterium merycicum DSM 6492	1847	Actinobacteria	225	12.1819	3300000277	Human fecal microbial communities from University College Cork, Ireland, of the elderly Irish population	Host-associated	Human	Large intestine	Digestive system
2608642181	Streptococcus equinus pR-5	1764	Firmicutes	225	12.7551	3300002163	Biogas fermentation microbial communities from biogas plants in Germany	Engineered	Biotransformation	Unclassified	Mixed alcohol bioreactor
2561511230	Blautia schinkii DSM 10518	5804	Firmicutes	226	3.89387	2051223008	Human fecal microbial communities from Orebro University Hospital, Sweden, of individuals with Crohns disease	Host-associated	Human	Large intestine	Digestive system
2561511230	Blautia schinkii DSM 10518	5804	Firmicutes	226	3.89387	3300007801	Human microbial communities from the National Institute of Health, USA, HMP production phase	Host-associated	Human	Large intestine	Digestive system
2623620521	Lachnoclostridium lavalense NLAE-zl-G277	5670	Firmicutes	226	3.98589	3300006252	Human microbial communities from the National Institute of Health, USA, HMP production phase	Host-associated	Human	Large intestine	Digestive system
2593339147	Clostridium clostidiforme ATCC 25537	5166	Firmicutes	226	4.37476	7000000083	Human microbial communities from the National Institute of Health, USA, HMP production phase	Host-associated	Human	Large intestine	Digestive system
2514885004	Bacteroides thetaiotaomicron NLAE-zl-G288	5045	Bacteroidetes	226	4.47968	3300003518	Diffuse hydrothermal flow volcanic vent microbial communities from Axial Seamount, northeast Pacific ocean	Environmental	Aquatic	Hydrothermal vents	Marine
2514885005	Bacteroides xylanisolvens NLAE-zl-G310	4848	Bacteroidetes	226	4.66172	3300004848	Human microbial communities from the National Institute of Health, USA, HMP production phase	Host-associated	Human	Oral	Digestive system
2513020023	Bacteroides ovatus NLAE-zl-C11	4551	Bacteroidetes	226	4.96594	3300004848	Human microbial communities from the National Institute of Health, USA, HMP production phase	Host-associated	Human	Oral	Digestive system
2608642106	Escherichia coli PA-3	4547	Proteobacteria	226	4.97031	3300001990	Corn, switchgrass and miscanthus rhizosphere microbial communities from Kellogg Biological Station, Michigan, USA	Host-associated	Plants	Epiphytes	Rhizoplane
2537562065	Cellvibrio sp. BR	4304	Proteobacteria	226	5.25093	3300006174	Freshwater and sediment microbial communities from various areas in North America, analyzing microbe dynamics in response to fracking	Environmental	Aquatic	Unclassified	Sediment
2634166439	Methanosarcina barkeri CM1	3790	Euryarchaeota	226	5.96306	3300006795	Arctic peat soil microbial communities from the Barrow Environmental Observatory site, Barrow, Alaska, USA	Environmental	Terrestrial	Unclassified	Soil
2593339149	Ruminococcus sp. YE71	3581	Firmicutes	226	6.31109	2075704000	Bovine rumen microbial communities from Vernon, TX, USA	Host-associated	Mammals	Foregut	Digestive system
2654588119	Proteus mirabilis NLAE-zl-C285	3397	Proteobacteria	226	6.65293	3300002855	Lignocellulose-degrading enriched microbial communities from Concordia, Entre Rios, Argentina	Engineered	Lab enrichment	Aerobic media	Defined media
2593339257	Blautia sp. SF-50	3365	Firmicutes	226	6.7162	7000000630	Human microbial communities from the National Institute of Health, USA, HMP production phase	Host-associated	Human	Large intestine	Digestive system
2654588140	Porphyromonadaceae bacterium KH3R12	3334	Bacteroidetes	226	6.77864	3300002377	Biogas fermentation microbial communities from biogas plants in Germany	Engineered	Biotransformation	Unclassified	Mixed alcohol bioreactor
2606217757	Ruminococcus flavefaciens XPD3002	3181	Firmicutes	226	7.10468	3300006599	Active sludge microbial communities of municipal wastewater-treating anaerobic digesters from various locations	Engineered	Wastewater	Unclassified	Anaerobic digestor
2654588129	Porphyromonadaceae bacterium NLAE-zl-C104	3143	Bacteroidetes	226	7.19058	3300002377	Biogas fermentation microbial communities from biogas plants in Germany	Engineered	Biotransformation	Unclassified	Mixed alcohol bioreactor
2558860126	Prevotella sp. P6B4	2974	Bacteroidetes	226	7.59919	2088090023	Rumen microbial communities of musk oxen from Alaska	Host-associated	Mammals	Midgut	Digestive system
2558860145	Prevotella sp. HUN102	2929	Bacteroidetes	226	7.71594	3300008346	Human microbial communities from the National Institute of Health, USA, HMP production phase	Host-associated	Human	Oral	Digestive system
2558860145	Prevotella sp. HUN102	2929	Bacteroidetes	226	7.71594	3300006249	Human microbial communities from the National Institute of Health, USA, HMP production phase	Host-associated	Human	Oral	Digestive system
2558860145	Prevotella sp. HUN102	2929	Bacteroidetes	226	7.71594	3300004939	Human microbial communities from the National Institute of Health, USA, HMP production phase	Host-associated	Human	Oral	Digestive system
2558860145	Prevotella sp. HUN102	2929	Bacteroidetes	226	7.71594	7000000553	Human microbial communities from the National Institute of Health, USA, HMP production phase	Host-associated	Human	Oral	Digestive system
2651870360	Prevotella sp. KH2C16	2802	Bacteroidetes	226	8.06567	3300008150	Human microbial communities from the National Institute of Health, USA, HMP production phase	Host-associated	Human	Oral	Digestive system
2608642100	Actinomyces ruminicola KPR-7B	2729	Actinobacteria	226	8.28142	3300008271	Human microbial communities from the National Institute of Health, USA, HMP production phase	Host-associated	Human	Oral	Digestive system
2608642100	Actinomyces ruminicola KPR-7B	2729	Actinobacteria	226	8.28142	3300004360	Human microbial communities from the National Institute of Health, USA, HMP production phase	Host-associated	Human	Oral	Digestive system
2561511079	Selenomonas sp. FC4001	2702	Firmicutes	226	8.36417	3300001395	Goat rumen microbial communities from Langston University, Oklahoma, USA	Host-associated	Mammals	Stomach	Digestive system
2595698250	Methanosarcina sp. DSM 11855	2658	Euryarchaeota	226	8.50263	3300005947	Permafrost soil microbial communities from the Arctic, to analyse light accelerated degradation of dissolved organic matter (DOM)	Environmental	Terrestrial	Wetlands	Soil
2606217815	Prevotella sp. KH1P2	2577	Bacteroidetes	226	8.76989	7000000018	Human microbial communities from the National Institute of Health, USA, HMP production phase	Host-associated	Human	Oral	Digestive system
2606217815	Prevotella sp. KH1P2	2577	Bacteroidetes	226	8.76989	3300000079	Sheep rumen microbial communities from New Zealand from high and low methane emitting sheep	Host-associated	Mammals	Stomach	Digestive system
2651870319	Actinomyces ruminicola DSM 27982	2561	Actinobacteria	226	8.82468	3300008271	Human microbial communities from the National Institute of Health, USA, HMP production phase	Host-associated	Human	Oral	Digestive system
643348538	Desulfovibrio desulfuricans desulfuricans ATCC 27774	2382	Proteobacteria	226	9.48783	2199034002	Soil microbial community from bioreactor at Alameda Naval Air Station, CA, contaminated with Chloroethene	Engineered	Bioremediation	Chloroethene	Tetrachloroethylene and derivatives
2593339212	Streptococcus henryi A-4	2335	Firmicutes	226	9.6788	3300007728	Human microbial communities from the National Institute of Health, USA, HMP production phase	Host-associated	Human	Oral	Digestive system
2606217755	Streptococcus gallolyticus VTM2R47	2179	Firmicutes	226	10.3717	3300000295	Human fecal microbial communities from University College Cork, Ireland, of the elderly Irish population	Host-associated	Human	Large intestine	Digestive system
2593339215	Basfia succiniciproducens KPR-2	2159	Proteobacteria	226	10.4678	3300007888	Human microbial communities from the National Institute of Health, USA, HMP production phase	Host-associated	Human	Oral	Digestive system
2593339215	Basfia succiniciproducens KPR-2	2159	Proteobacteria	226	10.4678	3300005055	Human microbial communities from the National Institute of Health, USA, HMP production phase	Host-associated	Human	Oral	Digestive system
2593339215	Basfia succiniciproducens KPR-2	2159	Proteobacteria	226	10.4678	3300004455	Human microbial communities from the National Institute of Health, USA, HMP production phase	Host-associated	Human	Oral	Digestive system
2593339215	Basfia succiniciproducens KPR-2	2159	Proteobacteria	226	10.4678	7000000226	Human microbial communities from the National Institute of Health, USA, HMP production phase	Host-associated	Human	Oral	Digestive system
637000156	Mannheimia succiniciproducens MBEL55E	2117	Proteobacteria	226	10.6755	3300006289	Human microbial communities from the National Institute of Health, USA, HMP production phase	Host-associated	Human	Oral	Digestive system
637000156	Mannheimia succiniciproducens MBEL55E	2117	Proteobacteria	226	10.6755	3300004841	Human microbial communities from the National Institute of Health, USA, HMP production phase	Host-associated	Human	Oral	Digestive system
637000156	Mannheimia succiniciproducens MBEL55E	2117	Proteobacteria	226	10.6755	3300004428	Human microbial communities from the National Institute of Health, USA, HMP production phase	Host-associated	Human	Oral	Digestive system
640753001	Actinobacillus succinogenes 130Z	2115	Proteobacteria	226	10.6856	3300004373	Human microbial communities from the National Institute of Health, USA, HMP production phase	Host-associated	Human	Oral	Digestive system
2593339214	Basfia succiniciproducens DSM 22022	2028	Proteobacteria	226	11.144	7000000584	Human microbial communities from the National Institute of Health, USA, HMP production phase	Host-associated	Human	Oral	Digestive system
2654588205	Streptococcus sp. NLAE-zl-C503	1875	Firmicutes	226	12.0533	7000000593	Human microbial communities from the National Institute of Health, USA, HMP production phase	Host-associated	Human	Oral	Digestive system
2558860117	Bifidobacterium ruminantium DSM 6489	1834	Actinobacteria	226	12.3228	3300008672	Human microbial communities from the National Institute of Health, USA, HMP production phase	Host-associated	Human	Large intestine	Digestive system
2654588137	Streptococcus equinus Sb13	1826	Firmicutes	226	12.3768	3300002170	Biogas fermentation microbial communities from biogas plants in Germany	Engineered	Biotransformation	Unclassified	Mixed alcohol bioreactor
2558860115	Bifidobacterium pseudolongum globosum DSM 20092	1586	Actinobacteria	226	14.2497	2051223005	Human fecal microbial communities from Orebro University Hospital, Sweden, of individuals with Crohns disease	Host-associated	Human	Large intestine	Digestive system
2657245270	Lachnospiraceae bacterium NLAE-zl-G231	6190	Firmicutes	227	3.66721	3300005461	Mouse cecum microbial communities from Vienna, Austria	Host-associated	Mammals	Intestine	Gastrointestinal tract
2561511230	Blautia schinkii DSM 10518	5804	Firmicutes	227	3.9111	3300008513	Human microbial communities from the National Institute of Health, USA, HMP production phase	Host-associated	Human	Large intestine	Digestive system
2623620476	Lachnoclostridium citroniae NLAE-zl-G70	5356	Firmicutes	227	4.23824	7000000434	Human microbial communities from the National Institute of Health, USA, HMP production phase	Host-associated	Human	Large intestine	Digestive system
2623620476	Lachnoclostridium citroniae NLAE-zl-G70	5356	Firmicutes	227	4.23824	2149837009	Mouse gut microbial communities from the University of California, San Diego, USA (4)	Host-associated	Mammals	Large intestine	Digestive system
2513020028	Bacteroides thetaiotaomicron NLAE-zl-C523	5217	Bacteroidetes	227	4.35116	3300003518	Diffuse hydrothermal flow volcanic vent microbial communities from Axial Seamount, northeast Pacific ocean	Environmental	Aquatic	Hydrothermal vents	Marine
2654588144	Lachnoclostridium clostridioforme NLAE-zl-G208	5091	Firmicutes	227	4.45885	3300006746	Human microbial communities from the National Institute of Health, USA, HMP production phase	Host-associated	Human	Large intestine	Digestive system
2654588145	Lachnoclostridium clostridioforme NLAE-zl-C196	5072	Firmicutes	227	4.47555	3300008726	Human microbial communities from the National Institute of Health, USA, HMP production phase	Host-associated	Human	Large intestine	Digestive system
2654588145	Lachnoclostridium clostridioforme NLAE-zl-C196	5072	Firmicutes	227	4.47555	3300006746	Human microbial communities from the National Institute of Health, USA, HMP production phase	Host-associated	Human	Large intestine	Digestive system
2514885006	Bacteroides xylanisolvens NLAE-zl-G421	4849	Bacteroidetes	227	4.68138	2058419016	Feline fecal microbial communities from Illinois, USA	Host-associated	Mammals	Large intestine	Digestive system
2514885005	Bacteroides xylanisolvens NLAE-zl-G310	4848	Bacteroidetes	227	4.68234	2058419016	Feline fecal microbial communities from Illinois, USA	Host-associated	Mammals	Large intestine	Digestive system
2593339226	Bacteroides thetaiotaomicron KPPR-3	4847	Bacteroidetes	227	4.68331	3300007804	Human microbial communities from the National Institute of Health, USA, HMP production phase	Host-associated	Human	Large intestine	Digestive system
2593339226	Bacteroides thetaiotaomicron KPPR-3	4847	Bacteroidetes	227	4.68331	3300004628	Microbial communities from bioreactor (seeded with sewage sludge) at LBNL, California, USA	Engineered	Bioreactor	0	Unclassified
2608642106	Escherichia coli PA-3	4547	Proteobacteria	227	4.9923	3300006188	Wastewater bioreactor microbial communities from Cape Town, South Africa	Engineered	Bioremediation	0	Thiocyanate
2593339137	Butyrivibrio sp. INlla16	4482	Firmicutes	227	5.0647	3300002597	Camel rumen microbial communities from Jandagh-Isfahan, Iran	Host-associated	Mammals	Foregut	Digestive system
2651870320	Lachnoclostridium contortum NLAE-zl-C134	4333	Firmicutes	227	5.23886	3300000282	Human fecal microbial communities from University College Cork, Ireland, of the elderly Irish population	Host-associated	Human	Large intestine	Digestive system
2651870320	Lachnoclostridium contortum NLAE-zl-C134	4333	Firmicutes	227	5.23886	7000000499	Human microbial communities from the National Institute of Health, USA, HMP production phase	Host-associated	Human	Large intestine	Digestive system
2608642189	Enterobacter sp. KPR-6	4137	Proteobacteria	227	5.48707	3300005511	Arabidopsis, maize, boechera and miscanthus rhizosphere microbial communities from different US locations	Host-associated	Plants	0	0
2654588203	Cellulomonas sp. KH9	3746	Actinobacteria	227	6.0598	3300006755	Agricultural soil microbial communities from Utah and Georgia to study Nitrogen management	Environmental	Terrestrial	Crop	Soil
2654588203	Cellulomonas sp. KH9	3746	Actinobacteria	227	6.0598	3300009098	Corn, switchgrass and miscanthus rhizosphere microbial communities from Kellogg Biological Station, Michigan, USA	Host-associated	Plants	Unclassified	Rhizosphere
2545555826	Ruminococcus gnavus AGR2154	3689	Firmicutes	227	6.15343	3300000289	Human fecal microbial communities from University College Cork, Ireland, of the elderly Irish population	Host-associated	Human	Large intestine	Digestive system
2545555826	Ruminococcus gnavus AGR2154	3689	Firmicutes	227	6.15343	3300006747	Human microbial communities from the National Institute of Health, USA, HMP production phase	Host-associated	Human	Large intestine	Digestive system
2623620510	Proteus mirabilis NLAE-zl-G534	3596	Proteobacteria	227	6.31257	3300002855	Lignocellulose-degrading enriched microbial communities from Concordia, Entre Rios, Argentina	Engineered	Lab enrichment	Aerobic media	Defined media
2524614701	Dorea longicatena AGR2136	3529	Firmicutes	227	6.43242	2042536001	Human fecal microbial communities from University College Cork, Ireland, of the elderly Irish population	Host-associated	Human	Large intestine	Digestive system
2524614702	Dorea sp. AGR2135	3448	Firmicutes	227	6.58353	3300007793	Human microbial communities from the National Institute of Health, USA, HMP production phase	Host-associated	Human	Large intestine	Digestive system
2524614702	Dorea sp. AGR2135	3448	Firmicutes	227	6.58353	7000000499	Human microbial communities from the National Institute of Health, USA, HMP production phase	Host-associated	Human	Large intestine	Digestive system
2593339257	Blautia sp. SF-50	3365	Firmicutes	227	6.74591	3300008282	Human microbial communities from the National Institute of Health, USA, HMP production phase	Host-associated	Human	Large intestine	Digestive system
2593339257	Blautia sp. SF-50	3365	Firmicutes	227	6.74591	3300007806	Human microbial communities from the National Institute of Health, USA, HMP production phase	Host-associated	Human	Large intestine	Digestive system
2524614712	Blautia wexlerae AGR2146	3287	Firmicutes	227	6.90599	3300008350	Human microbial communities from the National Institute of Health, USA, HMP production phase	Host-associated	Human	Large intestine	Digestive system
2654588129	Porphyromonadaceae bacterium NLAE-zl-C104	3143	Bacteroidetes	227	7.2224	3300001580	Hydrocarbon resource environments microbial communities from Canada and USA	Engineered	Wastewater	Petrochemical	Industrial wastewater
2630968759	Lactococcus lactis cremoris DPC6856	3058	Firmicutes	227	7.42315	7000000232	Human microbial communities from the National Institute of Health, USA, HMP production phase	Host-associated	Human	Large intestine	Digestive system
2634166387	Acinetobacter sp. HR7	3024	Proteobacteria	227	7.50661	3300007998	Active sludge and wastewater microbial communities from Klosterneuburg, Austria	Engineered	Wastewater	Unclassified	Activated Sludge
2558860145	Prevotella sp. HUN102	2929	Bacteroidetes	227	7.75009	3300008493	Human microbial communities from the National Institute of Health, USA, HMP production phase	Host-associated	Human	Oral	Digestive system
2558860145	Prevotella sp. HUN102	2929	Bacteroidetes	227	7.75009	3300005016	Human microbial communities from the National Institute of Health, USA, HMP production phase	Host-associated	Human	Oral	Digestive system
2558860145	Prevotella sp. HUN102	2929	Bacteroidetes	227	7.75009	7000000052	Human microbial communities from the National Institute of Health, USA, HMP production phase	Host-associated	Human	Oral	Digestive system
2651870360	Prevotella sp. KH2C16	2802	Bacteroidetes	227	8.10136	3300000331	Human fecal microbial communities from University College Cork, Ireland, of the elderly Irish population	Host-associated	Human	Large intestine	Digestive system
2608642100	Actinomyces ruminicola KPR-7B	2729	Actinobacteria	227	8.31807	3300008743	Human microbial communities from the National Institute of Health, USA, HMP production phase	Host-associated	Human	Oral	Digestive system
2571042010	Alysiella crassa DSM 2578	2706	Proteobacteria	227	8.38877	7000000132	Human microbial communities from the National Institute of Health, USA, HMP production phase	Host-associated	Human	Oral	Digestive system
2558860137	Lachnospiraceae bacterium AC3007	2628	Firmicutes	227	8.63775	3300003523	Camel rumen microbial communities from Jandagh-Isfahan, Iran	Host-associated	Mammals	Foregut	Digestive system
2623620487	Prevotellaceae bacterium KH2P17	2627	Bacteroidetes	227	8.64104	7000000240	Human microbial communities from the National Institute of Health, USA, HMP production phase	Host-associated	Human	Oral	Digestive system
2593339212	Streptococcus henryi A-4	2335	Firmicutes	227	9.72163	3300008643	Human microbial communities from the National Institute of Health, USA, HMP production phase	Host-associated	Human	Oral	Digestive system
2593339212	Streptococcus henryi A-4	2335	Firmicutes	227	9.72163	3300008099	Human microbial communities from the National Institute of Health, USA, HMP production phase	Host-associated	Human	Oral	Digestive system
2593339212	Streptococcus henryi A-4	2335	Firmicutes	227	9.72163	3300005017	Human microbial communities from the National Institute of Health, USA, HMP production phase	Host-associated	Human	Oral	Digestive system
2593339212	Streptococcus henryi A-4	2335	Firmicutes	227	9.72163	3300004362	Human microbial communities from the National Institute of Health, USA, HMP production phase	Host-associated	Human	Oral	Digestive system
2563366735	Propionibacterium sp. MB3007	2335	Actinobacteria	227	9.72163	3300003416	Upper troposphere microbial communities above oceans and continental USA that affect ice or cloud condensation nuclei	Environmental	Air	Unclassified	Outdoor Air
637000156	Mannheimia succiniciproducens MBEL55E	2117	Proteobacteria	227	10.7227	3300005041	Human microbial communities from the National Institute of Health, USA, HMP production phase	Host-associated	Human	Oral	Digestive system
637000156	Mannheimia succiniciproducens MBEL55E	2117	Proteobacteria	227	10.7227	3300004751	Human microbial communities from the National Institute of Health, USA, HMP production phase	Host-associated	Human	Oral	Digestive system
637000156	Mannheimia succiniciproducens MBEL55E	2117	Proteobacteria	227	10.7227	3300004362	Human microbial communities from the National Institute of Health, USA, HMP production phase	Host-associated	Human	Oral	Digestive system
637000156	Mannheimia succiniciproducens MBEL55E	2117	Proteobacteria	227	10.7227	7000000535	Human microbial communities from the National Institute of Health, USA, HMP production phase	Host-associated	Human	Oral	Digestive system
2593339214	Basfia succiniciproducens DSM 22022	2028	Proteobacteria	227	11.1933	3300007971	Human microbial communities from the National Institute of Health, USA, HMP production phase	Host-associated	Human	Oral	Digestive system
2593339214	Basfia succiniciproducens DSM 22022	2028	Proteobacteria	227	11.1933	3300005026	Human microbial communities from the National Institute of Health, USA, HMP production phase	Host-associated	Human	Oral	Digestive system
2593339214	Basfia succiniciproducens DSM 22022	2028	Proteobacteria	227	11.1933	3300004841	Human microbial communities from the National Institute of Health, USA, HMP production phase	Host-associated	Human	Oral	Digestive system
2593339214	Basfia succiniciproducens DSM 22022	2028	Proteobacteria	227	11.1933	3300004751	Human microbial communities from the National Institute of Health, USA, HMP production phase	Host-associated	Human	Oral	Digestive system
2593339214	Basfia succiniciproducens DSM 22022	2028	Proteobacteria	227	11.1933	3300004419	Human microbial communities from the National Institute of Health, USA, HMP production phase	Host-associated	Human	Oral	Digestive system
2593339214	Basfia succiniciproducens DSM 22022	2028	Proteobacteria	227	11.1933	7000000371	Human microbial communities from the National Institute of Health, USA, HMP production phase	Host-associated	Human	Oral	Digestive system
2654588205	Streptococcus sp. NLAE-zl-C503	1875	Firmicutes	227	12.1067	7000000304	Human microbial communities from the National Institute of Health, USA, HMP production phase	Host-associated	Human	Oral	Digestive system
2563366502	Bifidobacterium merycicum DSM 6492	1847	Actinobacteria	227	12.2902	2051223003	Human fecal microbial communities from Orebro University Hospital, Sweden, of individuals with Crohns disease	Host-associated	Human	Large intestine	Digestive system
2558860117	Bifidobacterium ruminantium DSM 6489	1834	Actinobacteria	227	12.3773	2051223002	Human fecal microbial communities from Orebro University Hospital, Sweden, of individuals with Crohns disease	Host-associated	Human	Large intestine	Digestive system
2608642168	Streptococcus equinus pGA-7	1712	Firmicutes	227	13.2593	3300002170	Biogas fermentation microbial communities from biogas plants in Germany	Engineered	Biotransformation	Unclassified	Mixed alcohol bioreactor
2561511230	Blautia schinkii DSM 10518	5804	Firmicutes	228	3.92833	3300007853	Human microbial communities from the National Institute of Health, USA, HMP production phase	Host-associated	Human	Large intestine	Digestive system
2513020028	Bacteroides thetaiotaomicron NLAE-zl-C523	5217	Bacteroidetes	228	4.37033	2051223002	Human fecal microbial communities from Orebro University Hospital, Sweden, of individuals with Crohns disease	Host-associated	Human	Large intestine	Digestive system
2654588144	Lachnoclostridium clostridioforme NLAE-zl-G208	5091	Firmicutes	228	4.47849	3300008726	Human microbial communities from the National Institute of Health, USA, HMP production phase	Host-associated	Human	Large intestine	Digestive system
2654588179	Bacteroides thetaiotaomicron NLAE-zl-C579	5039	Bacteroidetes	228	4.52471	2149837015	Human fecal microbial communities from the University of Arizona, for HMP training	Host-associated	Human	Large intestine	Digestive system
2513020025	Bacteroides xylanisolvens NLAE-zl-C29	4754	Bacteroidetes	228	4.79596	3300003518	Diffuse hydrothermal flow volcanic vent microbial communities from Axial Seamount, northeast Pacific ocean	Environmental	Aquatic	Hydrothermal vents	Marine
2654588181	Shigella sonnei NLAE-zl-G496	4715	Proteobacteria	228	4.83563	3300005072	Compost microbial communities from Sao Paulo Zoo, Brazil	Engineered	Solid waste	0	Solid animal waste
2623620522	Bacteroides vulgatus NLAE-zl-G202	4247	Bacteroidetes	228	5.3685	3300008733	Human microbial communities from the National Institute of Health, USA, HMP production phase	Host-associated	Human	Large intestine	Digestive system
2651870357	Porphyromonadaceae bacterium KH3CP3RA	4005	Bacteroidetes	228	5.69288	3300001580	Hydrocarbon resource environments microbial communities from Canada and USA	Engineered	Wastewater	Petrochemical	Industrial wastewater
2545555826	Ruminococcus gnavus AGR2154	3689	Firmicutes	228	6.18054	2051223007	Human fecal microbial communities from Orebro University Hospital, Sweden, of individuals with Crohns disease	Host-associated	Human	Large intestine	Digestive system
2545555826	Ruminococcus gnavus AGR2154	3689	Firmicutes	228	6.18054	3300005469	Mouse cecum microbial communities from Vienna, Austria	Host-associated	Mammals	Intestine	Gastrointestinal tract
2524614701	Dorea longicatena AGR2136	3529	Firmicutes	228	6.46075	3300008383	Human microbial communities from the National Institute of Health, USA, HMP production phase	Host-associated	Human	Large intestine	Digestive system
2524614701	Dorea longicatena AGR2136	3529	Firmicutes	228	6.46075	3300006252	Human microbial communities from the National Institute of Health, USA, HMP production phase	Host-associated	Human	Large intestine	Digestive system
2524614702	Dorea sp. AGR2135	3448	Firmicutes	228	6.61253	3300007657	Human microbial communities from the National Institute of Health, USA, HMP production phase	Host-associated	Human	Large intestine	Digestive system
2524614702	Dorea sp. AGR2135	3448	Firmicutes	228	6.61253	7000000045	Human microbial communities from the National Institute of Health, USA, HMP production phase	Host-associated	Human	Large intestine	Digestive system
2593339257	Blautia sp. SF-50	3365	Firmicutes	228	6.77563	7000000093	Human microbial communities from the National Institute of Health, USA, HMP production phase	Host-associated	Human	Large intestine	Digestive system
2524614712	Blautia wexlerae AGR2146	3287	Firmicutes	228	6.93642	7000000332	Human microbial communities from the National Institute of Health, USA, HMP production phase	Host-associated	Human	Large intestine	Digestive system
2558860145	Prevotella sp. HUN102	2929	Bacteroidetes	228	7.78423	3300008126	Human microbial communities from the National Institute of Health, USA, HMP production phase	Host-associated	Human	Oral	Digestive system
2558860145	Prevotella sp. HUN102	2929	Bacteroidetes	228	7.78423	7000000244	Human microbial communities from the National Institute of Health, USA, HMP production phase	Host-associated	Human	Oral	Digestive system
2558860145	Prevotella sp. HUN102	2929	Bacteroidetes	228	7.78423	7000000025	Human microbial communities from the National Institute of Health, USA, HMP production phase	Host-associated	Human	Oral	Digestive system
2558860145	Prevotella sp. HUN102	2929	Bacteroidetes	228	7.78423	7000000583	Human microbial communities from the National Institute of Health, USA, HMP production phase	Host-associated	Human	Oral	Digestive system
2623620552	Prevotella sp. TC2-28	2898	Bacteroidetes	228	7.86749	3300001484	Sheep rumen microbial communities from New Zealand from high and low methane emitting sheep	Host-associated	Mammals	Stomach	Digestive system
2651870317	Acinetobacter sp. DSM 11652	2868	Proteobacteria	228	7.94979	3300003578	Arabidopsis, maize, boechera and miscanthus rhizosphere microbial communities from different US locations	Host-associated	Plants	Epiphytes	Rhizoplane
2593339219	Selenomonas ruminantium lactilytica DSM 2872	2832	Firmicutes	228	8.05085	3300001395	Goat rumen microbial communities from Langston University, Oklahoma, USA	Host-associated	Mammals	Stomach	Digestive system
2623620509	Oscillibacter sp. PC13	2716	Firmicutes	228	8.3947	7000000011	Human microbial communities from the National Institute of Health, USA, HMP production phase	Host-associated	Human	Large intestine	Digestive system
2623620487	Prevotellaceae bacterium KH2P17	2627	Bacteroidetes	228	8.6791	3300000079	Sheep rumen microbial communities from New Zealand from high and low methane emitting sheep	Host-associated	Mammals	Stomach	Digestive system
2606217815	Prevotella sp. KH1P2	2577	Bacteroidetes	228	8.8475	3300008139	Human microbial communities from the National Institute of Health, USA, HMP production phase	Host-associated	Human	Oral	Digestive system
2651870319	Actinomyces ruminicola DSM 27982	2561	Actinobacteria	228	8.90277	3300004440	Human microbial communities from the National Institute of Health, USA, HMP production phase	Host-associated	Human	Oral	Digestive system
2651870319	Actinomyces ruminicola DSM 27982	2561	Actinobacteria	228	8.90277	3300004373	Human microbial communities from the National Institute of Health, USA, HMP production phase	Host-associated	Human	Oral	Digestive system
2593339212	Streptococcus henryi A-4	2335	Firmicutes	228	9.76445	3300004924	Human microbial communities from the National Institute of Health, USA, HMP production phase	Host-associated	Human	Oral	Digestive system
2526164514	Prevotella albensis DSM 11370	2283	Bacteroidetes	228	9.98686	7000000503	Human microbial communities from the National Institute of Health, USA, HMP production phase	Host-associated	Human	Oral	Digestive system
2541046991	Arcobacter butzleri 7h1h	2210	Proteobacteria	228	10.3167	3300001592	Hydrocarbon resource environments microbial communities from Canada and USA	Engineered	Wastewater	Petrochemical	Industrial wastewater
2651870363	Megamonas sp. Calf98-2	2160	Firmicutes	228	10.5556	2058419020	Feline fecal microbial communities from Illinois, USA	Host-associated	Mammals	Large intestine	Digestive system
2593339215	Basfia succiniciproducens KPR-2	2159	Proteobacteria	228	10.5604	3300004419	Human microbial communities from the National Institute of Health, USA, HMP production phase	Host-associated	Human	Oral	Digestive system
2593339215	Basfia succiniciproducens KPR-2	2159	Proteobacteria	228	10.5604	7000000535	Human microbial communities from the National Institute of Health, USA, HMP production phase	Host-associated	Human	Oral	Digestive system
637000156	Mannheimia succiniciproducens MBEL55E	2117	Proteobacteria	228	10.77	3300004843	Human microbial communities from the National Institute of Health, USA, HMP production phase	Host-associated	Human	Oral	Digestive system
640753001	Actinobacillus succinogenes 130Z	2115	Proteobacteria	228	10.7801	3300005025	Human microbial communities from the National Institute of Health, USA, HMP production phase	Host-associated	Human	Oral	Digestive system
2563366502	Bifidobacterium merycicum DSM 6492	1847	Actinobacteria	228	12.3443	3300008260	Human microbial communities from the National Institute of Health, USA, HMP production phase	Host-associated	Human	Large intestine	Digestive system
2654588198	Streptococcus sp. 45	1806	Firmicutes	228	12.6246	3300006879	Agricultural soil microbial communities from Utah and Georgia to study Nitrogen management	Environmental	Terrestrial	Unclassified	Soil
2513020028	Bacteroides thetaiotaomicron NLAE-zl-C523	5217	Bacteroidetes	229	4.3895	2058419018	Feline fecal microbial communities from Illinois, USA	Host-associated	Mammals	Large intestine	Digestive system
2513020028	Bacteroides thetaiotaomicron NLAE-zl-C523	5217	Bacteroidetes	229	4.3895	2166559011	Microbial communities from the Atlantic Ocean and human feces from France, grouped together for a comparative study	Host-associated	Human	Large intestine	Digestive system
2654588118	Lachnoclostridium oroticum NLAE-zl-C242	5144	Firmicutes	229	4.45179	7000000282	Human microbial communities from the National Institute of Health, USA, HMP production phase	Host-associated	Human	Large intestine	Digestive system
2524614699	Clostridium clostridioforme AGR2157	4900	Firmicutes	229	4.67347	3300006312	Human microbial communities from the National Institute of Health, USA, HMP production phase	Host-associated	Human	Large intestine	Digestive system
2593339226	Bacteroides thetaiotaomicron KPPR-3	4847	Bacteroidetes	229	4.72457	3300008733	Human microbial communities from the National Institute of Health, USA, HMP production phase	Host-associated	Human	Large intestine	Digestive system
2654588210	Morganella morganii NLAE-zl-C84	3639	Proteobacteria	229	6.29294	3300006051	Populus root and rhizosphere microbial communities from Tennessee, USA	Host-associated	Plants	Unclassified	Endosphere
2524614701	Dorea longicatena AGR2136	3529	Firmicutes	229	6.48909	7000000100	Human microbial communities from the National Institute of Health, USA, HMP production phase	Host-associated	Human	Large intestine	Digestive system
2524614702	Dorea sp. AGR2135	3448	Firmicutes	229	6.64153	7000000559	Human microbial communities from the National Institute of Health, USA, HMP production phase	Host-associated	Human	Large intestine	Digestive system
2524614702	Dorea sp. AGR2135	3448	Firmicutes	229	6.64153	7000000081	Human microbial communities from the National Institute of Health, USA, HMP production phase	Host-associated	Human	Large intestine	Digestive system
2524614870	Butyrivibrio sp. AE2015	3203	Firmicutes	229	7.14955	3300001451	Goat rumen microbial communities from Langston University, Oklahoma, USA	Host-associated	Mammals	Stomach	Digestive system
2634166387	Acinetobacter sp. HR7	3024	Proteobacteria	229	7.57275	3300005656	Active sludge and wastewater microbial communities from Klosterneuburg, Austria	Engineered	Wastewater	Unclassified	Activated Sludge
2558860145	Prevotella sp. HUN102	2929	Bacteroidetes	229	7.81837	3300007368	Human microbial communities from the National Institute of Health, USA, HMP production phase	Host-associated	Human	Oral	Digestive system
2558860145	Prevotella sp. HUN102	2929	Bacteroidetes	229	7.81837	3300006461	Human microbial communities from the National Institute of Health, USA, HMP production phase	Host-associated	Human	Oral	Digestive system
2558860145	Prevotella sp. HUN102	2929	Bacteroidetes	229	7.81837	3300006307	Human microbial communities from the National Institute of Health, USA, HMP production phase	Host-associated	Human	Oral	Digestive system
2558860145	Prevotella sp. HUN102	2929	Bacteroidetes	229	7.81837	3300004430	Human microbial communities from the National Institute of Health, USA, HMP production phase	Host-associated	Human	Oral	Digestive system
2651870317	Acinetobacter sp. DSM 11652	2868	Proteobacteria	229	7.98466	3300003407	Wastewater bioreactor microbial communities from Cape Town, South Africa	Engineered	Bioremediation	0	Thiocyanate
2651870317	Acinetobacter sp. DSM 11652	2868	Proteobacteria	229	7.98466	2228664020	Xyleborus affinis microbial communities from Bern, Switzerland	Host-associated	Arthropoda	Unclassified	Symbiotic fungal gardens and galleries
2608642100	Actinomyces ruminicola KPR-7B	2729	Actinobacteria	229	8.39135	3300004439	Human microbial communities from the National Institute of Health, USA, HMP production phase	Host-associated	Human	Oral	Digestive system
2608642100	Actinomyces ruminicola KPR-7B	2729	Actinobacteria	229	8.39135	3300004363	Human microbial communities from the National Institute of Health, USA, HMP production phase	Host-associated	Human	Oral	Digestive system
2623620487	Prevotellaceae bacterium KH2P17	2627	Bacteroidetes	229	8.71717	7000000331	Human microbial communities from the National Institute of Health, USA, HMP production phase	Host-associated	Human	Oral	Digestive system
2593339212	Streptococcus henryi A-4	2335	Firmicutes	229	9.80728	3300008090	Human microbial communities from the National Institute of Health, USA, HMP production phase	Host-associated	Human	Oral	Digestive system
2593339212	Streptococcus henryi A-4	2335	Firmicutes	229	9.80728	3300007968	Human microbial communities from the National Institute of Health, USA, HMP production phase	Host-associated	Human	Oral	Digestive system
2563366735	Propionibacterium sp. MB3007	2335	Actinobacteria	229	9.80728	3300007902	Human microbial communities from the National Institute of Health, USA, HMP production phase	Host-associated	Human	Nasopharyngeal	Respiratory system
2593339212	Streptococcus henryi A-4	2335	Firmicutes	229	9.80728	3300005028	Human microbial communities from the National Institute of Health, USA, HMP production phase	Host-associated	Human	Oral	Digestive system
2593339212	Streptococcus henryi A-4	2335	Firmicutes	229	9.80728	3300004983	Human microbial communities from the National Institute of Health, USA, HMP production phase	Host-associated	Human	Oral	Digestive system
2593339212	Streptococcus henryi A-4	2335	Firmicutes	229	9.80728	3300004953	Human microbial communities from the National Institute of Health, USA, HMP production phase	Host-associated	Human	Oral	Digestive system
2593339212	Streptococcus henryi A-4	2335	Firmicutes	229	9.80728	3300004378	Human microbial communities from the National Institute of Health, USA, HMP production phase	Host-associated	Human	Oral	Digestive system
2541046991	Arcobacter butzleri 7h1h	2210	Proteobacteria	229	10.362	3300007250	Wastewater effluent complex algal communities from Wisconsin, to seasonally profile nutrient transformation and Carbon sequestration	Engineered	Wastewater	Unclassified	Nutrient removal
2593339215	Basfia succiniciproducens KPR-2	2159	Proteobacteria	229	10.6068	3300005026	Human microbial communities from the National Institute of Health, USA, HMP production phase	Host-associated	Human	Oral	Digestive system
2593339215	Basfia succiniciproducens KPR-2	2159	Proteobacteria	229	10.6068	3300004841	Human microbial communities from the National Institute of Health, USA, HMP production phase	Host-associated	Human	Oral	Digestive system
2593339215	Basfia succiniciproducens KPR-2	2159	Proteobacteria	229	10.6068	3300004751	Human microbial communities from the National Institute of Health, USA, HMP production phase	Host-associated	Human	Oral	Digestive system
2593339215	Basfia succiniciproducens KPR-2	2159	Proteobacteria	229	10.6068	7000000605	Human microbial communities from the National Institute of Health, USA, HMP production phase	Host-associated	Human	Oral	Digestive system
2593339215	Basfia succiniciproducens KPR-2	2159	Proteobacteria	229	10.6068	7000000584	Human microbial communities from the National Institute of Health, USA, HMP production phase	Host-associated	Human	Oral	Digestive system
637000156	Mannheimia succiniciproducens MBEL55E	2117	Proteobacteria	229	10.8172	7000000584	Human microbial communities from the National Institute of Health, USA, HMP production phase	Host-associated	Human	Oral	Digestive system
637000341	Wolinella succinogenes DSM 1740	2074	Proteobacteria	229	11.0415	3300006386	Active sludge microbial communities of municipal wastewater-treating anaerobic digesters from various locations	Engineered	Wastewater	Unclassified	Anaerobic digestor
2651870312	Bifidobacterium breve RP2	1910	Actinobacteria	229	11.9895	2051223001	Human fecal microbial communities from Orebro University Hospital, Sweden, of individuals with Crohns disease	Host-associated	Human	Large intestine	Digestive system
2622736425	Methanobrevibacter gottschalkii DSM 11977	1845	Euryarchaeota	229	12.4119	3300007961	Deep subsurface shale carbon reservoir microbial communities from Ohio and West Virginia, USA	Environmental	Terrestrial	Unclassified	Deep subsurface
2513020028	Bacteroides thetaiotaomicron NLAE-zl-C523	5217	Bacteroidetes	230	4.40866	3300000304	Chicken cecum microbial communities from Ireland	Host-associated	Birds	Fecal	Digestive system
2513020028	Bacteroides thetaiotaomicron NLAE-zl-C523	5217	Bacteroidetes	230	4.40866	3300007292	Human microbial communities from the National Institute of Health, USA, HMP production phase	Host-associated	Human	Large intestine	Digestive system
2513020025	Bacteroides xylanisolvens NLAE-zl-C29	4754	Bacteroidetes	230	4.83803	7000000360	Human microbial communities from the National Institute of Health, USA, HMP production phase	Host-associated	Human	Large intestine	Digestive system
2654588181	Shigella sonnei NLAE-zl-G496	4715	Proteobacteria	230	4.87805	3300002497	Compost microbial communities from Sao Paulo Zoo, Brazil	Engineered	Solid waste	Unclassified	Composting
2593339260	Bacteroides sp. AR29	4628	Bacteroidetes	230	4.96975	3300005282	Microbial communities from bioreactor (seeded with sewage sludge) at LBNL, California, USA	Engineered	Bioreactor	0	Unclassified
2623620522	Bacteroides vulgatus NLAE-zl-G202	4247	Bacteroidetes	230	5.41559	3300007288	Human microbial communities from the National Institute of Health, USA, HMP production phase	Host-associated	Human	Large intestine	Digestive system
645951829	Ruminococcus flavefaciens FD-1	4162	Firmicutes	230	5.52619	7000000271	Human microbial communities from the National Institute of Health, USA, HMP production phase	Host-associated	Human	Large intestine	Digestive system
2545555826	Ruminococcus gnavus AGR2154	3689	Firmicutes	230	6.23475	7000000193	Human microbial communities from the National Institute of Health, USA, HMP production phase	Host-associated	Human	Large intestine	Digestive system
2524614701	Dorea longicatena AGR2136	3529	Firmicutes	230	6.51743	3300007530	Human microbial communities from the National Institute of Health, USA, HMP production phase	Host-associated	Human	Large intestine	Digestive system
2524614701	Dorea longicatena AGR2136	3529	Firmicutes	230	6.51743	3300007921	Human microbial communities from the National Institute of Health, USA, HMP production phase	Host-associated	Human	Large intestine	Digestive system
2524614701	Dorea longicatena AGR2136	3529	Firmicutes	230	6.51743	3300006722	Human microbial communities from the National Institute of Health, USA, HMP production phase	Host-associated	Human	Large intestine	Digestive system
2524614701	Dorea longicatena AGR2136	3529	Firmicutes	230	6.51743	7000000481	Human microbial communities from the National Institute of Health, USA, HMP production phase	Host-associated	Human	Large intestine	Digestive system
2524614702	Dorea sp. AGR2135	3448	Firmicutes	230	6.67053	3300006499	Human microbial communities from the National Institute of Health, USA, HMP production phase	Host-associated	Human	Large intestine	Digestive system
2524614712	Blautia wexlerae AGR2146	3287	Firmicutes	230	6.99726	7000000252	Human microbial communities from the National Institute of Health, USA, HMP production phase	Host-associated	Human	Large intestine	Digestive system
2524614712	Blautia wexlerae AGR2146	3287	Firmicutes	230	6.99726	7000000093	Human microbial communities from the National Institute of Health, USA, HMP production phase	Host-associated	Human	Large intestine	Digestive system
2558860145	Prevotella sp. HUN102	2929	Bacteroidetes	230	7.85251	3300007746	Human microbial communities from the National Institute of Health, USA, HMP production phase	Host-associated	Human	Oral	Digestive system
2558860145	Prevotella sp. HUN102	2929	Bacteroidetes	230	7.85251	3300007531	Human microbial communities from the National Institute of Health, USA, HMP production phase	Host-associated	Human	Oral	Digestive system
2558860145	Prevotella sp. HUN102	2929	Bacteroidetes	230	7.85251	3300005032	Human microbial communities from the National Institute of Health, USA, HMP production phase	Host-associated	Human	Oral	Digestive system
2558860145	Prevotella sp. HUN102	2929	Bacteroidetes	230	7.85251	7000000042	Human microbial communities from the National Institute of Health, USA, HMP production phase	Host-associated	Human	Oral	Digestive system
2558860145	Prevotella sp. HUN102	2929	Bacteroidetes	230	7.85251	7000000446	Human microbial communities from the National Institute of Health, USA, HMP production phase	Host-associated	Human	Oral	Digestive system
2651870317	Acinetobacter sp. DSM 11652	2868	Proteobacteria	230	8.01953	3300002194	Compost microbial communities from Sao Paulo Zoo, Brazil	Engineered	Solid waste	Unclassified	Composting
2651870360	Prevotella sp. KH2C16	2802	Bacteroidetes	230	8.20842	7000000018	Human microbial communities from the National Institute of Health, USA, HMP production phase	Host-associated	Human	Oral	Digestive system
2608642100	Actinomyces ruminicola KPR-7B	2729	Actinobacteria	230	8.428	3300008144	Human microbial communities from the National Institute of Health, USA, HMP production phase	Host-associated	Human	Oral	Digestive system
2608642100	Actinomyces ruminicola KPR-7B	2729	Actinobacteria	230	8.428	3300004373	Human microbial communities from the National Institute of Health, USA, HMP production phase	Host-associated	Human	Oral	Digestive system
2623620487	Prevotellaceae bacterium KH2P17	2627	Bacteroidetes	230	8.75523	7000000018	Human microbial communities from the National Institute of Health, USA, HMP production phase	Host-associated	Human	Oral	Digestive system
2623621022	Prevotella sp. TC2-24	2463	Bacteroidetes	230	9.33821	2088090022	Rumen microbial communities of musk oxen from Alaska	Host-associated	Mammals	Midgut	Digestive system
2561511068	Staphylococcus epidermidis AG42	2375	Firmicutes	230	9.68421	3300007785	Human microbial communities from the National Institute of Health, USA, HMP production phase	Host-associated	Human	retroauricular crease	Skin
2593339212	Streptococcus henryi A-4	2335	Firmicutes	230	9.85011	3300008091	Human microbial communities from the National Institute of Health, USA, HMP production phase	Host-associated	Human	Oral	Digestive system
2593339212	Streptococcus henryi A-4	2335	Firmicutes	230	9.85011	3300007107	Human microbial communities from the National Institute of Health, USA, HMP production phase	Host-associated	Human	Oral	Digestive system
2593339212	Streptococcus henryi A-4	2335	Firmicutes	230	9.85011	3300004390	Human microbial communities from the National Institute of Health, USA, HMP production phase	Host-associated	Human	Oral	Digestive system
2606217751	Streptococcus gallolyticus LMG 15572	2316	Firmicutes	230	9.93092	2051223001	Human fecal microbial communities from Orebro University Hospital, Sweden, of individuals with Crohns disease	Host-associated	Human	Large intestine	Digestive system
2574179727	Alysiella filiformis DSM 16848	2293	Proteobacteria	230	10.0305	3300008130	Human microbial communities from the National Institute of Health, USA, HMP production phase	Host-associated	Human	Oral	Digestive system
2593339215	Basfia succiniciproducens KPR-2	2159	Proteobacteria	230	10.6531	3300008405	Human microbial communities from the National Institute of Health, USA, HMP production phase	Host-associated	Human	Oral	Digestive system
637000156	Mannheimia succiniciproducens MBEL55E	2117	Proteobacteria	230	10.8644	7000000673	Human microbial communities from the National Institute of Health, USA, HMP production phase	Host-associated	Human	Oral	Digestive system
637000156	Mannheimia succiniciproducens MBEL55E	2117	Proteobacteria	230	10.8644	7000000666	Human microbial communities from the National Institute of Health, USA, HMP production phase	Host-associated	Human	Oral	Digestive system
640753001	Actinobacillus succinogenes 130Z	2115	Proteobacteria	230	10.8747	7000000738	Human microbial communities from the National Institute of Health, USA, HMP production phase	Host-associated	Human	Oral	Digestive system
640753001	Actinobacillus succinogenes 130Z	2115	Proteobacteria	230	10.8747	7000000534	Human microbial communities from the National Institute of Health, USA, HMP production phase	Host-associated	Human	Oral	Digestive system
2593339214	Basfia succiniciproducens DSM 22022	2028	Proteobacteria	230	11.3412	3300005041	Human microbial communities from the National Institute of Health, USA, HMP production phase	Host-associated	Human	Oral	Digestive system
2593339214	Basfia succiniciproducens DSM 22022	2028	Proteobacteria	230	11.3412	3300004843	Human microbial communities from the National Institute of Health, USA, HMP production phase	Host-associated	Human	Oral	Digestive system
2593339214	Basfia succiniciproducens DSM 22022	2028	Proteobacteria	230	11.3412	3300004732	Human microbial communities from the National Institute of Health, USA, HMP production phase	Host-associated	Human	Oral	Digestive system
2593339214	Basfia succiniciproducens DSM 22022	2028	Proteobacteria	230	11.3412	7000000535	Human microbial communities from the National Institute of Health, USA, HMP production phase	Host-associated	Human	Oral	Digestive system
2654588139	Streptococcus equinus Sb05	1927	Firmicutes	230	11.9357	3300002167	Biogas fermentation microbial communities from biogas plants in Germany	Engineered	Biotransformation	Unclassified	Mixed alcohol bioreactor
2654588134	Streptococcus equinus Sb10	1825	Firmicutes	230	12.6027	3300006879	Agricultural soil microbial communities from Utah and Georgia to study Nitrogen management	Environmental	Terrestrial	Unclassified	Soil
2654588198	Streptococcus sp. 45	1806	Firmicutes	230	12.7353	3300002167	Biogas fermentation microbial communities from biogas plants in Germany	Engineered	Biotransformation	Unclassified	Mixed alcohol bioreactor
2654588145	Lachnoclostridium clostridioforme NLAE-zl-C196	5072	Firmicutes	231	4.55442	7000000011	Human microbial communities from the National Institute of Health, USA, HMP production phase	Host-associated	Human	Large intestine	Digestive system
2593339226	Bacteroides thetaiotaomicron KPPR-3	4847	Bacteroidetes	231	4.76583	2222084005	Microbial communities from bioreactor at West Virginia State University,USA and at Bielefeld, Germany	Engineered	Solid waste	Grass	Composting
2623620516	Bacteroides xylanisolvens NLAE-zl-G339	4830	Bacteroidetes	231	4.78261	3300004848	Human microbial communities from the National Institute of Health, USA, HMP production phase	Host-associated	Human	Oral	Digestive system
2654588181	Shigella sonnei NLAE-zl-G496	4715	Proteobacteria	231	4.89926	2038011000	Fungus garden microbial communities from leaf-cutting ants in Gamboa, Panama	Host-associated	Arthropoda	Fungus garden	Symbiotic fungal gardens and galleries
2593339260	Bacteroides sp. AR29	4628	Bacteroidetes	231	4.99136	2149837016	Human fecal microbial communities from the University of Arizona, for HMP training	Host-associated	Human	Large intestine	Digestive system
2545555826	Ruminococcus gnavus AGR2154	3689	Firmicutes	231	6.26186	7000000546	Human microbial communities from the National Institute of Health, USA, HMP production phase	Host-associated	Human	Large intestine	Digestive system
2524614701	Dorea longicatena AGR2136	3529	Firmicutes	231	6.54576	7000000712	Human microbial communities from the National Institute of Health, USA, HMP production phase	Host-associated	Human	Large intestine	Digestive system
2524614702	Dorea sp. AGR2135	3448	Firmicutes	231	6.69954	3300008455	Human microbial communities from the National Institute of Health, USA, HMP production phase	Host-associated	Human	Large intestine	Digestive system
2654588119	Proteus mirabilis NLAE-zl-C285	3397	Proteobacteria	231	6.80012	3300003217	Ionic liquid and high solid enriched microbial communities from the Joint BioEnergy Institute, California, USA	Engineered	Lab enrichment	Unclassified	Defined media
2593339257	Blautia sp. SF-50	3365	Firmicutes	231	6.86478	3300007793	Human microbial communities from the National Institute of Health, USA, HMP production phase	Host-associated	Human	Large intestine	Digestive system
2524614712	Blautia wexlerae AGR2146	3287	Firmicutes	231	7.02768	2042536001	Human fecal microbial communities from University College Cork, Ireland, of the elderly Irish population	Host-associated	Human	Large intestine	Digestive system
2571042740	Ruminococcus flavefaciens 007c	3212	Firmicutes	231	7.19178	2075704000	Bovine rumen microbial communities from Vernon, TX, USA	Host-associated	Mammals	Foregut	Digestive system
2654588115	Selenomonas ruminantium L14	3204	Firmicutes	231	7.20974	3300001451	Goat rumen microbial communities from Langston University, Oklahoma, USA	Host-associated	Mammals	Stomach	Digestive system
2558309005	Ruminococcus flavefaciens ND2009	3137	Firmicutes	231	7.36372	3300006381	Active sludge microbial communities of municipal wastewater-treating anaerobic digesters from various locations	Engineered	Wastewater	Unclassified	Anaerobic digestor
2595698238	Butyrivibrio sp. Su6	3112	Firmicutes	231	7.42288	3300001451	Goat rumen microbial communities from Langston University, Oklahoma, USA	Host-associated	Mammals	Stomach	Digestive system
2558860145	Prevotella sp. HUN102	2929	Bacteroidetes	231	7.88665	3300004979	Human microbial communities from the National Institute of Health, USA, HMP production phase	Host-associated	Human	Oral	Digestive system
2558860145	Prevotella sp. HUN102	2929	Bacteroidetes	231	7.88665	3300004929	Human microbial communities from the National Institute of Health, USA, HMP production phase	Host-associated	Human	Oral	Digestive system
2651870317	Acinetobacter sp. DSM 11652	2868	Proteobacteria	231	8.05439	3300005335	Corn, switchgrass and miscanthus rhizosphere microbial communities from Kellogg Biological Station, Michigan, USA	Host-associated	Plants	Soil	Rhizosphere
2651870360	Prevotella sp. KH2C16	2802	Bacteroidetes	231	8.24411	7000000295	Human microbial communities from the National Institute of Health, USA, HMP production phase	Host-associated	Human	Oral	Digestive system
2623621023	Ruminococcaceae bacterium R-25	2729	Firmicutes	231	8.46464	2088090024	Rumen microbial communities of musk oxen from Alaska	Host-associated	Mammals	Stomach	Digestive system
2651870319	Actinomyces ruminicola DSM 27982	2561	Actinobacteria	231	9.01991	3300008743	Human microbial communities from the National Institute of Health, USA, HMP production phase	Host-associated	Human	Oral	Digestive system
2651870319	Actinomyces ruminicola DSM 27982	2561	Actinobacteria	231	9.01991	3300007348	Human microbial communities from the National Institute of Health, USA, HMP production phase	Host-associated	Human	Oral	Digestive system
2651870319	Actinomyces ruminicola DSM 27982	2561	Actinobacteria	231	9.01991	3300005007	Human microbial communities from the National Institute of Health, USA, HMP production phase	Host-associated	Human	Oral	Digestive system
2561511081	Ruminobacter sp. RM87	2344	Proteobacteria	231	9.85495	2049941000	Bovine rumen microbial communities from Illinois University that are switchgrass associated	Host-associated	Mammals	Stomach	Digestive system
2593339212	Streptococcus henryi A-4	2335	Firmicutes	231	9.89293	3300006320	Human microbial communities from the National Institute of Health, USA, HMP production phase	Host-associated	Human	Oral	Digestive system
2593339215	Basfia succiniciproducens KPR-2	2159	Proteobacteria	231	10.6994	3300007980	Human microbial communities from the National Institute of Health, USA, HMP production phase	Host-associated	Human	Oral	Digestive system
2593339215	Basfia succiniciproducens KPR-2	2159	Proteobacteria	231	10.6994	3300004843	Human microbial communities from the National Institute of Health, USA, HMP production phase	Host-associated	Human	Oral	Digestive system
2593339215	Basfia succiniciproducens KPR-2	2159	Proteobacteria	231	10.6994	3300004428	Human microbial communities from the National Institute of Health, USA, HMP production phase	Host-associated	Human	Oral	Digestive system
2593339215	Basfia succiniciproducens KPR-2	2159	Proteobacteria	231	10.6994	7000000666	Human microbial communities from the National Institute of Health, USA, HMP production phase	Host-associated	Human	Oral	Digestive system
637000156	Mannheimia succiniciproducens MBEL55E	2117	Proteobacteria	231	10.9117	3300004991	Human microbial communities from the National Institute of Health, USA, HMP production phase	Host-associated	Human	Oral	Digestive system
637000156	Mannheimia succiniciproducens MBEL55E	2117	Proteobacteria	231	10.9117	3300004419	Human microbial communities from the National Institute of Health, USA, HMP production phase	Host-associated	Human	Oral	Digestive system
637000156	Mannheimia succiniciproducens MBEL55E	2117	Proteobacteria	231	10.9117	7000000214	Human microbial communities from the National Institute of Health, USA, HMP production phase	Host-associated	Human	Oral	Digestive system
640753001	Actinobacillus succinogenes 130Z	2115	Proteobacteria	231	10.922	3300007119	Human microbial communities from the National Institute of Health, USA, HMP production phase	Host-associated	Human	Oral	Digestive system
2593339214	Basfia succiniciproducens DSM 22022	2028	Proteobacteria	231	11.3905	3300008565	Human microbial communities from the National Institute of Health, USA, HMP production phase	Host-associated	Human	Oral	Digestive system
2593339214	Basfia succiniciproducens DSM 22022	2028	Proteobacteria	231	11.3905	7000000377	Human microbial communities from the National Institute of Health, USA, HMP production phase	Host-associated	Human	Oral	Digestive system
2593339214	Basfia succiniciproducens DSM 22022	2028	Proteobacteria	231	11.3905	7000000214	Human microbial communities from the National Institute of Health, USA, HMP production phase	Host-associated	Human	Oral	Digestive system
2513020028	Bacteroides thetaiotaomicron NLAE-zl-C523	5217	Bacteroidetes	232	4.447	2149837015	Human fecal microbial communities from the University of Arizona, for HMP training	Host-associated	Human	Large intestine	Digestive system
2654588145	Lachnoclostridium clostridioforme NLAE-zl-C196	5072	Firmicutes	232	4.57413	7000000083	Human microbial communities from the National Institute of Health, USA, HMP production phase	Host-associated	Human	Large intestine	Digestive system
2514885004	Bacteroides thetaiotaomicron NLAE-zl-G288	5045	Bacteroidetes	232	4.59861	2149837015	Human fecal microbial communities from the University of Arizona, for HMP training	Host-associated	Human	Large intestine	Digestive system
2514885004	Bacteroides thetaiotaomicron NLAE-zl-G288	5045	Bacteroidetes	232	4.59861	3300005282	Microbial communities from bioreactor (seeded with sewage sludge) at LBNL, California, USA	Engineered	Bioreactor	0	Unclassified
2654588179	Bacteroides thetaiotaomicron NLAE-zl-C579	5039	Bacteroidetes	232	4.60409	2058419018	Feline fecal microbial communities from Illinois, USA	Host-associated	Mammals	Large intestine	Digestive system
2513020025	Bacteroides xylanisolvens NLAE-zl-C29	4754	Bacteroidetes	232	4.8801	3300000303	Chicken cecum microbial communities from Ireland	Host-associated	Birds	Ceca	Digestive system
2593339260	Bacteroides sp. AR29	4628	Bacteroidetes	232	5.01296	2149837021	Human fecal microbial communities from the University of Arizona, for HMP training	Host-associated	Human	Large intestine	Digestive system
2608642106	Escherichia coli PA-3	4547	Proteobacteria	232	5.10227	3300005072	Compost microbial communities from Sao Paulo Zoo, Brazil	Engineered	Solid waste	0	Solid animal waste
2608642106	Escherichia coli PA-3	4547	Proteobacteria	232	5.10227	3300005331	Corn, switchgrass and miscanthus rhizosphere microbial communities from Kellogg Biological Station, Michigan, USA	Host-associated	Plants	Soil	Rhizosphere
2608642106	Escherichia coli PA-3	4547	Proteobacteria	232	5.10227	2038011000	Fungus garden microbial communities from leaf-cutting ants in Gamboa, Panama	Host-associated	Arthropoda	Fungus garden	Symbiotic fungal gardens and galleries
2562617011	Butyrivibrio sp. AE3004	3965	Firmicutes	232	5.8512	3300002597	Camel rumen microbial communities from Jandagh-Isfahan, Iran	Host-associated	Mammals	Foregut	Digestive system
2634166439	Methanosarcina barkeri CM1	3790	Euryarchaeota	232	6.12137	3300003369	Arctic peat soil microbial communities from the Barrow Environmental Observatory site, Barrow, Alaska, USA	Environmental	Terrestrial	Unclassified	Soil
2623620510	Proteus mirabilis NLAE-zl-G534	3596	Proteobacteria	232	6.45161	3300003217	Ionic liquid and high solid enriched microbial communities from the Joint BioEnergy Institute, California, USA	Engineered	Lab enrichment	Unclassified	Defined media
2524614702	Dorea sp. AGR2135	3448	Firmicutes	232	6.72854	3300008101	Human microbial communities from the National Institute of Health, USA, HMP production phase	Host-associated	Human	Large intestine	Digestive system
2593339257	Blautia sp. SF-50	3365	Firmicutes	232	6.8945	7000000036	Human microbial communities from the National Institute of Health, USA, HMP production phase	Host-associated	Human	Large intestine	Digestive system
2634166387	Acinetobacter sp. HR7	3024	Proteobacteria	232	7.67196	3300005473	Switchgrass rhizosphere microbial communities from Michigan, USA	Host-associated	Plants	0	Rhizoplane
2634166387	Acinetobacter sp. HR7	3024	Proteobacteria	232	7.67196	3300007253	Wastewater effluent complex algal communities from Wisconsin, to seasonally profile nutrient transformation and Carbon sequestration	Engineered	Wastewater	Unclassified	Nutrient removal
2651870364	Lachnospiraceae bacterium KHCPX20	2930	Firmicutes	232	7.91809	3300003523	Camel rumen microbial communities from Jandagh-Isfahan, Iran	Host-associated	Mammals	Foregut	Digestive system
2558860145	Prevotella sp. HUN102	2929	Bacteroidetes	232	7.92079	3300006245	Human microbial communities from the National Institute of Health, USA, HMP production phase	Host-associated	Human	Oral	Digestive system
2558860145	Prevotella sp. HUN102	2929	Bacteroidetes	232	7.92079	3300005055	Human microbial communities from the National Institute of Health, USA, HMP production phase	Host-associated	Human	Oral	Digestive system
2558860145	Prevotella sp. HUN102	2929	Bacteroidetes	232	7.92079	3300005010	Human microbial communities from the National Institute of Health, USA, HMP production phase	Host-associated	Human	Oral	Digestive system
2558860145	Prevotella sp. HUN102	2929	Bacteroidetes	232	7.92079	3300004994	Human microbial communities from the National Institute of Health, USA, HMP production phase	Host-associated	Human	Oral	Digestive system
2558860145	Prevotella sp. HUN102	2929	Bacteroidetes	232	7.92079	7000000250	Human microbial communities from the National Institute of Health, USA, HMP production phase	Host-associated	Human	Oral	Digestive system
2558860145	Prevotella sp. HUN102	2929	Bacteroidetes	232	7.92079	7000000402	Human microbial communities from the National Institute of Health, USA, HMP production phase	Host-associated	Human	Oral	Digestive system
2582581266	Lampropedia hyalina DSM 16112	2733	Proteobacteria	232	8.48884	3300006033	Freshwater and sediment microbial communities from various areas in North America, analyzing microbe dynamics in response to fracking	Environmental	Aquatic	Groundwater	Freshwater
2623620487	Prevotellaceae bacterium KH2P17	2627	Bacteroidetes	232	8.83137	7000000503	Human microbial communities from the National Institute of Health, USA, HMP production phase	Host-associated	Human	Oral	Digestive system
2606217815	Prevotella sp. KH1P2	2577	Bacteroidetes	232	9.00272	3300008152	Human microbial communities from the National Institute of Health, USA, HMP production phase	Host-associated	Human	Oral	Digestive system
2651870319	Actinomyces ruminicola DSM 27982	2561	Actinobacteria	232	9.05896	3300004439	Human microbial communities from the National Institute of Health, USA, HMP production phase	Host-associated	Human	Oral	Digestive system
2561511068	Staphylococcus epidermidis AG42	2375	Firmicutes	232	9.76842	3300006699	Deep ocean microbial communities from the Global Malaspina Expedition	Environmental	Aquatic	Oceanic	Marine
2593339212	Streptococcus henryi A-4	2335	Firmicutes	232	9.93576	3300008141	Human microbial communities from the National Institute of Health, USA, HMP production phase	Host-associated	Human	Oral	Digestive system
2593339212	Streptococcus henryi A-4	2335	Firmicutes	232	9.93576	3300005016	Human microbial communities from the National Institute of Health, USA, HMP production phase	Host-associated	Human	Oral	Digestive system
2593339212	Streptococcus henryi A-4	2335	Firmicutes	232	9.93576	3300004939	Human microbial communities from the National Institute of Health, USA, HMP production phase	Host-associated	Human	Oral	Digestive system
2593339212	Streptococcus henryi A-4	2335	Firmicutes	232	9.93576	3300004375	Human microbial communities from the National Institute of Health, USA, HMP production phase	Host-associated	Human	Oral	Digestive system
2654588184	Propionibacterium acnes NLAE-zl-G260	2327	Actinobacteria	232	9.96992	3300004105	Development of a pipeline for high-throughput recovery of near-complete and complete microbial genomes from complex metagenomic datasets	Environmental	Aquatic	Groundwater	Freshwater
2593339215	Basfia succiniciproducens KPR-2	2159	Proteobacteria	232	10.7457	3300005041	Human microbial communities from the National Institute of Health, USA, HMP production phase	Host-associated	Human	Oral	Digestive system
2593339215	Basfia succiniciproducens KPR-2	2159	Proteobacteria	232	10.7457	3300004732	Human microbial communities from the National Institute of Health, USA, HMP production phase	Host-associated	Human	Oral	Digestive system
2593339215	Basfia succiniciproducens KPR-2	2159	Proteobacteria	232	10.7457	7000000371	Human microbial communities from the National Institute of Health, USA, HMP production phase	Host-associated	Human	Oral	Digestive system
2593339215	Basfia succiniciproducens KPR-2	2159	Proteobacteria	232	10.7457	7000000214	Human microbial communities from the National Institute of Health, USA, HMP production phase	Host-associated	Human	Oral	Digestive system
637000156	Mannheimia succiniciproducens MBEL55E	2117	Proteobacteria	232	10.9589	3300008565	Human microbial communities from the National Institute of Health, USA, HMP production phase	Host-associated	Human	Oral	Digestive system
2593339214	Basfia succiniciproducens DSM 22022	2028	Proteobacteria	232	11.4398	3300004446	Human microbial communities from the National Institute of Health, USA, HMP production phase	Host-associated	Human	Oral	Digestive system
2593339214	Basfia succiniciproducens DSM 22022	2028	Proteobacteria	232	11.4398	7000000673	Human microbial communities from the National Institute of Health, USA, HMP production phase	Host-associated	Human	Oral	Digestive system
2654588205	Streptococcus sp. NLAE-zl-C503	1875	Firmicutes	232	12.3733	7000000336	Human microbial communities from the National Institute of Health, USA, HMP production phase	Host-associated	Human	Oral	Digestive system
2654588205	Streptococcus sp. NLAE-zl-C503	1875	Firmicutes	232	12.3733	7000000524	Human microbial communities from the National Institute of Health, USA, HMP production phase	Host-associated	Human	Oral	Digestive system
2623621021	Streptococcus bovis C277	1763	Firmicutes	232	13.1594	3300002170	Biogas fermentation microbial communities from biogas plants in Germany	Engineered	Biotransformation	Unclassified	Mixed alcohol bioreactor
2561511099	Bifidobacterium adolescentis DSM 20087	1638	Actinobacteria	232	14.1636	2058419015	Feline fecal microbial communities from Illinois, USA	Host-associated	Mammals	Large intestine	Digestive system
2657245270	Lachnospiraceae bacterium NLAE-zl-G231	6190	Firmicutes	233	3.76414	3300002641	Cattle and sheep rumen microbial communities from New Zealand, for comparative studies	Host-associated	Mammals	0	0
2654588118	Lachnoclostridium oroticum NLAE-zl-C242	5144	Firmicutes	233	4.52955	7000000069	Human microbial communities from the National Institute of Health, USA, HMP production phase	Host-associated	Human	Large intestine	Digestive system
2654588144	Lachnoclostridium clostridioforme NLAE-zl-G208	5091	Firmicutes	233	4.5767	7000000083	Human microbial communities from the National Institute of Health, USA, HMP production phase	Host-associated	Human	Large intestine	Digestive system
2654588181	Shigella sonnei NLAE-zl-G496	4715	Proteobacteria	233	4.94168	2051223007	Human fecal microbial communities from Orebro University Hospital, Sweden, of individuals with Crohns disease	Host-associated	Human	Large intestine	Digestive system
2654588181	Shigella sonnei NLAE-zl-G496	4715	Proteobacteria	233	4.94168	2032320009	Mountain Pine Beetle microbial communities from Alberta and British Columbia, Canada	Host-associated	Arthropoda	Unclassified	Symbiotic fungal gardens and galleries
2608642106	Escherichia coli PA-3	4547	Proteobacteria	233	5.12426	3300002774	Arabidopsis, maize, boechera and miscanthus rhizosphere microbial communities from different US locations	Host-associated	Plants	Epiphytes	Rhizoplane
2608642189	Enterobacter sp. KPR-6	4137	Proteobacteria	233	5.6321	3300001989	Corn, switchgrass and miscanthus rhizosphere microbial communities from Kellogg Biological Station, Michigan, USA	Host-associated	Plants	Epiphytes	Rhizoplane
2639762829	Bordetella trematum HR18	3796	Proteobacteria	233	6.13804	3300001213	Wetland microbial communities from Twitchell Island in the Sacramento Delta	Environmental	Aquatic	Wetlands	Marine
2545555826	Ruminococcus gnavus AGR2154	3689	Firmicutes	233	6.31607	3300007853	Human microbial communities from the National Institute of Health, USA, HMP production phase	Host-associated	Human	Large intestine	Digestive system
2654588210	Morganella morganii NLAE-zl-C84	3639	Proteobacteria	233	6.40286	3300006879	Agricultural soil microbial communities from Utah and Georgia to study Nitrogen management	Environmental	Terrestrial	Unclassified	Soil
2623620510	Proteus mirabilis NLAE-zl-G534	3596	Proteobacteria	233	6.47942	3300000289	Human fecal microbial communities from University College Cork, Ireland, of the elderly Irish population	Host-associated	Human	Large intestine	Digestive system
2524614702	Dorea sp. AGR2135	3448	Firmicutes	233	6.75754	7000000289	Human microbial communities from the National Institute of Health, USA, HMP production phase	Host-associated	Human	Large intestine	Digestive system
2524614702	Dorea sp. AGR2135	3448	Firmicutes	233	6.75754	7000000464	Human microbial communities from the National Institute of Health, USA, HMP production phase	Host-associated	Human	Large intestine	Digestive system
2654588119	Proteus mirabilis NLAE-zl-C285	3397	Proteobacteria	233	6.85899	3300000289	Human fecal microbial communities from University College Cork, Ireland, of the elderly Irish population	Host-associated	Human	Large intestine	Digestive system
2593339257	Blautia sp. SF-50	3365	Firmicutes	233	6.92422	7000000695	Human microbial communities from the National Institute of Health, USA, HMP production phase	Host-associated	Human	Large intestine	Digestive system
2524614712	Blautia wexlerae AGR2146	3287	Firmicutes	233	7.08853	3300008640	Human microbial communities from the National Institute of Health, USA, HMP production phase	Host-associated	Human	Large intestine	Digestive system
2524614712	Blautia wexlerae AGR2146	3287	Firmicutes	233	7.08853	7000000006	Human microbial communities from the National Institute of Health, USA, HMP production phase	Host-associated	Human	Large intestine	Digestive system
2524614712	Blautia wexlerae AGR2146	3287	Firmicutes	233	7.08853	7000000112	Human microbial communities from the National Institute of Health, USA, HMP production phase	Host-associated	Human	Large intestine	Digestive system
2654588129	Porphyromonadaceae bacterium NLAE-zl-C104	3143	Bacteroidetes	233	7.4133	3300002498	Hydrocarbon resource environments microbial communities from Canada and USA	Engineered	Wastewater	Petrochemical	Industrial wastewater
2558860145	Prevotella sp. HUN102	2929	Bacteroidetes	233	7.95493	3300008503	Human microbial communities from the National Institute of Health, USA, HMP production phase	Host-associated	Human	Oral	Digestive system
2558860145	Prevotella sp. HUN102	2929	Bacteroidetes	233	7.95493	3300004890	Human microbial communities from the National Institute of Health, USA, HMP production phase	Host-associated	Human	Oral	Digestive system
2558860145	Prevotella sp. HUN102	2929	Bacteroidetes	233	7.95493	7000000140	Human microbial communities from the National Institute of Health, USA, HMP production phase	Host-associated	Human	Oral	Digestive system
2651870360	Prevotella sp. KH2C16	2802	Bacteroidetes	233	8.31549	3300007206	Human microbial communities from the National Institute of Health, USA, HMP production phase	Host-associated	Human	Oral	Digestive system
2608642100	Actinomyces ruminicola KPR-7B	2729	Actinobacteria	233	8.53793	3300007638	Human microbial communities from the National Institute of Health, USA, HMP production phase	Host-associated	Human	Oral	Digestive system
2608642100	Actinomyces ruminicola KPR-7B	2729	Actinobacteria	233	8.53793	3300007348	Human microbial communities from the National Institute of Health, USA, HMP production phase	Host-associated	Human	Oral	Digestive system
2608642100	Actinomyces ruminicola KPR-7B	2729	Actinobacteria	233	8.53793	3300004442	Human microbial communities from the National Institute of Health, USA, HMP production phase	Host-associated	Human	Oral	Digestive system
2606217815	Prevotella sp. KH1P2	2577	Bacteroidetes	233	9.04152	3300000064	Bovine rumen microbial communities (NEW) from Vernon, TX, USA	Host-associated	Mammals	Foregut	Digestive system
2630968343	Methanobacterium formicicum BRM9	2397	Euryarchaeota	233	9.72048	3300002168	Biogas fermentation microbial communities from biogas plants in Germany	Engineered	Biotransformation	Unclassified	Mixed alcohol bioreactor
2593339215	Basfia succiniciproducens KPR-2	2159	Proteobacteria	233	10.792	3300004362	Human microbial communities from the National Institute of Health, USA, HMP production phase	Host-associated	Human	Oral	Digestive system
[truncated: 13,238 more rows]
