# Supplementary material for: Cultivation and sequencing of rumen microbiome members from the Hungate1000 Collection
Source: Nat Biotechnol. 2018 Mar 19;36(4):359–67. doi: 10.1038/nbt.4110 (PMC6118326; doi:10.1038/nbt.4110)
Supplement: Supplementary Table 10 — List of 458 rumen isolates and 387 human intestinal isolates used for genome comparisons. (XLSX 44 kb) [file 41587_2018_BFnbt4110_MOESM17_ESM.xlsx]

## Sheet: Suppl. Table10
IMG Taxon ID	Domain	Genome Name	Phylum	Isolation Source
2541047012	Bacteria	Acidaminococcus sp. HPA0509	Firmicutes	Human
2537561556	Bacteria	Acinetobacter johnsonii CIP 64.6	Proteobacteria	Human
2541047011	Bacteria	Actinomyces sp. HPA0247	Actinobacteria	Human
2597489914	Bacteria	Adlercreutzia equolifaciens DSM 19450	Actinobacteria	Human
2636416159	Bacteria	Aeromicrobium massiliense JC14	Actinobacteria	Human
2529292917	Bacteria	Aeromonas hydrophila SSU	Proteobacteria	Human
2529292915	Bacteria	Aeromonas veronii AMC34	Proteobacteria	Human
642555104	Bacteria	Akkermansia muciniphila ATCC BAA-835	Verrucomicrobia	Human
2509601035	Bacteria	Alistipes finegoldii AHN 2437, DSM 17242	Bacteroidetes	Human
2513237277	Bacteria	Alistipes indistinctus YIT 12060	Bacteroidetes	Human
2547132153	Bacteria	Alistipes obesi ph8	Bacteroidetes	Human
641736205	Bacteria	Alistipes putredinis DSM 17216	Bacteroidetes	Human
2547132124	Bacteria	Alistipes senegalensis JC50	Bacteroidetes	Human
650377904	Bacteria	Alistipes shahii WAL 8301	Bacteroidetes	Human
2547132133	Bacteria	Alistipes timonensis JC136	Bacteroidetes	Human
642979323	Bacteria	Anaerococcus hydrogenalis DSM 7454	Firmicutes	Human
2547132134	Bacteria	Anaerococcus senegalensis JC48	Firmicutes	Human
2547132149	Bacteria	Anaerococcus vaginalis PH9	Firmicutes	Human
641736193	Bacteria	Anaerofustis stercorihominis DSM 17244	Firmicutes	Human
641736227	Bacteria	Anaerostipes caccae DSM 14662	Firmicutes	Human
2534681714	Bacteria	Anaerostipes hadrus comb. nov. VPI 82-52, DSM 3319	Firmicutes	Human
649989907	Bacteria	Anaerostipes sp. 3_2_56FAA	Firmicutes	Human
641736271	Bacteria	Anaerotruncus colihominis DSM 17241	Firmicutes	Human
2563366762	Bacteria	Aneurinibacillus aneurinilyticus ATCC 12856	Firmicutes	Human
2519899572	Bacteria	Bacillus alcalophilus ATCC 27647	Firmicutes	Human
2648501653	Bacteria	Bacillus cereus 6/27/S	Firmicutes	Human
643348510	Bacteria	Bacillus cereus AH187 (F4810/72)	Firmicutes	Human
2619619236	Bacteria	Bacillus jeddahensis	Firmicutes	Human
2547132168	Bacteria	Bacillus massilioanorexius AP8	Firmicutes	Human
2547132161	Bacteria	Bacillus massiliosenegalensis JC6	Firmicutes	Human
2513237385	Bacteria	Bacillus smithii 7_3_47FAA	Firmicutes	Human
649989910	Bacteria	Bacillus sp. BT1B_CT2	Firmicutes	Human
2547132138	Bacteria	Bacillus timonensis MM10403188	Firmicutes	Human
640963023	Bacteria	Bacteroides caccae ATCC 43185	Bacteroidetes	Human
643886111	Bacteria	Bacteroides cellulosilyticus DSM 14838	Bacteroidetes	Human
651324010	Bacteria	Bacteroides clarus YIT 12056	Bacteroidetes	Human
642791613	Bacteria	Bacteroides coprocola M16, DSM 17136	Bacteroidetes	Human
643886197	Bacteria	Bacteroides coprophilus DSM 18228, JCM 13818	Bacteroidetes	Human
640753008	Bacteria	Bacteroides vulgatus ATCC 8482	Bacteroidetes	Human
2648501716	Bacteria	Bacteroides eggerthii 1_2_48FAA	Bacteroidetes	Human
642979334	Bacteria	Bacteroides eggerthii DSM 20697	Bacteroidetes	Human
2548876788	Bacteria	Bacteroides faecis MAJ27	Bacteroidetes	Human
2562617142	Bacteria	Bacteroides finegoldii DSM 17565	Bacteroidetes	Human
651324011	Bacteria	Bacteroides fluxus YIT 12057	Bacteroidetes	Human
645058788	Bacteria	Bacteroides fragilis 3_1_12	Bacteroidetes	Human
642791621	Bacteria	Bacteroides intestinalis 341, DSM 17393	Bacteroidetes	Human
2534681837	Bacteria	Bacteroides oleiciplenus YIT 12058	Bacteroidetes	Human
651324012	Bacteria	Bacteroides ovatus 3_8_47FAA	Bacteroidetes	Human
2684623200	Bacteria	Bacteroides ovatus ATCC 8483	Bacteroidetes	Human
2515154064	Bacteria	Bacteroides ovatus NLAE-zl-H304	Bacteroidetes	Human
2519103196	Bacteria	Bacteroides ovatus NLAE-zl-H59	Bacteroidetes	Human
647000213	Bacteria	Bacteroides ovatus SD CMC 3f	Bacteroidetes	Human
642979337	Bacteria	Bacteroides pectinophilus ATCC 43243	Firmicutes	Human
642979351	Bacteria	Bacteroides plebeius M12, DSM 17135	Bacteroidetes	Human
2531839250	Bacteria	Bacteroides salyersiae WAL 10018, DSM 18765, JCM 12988	Bacteroidetes	Human
651324013	Bacteria	Bacteroides sp. 1_1_30	Bacteroidetes	Human
646206272	Bacteria	Bacteroides sp. 1_1_6	Bacteroidetes	Human
646206266	Bacteria	Bacteroides sp. 2_2_4	Bacteroidetes	Human
2558309115	Bacteria	Bacteroides sp. 3_2_5	Bacteroidetes	Human
647000214	Bacteria	Bacteroides vulgatus PC510	Bacteroidetes	Human
2558860945	Bacteria	Enterococcus faecalis 12030	Firmicutes	Human
646206264	Bacteria	Bacteroides sp. D1	Bacteroidetes	Human
2562617173	Bacteria	Bacteroides sp. D2	Bacteroidetes	Human
647533114	Bacteria	Bacteroides sp. D20	Bacteroidetes	Human
648861004	Bacteria	Bacteroides sp. D22	Bacteroidetes	Human
641736196	Bacteria	Bacteroides stercoris ATCC 43183	Bacteroidetes	Human
2515154063	Bacteria	Bacteroides thetaiotaomicron NLAE-zl-H207	Bacteroidetes	Human
2600255085	Bacteria	Bacteroides timonensis AP1	Bacteroidetes	Human
641380447	Bacteria	Bacteroides uniformis ATCC 8492	Bacteroidetes	Human
2546825518	Bacteria	Enterococcus faecalis 12030 (ENT15)	Firmicutes	Human
2546825508	Bacteria	Enterococcus faecalis AK-EF 29 (ENT4)	Firmicutes	Human
2515154058	Bacteria	Bacteroides xylanisolvens NLAE-zl-H194	Bacteroidetes	Human
650377911	Bacteria	Bacteroides xylanisolvens XB1A	Bacteroidetes	Human
2529292932	Bacteria	Barnesiella intestinihominis YIT 11860	Bacteroidetes	Human
639633010	Bacteria	Bifidobacterium adolescentis ATCC 15703	Actinobacteria	Human
640963015	Bacteria	Bifidobacterium adolescentis L2-32	Actinobacteria	Human
2562617143	Bacteria	Bifidobacterium angulatum DSM 20098	Actinobacteria	Human
646862309	Bacteria	Bifidobacterium animalis lactis V9	Actinobacteria	Human
2654587845	Bacteria	Bifidobacterium bifidum NCIMB 41171	Actinobacteria	Human
2541047014	Bacteria	Bifidobacterium breve HPH0326	Actinobacteria	Human
2588253744	Bacteria	Bifidobacterium breve JCM 7019	Actinobacteria	Human
2513237169	Bacteria	Bifidobacterium breve SC154	Actinobacteria	Human
642979312	Bacteria	Bifidobacterium catenulatum DSM 16992, JCM 1194, LMG 11043	Actinobacteria	Human
641736189	Bacteria	Bifidobacterium dentium ATCC 27678	Actinobacteria	Human
649633017	Bacteria	Bifidobacterium longum infantis 157F-NC	Actinobacteria	Human
651053007	Bacteria	Bifidobacterium longum infantis JCM 1222	unclassified	Human
650377912	Bacteria	Bifidobacterium longum longum F8	Actinobacteria	Human
2546825509	Bacteria	Enterococcus faecalis AK-EF 92 (ENT5)	Firmicutes	Human
637000031	Bacteria	Bifidobacterium longum NCC2705	Actinobacteria	Human
2562617145	Bacteria	Bifidobacterium pseudocatenulatum DSM 20438, JCM 1200, LMG 10505	Actinobacteria	Human
649989916	Bacteria	Bifidobacterium sp. 12_1_47BFAA	Actinobacteria	Human
2513237322	Bacteria	Bilophila sp. 4_1_30	unclassified	Human
2562617176	Bacteria	Bilophila wadsworthia 3_1_6	Proteobacteria	Human
2562617096	Bacteria	Blautia hansenii VPI C7-24, DSM 20583	Firmicutes	Human
643886199	Bacteria	Blautia hydrogenotrophica DSM 10507	Firmicutes	Human
2515154176	Bacteria	Blautia producta ATCC 27340	Firmicutes	Human
2541047504	Bacteria	Blautia sp. KLE 1732	Firmicutes	Human
2528768167	Bacteria	Blautia wexlerae DSM 19850	Firmicutes	Human
2547132151	Bacteria	Brevibacillus massiliensis phR	Firmicutes	Human
2547132136	Bacteria	Brevibacterium senegalense JC43	Actinobacteria	Human
648861006	Bacteria	Burkholderiales bacterium 1_1_47	Proteobacteria	Human
2537561731	Bacteria	Butyricicoccus pullicaecorum 1.2	Firmicutes	Human
645951834	Bacteria	Butyrivibrio crossotus DSM 2876	Firmicutes	Human
2516143061	Bacteria	Campylobacter coli 317/04	Proteobacteria	Human
640753009	Bacteria	Campylobacter concisus 13826	Proteobacteria	Human
2534682143	Bacteria	Campylobacter concisus UNSWCD	Proteobacteria	Human
640753010	Bacteria	Campylobacter curvus 525.92	Proteobacteria	Human
640753011	Bacteria	Campylobacter hominis ATCC BAA-381	Proteobacteria	Human
2687453147	Bacteria	Campylobacter hyointestinalis hyointestinalis HG K169, LMG 9260	Proteobacteria	Human
648231701	Bacteria	Campylobacter jejuni jejuni M1	Proteobacteria	Human
639633017	Bacteria	Campylobacter jejuni jejuni sv. Penner 23/36 81-176	Proteobacteria	Human
2545824668	Bacteria	Campylobacter showae CC57C	Proteobacteria	Human
2534681746	Bacteria	Campylobacter showae CSUNSWCD	Proteobacteria	Human
2513237298	Bacteria	Campylobacter sp. 10_1_50	Proteobacteria	Human
638341055	Bacteria	Campylobacter upsaliensis RM3195	Proteobacteria	Human
643886110	Bacteria	Catenibacterium mitsuokai DSM 15897	Firmicutes	Human
2541046972	Bacteria	Cedecea davisae 005, DSM 4568	Proteobacteria	Human
2547132154	Bacteria	Cellulomonas massiliensis JC225	Actinobacteria	Human
2558860278	Bacteria	Cetobacterium somerae ATCC BAA-474	Fusobacteria	Human
644736344	Bacteria	Chlamydia trachomatis sv. L2 L2b/UCH-1/proctitis	Chlamydiae	Human
2600255068	Bacteria	Citrobacter sedlakii NBRC 105722	Proteobacteria	Human
646206256	Bacteria	Citrobacter sp. 30_2	Proteobacteria	Human
2562617093	Bacteria	Citrobacter youngae ATCC 29220	Proteobacteria	Human
643886007	Bacteria	Clostridiales sp. 1_7_47FAA	Firmicutes	Human
650377989	Bacteria	Clostridiales sp. SS3/4	Firmicutes	Human
643886112	Bacteria	Clostridium asparagiforme DSM 15981	Firmicutes	Human
641736113	Bacteria	Clostridium bartlettii DSM 16795	Firmicutes	Human
641380428	Bacteria	Clostridium bolteae ATCC BAA-613	Firmicutes	Human
2602042044	Bacteria	Clostridium bolteae WAL-14578 JGI Assembly and Annotation	Firmicutes	Human
2545824675	Bacteria	Clostridium butyricum DKU-01	Firmicutes	Human
2524023202	Bacteria	Clostridium celatum DSM 1785	Firmicutes	Human
2513237360	Bacteria	Clostridium citroniae WAL-17108	Firmicutes	Human
2648501893	Bacteria	Clostridium clostridioforme WAL-7855	Firmicutes	Human
647000228	Bacteria	Clostridium difficile NAP08	Firmicutes	Human
2541047391	Bacteria	Clostridium difficile P15	Firmicutes	Human
645951835	Bacteria	Clostridium hathewayi DSM 13479	Firmicutes	Human
2513237275	Bacteria	Clostridium hathewayi WAL-18680	Firmicutes	Human
642979371	Bacteria	Clostridium hiranonis TO-931 DSM 13275	Firmicutes	Human
642979359	Bacteria	Clostridium hylemonae DSM 15053	Firmicutes	Human
2600255061	Bacteria	Clostridium ihumii AP5	Firmicutes	Human
2619619242	Bacteria	Clostridium jeddahense JCD	Firmicutes	Human
641380427	Bacteria	Clostridium leptum DSM 753	Firmicutes	Human
643886206	Bacteria	Clostridium methylpentosum R2, DSM 5476	Firmicutes	Human
642979369	Bacteria	Clostridium nexile DSM 1787	Firmicutes	Human
2597489878	Bacteria	Clostridium orbiscindens 1_3_50AFAA	Firmicutes	Human
2537561919	Bacteria	Clostridium perfringens WAL-14572	Firmicutes	Human
2563366727	Bacteria	Clostridium saccharogumia DSM 17460	Firmicutes	Human
2619619241	Bacteria	Clostridium saudii JCC	Firmicutes	Human
641736197	Bacteria	Clostridium scindens ATCC 35704	Firmicutes	Human
2597489894	Bacteria	Clostridium senegalense JC122	Firmicutes	Human
2562617079	Bacteria	Clostridium sp M62/1	Firmicutes	Human
2651869832	Bacteria	Clostridium sp. 1_1_41A1FAA	Firmicutes	Human
646206260	Bacteria	Clostridium sp. 7_2_43FAA	Firmicutes	Human
2546825506	Bacteria	Enterococcus faecalis Ba7514 (ENT2)	Firmicutes	Human
2597490299	Bacteria	Clostridium sp. ATCC BAA-442	Firmicutes	Human
651285002	Bacteria	Clostridium sp. D5	Firmicutes	Human
2600255042	Bacteria	Clostridium sp. KLE 1755	Firmicutes	Human
641380448	Bacteria	Clostridium sp. L2-50	Firmicutes	Human
641736270	Bacteria	Clostridium sp. SS2/1	Firmicutes	Human
650716027	Bacteria	Clostridium sp. SY8519	Firmicutes	Human
2600254992	Bacteria	Clostridium sp. VPI C48-50	Firmicutes	Human
641736169	Bacteria	Clostridium spiroforme DSM 1552	Firmicutes	Human
642791615	Bacteria	Clostridium sporogenes ATCC 15579	Firmicutes	Human
2636415665	Bacteria	Clostridium sporogenes DSM 795	Firmicutes	Human
2546825507	Bacteria	Enterococcus faecalis Ba7517 (ENT3)	Firmicutes	Human
2540341058	Bacteria	Enterococcus faecalis Symbioflor 1	Firmicutes	Human
647533145	Bacteria	Enterococcus faecalis X98, ATCC 27276	Firmicutes	Human
640612206	Bacteria	Collinsella aerofaciens ATCC 25986	Actinobacteria	Human
2562617146	Bacteria	Collinsella intestinalis DSM 13280	Actinobacteria	Human
2597489879	Bacteria	Collinsella sp. 4_8_47FAA	Actinobacteria	Human
642979321	Bacteria	Collinsella stercoris DSM 13279	Actinobacteria	Human
2513237344	Bacteria	Collinsella tanakaei YIT 12063	Actinobacteria	Human
2636415786	Bacteria	Coprobacillus sp. 8_1_38FAA	Firmicutes	Human
2513237364	Bacteria	Coprobacillus sp. 8_2_54BFAA	Firmicutes	Human
2547132035	Bacteria	Coprobacillus sp. D6	Firmicutes	Human
650377925	Bacteria	Coprococcus catus GD/7	Firmicutes	Human
643886116	Bacteria	Coprococcus comes ATCC 27758	Firmicutes	Human
641380422	Bacteria	Coprococcus eutactus ATCC 27759	Firmicutes	Human
2565956545	Bacteria	Coprococcus sp. ART55/1	Firmicutes	Human
2623620528	Bacteria	Corynebacterium ammoniagenes DSM 20306 Genome sequencing	Actinobacteria	Human
2600255095	Bacteria	Corynebacterium ihumii GD7	Actinobacteria	Human
2541047015	Bacteria	Dermabacter sp. HFH0086	Actinobacteria	Human
2522572064	Bacteria	Desulfitobacterium hafniense DP7 (draft 151 contigs)	Firmicutes	Human
642979316	Bacteria	Desulfovibrio piger ATCC 29098	Proteobacteria	Human
2513237324	Bacteria	Desulfovibrio sp. 6_1_46AFAA	Proteobacteria	Human
2513237349	Bacteria	Dialister succinatiphilus YIT 11850	Firmicutes	Human
2547132147	Bacteria	Dielma fastidiosa JC118	Firmicutes	Human
2675903565	Bacteria	Dietzia cinnamea NBRC 102147	Actinobacteria	Human
2513237343	Bacteria	Dorea formicigenerans 4_6_53AFAA	Firmicutes	Human
641736133	Bacteria	Dorea formicigenerans ATCC 27755	Firmicutes	Human
640963046	Bacteria	Dorea longicatena DSM 13814	Firmicutes	Human
2639762926	Bacteria	Dorea sp. D27	Firmicutes	Human
647000237	Bacteria	Edwardsiella tarda ATCC 23685	Proteobacteria	Human
2619619289	Bacteria	Eggerthella lenta 1_1_60AFAA	Actinobacteria	Human
649989930	Bacteria	Eggerthella sp. 1_3_56FAA	Actinobacteria	Human
650716034	Bacteria	Eggerthella sp. YY7918	Actinobacteria	Human
2547132152	Bacteria	Enorma massiliensis phI	Actinobacteria	Human
2585427689	Bacteria	Enorma timonensis GD5	Actinobacteria	Human
2562617148	Bacteria	Enterobacter cancerogenus ATCC 35316	Proteobacteria	Human
650377928	Bacteria	Enterobacter cloacae cloacae NCTC 9394	Proteobacteria	Human
2547132115	Bacteria	Enterobacter massiliensis JC163	Proteobacteria	Human
2545824664	Bacteria	Enterococcus caccae ATCC BAA-1240	Firmicutes	Human
2545824655	Bacteria	Enterococcus durans ATCC 6056	Firmicutes	Human
650377930	Bacteria	Enterococcus sp. 7L76	Firmicutes	Human
649633019	Bacteria	Bifidobacterium longum longum JCM 1217	Actinobacteria	Human
2513237367	Bacteria	Clostridium sp. 7_3_54FAA	Firmicutes	Human
2597490298	Bacteria	Clostridium symbiosum ATCC 14940	Firmicutes	Human
649989922	Bacteria	Clostridium symbiosum WAL-14163	Firmicutes	Human
649989923	Bacteria	Clostridium symbiosum WAL-14673	Firmicutes	Human
2563367183	Bacteria	Providencia alcalifaciens RIMD 1656011	Proteobacteria	Human
2671180753	Bacteria	Shigella sonnei 20060018_1361370	Proteobacteria	Human
647000243	Bacteria	Enterococcus faecium E1071	Firmicutes	Human
2554235108	Bacteria	Enterococcus raffinosus cftri2200	Firmicutes	Human
2675903348	Bacteria	Bacteroides dorei CL03T12C01	Bacteroidetes	Human
2513237332	Bacteria	Erysipelotrichaceae bacterium sp. 21_3	Firmicutes	Human
649989945	Bacteria	Erysipelotrichaceae bacterium sp. 3_1_53	Firmicutes	Human
2531839268	Bacteria	Erysipelotrichaceae bacterium sp. 6_1_45	Firmicutes	Human
2602041909	Bacteria	Escherichia albertii GTC 14781	Proteobacteria	Human
643692022	Bacteria	Escherichia fergusonii UMN026, ATCC 35469	Proteobacteria	Human
642979360	Bacteria	Eubacterium biforme DSM 3989	Firmicutes	Human
2558860279	Bacteria	Eubacterium cylindroides ATCC 27803	Firmicutes	Human
641380446	Bacteria	Eubacterium dolichum DSM 3991	Firmicutes	Human
644736366	Bacteria	Eubacterium eligens ATCC 27750	Firmicutes	Human
643886203	Bacteria	Eubacterium hallii DSM 3353	Firmicutes	Human
2597490300	Bacteria	Eubacterium ramulus VPI C6-27, ATCC 29099	Firmicutes	Human
644736367	Bacteria	Eubacterium rectale ATCC 33656	Firmicutes	Human
650377936	Bacteria	Eubacterium rectale DSM 17629	Firmicutes	Human
641736184	Bacteria	Eubacterium siraeum DSM 15702	Firmicutes	Human
2565956546	Bacteria	Eubacterium siraeum V10Sc8a	Firmicutes	Human
2654587777	Bacteria	Eubacterium sp. 3_1_31	Firmicutes	Human
640963022	Bacteria	Eubacterium ventriosum ATCC 27560	Firmicutes	Human
645951831	Bacteria	Faecalibacterium prausnitzii A2-165	Firmicutes	Human
641380420	Bacteria	Faecalibacterium prausnitzii M21/2	Firmicutes	Human
2513237287	Bacteria	Flavonifractor plautii ATCC 29863	Firmicutes	Human
647000258	Bacteria	Grimontia hollisae CIP 101886	Proteobacteria	Human
2513237377	Bacteria	Hafnia alvei ATCC 51873	Proteobacteria	Human
2588253788	Bacteria	Hafnia alvei Stuart 32011, ATCC 13337	Proteobacteria	Human
2534682115	Archaea	Halorubrum lipolyticum DSM 21995	Euryarchaeota	Human
2562617155	Bacteria	Helicobacter bilis ATCC 43879	Proteobacteria	Human
650716041	Bacteria	Helicobacter bizzozeronii CIII-1	Proteobacteria	Human
646862330	Bacteria	Helicobacter pylori 51	Proteobacteria	Human
2534681794	Bacteria	Helicobacter pylori A45	Proteobacteria	Human
649633055	Bacteria	Helicobacter pylori B8	Proteobacteria	Human
2537562118	Bacteria	Helicobacter pylori NCTC 11638	Proteobacteria	Human
643348559	Bacteria	Helicobacter pylori P12	Proteobacteria	Human
2513237203	Bacteria	Helicobacter pylori Shi417	Proteobacteria	Human
2545824636	Bacteria	Helicobacter pylori UM037	Proteobacteria	Human
646206255	Bacteria	Helicobacter winghamensis ATCC BAA-430	Proteobacteria	Human
2547132156	Bacteria	Herbaspirillum massiliense JC206	Proteobacteria	Human
643886103	Bacteria	Holdemania filiformis VPI J1-31B-1, DSM 12042	Firmicutes	Human
2551306369	Bacteria	Holdemania massiliensis AP2	Firmicutes	Human
2547132195	Bacteria	Kallipyga massiliensis ph2	Firmicutes	Human
2563367188	Bacteria	Klebsiella oxytoca KA-2	Proteobacteria	Human
647533174	Bacteria	Klebsiella sp. 1_1_55	Proteobacteria	Human
2513237265	Bacteria	Klebsiella sp. 4_1_44FAA	Proteobacteria	Human
2547132137	Bacteria	Kurthia massiliensis JC30	Firmicutes	Human
651324047	Bacteria	Lachnospiraceae bacterium 1_4_56FAA	Firmicutes	Human
2562617190	Bacteria	Lachnospiraceae bacterium 2_1_46FAA	Firmicutes	Human
2562617188	Bacteria	Lachnospiraceae bacterium 3_1_57FAA_CT1	Firmicutes	Human
651324052	Bacteria	Lachnospiraceae bacterium 6_1_37FAA	Firmicutes	Human
651324054	Bacteria	Lachnospiraceae bacterium 6_1_63FAA	Firmicutes	Human
651324055	Bacteria	Lachnospiraceae bacterium 9_1_43BFAA	Firmicutes	Human
649989957	Bacteria	Lachnospiraceae bacterium sp. 5_1_63FAA	Firmicutes	Human
2513237329	Bacteria	Lachnospiraceae bacterium sp. 7_1_58FAA	Firmicutes	Human
645951838	Bacteria	Lactobacillus antri DSM 16041	Firmicutes	Human
2597490301	Bacteria	Lactobacillus brevis ATCC 14869	Firmicutes	Human
648231711	Bacteria	Lactobacillus fermentum CECT 5716	Firmicutes	Human
2561511119	Bacteria	Lactobacillus gasseri K7 (Improved draft version of genome Lactobacillus gasseri K7)	Firmicutes	Human
2518645515	Bacteria	Lactobacillus gasseri L3	Firmicutes	Human
2660238416	Bacteria	Lactobacillus kalixensis DSM 16043	Firmicutes	Human
643886139	Bacteria	Lactobacillus paracasei 8700:2	Firmicutes	Human
2502171173	Bacteria	Lactobacillus reuteri CF48-3A (Improved draft)	Firmicutes	Human
640427118	Bacteria	Lactobacillus reuteri F275, JCM 1112	Firmicutes	Human
2534681855	Bacteria	Lactobacillus rhamnosus ATCC 21052	Firmicutes	Human
644736382	Bacteria	Lactobacillus rhamnosus GG	Firmicutes	Human
2518645516	Bacteria	Lactobacillus rhamnosus L31	Firmicutes	Human
2518645521	Bacteria	Lactobacillus rhamnosus L33	Firmicutes	Human
2518645518	Bacteria	Lactobacillus rhamnosus L34	Firmicutes	Human
643886127	Bacteria	Lactobacillus rhamnosus LMS2-1	Firmicutes	Human
2568526110	Bacteria	Lactobacillus rhamnosus LR231	Firmicutes	Human
2534681741	Bacteria	Lactobacillus rhamnosus MTCC 5462	Firmicutes	Human
2562617182	Bacteria	Lactobacillus ruminis E 194e	Firmicutes	Human
648231712	Bacteria	Lactobacillus salivarius CECT 5713	Firmicutes	Human
637000143	Bacteria	Lactobacillus salivarius salivarius UCC118	Firmicutes	Human
2663763364	Bacteria	Lactobacillus saniviri DSM 24301	Firmicutes	Human
2660237942	Bacteria	Lactobacillus senioris DSM 24302	Firmicutes	Human
2513237395	Bacteria	Lactobacillus sp. 7_1_47FAA	Firmicutes	Human
643886047	Bacteria	Lactobacillus ultunensis DSM 16047	Firmicutes	Human
2585428044	Bacteria	Lactonifactor longoviformis DSM 17459	Firmicutes	Human
2524614760	Bacteria	Leminorella grimontii DSM 5078	Proteobacteria	Human
2537561540	Bacteria	Listeria innocua ATCC 33091	Firmicutes	Human
2517572178	Bacteria	Listeria monocytogenes sv. 4b NKB04_03	Firmicutes	Human
2562617090	Bacteria	Marvinbryantia formatexigens I-52	Firmicutes	Human
2513237399	Bacteria	Megamonas funiformis YIT 11815	Firmicutes	Human
2547132182	Bacteria	Megasphaera massiliensis NP3	Firmicutes	Human
2545824689	Bacteria	Megasphaera sp. NM10	Firmicutes	Human
643886144	Archaea	Methanobrevibacter smithii DSM 2375	Euryarchaeota	Human
643886215	Archaea	Methanobrevibacter smithii F1, DSM 2374	Euryarchaeota	Human
2518645582	Archaea	Methanomassiliicoccus luminyensis B10	Euryarchaeota	Human
637000163	Archaea	Methanosphaera stadtmanae DSM 3091	Euryarchaeota	Human
2562617158	Bacteria	Mitsuokella multacida DSM 20544	Firmicutes	Human
646311946	Bacteria	Mycoplasma hominis PG21, ATCC 23114	Tenericutes	Human
2512047042	Bacteria	Mycoplasma hyorhinis MCLD	Tenericutes	Human
2602041911	Bacteria	Nesterenkonia massiliensis NP1	Actinobacteria	Human
2600255096	Bacteria	Nosocomiicoccus massiliensis NP2	Firmicutes	Human
2617271105	Bacteria	Oceanobacillus picturae S1	Firmicutes	Human
2545824690	Bacteria	Ochrobactrum intermedium M86	Proteobacteria	Human
2513237280	Bacteria	Odoribacter laneus YIT 12061	Bacteroidetes	Human
2600255041	Bacteria	Oscillibacter sp. KLE 1745	Firmicutes	Human
2547132139	Bacteria	Paenibacillus senegalensis JC66	Firmicutes	Human
642979358	Bacteria	Parabacteroides johnsonii DSM 18315	Bacteroidetes	Human
640963016	Bacteria	Parabacteroides merdae ATCC 43184	Bacteroidetes	Human
645058782	Bacteria	Parabacteroides sp. 2_1_7	Bacteroidetes	Human
646206279	Bacteria	Parabacteroides sp. D13	Bacteroidetes	Human
2636415718	Bacteria	Parabacteroides sp. D26	Bacteroidetes	Human
2513237390	Bacteria	Paraprevotella clara YIT 11840	Bacteroidetes	Human
651324083	Bacteria	Paraprevotella xylaniphila YIT 11841	Bacteroidetes	Human
651324084	Bacteria	Parasutterella excrementihominis YIT 11859	Proteobacteria	Human
647533194	Bacteria	Pediococcus acidilactici 7_4	Firmicutes	Human
2547132150	Bacteria	Peptoniphilus grossensis ph5	Firmicutes	Human
2547132194	Bacteria	Peptoniphilus obesi ph1	Firmicutes	Human
2547132135	Bacteria	Peptoniphilus senegalensis JC140	Firmicutes	Human
649989983	Bacteria	Phascolarctobacterium sp. YIT 12067	Firmicutes	Human
2588253729	Bacteria	Porphyromonas sp. 31_2	Bacteroidetes	Human
2562617166	Bacteria	Prevotella copri CB7, DSM 18205	Bacteroidetes	Human
2541047008	Bacteria	Prevotella oralis HGA0225	Bacteroidetes	Human
2513237318	Bacteria	Prevotella stercorea DSM 18206	Bacteroidetes	Human
2545824790	Bacteria	Propionibacterium granulosum TM11	Actinobacteria	Human
2513237388	Bacteria	Propionibacterium sp. 5_U_42AFAA	Actinobacteria	Human
2541047016	Bacteria	Propionibacterium sp. HGH0353	Actinobacteria	Human
2551306464	Bacteria	Proteus mirabilis C05028	Proteobacteria	Human
643886117	Bacteria	Proteus penneri ATCC 35198	Proteobacteria	Human
2563367184	Bacteria	Providencia alcalifaciens PAL-1	Proteobacteria	Human
642979370	Bacteria	Bacteroides dorei DSM 17855	Bacteroidetes	Human
2562617097	Bacteria	Providencia rettgeri DSM 1131	Proteobacteria	Human
642979318	Bacteria	Providencia rustigianii DSM 4541	Proteobacteria	Human
641736172	Bacteria	Providencia stuartii ATCC 25827	Proteobacteria	Human
640963014	Bacteria	Pseudoflavonifractor capillosus ATCC 29799	Firmicutes	Human
2513237259	Bacteria	Pseudomonas sp. 2_1_26	Proteobacteria	Human
2558860918	Bacteria	Pseudomonas sp. HPB0071	Proteobacteria	Human
2562617098	Bacteria	Ralstonia sp. 5_2_56FAA	Proteobacteria	Human
2511231128	Bacteria	Roseburia hominis A2-183, DSM 16839	Firmicutes	Human
2562617159	Bacteria	Roseburia intestinalis L1-82	Firmicutes	Human
650377964	Bacteria	Roseburia intestinalis M50/1	Firmicutes	Human
643886006	Bacteria	Roseburia inulinivorans DSM 16841	Firmicutes	Human
648861015	Bacteria	Rothia dentocariosa M567	Actinobacteria	Human
650377966	Bacteria	Ruminococcus bromii L2-63	Firmicutes	Human
2597490297	Bacteria	Ruminococcus callidus ATCC 27760	Firmicutes	Human
2524023243	Bacteria	Ruminococcus gauvreauii DSM 19829	Firmicutes	Human
640963057	Bacteria	Ruminococcus gnavus ATCC 29149	Firmicutes	Human
642791604	Bacteria	Ruminococcus lactaris ATCC 29176	Firmicutes	Human
640963024	Bacteria	Ruminococcus obeum ATCC 29174	Firmicutes	Human
650377969	Bacteria	Ruminococcus sp. 18P13	Firmicutes	Human
650377968	Bacteria	Ruminococcus sp. SR1/5	Firmicutes	Human
640963025	Bacteria	Ruminococcus torques ATCC 27756	Firmicutes	Human
2547132148	Bacteria	Senegalemassilia anaerobia JC110	Actinobacteria	Human
2554235198	Bacteria	Serratia marcescens MC459	Proteobacteria	Human
646206263	Bacteria	Bacteroides sp. 9_1_42FAA	Bacteroidetes	Human
2529292933	Bacteria	Slackia piriformis YIT 12062	Actinobacteria	Human
2524614654	Bacteria	Solobacterium moorei DSM 22971	Firmicutes	Human
2554235174	Bacteria	Streptococcus agalactiae MC629	Firmicutes	Human
649990001	Bacteria	Streptococcus anginosus 1_2_62CV	Firmicutes	Human
2687453156	Bacteria	Streptococcus gallolyticus ICDDRB-NRC-S1	Firmicutes	Human
2671180278	Bacteria	Streptococcus gallolyticus ICDDRB-NRC-S3	Firmicutes	Human
2687453575	Bacteria	Streptococcus infantarius ICDDRB-NRC-S5	Firmicutes	Human
641736171	Bacteria	Streptococcus infantarius infantarius ATCC BAA-102	Firmicutes	Human
2541047013	Bacteria	Streptococcus sp. HPH0090	Firmicutes	Human
2597489955	Bacteria	Streptococcus sp. HSISS4	Firmicutes	Human
2546825502	Bacteria	Streptococcus sp. I-G2	Firmicutes	Human
2546825503	Bacteria	Streptococcus sp. I-P16	Firmicutes	Human
2541047017	Bacteria	Streptomyces sp. HPH0547	Actinobacteria	Human
2513237311	Bacteria	Subdoligranulum sp. 4_3_54A2FAA	Firmicutes	Human
2562617078	Bacteria	Subdoligranulum variabile DSM 15176	Firmicutes	Human
649990019	Bacteria	Succinatimonas hippei YIT 12066	Proteobacteria	Human
2513237371	Bacteria	Sutterella parvirubra YIT 11816	Proteobacteria	Human
2541047009	Bacteria	Sutterella wadsworthensis HGA0223	Proteobacteria	Human
2513237299	Bacteria	Synergistes sp. 3_1_syn1	Synergistetes	Human
2513237267	Bacteria	Tannerella sp. 6_1_58FAA_CT1	Bacteroidetes	Human
2547132155	Bacteria	Timonella senegalensis JC301	Actinobacteria	Human
647000330	Bacteria	Turicibacter sanguinis PC909	Firmicutes	Human
647533241	Bacteria	Veillonella sp. 3_1_44	Firmicutes	Human
2541047010	Bacteria	Veillonella sp. HPA0037	Firmicutes	Human
2681812983	Bacteria	Vibrio fluvialis NBRC 103150	Proteobacteria	Human
647000337	Bacteria	Vibrio furnissii sv. II CIP 102972	Proteobacteria	Human
650633000	Bacteria	Victivallis vadensis ATCC BAA-548	Lentisphaerae	Human
638341238	Bacteria	Yersinia bercovieri ATCC 43970	Proteobacteria	Human
2534682241	Bacteria	Yokenella regensburgei ATCC 43003	Proteobacteria	Human
2651870361	Bacteria	Acetitomaculum ruminis DSM 5522	Firmicutes	Rumen
2654588173	Bacteria	Acidaminococcus fermentens WCC6	Firmicutes	Rumen
2651870317	Bacteria	Acinetobacter sp. DSM 11652	Proteobacteria	Rumen
2634166387	Bacteria	Acinetobacter sp. HR7	Proteobacteria	Rumen
640753001	Bacteria	Actinobacillus succinogenes 130Z	Proteobacteria	Rumen
2651870314	Bacteria	Actinomyces denticolens PA	Actinobacteria	Rumen
2593339153	Bacteria	Actinomyces nasicola KPR-1	Actinobacteria	Rumen
2651870319	Bacteria	Actinomyces ruminicola DSM 27982	Actinobacteria	Rumen
2608642100	Bacteria	Actinomyces ruminicola KPR-7B	Actinobacteria	Rumen
2595698240	Bacteria	Allisonella histaminiformans DSM 15230	Firmicutes	Rumen
2571042010	Bacteria	Alysiella crassa DSM 2578	Proteobacteria	Rumen
2574179727	Bacteria	Alysiella filiformis DSM 16848	Proteobacteria	Rumen
2630968883	Bacteria	Anaerovibrio lipolyticus 16S	Firmicutes	Rumen
2585428091	Bacteria	Anaerovibrio lipolyticus DSM 3074	Firmicutes	Rumen
2556921664	Bacteria	Anaerovibrio lipolyticus LB2005	Firmicutes	Rumen
2558860135	Bacteria	Anaerovibrio sp. RM50	Firmicutes	Rumen
2541046991	Bacteria	Arcobacter butzleri 7h1h	Proteobacteria	Rumen
2606217805	Bacteria	Bacillus cereus KPR-7A	Firmicutes	Rumen
2623620452	Bacteria	Bacillus licheniformis VTM3R78	Firmicutes	Rumen
2541047554	Bacteria	Bacillus nealsonii AAU1_buffalo	Firmicutes	Rumen
2561511143	Bacteria	Bacillus sp. MB2021	Firmicutes	Rumen
2654588178	Bacteria	Bacteroidales bacterium KHT7	Bacteroidetes	Rumen
2623620625	Bacteria	Bacteroidales bacterium WCE2004	Bacteroidetes	Rumen
2623620621	Bacteria	Bacteroidales bacterium WCE2008	Bacteroidetes	Rumen
2654588143	Bacteria	Bacteroides ovatus NLAE-zl-C500	Bacteroidetes	Rumen
2654588146	Bacteria	Bacteroides ovatus NLAE-zl-C57	Bacteroidetes	Rumen
2593339260	Bacteria	Bacteroides sp. AR29	Bacteroidetes	Rumen
2596583541	Bacteria	Bacteroides sp. AR20	Bacteroidetes	Rumen
2561511134	Bacteria	Bacteroides sp. Ga6A2	Bacteroidetes	Rumen
2593339226	Bacteria	Bacteroides thetaiotaomicron KPPR-3	Bacteroidetes	Rumen
2654588179	Bacteria	Bacteroides thetaiotaomicron NLAE-zl-C579	Bacteroidetes	Rumen
2514885004	Bacteria	Bacteroides thetaiotaomicron NLAE-zl-G288	Bacteroidetes	Rumen
2623620522	Bacteria	Bacteroides vulgatus NLAE-zl-G202	Bacteroidetes	Rumen
2654588180	Bacteria	Bacteroides xylanisolvens NLAE-zl-C202	Bacteroidetes	Rumen
2513020025	Bacteria	Bacteroides xylanisolvens NLAE-zl-C29 (Illumina Draft assembly with Velvet)	Bacteroidetes	Rumen
2623620516	Bacteria	Bacteroides xylanisolvens NLAE-zl-G339	Bacteroidetes	Rumen
2593339214	Bacteria	Basfia succiniciproducens DSM 22022	Proteobacteria	Rumen
2593339215	Bacteria	Basfia succiniciproducens KPR-2	Proteobacteria	Rumen
2561511099	Bacteria	Bifidobacterium adolescentis DSM 20087	Actinobacteria	Rumen
2654588208	Bacteria	Bifidobacterium bifidum Calf96	Actinobacteria	Rumen
2558860116	Bacteria	Bifidobacterium boum DSM 20432	Actinobacteria	Rumen
2651870312	Bacteria	Bifidobacterium breve RP2	Actinobacteria	Rumen
2524614683	Bacteria	Bifidobacterium longum AGR2137	Actinobacteria	Rumen
2563366502	Bacteria	Bifidobacterium merycicum DSM 6492	Actinobacteria	Rumen
2524614684	Bacteria	Bifidobacterium pseudolongum AGR2145	Actinobacteria	Rumen
2558860115	Bacteria	Bifidobacterium pseudolongum globosum DSM 20092	Actinobacteria	Rumen
2558860117	Bacteria	Bifidobacterium ruminantium DSM 6489	Actinobacteria	Rumen
2526164523	Bacteria	Bifidobacterium sp. AGR2158	Actinobacteria	Rumen
2558860129	Bacteria	Bifidobacterium thermophilum DSM 20212	Actinobacteria	Rumen
2561511230	Bacteria	Blautia schinkii DSM 10518	Firmicutes	Rumen
2593339257	Bacteria	Blautia sp. SF-50	Firmicutes	Rumen
2524614712	Bacteria	Blautia wexlerae AGR2146	Firmicutes	Rumen
2639762829	Bacteria	Bordetella trematum HR18	Proteobacteria	Rumen
2524614871	Bacteria	Butyrivibrio fibrisolvens AB2020	Firmicutes	Rumen
2623620520	Bacteria	Butyrivibrio fibrisolvens AR40	Firmicutes	Rumen
2585428068	Bacteria	Butyrivibrio fibrisolvens DSM 3071	Firmicutes	Rumen
2524614707	Bacteria	Butyrivibrio fibrisolvens FE2007	Firmicutes	Rumen
2524614878	Bacteria	Butyrivibrio fibrisolvens MD2001	Firmicutes	Rumen
2524614875	Bacteria	Butyrivibrio fibrisolvens ND3005	Firmicutes	Rumen
2524614709	Bacteria	Butyrivibrio fibrisolvens WTE3004	Firmicutes	Rumen
2524614708	Bacteria	Butyrivibrio fibrisolvens YRB2005	Firmicutes	Rumen
2582580726	Bacteria	Butyrivibrio hungatei DSM 14810	Firmicutes	Rumen
2619618998	Bacteria	Butyrivibrio hungatei MB2003 (Butyrivibrio Pan-genome)	Firmicutes	Rumen
2524614697	Bacteria	Butyrivibrio hungatei NK4A153	Firmicutes	Rumen
2595698227	Bacteria	Butyrivibrio hungatei XBD2006	Firmicutes	Rumen
648028012	Bacteria	Butyrivibrio proteoclasticus B316	Firmicutes	Rumen
2558860139	Bacteria	Butyrivibrio proteoclasticus FD2007	Firmicutes	Rumen
2623620519	Bacteria	Butyrivibrio proteoclasticus P18	Firmicutes	Rumen
2558860127	Bacteria	Butyrivibrio proteoclasticus P6B7	Firmicutes	Rumen
2524614694	Bacteria	Butyrivibrio sp. AC2005	Firmicutes	Rumen
2524614690	Bacteria	Butyrivibrio sp. AD3002	Firmicutes	Rumen
2563366722	Bacteria	Butyrivibrio sp. AE2005	Firmicutes	Rumen
2524614870	Bacteria	Butyrivibrio sp. AE2015	Firmicutes	Rumen
2576861819	Bacteria	Butyrivibrio sp. AE2032	Firmicutes	Rumen
2563367225	Bacteria	Butyrivibrio sp. AE3003	Firmicutes	Rumen
2562617011	Bacteria	Butyrivibrio sp. AE3004	Firmicutes	Rumen
2524614688	Bacteria	Butyrivibrio sp. AE3006	Firmicutes	Rumen
2526164511	Bacteria	Butyrivibrio sp. AE3009	Firmicutes	Rumen
2524614881	Bacteria	Butyrivibrio sp. FC2001	Firmicutes	Rumen
2526164524	Bacteria	Butyrivibrio sp. FCS006	Firmicutes	Rumen
2545555868	Bacteria	Butyrivibrio sp. FCS014	Firmicutes	Rumen
2593339224	Bacteria	Butyrivibrio sp. INlla14	Firmicutes	Rumen
2593339137	Bacteria	Butyrivibrio sp. INlla16	Firmicutes	Rumen
2593339254	Bacteria	Butyrivibrio sp. INlla18	Firmicutes	Rumen
2593339243	Bacteria	Butyrivibrio sp. INlla21	Firmicutes	Rumen
2556921619	Bacteria	Butyrivibrio sp. LB2008	Firmicutes	Rumen
2524614693	Bacteria	Butyrivibrio sp. LC3010	Firmicutes	Rumen
2654588120	Bacteria	Butyrivibrio sp. M55	Firmicutes	Rumen
2524614687	Bacteria	Butyrivibrio sp. MB2005	Firmicutes	Rumen
2524614713	Bacteria	Butyrivibrio sp. MC2013	Firmicutes	Rumen
2556921665	Bacteria	Butyrivibrio sp. MC2021	Firmicutes	Rumen
2561511226	Bacteria	Butyrivibrio sp. NC2002	Firmicutes	Rumen
2524614696	Bacteria	Butyrivibrio sp. NC2007	Firmicutes	Rumen
2524614714	Bacteria	Butyrivibrio sp. NC3005	Firmicutes	Rumen
2606217762	Bacteria	Butyrivibrio sp. OB235	Firmicutes	Rumen
2595698238	Bacteria	Butyrivibrio sp. Su6	Firmicutes	Rumen
2593339242	Bacteria	Butyrivibrio sp. TB	Firmicutes	Rumen
2524614716	Bacteria	Butyrivibrio sp. VCB2001	Firmicutes	Rumen
2524614718	Bacteria	Butyrivibrio sp. VCB2006	Firmicutes	Rumen
2524614691	Bacteria	Butyrivibrio sp. VCD2006	Firmicutes	Rumen
2524614719	Bacteria	Butyrivibrio sp. WCD2001	Firmicutes	Rumen
2524614692	Bacteria	Butyrivibrio sp. WCD3002	Firmicutes	Rumen
2561511091	Bacteria	Butyrivibrio sp. WCE2006	Firmicutes	Rumen
2524614689	Bacteria	Butyrivibrio sp. XBB1001	Firmicutes	Rumen
2524614695	Bacteria	Butyrivibrio sp. XPD2002	Firmicutes	Rumen
2524614715	Bacteria	Butyrivibrio sp. XPD2006	Firmicutes	Rumen
2595698243	Bacteria	Butyrivibrio sp. YAB3001	Firmicutes	Rumen
2654588203	Bacteria	Cellulomonas sp. KH9	Actinobacteria	Rumen
2667527401	Bacteria	Cellulosilyticum ruminicola JCM 14822	Firmicutes	Rumen
2537562065	Bacteria	Cellvibrio sp. BR	Proteobacteria	Rumen
2651870313	Bacteria	Citrobacter sp. NLAE-zl-C269	Proteobacteria	Rumen
2524614801	Bacteria	Clostridiales bacterium NK3B98	Firmicutes	Rumen
2623620525	Bacteria	Clostridiales bacterium R-7	Firmicutes	Rumen
2608642216	Bacteria	Clostridiales bacterium WTE2008	Firmicutes	Rumen
2558860131	Bacteria	Clostridium aerotolerans DSM 5434	Firmicutes	Rumen
2561511142	Bacteria	Clostridium algidicarnis B3	Firmicutes	Rumen
2593339256	Bacteria	Clostridium aminophilum F	Firmicutes	Rumen
2558860979	Bacteria	Clostridium beijerinckii HUN142	Firmicutes	Rumen
2524614705	Bacteria	Clostridium butyricum AGR2140	Firmicutes	Rumen
2524614698	Bacteria	Clostridium cadaveris AGR2141	Firmicutes	Rumen
2595698222	Bacteria	Clostridium celerecrescens 18A	Firmicutes	Rumen
2556921656	Bacteria	Clostridium cellobioparum ATCC 15832	Firmicutes	Rumen
2593339147	Bacteria	Clostridium clostidiforme ATCC 25537	Firmicutes	Rumen
2524614699	Bacteria	Clostridium clostridioforme AGR2157	Firmicutes	Rumen
2654588125	Bacteria	Clostridium cochlearium NLAE-zl-C224	Firmicutes	Rumen
2595698217	Bacteria	Clostridium glycolicum KPPR-9	Firmicutes	Rumen
2654588128	Bacteria	Clostridium innocuum NLAE-zl-C381	Firmicutes	Rumen
2623620482	Bacteria	Clostridium innocuum NLAE-zl-G197	Firmicutes	Rumen
2585428084	Bacteria	Clostridium intestinale DSM 6191	Firmicutes	Rumen
2558860132	Bacteria	Clostridium lundense DSM 17049	Firmicutes	Rumen
2558309100	Bacteria	Clostridium mangenotii LM2	Firmicutes	Rumen
2524614700	Bacteria	Clostridium paraputrificum AGR2156	Firmicutes	Rumen
2606217760	Bacteria	Clostridium polysaccharolyticum DSM 1801	Firmicutes	Rumen
2541047555	Bacteria	Clostridium sartagoforme AAU1_buffalo	Firmicutes	Rumen
2623621014	Bacteria	Clostridium sp. DSM 8431	Firmicutes	Rumen
2617271308	Bacteria	Clostridium sp. NCR	Firmicutes	Rumen
2558860221	Bacteria	Corynebacterium vitaeruminis DSM 20294 Genome sequencing	Actinobacteria	Rumen
2593339223	Bacteria	Denitrobacterium detoxificans DSM 21843	Actinobacteria	Rumen
650716033	Bacteria	Desulfotomaculum ruminis DL, DSM 2154	Firmicutes	Rumen
2593339148	Bacteria	Desulfovibrio desulfuricans DSM 7057	Proteobacteria	Rumen
2651870316	Bacteria	Desulfovibrio legallii KHC7	Proteobacteria	Rumen
2524614701	Bacteria	Dorea longicatena AGR2136	Firmicutes	Rumen
2524614702	Bacteria	Dorea sp. AGR2135	Firmicutes	Rumen
2608642189	Bacteria	Enterobacter sp. KPR-6	Proteobacteria	Rumen
2651870318	Bacteria	Enterococcus casseliflavus NLAE-zl-C414	Firmicutes	Rumen
2623620479	Bacteria	Enterococcus casseliflavus NLAE-zl-G268	Firmicutes	Rumen
2565956507	Bacteria	Enterococcus faecalis 68A	Firmicutes	Rumen
2606217756	Bacteria	Enterococcus faecalis VTM1R91	Firmicutes	Rumen
2562617050	Bacteria	Enterococcus gallinarum SKF1	Firmicutes	Rumen
2606217799	Bacteria	Enterococcus mundtii C2	Firmicutes	Rumen
2606217798	Bacteria	Enterococcus sp. KPPR-6	Firmicutes	Rumen
2562617196	Bacteria	Erysipelotrichaceae bacterium NK3D112	Firmicutes	Rumen
2608642106	Bacteria	Escherichia coli PA-3	Proteobacteria	Rumen
2623620475	Bacteria	Eubacterium callanderi NLAE-zl-G225	Firmicutes	Rumen
2509276007	Bacteria	Eubacterium cellulosolvens 6	Firmicutes	Rumen
2558860138	Bacteria	Eubacterium cellulosolvens LD2006	Firmicutes	Rumen
2648501671	Bacteria	Eubacterium limosum SA11	Firmicutes	Rumen
2593339221	Bacteria	Eubacterium oxidoreducens DSM 3217	Firmicutes	Rumen
2623620515	Bacteria	Eubacterium pyruvativorans i6	Firmicutes	Rumen
2657244902	Bacteria	Eubacterium pyruvativorans KHGC13	Firmicutes	Rumen
2623620481	Bacteria	Eubacterium ruminantium 2388	Firmicutes	Rumen
2623620486	Bacteria	Eubacterium ruminantium FB3002	Firmicutes	Rumen
2558860974	Bacteria	Eubacterium sp. AB3007	Firmicutes	Rumen
2585428145	Bacteria	Eubacterium uniforme ATCC 35992	Firmicutes	Rumen
2545555857	Bacteria	Eubacterium xylanophilum ATCC 35991	Firmicutes	Rumen
2596583606	Bacteria	Fibrobacter succinogenes elongatus HM2	Fibrobacteres	Rumen
650377942	Bacteria	Fibrobacter succinogenes S85	Fibrobacteres	Rumen
2558860989	Bacteria	Fusobacterium necrophorum HUN048	Fusobacteria	Rumen
2558309014	Bacteria	Kandleria vitulina MC3001	Firmicutes	Rumen
2606217761	Bacteria	Kandleria vitulina S3b	Firmicutes	Rumen
2654588126	Bacteria	Kandleria vitulina WCC7	Firmicutes	Rumen
2558860969	Bacteria	Lachnobacterium bovis AE2004	Firmicutes	Rumen
2593339158	Bacteria	Lachnobacterium bovis DSM 14045	Firmicutes	Rumen
2606217764	Bacteria	Lachnoclostridium aminophilum KH1P1	Firmicutes	Rumen
2623620476	Bacteria	Lachnoclostridium citroniae NLAE-zl-G70	Firmicutes	Rumen
2651870320	Bacteria	Lachnoclostridium contortum NLAE-zl-C134	Firmicutes	Rumen
2623620521	Bacteria	Lachnoclostridium lavalense NLAE-zl-G277	Firmicutes	Rumen
2654588118	Bacteria	Lachnoclostridium oroticum NLAE-zl-C242	Firmicutes	Rumen
2524614802	Bacteria	Lachnospira multipara ATCC 19207	Firmicutes	Rumen
2651870315	Bacteria	Lachnospira multipara D15d	Firmicutes	Rumen
2562617004	Bacteria	Lachnospira multipara LB2003	Firmicutes	Rumen
2558860134	Bacteria	Lachnospira multipara MC2003	Firmicutes	Rumen
2657245269	Bacteria	Lachnospira pectinoschiza M83	Firmicutes	Rumen
2617270830	Bacteria	Lachnospiraceae bacterium A10	Firmicutes	Rumen
2558860140	Bacteria	Lachnospiraceae bacterium AB2028	Firmicutes	Rumen
2561511219	Bacteria	Lachnospiraceae bacterium AC2012	Firmicutes	Rumen
2562617014	Bacteria	Lachnospiraceae bacterium AC2014	Firmicutes	Rumen
2561511225	Bacteria	Lachnospiraceae bacterium AC2028	Firmicutes	Rumen
2561511233	Bacteria	Lachnospiraceae bacterium AC2029	Firmicutes	Rumen
2558309034	Bacteria	Lachnospiraceae bacterium AC2031	Firmicutes	Rumen
2558860137	Bacteria	Lachnospiraceae bacterium AC3007	Firmicutes	Rumen
2558860981	Bacteria	Lachnospiraceae bacterium AD3010	Firmicutes	Rumen
2593339216	Bacteria	Lachnospiraceae bacterium C10	Firmicutes	Rumen
2561511098	Bacteria	Lachnospiraceae bacterium C6A11	Firmicutes	Rumen
2608642107	Bacteria	Lachnospiraceae bacterium C7	Proteobacteria	Rumen
2562617199	Bacteria	Lachnospiraceae bacterium FD2005	Firmicutes	Rumen
2562617195	Bacteria	Lachnospiraceae bacterium FE2018	Firmicutes	Rumen
2593339220	Bacteria	Lachnospiraceae bacterium G11	Firmicutes	Rumen
2606217752	Bacteria	Lachnospiraceae bacterium G41	Firmicutes	Rumen
2510461067	Bacteria	Lachnospiraceae bacterium JC7	Firmicutes	Rumen
2606217738	Bacteria	Lachnospiraceae bacterium KH1P17	Firmicutes	Rumen
2654588176	Bacteria	Lachnospiraceae bacterium KH1T2	Firmicutes	Rumen
2651870364	Bacteria	Lachnospiraceae bacterium KHCPX20	Firmicutes	Rumen
2623620511	Bacteria	Lachnospiraceae bacterium LC2019	Firmicutes	Rumen
2571042015	Bacteria	Lachnospiraceae bacterium MA2020	Firmicutes	Rumen
2561511145	Bacteria	Lachnospiraceae bacterium MC2017	Firmicutes	Rumen
2558860988	Bacteria	Lachnospiraceae bacterium MD2004	Firmicutes	Rumen
2558860167	Bacteria	Lachnospiraceae bacterium NC2004	Firmicutes	Rumen
2558860166	Bacteria	Lachnospiraceae bacterium NC2008	Firmicutes	Rumen
2561511232	Bacteria	Lachnospiraceae bacterium ND2006	Firmicutes	Rumen
2593339258	Bacteria	Lachnospiraceae bacterium NE2001	Firmicutes	Rumen
2593339166	Bacteria	Lachnospiraceae bacterium NK3A20	Firmicutes	Rumen
2524614706	Bacteria	Lachnospiraceae bacterium NK4A136	Firmicutes	Rumen
2524614703	Bacteria	Lachnospiraceae bacterium NK4A144	Firmicutes	Rumen
2524614704	Bacteria	Lachnospiraceae bacterium NK4A179	Firmicutes	Rumen
2657245270	Bacteria	Lachnospiraceae bacterium NLAE-zl-G231	Firmicutes	Rumen
2562617029	Bacteria	Lachnospiraceae bacterium P6A3	Firmicutes	Rumen
2558860128	Bacteria	Lachnospiraceae bacterium P6B14	Firmicutes	Rumen
2593339164	Bacteria	Lachnospiraceae bacterium RM5	Firmicutes	Rumen
2558860119	Bacteria	Lachnospiraceae bacterium V9D3004	Firmicutes	Rumen
2593339157	Bacteria	Lachnospiraceae bacterium XBB1006	Firmicutes	Rumen
2593339165	Bacteria	Lachnospiraceae bacterium XBB2008	Firmicutes	Rumen
2595698216	Bacteria	Lachnospiraceae bacterium XBD2001	Firmicutes	Rumen
2593339154	Bacteria	Lachnospiraceae bacterium XPB1003	Firmicutes	Rumen
2558860136	Bacteria	Lachnospiraceae bacterium YSB2008	Firmicutes	Rumen
2596583542	Bacteria	Lachnospiraceae bacterium YSD2013	Firmicutes	Rumen
2540341249	Bacteria	Lactobacillus brevis AG48	Firmicutes	Rumen
2582581252	Bacteria	Lactobacillus mucosae AGR63	Firmicutes	Rumen
2654588116	Bacteria	Lactobacillus mucosae KHPC15	Firmicutes	Rumen
2654588121	Bacteria	Lactobacillus mucosae WCC8	Firmicutes	Rumen
2558860970	Bacteria	Lactobacillus plantarum AG30	Firmicutes	Rumen
2521172681	Bacteria	Lactobacillus ruminis ATCC 27782	Firmicutes	Rumen
2654588114	Bacteria	Lactobacillus ruminis WC1T17	Firmicutes	Rumen
2651870362	Bacteria	Lactococcus garvieae M79	Firmicutes	Rumen
2630968759	Bacteria	Lactococcus lactis cremoris DPC6856	Firmicutes	Rumen
2571042907	Bacteria	Lactococcus lactis lactis 511	Firmicutes	Rumen
2582581266	Bacteria	Lampropedia hyalina DSM 16112	Proteobacteria	Rumen
2651870363	Bacteria	Megamonas sp. Calf98-2	Firmicutes	Rumen
2511231071	Bacteria	Megasphaera elsdenii DSM 20460	Firmicutes	Rumen
2627853554	Bacteria	Megasphaera elsdenii J1	Firmicutes	Rumen
2558309039	Bacteria	Megasphaera elsdenii T81	Firmicutes	Rumen
2593339209	Bacteria	Megasphaera elsdenii YE34	Firmicutes	Rumen
2630968343	Archaea	Methanobacterium formicicum BRM9	Euryarchaeota	Rumen
2551306657	Archaea	Methanobrevibacter boviskoreani JH1	Euryarchaeota	Rumen
2622736425	Archaea	Methanobrevibacter gottschalkii DSM 11977	Euryarchaeota	Rumen
2654588138	Archaea	Methanobrevibacter gottschalkii DSM 11978	Euryarchaeota	Rumen
2593339167	Archaea	Methanobrevibacter millerae DSM 16643	Euryarchaeota	Rumen
2654587756	Archaea	Methanobrevibacter millerae SM9	Euryarchaeota	Rumen
2593339150	Archaea	Methanobrevibacter olleyae DSM 16632	Euryarchaeota	Rumen
646311943	Archaea	Methanobrevibacter ruminantium M1	Euryarchaeota	Rumen
2524023089	Archaea	Methanobrevibacter ruminantium YE286 (filtered contigs)	Euryarchaeota	Rumen
2540341183	Archaea	Methanobrevibacter sp. AbM4	Euryarchaeota	Rumen
2667527400	Archaea	Methanobrevibacter sp. YE315	Euryarchaeota	Rumen
2622736427	Archaea	Methanobrevibacter thaueri DSM 11995	Euryarchaeota	Rumen
2622736428	Archaea	Methanobrevibacter woesei DSM 11979	Euryarchaeota	Rumen
2558860120	Archaea	Methanobrevibacter wolinii SH	Euryarchaeota	Rumen
2660238307	Archaea	Methanogenic archaeon ISO4-H5	Euryarchaeota	Rumen
2571042922	Archaea	Methanomicrobium mobile BP, DSM 1539	Euryarchaeota	Rumen
2634166439	Archaea	Methanosarcina barkeri CM1	Euryarchaeota	Rumen
2595698250	Archaea	Methanosarcina sp. DSM 11855	Euryarchaeota	Rumen
2606217812	Bacteria	Micrococcineae bacterium KH10	Actinobacteria	Rumen
2623620484	Bacteria	Micrococcus luteus VTM4R57	Actinobacteria	Rumen
2561511231	Bacteria	Mitsuokella jalaludinii DSM 13811	Firmicutes	Rumen
2654588210	Bacteria	Morganella morganii NLAE-zl-C84	Proteobacteria	Rumen
2606217754	Bacteria	Olsenella sp. KH2P3	Actinobacteria	Rumen
2651870308	Bacteria	Olsenella sp. KH3B4	Actinobacteria	Rumen
2606217797	Bacteria	Olsenella umbonata DSM 22619	Actinobacteria	Rumen
2660238784	Bacteria	Olsenella umbonata KHGC19	Actinobacteria	Rumen
2561511144	Bacteria	Oribacterium sp. FC2011	Firmicutes	Rumen
2657244910	Bacteria	Oribacterium sp. KHPX15	Firmicutes	Rumen
2524614682	Bacteria	Oribacterium sp. NK2B42	Firmicutes	Rumen
2561511133	Bacteria	Oribacterium sp. P6A1	Firmicutes	Rumen
2651870359	Bacteria	Oribacterium sp. WCC10	Firmicutes	Rumen
2551306563	Bacteria	Oscillibacter ruminantium GH1	Firmicutes	Rumen
2623620509	Bacteria	Oscillibacter sp. PC13	Firmicutes	Rumen
2606217777	Bacteria	Oxobacter pfennigii V5.2 (OXPF)	Firmicutes	Rumen
2540341205	Bacteria	Pediococcus acidilactici AGR20	Firmicutes	Rumen
2593339213	Bacteria	Peptostreptococcaceae bacterium pGA-8	Firmicutes	Rumen
2563366721	Bacteria	Peptostreptococcaceae bacterium VA2	Firmicutes	Rumen
2593339272	Bacteria	Peptostreptococcus anaerobius C	Firmicutes	Rumen
2654588127	Bacteria	Peptostreptococcus russellii Calf135	Firmicutes	Rumen
2593339273	Bacteria	Peptostreptococcus sp. D1	Firmicutes	Rumen
2651870357	Bacteria	Porphyromonadaceae bacterium KH3CP3RA	Bacteroidetes	Rumen
2654588140	Bacteria	Porphyromonadaceae bacterium KH3R12	Bacteroidetes	Rumen
2654588142	Bacteria	Porphyromonadaceae bacterium KHP3R9	Bacteroidetes	Rumen
2654588129	Bacteria	Porphyromonadaceae bacterium NLAE-zl-C104	Bacteroidetes	Rumen
2515154110	Bacteria	Porphyromonas levii DSM 23370	Bacteroidetes	Rumen
2585427562	Bacteria	Prauserella rugosa DSM 43194	Actinobacteria	Rumen
2526164514	Bacteria	Prevotella albensis DSM 11370	Bacteroidetes	Rumen
2556921667	Bacteria	Prevotella brevis ATCC 19188	Bacteroidetes	Rumen
2558860121	Bacteria	Prevotella brevis P6B11	Bacteroidetes	Rumen
2654588113	Bacteria	Prevotella bryantii KHPX14	Bacteroidetes	Rumen
2654588202	Bacteria	Prevotella ruminicola AR32	Bacteroidetes	Rumen
2596583684	Bacteria	Prevotella ruminicola ATCC 19189	Bacteroidetes	Rumen
2623620485	Bacteria	Prevotella ruminicola BPI-162	Bacteroidetes	Rumen
2623621019	Bacteria	Prevotella ruminicola BPI-34	Bacteroidetes	Rumen
2654588193	Bacteria	Prevotella ruminicola D31d	Bacteroidetes	Rumen
2558860122	Bacteria	Prevotella ruminicola Ga6B6	Bacteroidetes	Rumen
2654588175	Bacteria	Prevotella ruminicola KHT3	Bacteroidetes	Rumen
2524614711	Bacteria	Prevotella sp. AGR2160	Bacteroidetes	Rumen
2623620512	Bacteria	Prevotella sp. BP1-145	Bacteroidetes	Rumen
2623620508	Bacteria	Prevotella sp. BP1-148	Bacteroidetes	Rumen
2574179753	Bacteria	Prevotella sp. FD3004	Bacteroidetes	Rumen
2558860145	Bacteria	Prevotella sp. HUN102	Bacteroidetes	Rumen
2651870360	Bacteria	Prevotella sp. KH2C16	Bacteroidetes	Rumen
2606217814	Bacteria	Prevotella sp. KHP1	Bacteroidetes	Rumen
2606217765	Bacteria	Prevotella sp. KHP7	Bacteroidetes	Rumen
2606217810	Bacteria	Prevotella sp. LC2012	Bacteroidetes	Rumen
2558860990	Bacteria	Prevotella sp. MA2016	Bacteroidetes	Rumen
2623620457	Bacteria	Prevotella sp. NE3005	Bacteroidetes	Rumen
2561511222	Bacteria	Prevotella sp. P6B1	Bacteroidetes	Rumen
2558860126	Bacteria	Prevotella sp. P6B4	Bacteroidetes	Rumen
2562617035	Bacteria	Prevotella sp. RM4	Bacteroidetes	Rumen
2623621022	Bacteria	Prevotella sp. TC2-24	Bacteroidetes	Rumen
2623620552	Bacteria	Prevotella sp. TC2-28	Bacteroidetes	Rumen
2623620458	Bacteria	Prevotella sp. TF2-5	Bacteroidetes	Rumen
2593339271	Bacteria	Prevotellaceae bacterium HUN156	Bacteroidetes	Rumen
2623620487	Bacteria	Prevotellaceae bacterium KH2P17	Bacteroidetes	Rumen
2623620474	Bacteria	Prevotellaceae bacterium MN60	Bacteroidetes	Rumen
2558860125	Bacteria	Propionibacteriaceae bacterium P6A17	Actinobacteria	Rumen
2563366735	Bacteria	Propionibacterium sp. MB3007	Actinobacteria	Rumen
2561511080	Bacteria	Proteiniclasticum ruminis DSM 24773	Firmicutes	Rumen
2623620510	Bacteria	Proteus mirabilis NLAE-zl-G534	Proteobacteria	Rumen
2595698239	Bacteria	Pseudobutyrivibrio ruminis ACV-9	Firmicutes	Rumen
2524614685	Bacteria	Pseudobutyrivibrio ruminis AD2017	Firmicutes	Rumen
2524614837	Bacteria	Pseudobutyrivibrio ruminis CF1b	Firmicutes	Rumen
2596583532	Bacteria	Pseudobutyrivibrio ruminis DSM 9787	Firmicutes	Rumen
2561511221	Bacteria	Pseudobutyrivibrio ruminis HUN009	Firmicutes	Rumen
2596583543	Bacteria	Pseudobutyrivibrio sp AR14	Firmicutes	Rumen
2651870321	Bacteria	Pseudobutyrivibrio sp. 49	Firmicutes	Rumen
2593339240	Bacteria	Pseudobutyrivibrio sp. ACV-2	Firmicutes	Rumen
2593339268	Bacteria	Pseudobutyrivibrio sp. C4	Firmicutes	Rumen
2623620483	Bacteria	Pseudobutyrivibrio sp. JW11	Firmicutes	Rumen
2562617197	Bacteria	Pseudobutyrivibrio sp. LB2011	Firmicutes	Rumen
2558860980	Bacteria	Pseudobutyrivibrio sp. MD2005	Firmicutes	Rumen
2606217811	Bacteria	Pseudobutyrivibrio sp. NOR37	Firmicutes	Rumen
2606217763	Bacteria	Pseudobutyrivibrio sp. OR37	Firmicutes	Rumen
2606217737	Bacteria	Pseudobutyrivibrio sp. UC1225	Firmicutes	Rumen
2593339244	Bacteria	Pseudobutyrivibrio sp. YE44	Firmicutes	Rumen
2593339222	Bacteria	Pseudobutyrivibrio xylanivorans DSM 10317	Firmicutes	Rumen
2585428087	Bacteria	Pseudobutyrivibrio xylanivorans DSM 14809	Firmicutes	Rumen
2619618999	Bacteria	Pseudobutyrivibrio xylanivorans MA3014 (Draft1)	Firmicutes	Rumen
2551306113	Bacteria	Pseudochrobactrum sp. AO18b	Proteobacteria	Rumen
2623620518	Bacteria	Ruaniaceae bacterium KH17	Actinobacteria	Rumen
2595698241	Bacteria	Ruminobacter amylophilus DSM 1361	Proteobacteria	Rumen
2561511081	Bacteria	Ruminobacter sp. RM87	Proteobacteria	Rumen
2558860118	Bacteria	Ruminococcaceae bacterium AB4001	Firmicutes	Rumen
2558309033	Bacteria	Ruminococcaceae bacterium AE2021	Firmicutes	Rumen
2593339255	Bacteria	Ruminococcaceae bacterium D5	Firmicutes	Rumen
2596583597	Bacteria	Ruminococcaceae bacterium FB2012	Firmicutes	Rumen
2654588206	Bacteria	Ruminococcaceae bacterium KH2T8	Firmicutes	Rumen
2606217800	Bacteria	Ruminococcaceae bacterium KHP2	Firmicutes	Rumen
2593339217	Bacteria	Ruminococcaceae bacterium P7	Firmicutes	Rumen
2623621023	Bacteria	Ruminococcaceae bacterium R-25	Firmicutes	Rumen
2593339208	Bacteria	Ruminococcaceae bacterium YAD3003	Firmicutes	Rumen
2593339241	Bacteria	Ruminococcaceae bacterium YRB3002	Firmicutes	Rumen
649633094	Bacteria	Ruminococcus albus 7	Firmicutes	Rumen
2562617137	Bacteria	Ruminococcus albus 8	Firmicutes	Rumen
2540341206	Bacteria	Ruminococcus albus AD2013	Firmicutes	Rumen
2593339152	Bacteria	Ruminococcus albus AR67	Firmicutes	Rumen
2651870358	Bacteria	Ruminococcus albus KH2T6	Firmicutes	Rumen
2576861727	Bacteria	Ruminococcus albus SY3	Firmicutes	Rumen
2593339225	Bacteria	Ruminococcus bromii YE282	Firmicutes	Rumen
2571042740	Bacteria	Ruminococcus flavefaciens 007c	Firmicutes	Rumen
2547132412	Bacteria	Ruminococcus flavefaciens 17	Firmicutes	Rumen
2540341248	Bacteria	Ruminococcus flavefaciens AE3010	Firmicutes	Rumen
2546825524	Bacteria	Ruminococcus flavefaciens ATCC 19208	Firmicutes	Rumen
645951829	Bacteria	Ruminococcus flavefaciens FD-1	Firmicutes	Rumen
2558309013	Bacteria	Ruminococcus flavefaciens MA2007	Firmicutes	Rumen
2562617051	Bacteria	Ruminococcus flavefaciens MC2020	Firmicutes	Rumen
2558309005	Bacteria	Ruminococcus flavefaciens ND2009	Firmicutes	Rumen
2593339138	Bacteria	Ruminococcus flavefaciens SAb67	Firmicutes	Rumen
2606217757	Bacteria	Ruminococcus flavefaciens XPD3002	Firmicutes	Rumen
2623620473	Bacteria	Ruminococcus flavefaciens Y1	Firmicutes	Rumen
2593339145	Bacteria	Ruminococcus flavefaciens YAD2003	Firmicutes	Rumen
2593339237	Bacteria	Ruminococcus flavefaciens YL228	Firmicutes	Rumen
2593339146	Bacteria	Ruminococcus flavefaciens YRD2003	Firmicutes	Rumen
2545555826	Bacteria	Ruminococcus gnavus AGR2154	Firmicutes	Rumen
2558309012	Bacteria	Ruminococcus sp. FC2018	Firmicutes	Rumen
2565956529	Bacteria	Ruminococcus sp. HUN007	Firmicutes	Rumen
2563366504	Bacteria	Ruminococcus sp. NK3A76	Firmicutes	Rumen
2593339151	Bacteria	Ruminococcus sp. YE78	Firmicutes	Rumen
2608642105	Bacteria	Sarcina sp. DSM 11001	Firmicutes	Rumen
2582581261	Bacteria	Schwartzia succinivorans DSM 10502	Firmicutes	Rumen
2561511229	Bacteria	Selenomonas bovis 8-14-1	Firmicutes	Rumen
2518645620	Bacteria	Selenomonas bovis DSM 23594	Firmicutes	Rumen
2562617013	Bacteria	Selenomonas ruminantium AB3002	Firmicutes	Rumen
2558860977	Bacteria	Selenomonas ruminantium AC2024	Firmicutes	Rumen
2524614686	Bacteria	Selenomonas ruminantium ATCC 12561	Firmicutes	Rumen
2593339270	Bacteria	Selenomonas ruminantium C3	Firmicutes	Rumen
2595698242	Bacteria	Selenomonas ruminantium GACV-9	Firmicutes	Rumen
2654588174	Bacteria	Selenomonas ruminantium HD4	Firmicutes	Rumen
2654588177	Bacteria	Selenomonas ruminantium KH1T6	Firmicutes	Rumen
2654588115	Bacteria	Selenomonas ruminantium L14	Firmicutes	Rumen
2593339219	Bacteria	Selenomonas ruminantium lactilytica DSM 2872	Firmicutes	Rumen
2513237213	Bacteria	Selenomonas ruminantium lactilytica TAM6421	Firmicutes	Rumen
2654588117	Bacteria	Selenomonas ruminantium WCT3	Firmicutes	Rumen
2623620514	Bacteria	Selenomonas ruminantium Z108	Firmicutes	Rumen
2623620517	Bacteria	Selenomonas ruminatium S137	Firmicutes	Rumen
2563366600	Bacteria	Selenomonas sp. AE3005	Firmicutes	Rumen
2561511079	Bacteria	Selenomonas sp. FC4001	Firmicutes	Rumen
2562617002	Bacteria	Selenomonas sp. ND2010	Firmicutes	Rumen
2561511132	Bacteria	Sharpea azabuensis DSM 18934	Firmicutes	Rumen
2606217806	Bacteria	Sharpea azabuensis DSM 20406	Firmicutes	Rumen
2606217759	Bacteria	Sharpea azabuensis KH2P10	Firmicutes	Rumen
644736405	Bacteria	Slackia heliotrinireducens RHS 1, DSM 20476	Actinobacteria	Rumen
2561511068	Bacteria	Staphylococcus epidermidis AG42	Firmicutes	Rumen
2623620480	Bacteria	Staphylococcus epidermidis NLAE-zl-G239	Firmicutes	Rumen
2561511223	Bacteria	Streptococcus bovis 2B	Firmicutes	Rumen
2582580713	Bacteria	Streptococcus bovis AG46	Firmicutes	Rumen
2600255054	Bacteria	Streptococcus bovis ATCC 33317	Firmicutes	Rumen
2524614859	Bacteria	Streptococcus bovis B315	Firmicutes	Rumen
2623620585	Bacteria	Streptococcus bovis ES1	Firmicutes	Rumen
2524614842	Bacteria	Streptococcus bovis SN033	Firmicutes	Rumen
2654588192	Bacteria	Streptococcus equinus AR3	Firmicutes	Rumen
2593339267	Bacteria	Streptococcus equinus GA-1	Firmicutes	Rumen
2654588151	Bacteria	Streptococcus equinus H24	Firmicutes	Rumen
2585427973	Bacteria	Streptococcus equinus HC5 (new anno available)	Firmicutes	Rumen
2593339156	Bacteria	Streptococcus equinus JB1	Firmicutes	Rumen
2651870307	Bacteria	Streptococcus equinus MPR2	Firmicutes	Rumen
2654588204	Bacteria	Streptococcus equinus MPR4	Firmicutes	Rumen
2608642168	Bacteria	Streptococcus equinus pGA-7	Firmicutes	Rumen
2608642181	Bacteria	Streptococcus equinus pR-5	Firmicutes	Rumen
2651870306	Bacteria	Streptococcus equinus Sb04	Firmicutes	Rumen
2654588139	Bacteria	Streptococcus equinus Sb05	Firmicutes	Rumen
2654588197	Bacteria	Streptococcus equinus Sb09	Firmicutes	Rumen
2654588134	Bacteria	Streptococcus equinus Sb10	Firmicutes	Rumen
2654588137	Bacteria	Streptococcus equinus Sb13	Firmicutes	Rumen
2654588136	Bacteria	Streptococcus equinus Sb17	Firmicutes	Rumen
2654588130	Bacteria	Streptococcus equinus Sb18	Firmicutes	Rumen
2654588135	Bacteria	Streptococcus equinus Sb20	Firmicutes	Rumen
2654588207	Bacteria	Streptococcus equinus SI	Firmicutes	Rumen
2654588209	Bacteria	Streptococcus equinus Ye01	Firmicutes	Rumen
2606217751	Bacteria	Streptococcus gallolyticus LMG 15572	Firmicutes	Rumen
2595698218	Bacteria	Streptococcus gallolyticus VTM1R27	Firmicutes	Rumen
2606217755	Bacteria	Streptococcus gallolyticus VTM2R47	Firmicutes	Rumen
2608642166	Bacteria	Streptococcus gallolyticus VTM3R24	Firmicutes	Rumen
2593339212	Bacteria	Streptococcus henryi A-4	Firmicutes	Rumen
2654588198	Bacteria	Streptococcus sp. 45	Firmicutes	Rumen
2654588205	Bacteria	Streptococcus sp. NLAE-zl-C503	Firmicutes	Rumen
2654588123	Bacteria	Succiniclasticum ruminis DSM 9236	Firmicutes	Rumen
2623620478	Bacteria	Succiniclasticum ruminis DSM11005	Firmicutes	Rumen
2522125086	Bacteria	Succinimonas amylolytica DSM 2873	Proteobacteria	Rumen
2626541589	Bacteria	Succinivibrio dextrinosolvens 22B	Proteobacteria	Rumen
2595698228	Bacteria	Succinivibrio dextrinosolvens ACV-10	Proteobacteria	Rumen
2585428075	Bacteria	Succinivibrio dextrinosolvens DSM 3072	Proteobacteria	Rumen
2562617003	Bacteria	Succinivibrio dextrinosolvens H5	Proteobacteria	Rumen
2609460167	Bacteria	Synergistes jonesii 78-1	Synergistetes	Rumen
2501651219	Bacteria	Synergistetes Syn_Fa1	Synergistetes	Rumen
2565956561	Archaea	Thermoplasmatales archaeon BRNA1	Euryarchaeota	Rumen
2623620477	Bacteria	Treponema bryantii B25	Spirochaetes	Rumen
2524614681	Bacteria	Treponema bryantii NK4A124	Spirochaetes	Rumen
2606217736	Bacteria	Treponema bryantii XBD1002	Spirochaetes	Rumen
2509276055	Bacteria	Treponema saccharophilum PB, DSM 2985	Spirochaetes	Rumen
2558860124	Bacteria	Treponema sp. C6A8	Spirochaetes	Rumen
2513237291	Bacteria	Treponema sp. JC4	Spirochaetes	Rumen
2667527398	Archaea	Unclassified archaeon ISO4-G1	Euryarchaeota	Rumen
637000341	Bacteria	Wolinella succinogenes DSM 1740	Proteobacteria	Rumen
