# Supplementary material for: Cultivation and sequencing of rumen microbiome members from the Hungate1000 Collection
Source: Nat Biotechnol. 2018 Mar 19;36(4):359–67. doi: 10.1038/nbt.4110 (PMC6118326; doi:10.1038/nbt.4110)
Supplement: Supplementary Table 11 — List of Pfams that are over-represented (green highlight) or underrepresented (pink highlight) in the ruminal compared to the human intestinal isolate genomes. (XLSX 386 kb) [file 41587_2018_BFnbt4110_MOESM18_ESM.xlsx]

## Sheet: Q-val<0.001_edited
Pfam	Pfam Name	mean(group1)	variance(group1)	std.err(group1)	mean(group2)	variance(group2)	std.err(group2)	group1 (Rumen)/group2 (human) mean	pvalue	qvalue
pfam00553	Cellulose binding domain	0.000267287	5.07571e-07	3.32902e-05	1.34096e-05	6.71872e-09	4.16666e-06	19.9326	3.2019e-101	2.12844e-97
pfam10442	FIST C domain	0.000245907	1.67817e-07	1.91419e-05	1.27509e-05	4.75864e-09	3.5066e-06	19.2855	2.03526e-83	6.76465e-80
pfam06165	Glycosyltransferase family 36	0.000293206	1.05353e-07	1.51667e-05	6.48249e-05	3.49511e-08	9.50331e-06	4.52305	5.67669e-50	4.19283e-47
pfam17167	Glyco_hydro_36 - Glycosyl hydrolase 36 superfamily, catalytic domain	0.000301421	1.08773e-07	1.54109e-05	7.79112e-05	3.9435e-08	1.00945e-05	3.86878	1.84503e-45	8.17651e-43
pfam03382	Mycoplasma protein of unknown function, DUF285	0.000277141	6.91415e-07	3.88541e-05	7.03196e-05	1.3857e-07	1.89225e-05	3.94116	1.77504e-59	2.94988e-56
pfam00135	Carboxylesterase family	0.000285481	1.99963e-07	2.0895e-05	8.28206e-05	5.78607e-08	1.22275e-05	3.44698	2.77259e-39	9.70032e-37
pfam00722	Glycosyl hydrolases family 16	0.000296307	1.7972e-07	1.98091e-05	9.51098e-05	5.52396e-08	1.19473e-05	3.11543	1.77021e-25	2.40151e-23
pfam16927	N-terminal 7TM region of histidine kinase	0.000245733	1.53374e-07	1.82997e-05	5.7924e-05	3.16193e-08	9.039e-06	4.24234	1.06322e-41	3.9265e-39
pfam02927	N-terminal ig-like domain of cellulase	0.000221969	1.49353e-07	1.80582e-05	3.86433e-05	2.34822e-08	7.78957e-06	5.74405	4.53793e-45	1.88535e-42
pfam12773	Double zinc ribbon	0.000319747	3.14279e-07	2.61954e-05	0.000136504	1.9799e-07	2.26186e-05	2.3424	1.20444e-26	1.96964e-24
pfam12996	DUF based on E. rectale Gene description (DUF3880)	0.000208735	2.05e-07	2.11565e-05	2.84318e-05	2.60587e-08	8.2058e-06	7.34161	5.04136e-51	4.78745e-48
pfam03415	Clostripain family	0.00025228	1.0472e-07	1.51211e-05	7.28928e-05	2.58184e-08	8.16787e-06	3.46097	7.60724e-28	1.33076e-25
pfam14262	Domain of unknown function (DUF4353)	0.00024196	1.33172e-07	1.70519e-05	6.26259e-05	2.39892e-08	7.87322e-06	3.86357	2.90281e-36	8.04012e-34
pfam02129	X-Pro dipeptidyl-peptidase (S15 family)	0.000327663	9.09887e-08	1.40949e-05	0.000151608	5.16547e-08	1.15531e-05	2.16125	3.06028e-18	1.66746e-16
pfam00112	Papain family cysteine protease	0.000256299	2.99549e-07	2.55741e-05	8.49005e-05	3.01877e-08	8.83201e-06	3.01882	8.53854e-25	1.03199e-22
pfam00457	Glycosyl hydrolases family 11	0.000162435	4.75989e-07	3.22378e-05	1.15305e-06	5.14524e-10	1.15305e-06	140.874	1.12996e-70	2.50377e-67
pfam00520	Ion transport protein	0.00021732	6.55106e-08	1.19598e-05	5.97908e-05	1.61514e-08	6.46025e-06	3.63467	1.50727e-26	2.33012e-24
pfam16316	Domain of unknown function (DUF4956)	0.000243979	7.91041e-08	1.31422e-05	8.70475e-05	3.10444e-08	8.95645e-06	2.80283	7.02357e-29	1.41481e-26
pfam17202	sCache_3_3 - Single cache domain 3	0.000171567	9.15362e-08	1.41372e-05	1.73632e-05	6.22168e-09	4.00958e-06	9.88107	1.19133e-47	6.09176e-45
pfam09359	VTC domain	0.000242442	7.6064e-08	1.28872e-05	8.89477e-05	2.90376e-08	8.66213e-06	2.72567	1.64849e-27	2.8098e-25
pfam13421	SPFH domain-Band 7 family	0.00024563	6.55369e-08	1.19622e-05	0.000103614	3.33795e-08	9.28719e-06	2.37062	1.72957e-22	1.67372e-20
pfam14697	4Fe-4S dicluster domain	0.000286031	1.06763e-07	1.52679e-05	0.000149545	6.29485e-08	1.27537e-05	1.91268	1.18444e-14	4.12226e-13
pfam08984	Domain of unknown function (DUF1858)	0.00027417	6.49207e-08	1.19058e-05	0.000138445	4.98619e-08	1.13509e-05	1.98036	2.85621e-19	1.75801e-17
pfam13023	HD domain	0.000285888	9.95308e-08	1.47416e-05	0.000152485	4.55825e-08	1.08528e-05	1.87486	1.32202e-16	5.85869e-15
pfam04854	Protein of unknown function, DUF624	0.000280245	1.50897e-07	1.81513e-05	0.000148181	8.51149e-08	1.48302e-05	1.89123	3.58091e-17	1.71251e-15
pfam05389	Negative regulator of genetic competence (MecA)	0.000248844	9.48342e-08	1.43896e-05	0.000119135	3.19338e-08	9.08384e-06	2.08876	6.711e-20	4.37363e-18
pfam07745	Glycosyl hydrolase family 53	0.000199597	8.23955e-08	1.34128e-05	7.01397e-05	3.21668e-08	9.11693e-06	2.84571	4.08378e-22	3.61956e-20
pfam00142	4Fe-4S iron sulfur cluster binding proteins, NifH/frxC family	0.000187374	9.15548e-08	1.41386e-05	5.79278e-05	4.5532e-08	1.08468e-05	3.23461	2.91335e-22	2.72765e-20
pfam13367	Protease prsW family	0.000183125	6.36799e-08	1.17915e-05	5.38553e-05	2.544e-08	8.10781e-06	3.40031	1.65703e-28	3.23972e-26
pfam01564	Spermine/spermidine synthase	0.00023908	7.37737e-08	1.26917e-05	0.000110277	3.06919e-08	8.90546e-06	2.168	7.79847e-20	5.033e-18
pfam13780	Domain of unknown function (DUF4176)	0.000157388	2.8708e-07	2.50362e-05	3.48321e-05	1.57641e-08	6.38232e-06	4.51847	3.04405e-20	2.04395e-18
pfam01248	Ribosomal protein L7Ae/L30e/S12e/Gadd45 family	0.000302138	6.36599e-08	1.17896e-05	0.000180989	4.82786e-08	1.11692e-05	1.66937	5.14199e-11	1.05497e-09
pfam12158	Protein of unknown function (DUF3592)	0.000158283	1.61432e-07	1.87743e-05	3.72914e-05	1.17997e-08	5.52179e-06	4.24451	1.44239e-26	2.28291e-24
pfam13151	Protein of unknown function (DUF3990)	0.000247713	1.15194e-07	1.58593e-05	0.000127009	6.99737e-08	1.34466e-05	1.95035	9.32886e-15	3.37028e-13
pfam07179	SseB protein N-terminal domain	0.000238219	9.73081e-08	1.45761e-05	0.000118604	4.55174e-08	1.08451e-05	2.00852	7.05794e-14	2.1822e-12
pfam01871	AMMECR1	0.000162109	3.138e-08	8.27739e-06	4.29343e-05	1.33576e-08	5.87502e-06	3.77574	3.98928e-25	5.09971e-23
pfam07486	Cell Wall Hydrolase	0.000269412	1.21637e-07	1.62967e-05	0.000152155	7.72469e-08	1.41281e-05	1.77064	5.53153e-11	1.12793e-09
pfam01339	CheB methylesterase	0.000192655	6.73156e-08	1.21234e-05	7.63124e-05	2.3799e-08	7.84195e-06	2.52456	1.3036e-16	5.81584e-15
pfam14393	Domain of unknown function (DUF4422)	0.000190946	9.40623e-08	1.4331e-05	7.76842e-05	3.84696e-08	9.97019e-06	2.45798	5.38499e-20	3.5442e-18
pfam03008	Archaea bacterial proteins of unknown function	0.000239986	1.21146e-07	1.62638e-05	0.000127067	5.84349e-08	1.2288e-05	1.88866	7.80429e-14	2.3891e-12
pfam02561	Flagellar protein FliS	0.000211416	6.83503e-08	1.22162e-05	9.85361e-05	3.07306e-08	8.91108e-06	2.14557	1.01432e-16	4.61823e-15
pfam13466	STAS domain	0.000180657	1.05634e-07	1.51869e-05	6.80782e-05	2.89225e-08	8.64495e-06	2.65367	8.57357e-17	3.98548e-15
pfam00188	Cysteine-rich secretory protein family	0.000284312	1.37941e-07	1.73546e-05	0.000172113	6.98131e-08	1.34311e-05	1.65189	3.24259e-13	9.09492e-12
pfam07866	Protein of unknown function (DUF1653)	0.000194017	4.02609e-08	9.37581e-06	8.2295e-05	2.46984e-08	7.98875e-06	2.35758	3.38104e-16	1.43155e-14
pfam16640	Bacterial Ig-like domain (group 3)	0.000193884	2.1126e-06	6.79166e-05	8.31571e-05	6.75516e-07	4.17794e-05	2.33154	1.80507e-12	4.54512e-11
pfam02903	Alpha amylase, N-terminal ig-like domain	0.000221475	9.65918e-08	1.45224e-05	0.000111263	3.42316e-08	9.40499e-06	1.99055	4.99985e-16	2.06436e-14
pfam02655	ATP-grasp domain	0.000184806	1.03043e-07	1.49995e-05	7.53872e-05	4.0594e-08	1.02418e-05	2.45143	4.84539e-14	1.57119e-12
pfam00079	Serpin (serine protease inhibitor)	0.000159182	8.0365e-08	1.32465e-05	5.01738e-05	1.49346e-08	6.21213e-06	3.17261	1.29657e-20	8.88545e-19
pfam08244	Glycosyl hydrolases family 32 C terminal	0.000276119	1.07271e-07	1.53041e-05	0.000167423	5.22607e-08	1.16207e-05	1.64922	1.72712e-09	2.7206e-08
pfam04432	Coenzyme F420 hydrogenase/dehydrogenase, beta subunit C terminus	0.000237836	1.96136e-07	2.06941e-05	0.000131079	7.38584e-08	1.38148e-05	1.81445	2.47814e-09	3.76963e-08
pfam14535	AMP-binding enzyme C-terminal domain	0.000271192	1.20555e-07	1.62241e-05	0.000164551	9.17476e-08	1.53972e-05	1.64807	2.44556e-06	1.96101e-05
pfam12900	Pyridoxamine 5'-phosphate oxidase	0.000306787	6.46957e-08	1.18852e-05	0.00020017	4.92491e-08	1.12809e-05	1.53263	1.85292e-08	2.39169e-07
pfam11258	Protein of unknown function (DUF3048)	0.000162958	6.87311e-08	1.22502e-05	5.67289e-05	1.73114e-08	6.68822e-06	2.87258	2.57404e-19	1.59914e-17
pfam07195	Flagellar hook-associated protein 2 C-terminus	0.000204146	6.61908e-08	1.20217e-05	9.80118e-05	3.08816e-08	8.93294e-06	2.08287	6.85183e-16	2.79431e-14
pfam00697	N-(5'phosphoribosyl)anthranilate (PRA) isomerase	0.000293669	2.7842e-08	7.79682e-06	0.00018821	3.27458e-08	9.19862e-06	1.56033	1.11803e-08	1.52608e-07
pfam06695	Putative small multi-drug export protein	0.000175588	3.04353e-08	8.15184e-06	7.08947e-05	2.18468e-08	7.51343e-06	2.47675	4.91933e-16	2.04381e-14
pfam05872	Bacterial protein of unknown function (DUF853)	0.00013836	3.63276e-08	8.90606e-06	3.4878e-05	1.21368e-08	5.60011e-06	3.96698	7.91908e-21	5.66039e-19
pfam02016	LD-carboxypeptidase	0.000242936	6.86716e-08	1.22449e-05	0.000139842	4.25677e-08	1.04878e-05	1.73722	7.24424e-12	1.67207e-10
pfam13690	Chemotaxis phosphatase CheX	0.000137214	6.06162e-08	1.15043e-05	3.42297e-05	1.37619e-08	5.96325e-06	4.00862	1.01563e-24	1.2056e-22
pfam01960	ArgJ family	0.000260219	2.5253e-08	7.42547e-06	0.000157785	3.44598e-08	9.43628e-06	1.64921	6.86638e-10	1.198e-08
pfam16738	Starch-binding module 26	0.000130406	1.0767e-07	1.53325e-05	2.85527e-05	5.79815e-08	1.22402e-05	4.56718	1.31561e-24	1.50783e-22
pfam03961	Protein of unknown function (DUF342)	0.000171351	6.13319e-08	1.15721e-05	6.98858e-05	3.56125e-08	9.59281e-06	2.45188	1.56297e-22	1.55071e-20
pfam07194	P2 response regulator binding domain	0.000141725	3.01054e-08	8.10754e-06	4.06596e-05	8.98807e-09	4.81923e-06	3.48564	1.63186e-19	1.0236e-17
pfam03102	NeuB family	0.000196291	6.63931e-08	1.20401e-05	9.67822e-05	4.41994e-08	1.06869e-05	2.02817	7.62986e-17	3.57177e-15
pfam12541	Protein of unknown function (DUF3737)	0.000177511	3.39295e-08	8.60709e-06	7.82378e-05	2.56711e-08	8.14455e-06	2.26886	4.02506e-13	1.10563e-11
pfam14014	Protein of unknown function (DUF4230)	0.000178739	6.67007e-08	1.20679e-05	7.94895e-05	3.1322e-08	8.99641e-06	2.24859	3.79781e-19	2.29507e-17
pfam01531	Glycosyl transferase family 11	0.000162773	9.02224e-08	1.40354e-05	6.36984e-05	3.59453e-08	9.63753e-06	2.55536	1.11325e-17	5.60624e-16
pfam02156	Glycosyl hydrolase family 26	0.000171757	1.44236e-07	1.77462e-05	7.3265e-05	5.65448e-08	1.20876e-05	2.34432	2.44641e-13	7.07058e-12
pfam02120	Flagellar hook-length control protein FliK	0.000202536	6.53839e-08	1.19482e-05	0.000104916	4.26737e-08	1.05009e-05	1.93046	4.89808e-14	1.58057e-12
pfam07876	Stress responsive A/B Barrel Domain	0.000172847	4.19631e-08	9.57196e-06	7.53014e-05	1.79557e-08	6.81154e-06	2.2954	3.78595e-13	1.04427e-11
pfam12724	Flavodoxin domain	0.000304768	1.31783e-07	1.69628e-05	0.000207842	6.66185e-08	1.31202e-05	1.46634	4.72612e-06	3.49462e-05
pfam13710	ACT domain	0.00024923	4.63827e-08	1.00634e-05	0.000152812	4.07509e-08	1.02616e-05	1.63097	2.05613e-07	2.16609e-06
pfam07683	Cobalamin synthesis protein cobW C-terminal domain	0.000270341	7.7059e-08	1.29712e-05	0.000174314	4.25839e-08	1.04898e-05	1.55089	3.53845e-07	3.52938e-06
pfam12010	Domain of unknown function (DUF3502)	0.000159527	1.49393e-07	1.80606e-05	6.41825e-05	9.71669e-08	1.58454e-05	2.48553	4.17434e-16	1.75625e-14
pfam02900	Catalytic LigB subunit of aromatic ring-opening dioxygenase	0.000168091	4.22754e-08	9.60752e-06	7.27626e-05	2.47384e-08	7.99522e-06	2.31013	4.83471e-09	7.0634e-08
pfam00401	ATP synthase, Delta/Epsilon chain, long alpha-helix domain	0.000273142	5.20036e-08	1.06557e-05	0.000178074	3.59619e-08	9.63976e-06	1.53387	1.16612e-08	1.58199e-07
pfam09986	Uncharacterized protein conserved in bacteria (DUF2225)	0.000108467	2.3483e-08	7.16052e-06	1.39503e-05	3.83964e-09	3.14985e-06	7.77527	3.47382e-28	6.59773e-26
pfam05050	Methyltransferase FkbM domain	0.000147197	7.15112e-08	1.24955e-05	5.29753e-05	2.90118e-08	8.65829e-06	2.7786	1.07995e-17	5.4801e-16
pfam11457	Protein of unknown function (DUF3021)	0.000191051	8.83715e-08	1.38907e-05	9.68807e-05	5.25598e-08	1.16539e-05	1.97202	1.106e-14	3.91068e-13
pfam03186	CobD/Cbib protein	0.000217293	3.19202e-08	8.34834e-06	0.000123185	2.25325e-08	7.63044e-06	1.76396	3.28126e-08	4.02436e-07
pfam01888	CbiD	0.000201243	3.37019e-08	8.57816e-06	0.00010719	2.08844e-08	7.34608e-06	1.87744	2.55183e-09	3.87287e-08
pfam01312	FlhB HrpN YscU SpaS Family	0.000262993	9.86904e-08	1.46793e-05	0.000169827	9.31283e-08	1.55126e-05	1.54859	1.45522e-10	2.79581e-09
pfam08291	Peptidase M15	0.000123425	2.59671e-07	2.38111e-05	3.04116e-05	1.63318e-08	6.49623e-06	4.05849	3.15871e-21	2.35925e-19
pfam00211	Adenylate and Guanylate cyclase catalytic domain	0.000114918	1.96056e-07	2.06899e-05	2.19272e-05	7.90365e-09	4.51917e-06	5.2409	1.29712e-21	1.03886e-19
pfam00962	Adenosine/AMP deaminase	0.000215836	5.54259e-08	1.10008e-05	0.000123339	3.36664e-08	9.32702e-06	1.74994	1.95878e-09	3.04226e-08
pfam06961	Protein of unknown function (DUF1294)	0.000211668	3.56205e-08	8.81895e-06	0.000119567	2.53318e-08	8.09054e-06	1.77028	1.99246e-09	3.08736e-08
pfam13287	Fn3 associated	0.000199025	1.44287e-07	1.77493e-05	0.000106985	6.63695e-08	1.30957e-05	1.8603	1.07526e-07	1.18733e-06
pfam10688	Bacterial inner membrane protein	0.000119555	3.56016e-08	8.81662e-06	2.78722e-05	7.32763e-09	4.35137e-06	4.2894	2.45964e-16	1.07568e-14
pfam03412	Peptidase C39 family	0.00025714	1.4436e-07	1.77538e-05	0.000166673	1.10054e-07	1.68635e-05	1.54278	2.81123e-06	2.22205e-05
pfam04422	Coenzyme F420 hydrogenase/dehydrogenase, beta subunit N-term	0.000191388	1.77772e-07	1.97015e-05	0.000101266	5.48828e-08	1.19087e-05	1.88995	1.61565e-07	1.72391e-06
pfam04740	LXG domain of WXG superfamily	0.000130441	2.31771e-07	2.24956e-05	4.10985e-05	5.38216e-08	1.1793e-05	3.17387	2.6742e-09	4.03097e-08
pfam01739	CheR methyltransferase, SAM binding domain	0.000184738	5.06918e-08	1.05205e-05	9.55136e-05	2.6355e-08	8.25231e-06	1.93415	1.17372e-09	1.92647e-08
pfam15979	Glycosyl hydrolase family 115	0.000161746	8.27545e-08	1.3442e-05	7.25986e-05	5.01878e-08	1.13879e-05	2.22795	2.80242e-08	3.46907e-07
pfam06182	ABC-2 family transporter protein	0.000155407	1.00058e-07	1.47806e-05	6.68166e-05	4.79274e-08	1.11285e-05	2.32587	7.55112e-14	2.32387e-12
pfam05523	WxcM-like, C-terminal	0.000134228	5.53525e-08	1.09935e-05	4.57577e-05	2.08509e-08	7.34018e-06	2.93345	1.61002e-15	6.37056e-14
pfam12695	Alpha/beta hydrolase family	0.000131436	3.1583e-08	8.30413e-06	4.35433e-05	1.26489e-08	5.71704e-06	3.01851	4.50619e-15	1.70197e-13
pfam01139	tRNA-splicing ligase RtcB	0.000177812	6.73576e-08	1.21272e-05	8.99619e-05	2.84696e-08	8.577e-06	1.97652	2.49277e-07	2.58915e-06
pfam00942	Cellulose binding domain	9.56237e-05	1.2527e-07	1.65383e-05	7.97083e-06	8.12298e-09	4.58144e-06	11.9967	9.28838e-34	2.46976e-31
pfam13684	Dihydroxyacetone kinase family	0.000301634	6.15951e-08	1.15969e-05	0.000213987	6.383e-08	1.28427e-05	1.40959	7.62404e-10	1.31637e-08
pfam06013	Proteins of 100 residues with WXG	0.000195169	1.88332e-07	2.02782e-05	0.000107984	7.72488e-08	1.41283e-05	1.80739	2.86244e-13	8.2017e-12
pfam01050	Mannose-6-phosphate isomerase	0.000159641	5.02791e-08	1.04776e-05	7.26817e-05	2.40215e-08	7.87851e-06	2.19643	5.57916e-13	1.52521e-11
pfam01634	ATP phosphoribosyltransferase	0.000318036	2.06244e-08	6.71055e-06	0.000231106	2.54995e-08	8.11728e-06	1.37615	4.14884e-05	0.000227927
pfam14057	GGGtGRT protein	0.000207713	2.50968e-08	7.40247e-06	0.000120824	2.28038e-08	7.67623e-06	1.71914	4.44765e-08	5.31753e-07
pfam03885	Protein of unknown function (DUF327)	0.00010691	2.11807e-08	6.80044e-06	2.0759e-05	4.74495e-09	3.50155e-06	5.15006	4.39089e-21	3.24313e-19
pfam01051	Initiator Replication protein	0.00018199	1.52106e-07	1.82238e-05	9.59326e-05	5.89922e-08	1.23464e-05	1.89706	5.51364e-14	1.73704e-12
pfam04519	Polymer-forming cytoskeletal	0.000171962	6.53385e-08	1.19441e-05	8.63281e-05	3.35678e-08	9.31335e-06	1.99195	2.44641e-13	7.07058e-12
pfam03705	CheR methyltransferase, all-alpha domain	0.000165514	3.29918e-08	8.48732e-06	7.99511e-05	2.20899e-08	7.55511e-06	2.07019	6.49441e-10	1.14209e-08
pfam16654	Diaminopimelic acid dehydrogenase C-terminal domain	0.000185356	2.39648e-08	7.2336e-06	9.99248e-05	1.85812e-08	6.92917e-06	1.85496	5.84721e-09	8.43146e-08
pfam14386	Domain of unknown function (DUF4417)	0.000107015	7.84494e-08	1.30877e-05	2.17232e-05	1.12844e-08	5.39987e-06	4.92629	1.77054e-20	1.20097e-18
pfam14512	Putative TM nitroreductase	0.00017981	6.07101e-08	1.15132e-05	9.48278e-05	3.52414e-08	9.5427e-06	1.89617	3.3786e-11	7.09468e-10
pfam07826	IMP cyclohydrolase-like protein	0.000156305	2.80844e-08	7.83069e-06	7.16164e-05	1.79956e-08	6.81911e-06	2.18253	1.04599e-11	2.38122e-10
pfam07934	8-oxoguanine DNA glycosylase, N-terminal domain	0.000151801	3.06244e-08	8.17714e-06	6.74598e-05	1.80219e-08	6.82408e-06	2.25025	1.40562e-12	3.57999e-11
pfam14524	Wzt C-terminal domain	0.000129916	3.32861e-08	8.52508e-06	4.56272e-05	1.17048e-08	5.49954e-06	2.84733	3.89154e-15	1.47822e-13
pfam13165	Protein of unknown function (DUF4001)	0.000164049	2.5074e-08	7.3991e-06	8.09324e-05	2.02659e-08	7.23649e-06	2.02699	1.24803e-12	3.26621e-11
pfam03975	CheD chemotactic sensory transduction	0.000123926	2.26755e-08	7.03633e-06	4.09488e-05	8.97225e-09	4.81499e-06	3.02636	3.12933e-14	1.0401e-12
pfam01502	Phosphoribosyl-AMP cyclohydrolase	0.000311379	1.3167e-08	5.36181e-06	0.000228992	2.40359e-08	7.88087e-06	1.35978	5.28449e-05	0.000277256
pfam13290	Chitobiase/beta-hexosaminidase C-terminal domain	0.00019811	9.19526e-08	1.41693e-05	0.000115847	6.74983e-08	1.32066e-05	1.71011	3.39456e-07	3.39837e-06
pfam01890	Cobalamin synthesis G C-terminus	0.000188984	2.90307e-08	7.96152e-06	0.00010678	2.02047e-08	7.22554e-06	1.76984	2.92895e-07	2.97707e-06
pfam12945	Flagellar protein YcgR	0.000103853	2.42529e-08	7.27695e-06	2.20226e-05	5.35157e-09	3.71865e-06	4.71575	9.67721e-19	5.5938e-17
pfam01431	Peptidase family M13	0.000227821	7.09479e-08	1.24462e-05	0.000146033	5.9766e-08	1.24272e-05	1.56006	9.09646e-11	1.81586e-09
pfam02677	Uncharacterized BCR, COG1636	0.000247724	2.37031e-08	7.194e-06	0.000165971	3.50494e-08	9.51666e-06	1.49257	1.73537e-08	2.25308e-07
pfam02283	Cobinamide kinase / cobinamide phosphate guanyltransferase	0.000250511	6.09908e-08	1.15398e-05	0.000169035	4.57144e-08	1.08685e-05	1.48201	1.10674e-05	7.34228e-05
pfam00218	Indole-3-glycerol phosphate synthase	0.000300529	1.96769e-08	6.55459e-06	0.000219201	4.7015e-08	1.10221e-05	1.37102	2.69325e-06	2.14154e-05
pfam08481	GBS Bsp-like repeat	0.000134267	1.77939e-07	1.97108e-05	5.29908e-05	6.79238e-08	1.32482e-05	2.53377	9.49441e-11	1.88963e-09
pfam12611	Protein of unknown function (DUF3766)	0.000108094	2.58453e-08	7.51205e-06	2.69123e-05	6.14685e-09	3.98539e-06	4.01653	2.8857e-17	1.40019e-15
pfam01493	GXGXG motif	0.000287685	2.66699e-08	7.63093e-06	0.000206633	3.41718e-08	9.39676e-06	1.39225	3.14545e-05	0.000178406
pfam02632	BioY family	0.000324064	5.23483e-08	1.0691e-05	0.000243134	5.89026e-08	1.23371e-05	1.33286	6.98441e-07	6.47538e-06
pfam13414	TPR repeat	0.000189989	1.47232e-07	1.79295e-05	0.000109849	4.6226e-08	1.09292e-05	1.72955	2.00147e-05	0.000121726
pfam05649	Peptidase family M13	0.000228497	7.25221e-08	1.25835e-05	0.000148498	6.42785e-08	1.28878e-05	1.53872	3.5218e-10	6.43158e-09
pfam06245	Protein of unknown function (DUF1015)	0.000193451	2.7201e-08	7.70655e-06	0.000114165	2.16264e-08	7.47544e-06	1.69449	2.66041e-07	2.75353e-06
pfam11760	Cobalamin synthesis G N-terminal	0.000185881	2.90903e-08	7.96969e-06	0.000107027	2.11527e-08	7.39311e-06	1.73676	5.3846e-07	5.12072e-06
pfam13338	Transcriptional regulator, AbiEi antitoxin, Type IV TA system	0.000269738	1.70297e-07	1.92828e-05	0.000190887	1.04384e-07	1.64233e-05	1.41308	4.57189e-06	3.40329e-05
pfam01880	Desulfoferrodoxin	0.000199165	4.87918e-08	1.03214e-05	0.000120321	3.94119e-08	1.00916e-05	1.65529	8.14053e-08	9.29788e-07
pfam04025	Domain of unknown function (DUF370)	0.000167425	5.72327e-08	1.11787e-05	8.89407e-05	4.00265e-08	1.01699e-05	1.88243	1.43734e-09	2.31562e-08
pfam16369	C-terminal of Glycosyl hydrolases family 43	0.000106499	4.10803e-08	9.47074e-06	2.8187e-05	1.21755e-08	5.60902e-06	3.77832	5.70187e-17	2.68815e-15
pfam06018	CodY GAF-like domain	0.000167518	2.82099e-08	7.84817e-06	8.93273e-05	1.91634e-08	7.03689e-06	1.87533	6.62045e-09	9.40365e-08
pfam02535	ZIP Zinc transporter	0.000293357	3.6503e-08	8.92753e-06	0.000215296	6.1104e-08	1.25655e-05	1.36258	1.79704e-06	1.49508e-05
pfam14199	Domain of unknown function (DUF4317)	0.000155471	4.3897e-08	9.79005e-06	7.76328e-05	2.84832e-08	8.57904e-06	2.00265	7.09821e-10	1.23198e-08
pfam00475	Imidazoleglycerol-phosphate dehydratase	0.000308594	1.27288e-08	5.27183e-06	0.000230761	2.42255e-08	7.91191e-06	1.33729	0.000129837	0.000595229
pfam13333	Integrase core domain	0.00028214	3.69071e-07	2.83872e-05	0.000204886	4.27368e-07	3.32312e-05	1.37706	1.15207e-09	1.89562e-08
pfam01523	Putative modulator of DNA gyrase	0.000214632	1.2866e-07	1.67606e-05	0.00013758	6.71238e-08	1.31699e-05	1.56006	0.000136312	0.000616411
pfam05857	TraX protein	0.000248479	9.21019e-08	1.41808e-05	0.00017164	7.25666e-08	1.36934e-05	1.44768	2.26446e-06	1.83348e-05
pfam04294	VanW like protein	0.000215289	6.69212e-08	1.20878e-05	0.000138856	5.06666e-08	1.14421e-05	1.55045	1.2765e-06	1.11504e-05
pfam08222	CodY helix-turn-helix domain	0.000166138	2.7312e-08	7.72225e-06	8.97246e-05	1.91533e-08	7.03504e-06	1.85164	1.61378e-08	2.12006e-07
pfam10509	Galactokinase galactose-binding signature	0.000298703	3.36706e-08	8.57418e-06	0.000222482	3.81298e-08	9.92605e-06	1.3426	1.93375e-05	0.000118475
pfam08367	Peptidase M16C associated	0.000168316	3.30176e-08	8.49064e-06	9.22098e-05	2.48173e-08	8.00797e-06	1.82536	1.79099e-11	3.91628e-10
pfam13308	YARHG domain	0.000136021	7.27917e-08	1.26069e-05	6.03452e-05	2.58041e-08	8.16561e-06	2.25406	1.32703e-09	2.15681e-08
pfam16569	Gram-positive pilin backbone subunit 2, Cna-B-like domain	0.000188798	1.32951e-07	1.70378e-05	0.0001134	9.08699e-08	1.53234e-05	1.66488	6.98259e-08	8.11475e-07
pfam00290	Tryptophan synthase alpha chain	0.000301093	1.56107e-08	5.8382e-06	0.00022584	3.62288e-08	9.67546e-06	1.33321	2.13671e-05	0.000128773
pfam02571	Precorrin-6x reductase CbiJ/CobK	0.000177634	2.74858e-08	7.74679e-06	0.000102404	1.97754e-08	7.14836e-06	1.73463	7.13648e-07	6.59315e-06
pfam01187	Macrophage migration inhibitory factor (MIF)	0.000115238	2.97928e-08	8.06534e-06	4.03817e-05	1.50629e-08	6.23876e-06	2.85372	3.98306e-17	1.89122e-15
pfam03537	Glycoside-hydrolase family GH114	8.69397e-05	2.62363e-08	7.56865e-06	1.24796e-05	4.07946e-09	3.24673e-06	6.96652	1.73681e-21	1.32705e-19
pfam13535	ATP-grasp domain	0.000142889	8.73712e-08	1.38118e-05	6.87115e-05	2.67396e-08	8.31232e-06	2.07955	6.9844e-10	1.2154e-08
pfam02654	Cobalamin-5-phosphate synthase	0.000202387	2.85015e-08	7.88862e-06	0.000128439	2.18975e-08	7.52215e-06	1.57574	3.00608e-05	0.000172712
pfam04468	PSP1 C-terminal conserved region	0.000259909	1.85764e-08	6.36867e-06	0.000186392	2.35155e-08	7.79509e-06	1.39443	2.08228e-05	0.000125804
pfam12669	Virus attachment protein p12 family	0.000206683	4.50974e-08	9.923e-06	0.00013348	3.32535e-08	9.26964e-06	1.54841	1.87319e-06	1.54875e-05
pfam04347	Flagellar biosynthesis protein, FliO	0.000127598	2.18788e-08	6.91161e-06	5.45564e-05	1.30143e-08	5.79901e-06	2.33884	6.76979e-10	1.18738e-08
pfam10996	Beta-Casp domain	0.000150012	3.53609e-08	8.78676e-06	7.69865e-05	2.00893e-08	7.20489e-06	1.94855	1.01432e-07	1.13512e-06
pfam01850	PIN domain	0.000159547	2.19457e-07	2.18898e-05	8.68521e-05	4.08847e-08	1.02784e-05	1.83699	1.47619e-06	1.26292e-05
pfam14070	Putative motility protein	9.69478e-05	2.01418e-08	6.63156e-06	2.47577e-05	7.36631e-09	4.36284e-06	3.91586	1.0007e-17	5.11701e-16
pfam09297	NADH pyrophosphatase zinc ribbon domain	0.000208624	2.82163e-08	7.84906e-06	0.000136476	2.71603e-08	8.37746e-06	1.52865	6.75639e-05	0.000341541
pfam13712	Glycosyltransferase like family	9.16392e-05	5.86545e-08	1.13167e-05	1.95523e-05	7.68342e-09	4.45576e-06	4.68688	1.08803e-16	4.88691e-15
pfam02570	Precorrin-8X methylmutase	0.000183116	2.72543e-08	7.71409e-06	0.000111122	2.30278e-08	7.71385e-06	1.64788	8.12926e-06	5.65851e-05
pfam05130	FlgN protein	0.000140866	3.80675e-08	9.11684e-06	6.89646e-05	2.00683e-08	7.20112e-06	2.04258	1.65485e-08	2.15912e-07
pfam08902	Domain of unknown function (DUF1848)	0.000155252	4.76836e-08	1.02036e-05	8.34906e-05	1.96159e-08	7.11948e-06	1.85951	5.95228e-07	5.62038e-06
pfam04472	Protein of unknown function (DUF552)	0.000291446	3.48234e-08	8.71972e-06	0.000219743	3.66701e-08	9.73421e-06	1.3263	1.81599e-06	1.50708e-05
pfam10105	Uncharacterized protein conserved in bacteria (DUF2344)	0.000162542	2.52297e-08	7.42203e-06	9.09469e-05	2.08066e-08	7.33237e-06	1.78722	2.40102e-09	3.66912e-08
pfam14131	Domain of unknown function (DUF4298)	8.86253e-05	3.02778e-08	8.13073e-06	1.70414e-05	7.84454e-09	4.50224e-06	5.2006	6.95078e-26	9.83083e-24
pfam02610	L-arabinose isomerase	0.000191167	4.69829e-08	1.01283e-05	0.000120238	2.95414e-08	8.73695e-06	1.5899	2.9577e-05	0.000170226
pfam14907	Uncharacterised nucleotidyltransferase	0.00014605	6.42915e-08	1.1848e-05	7.5266e-05	2.82267e-08	8.54034e-06	1.94045	3.32818e-10	6.11157e-09
pfam00544	Pectate lyase	9.45841e-05	6.35477e-08	1.17792e-05	2.40911e-05	1.88185e-08	6.97328e-06	3.92611	2.52579e-17	1.24371e-15
pfam13563	2'-5' RNA ligase superfamily	0.000128641	3.96553e-08	9.30503e-06	5.82376e-05	1.85499e-08	6.92334e-06	2.20891	1.69784e-08	2.20867e-07
pfam16325	Peptidase family U32 C-terminal domain	0.000246187	2.58536e-08	7.51325e-06	0.000175807	2.79036e-08	8.4913e-06	1.40032	1.98183e-05	0.000120863
pfam07136	Protein of unknown function (DUF1385)	0.00016861	2.38675e-08	7.2189e-06	9.86093e-05	2.09801e-08	7.36289e-06	1.70988	2.01101e-08	2.56585e-07
pfam12392	Collagenase	0.000248617	3.73559e-08	9.03122e-06	0.000178897	3.04136e-08	8.86499e-06	1.38972	0.000104909	0.000493196
pfam13482	RNase_H superfamily	0.000137521	2.78796e-08	7.80208e-06	6.78983e-05	1.81571e-08	6.84964e-06	2.0254	1.64243e-09	2.59951e-08
pfam06941	5' nucleotidase, deoxy (Pyrimidine), cytosolic type C protein (NT5C)	0.000105909	3.25481e-08	8.43004e-06	3.66439e-05	1.3434e-08	5.89179e-06	2.89023	6.88552e-13	1.85308e-11
pfam14264	Glucosyl transferase GtrII	0.000111558	5.70904e-08	1.11647e-05	4.24906e-05	2.74506e-08	8.42211e-06	2.62549	8.88527e-13	2.37206e-11
pfam02557	D-alanyl-D-alanine carboxypeptidase	0.00028279	1.83121e-07	1.99957e-05	0.000214046	1.27319e-07	1.81381e-05	1.32116	8.97442e-06	6.14387e-05
pfam13683	Integrase core domain	0.000188992	3.60193e-07	2.80437e-05	0.000120284	1.09287e-07	1.68047e-05	1.57121	0.000100449	0.00047525
pfam05402	Coenzyme PQQ synthesis protein D (PqqD)	0.00019978	8.02679e-08	1.32385e-05	0.000131202	4.88784e-08	1.12384e-05	1.5227	8.48826e-06	5.86541e-05
pfam12760	Transposase zinc-ribbon domain	8.02143e-05	2.29979e-07	2.24084e-05	1.16511e-05	3.49656e-09	3.00583e-06	6.88468	6.73326e-19	3.99634e-17
pfam14257	Domain of unknown function (DUF4349)	8.97386e-05	1.90135e-08	6.44315e-06	2.14578e-05	5.11859e-09	3.6368e-06	4.1821	1.40941e-14	4.82938e-13
pfam06180	Cobalt chelatase (CbiK)	0.000195926	4.33687e-08	9.73096e-06	0.000127678	3.90709e-08	1.00478e-05	1.53454	1.63848e-05	0.000103731
pfam03787	RAMP superfamily	0.000113087	1.08408e-07	1.5385e-05	4.51017e-05	3.17378e-08	9.05593e-06	2.50739	1.9902e-08	2.54909e-07
pfam00404	Dockerin type I repeat	8.65966e-05	2.13558e-07	2.15936e-05	1.86439e-05	3.36395e-08	9.3233e-06	4.64476	4.49241e-25	5.53019e-23
pfam13395	HNH endonuclease	0.00015256	4.57704e-08	9.99677e-06	8.47578e-05	2.48095e-08	8.00669e-06	1.79995	1.96837e-08	2.53087e-07
pfam14268	YoaP-like	0.000146707	3.58341e-08	8.84536e-06	7.91004e-05	2.26808e-08	7.6555e-06	1.85469	3.048e-05	0.000174969
pfam01155	Hydrogenase/urease nickel incorporation, metallochaperone, hypA	0.000189097	5.6971e-08	1.11531e-05	0.000121677	3.88175e-08	1.00152e-05	1.55409	2.30753e-09	3.54253e-08
pfam13844	Glycosyl transferase family 41	7.01721e-05	9.71364e-08	1.45632e-05	2.93901e-06	7.99976e-10	1.43775e-06	23.8761	1.73731e-22	1.67372e-20
pfam14056	Domain of unknown function (DUF4250)	0.000159327	2.78608e-08	7.79945e-06	9.20952e-05	1.6436e-08	6.51693e-06	1.73002	8.91911e-06	6.1123e-05
pfam16822	SGNH hydrolase-like domain, acetyltransferase AlgX	9.66437e-05	3.6503e-08	8.92754e-06	3.03244e-05	1.16394e-08	5.48416e-06	3.18699	2.48544e-12	6.1034e-11
pfam01427	D-ala-D-ala dipeptidase	0.000113321	3.28628e-08	8.4707e-06	4.70609e-05	1.19305e-08	5.55232e-06	2.40797	1.31082e-08	1.76047e-07
pfam03444	Winged helix-turn-helix transcription repressor, HrcA DNA-binding	0.00012729	3.22933e-08	8.39699e-06	6.12845e-05	2.01843e-08	7.2219e-06	2.07703	1.41104e-09	2.28219e-08
pfam09515	Thiamine transporter protein (Thia_YuaJ)	0.000164276	2.86205e-08	7.90508e-06	9.83493e-05	2.37046e-08	7.82638e-06	1.67034	5.90256e-08	6.90791e-07
pfam16472	Domain of unknown function (DUF5050)	9.35582e-05	2.5898e-08	7.51969e-06	2.76535e-05	1.1828e-08	5.52841e-06	3.38323	1.38138e-15	5.49858e-14
pfam02036	SCP-2 sterol transfer family	0.000123674	5.59823e-08	1.10559e-05	5.78217e-05	1.77967e-08	6.78132e-06	2.13889	1.00768e-06	8.97923e-06
pfam02895	Signal transducing histidine kinase, homodimeric domain	0.000153439	3.06608e-08	8.18199e-06	8.82609e-05	2.5197e-08	8.06898e-06	1.73847	6.45867e-09	9.1935e-08
pfam01095	Pectinesterase	0.00015741	9.22365e-08	1.41912e-05	9.23841e-05	5.05218e-08	1.14257e-05	1.70386	0.000142546	0.000641547
pfam09148	Domain of unknown function (DUF1934)	0.000215386	2.5516e-08	7.46403e-06	0.000150461	2.79197e-08	8.49375e-06	1.43151	4.2987e-06	3.22158e-05
pfam07505	Phage protein Gp37/Gp68	0.000156647	4.51888e-08	9.93305e-06	9.18312e-05	2.68315e-08	8.32659e-06	1.70582	4.62346e-06	3.43015e-05
pfam04297	Putative helix-turn-helix protein, YlxM / p13 like	0.000228854	2.76128e-08	7.76467e-06	0.000164168	3.38879e-08	9.35765e-06	1.39402	9.73638e-07	8.71091e-06
pfam14584	Protein of unknown function (DUF4446)	0.00012653	2.25574e-08	7.01797e-06	6.22283e-05	1.48777e-08	6.20029e-06	2.03331	1.10679e-09	1.83474e-08
pfam02952	L-fucose isomerase, C-terminal domain	0.000198424	5.7644e-08	1.12187e-05	0.000134123	4.65077e-08	1.09624e-05	1.47942	6.90339e-05	0.000347388
pfam05191	Adenylate kinase, active site lid	0.000244169	2.35247e-08	7.16687e-06	0.000179906	3.17951e-08	9.0641e-06	1.3572	6.25444e-05	0.000320308
pfam01980	Uncharacterised protein family UPF0066	0.000153381	4.15184e-08	9.52111e-06	8.92824e-05	2.04845e-08	7.27541e-06	1.71793	0.000112601	0.000523797
pfam02237	Biotin protein ligase C terminal domain	0.00021946	3.08751e-08	8.21054e-06	0.000155561	2.58208e-08	8.16826e-06	1.41077	0.00013953	0.000629679
pfam04191	Phospholipid methyltransferase	0.000116353	3.8596e-08	9.17991e-06	5.25322e-05	1.57444e-08	6.37833e-06	2.2149	2.36718e-08	2.97462e-07
pfam04026	SpoVG	0.000192303	6.55903e-08	1.1967e-05	0.0001285	6.78148e-08	1.32375e-05	1.49652	4.1362e-06	3.11737e-05
pfam00932	Lamin Tail Domain	0.000139418	1.0754e-07	1.53233e-05	7.5909e-05	2.27429e-08	7.66597e-06	1.83665	8.67248e-06	5.94941e-05
pfam01238	Phosphomannose isomerase type I	0.000274009	3.92829e-08	9.26124e-06	0.000210511	5.90875e-08	1.23564e-05	1.30164	5.51672e-05	0.000288303
pfam03646	FlaG protein	0.000115617	2.38261e-08	7.21263e-06	5.24164e-05	1.95719e-08	7.1115e-06	2.20573	5.20442e-14	1.66236e-12
pfam06135	Bacterial protein of unknown function (DUF965)	0.000221378	2.49874e-08	7.38632e-06	0.000158248	3.0259e-08	8.84243e-06	1.39893	3.01436e-06	2.3436e-05
pfam00636	Ribonuclease III domain	0.000221415	2.50025e-08	7.38855e-06	0.000158622	3.46921e-08	9.46803e-06	1.39587	1.8589e-06	1.53885e-05
pfam12637	TSCPD domain	0.000211992	2.59483e-08	7.52699e-06	0.000149379	2.72701e-08	8.39437e-06	1.41915	6.96438e-05	0.000350191
pfam04093	rod shape-determining protein MreD	0.000218304	2.56178e-08	7.4789e-06	0.000156422	2.61087e-08	8.21367e-06	1.39561	8.24705e-05	0.000406087
pfam05673	Protein of unknown function (DUF815)	0.000157307	2.45159e-08	7.3163e-06	9.5712e-05	2.30957e-08	7.72521e-06	1.64354	2.27273e-08	2.86676e-07
pfam01975	Survival protein SurE	0.000190919	3.93378e-08	9.2677e-06	0.000129455	3.2352e-08	9.14314e-06	1.47479	3.22926e-05	0.000181865
pfam08937	MTH538 TIR-like domain (DUF1863)	9.71916e-05	4.75143e-08	1.01854e-05	3.59832e-05	1.74161e-08	6.70842e-06	2.70103	1.82112e-12	4.56821e-11
pfam05636	HIGH Nucleotidyl Transferase	0.000242278	2.80228e-08	7.8221e-06	0.000181077	4.63362e-08	1.09422e-05	1.33799	2.85514e-06	2.24608e-05
pfam16163	Domain of unknown function (DUF4869)	0.00010499	7.51483e-08	1.28093e-05	4.38819e-05	2.96418e-08	8.75179e-06	2.39257	1.89762e-14	6.43589e-13
pfam05534	HicB family	0.00010046	3.57521e-08	8.83523e-06	3.95775e-05	1.20013e-08	5.56875e-06	2.5383	2.11186e-10	3.99956e-09
pfam07475	HPr Serine kinase C-terminal domain	0.000217399	3.30145e-08	8.49023e-06	0.000156788	2.87432e-08	8.61811e-06	1.38658	2.04322e-06	1.67888e-05
pfam08951	Enterocin A Immunity	0.000153581	2.4912e-07	2.33223e-05	9.35521e-05	1.33536e-07	1.85756e-05	1.64167	2.34131e-05	0.000140088
pfam02493	MORN repeat	0.000127779	4.06453e-08	9.42047e-06	6.80393e-05	1.87751e-08	6.96524e-06	1.87801	1.40653e-05	9.05112e-05
pfam16499	Alpha galactosidase A	0.000121627	3.98502e-08	9.32787e-06	6.1892e-05	2.31624e-08	7.73636e-06	1.96516	2.12961e-07	2.23288e-06
pfam03749	Sugar fermentation stimulation protein	0.000165815	3.31081e-08	8.50226e-06	0.000106127	2.23283e-08	7.59579e-06	1.56242	0.000119014	0.000550165
pfam12847	Methyltransferase domain	0.000148979	2.55277e-08	7.46575e-06	8.94703e-05	2.0643e-08	7.30349e-06	1.66512	1.46509e-07	1.5759e-06
pfam01430	Hsp33 protein	0.000246583	2.1855e-08	6.90785e-06	0.000187343	3.19877e-08	9.09152e-06	1.31621	0.000150488	0.00066425
pfam13552	Protein of unknown function (DUF4127)	8.34607e-05	9.18484e-08	1.41613e-05	2.42461e-05	1.63718e-08	6.50419e-06	3.44224	2.06211e-13	6.01217e-12
pfam11907	Domain of unknown function (DUF3427)	0.000151622	3.7966e-08	9.10468e-06	9.27128e-05	3.61656e-08	9.66701e-06	1.63539	5.17483e-08	6.1318e-07
pfam06397	Desulfoferrodoxin, N-terminal domain	0.000131195	3.18046e-08	8.33321e-06	7.2287e-05	2.2422e-08	7.6117e-06	1.81492	1.8972e-07	2.01462e-06
pfam14277	Domain of unknown function (DUF4364)	0.000131547	2.41272e-08	7.25806e-06	7.27963e-05	1.64296e-08	6.51566e-06	1.80706	6.38461e-08	7.43281e-07
pfam16161	Domain of unknown function (DUF4867)	0.000123824	2.96546e-08	8.04662e-06	6.51273e-05	1.95254e-08	7.10305e-06	1.90126	2.36054e-09	3.61556e-08
pfam05045	Rhamnan synthesis protein F	9.18466e-05	5.11608e-08	1.05691e-05	3.31579e-05	1.51947e-08	6.266e-06	2.76997	1.19165e-08	1.61332e-07
pfam13190	PDGLE domain	8.48835e-05	2.27081e-08	7.04138e-06	2.62574e-05	8.78889e-09	4.76553e-06	3.23274	3.08017e-13	8.67595e-12
pfam14480	DNA polymerase III polC-type N-terminus I	0.000167046	2.94499e-08	8.0188e-06	0.000108455	2.43754e-08	7.93634e-06	1.54024	9.41884e-07	8.49542e-06
pfam13539	D-alanyl-D-alanine carboxypeptidase	0.000127952	3.29771e-08	8.48543e-06	6.94024e-05	2.63659e-08	8.25403e-06	1.84363	2.6676e-07	2.75353e-06
pfam16745	RsgA N-terminal domain	0.000252982	2.11863e-08	6.80134e-06	0.000194507	3.6238e-08	9.67669e-06	1.30063	3.41529e-05	0.000191253
pfam05833	Fibronectin-binding protein A N-terminus (FbpA)	0.000254004	2.60643e-08	7.54381e-06	0.000195704	3.78473e-08	9.88922e-06	1.29789	7.21888e-06	5.08338e-05
pfam01270	Glycosyl hydrolases family 8	0.000115499	3.93653e-08	9.27094e-06	5.73877e-05	1.77682e-08	6.77589e-06	2.01261	1.19885e-08	1.61978e-07
pfam13676	TIR domain	0.000129864	9.11743e-08	1.41092e-05	7.17863e-05	2.71891e-08	8.38189e-06	1.80904	5.19841e-06	3.79738e-05
pfam14066	Protein of unknown function (DUF4256)	6.50382e-05	1.70331e-08	6.09838e-06	7.06062e-06	1.72255e-09	2.10975e-06	9.21141	9.02126e-18	4.64871e-16
pfam02348	Cytidylyltransferase	0.000301717	1.0006e-07	1.47808e-05	0.000243777	1.40575e-07	1.90589e-05	1.23768	5.00049e-05	0.000265499
pfam09180	Prolyl-tRNA synthetase, C-terminal	0.000178173	2.73418e-08	7.72647e-06	0.000120263	3.1162e-08	8.9734e-06	1.48153	4.41051e-05	0.000239336
pfam01371	Trp repressor protein	0.000180918	3.02784e-08	8.13081e-06	0.000123071	2.55851e-08	8.13089e-06	1.47003	1.94061e-05	0.000118785
pfam01706	FliG C-terminal domain	0.000147885	4.69128e-08	1.01208e-05	9.0278e-05	2.5198e-08	8.06915e-06	1.63811	1.19578e-06	1.05283e-05
pfam01704	UTP--glucose-1-phosphate uridylyltransferase	0.000102119	2.82764e-08	7.85741e-06	4.46998e-05	1.91882e-08	7.04144e-06	2.28455	2.82727e-13	8.13598e-12
pfam14490	Helix-hairpin-helix containing domain	0.000250684	3.9073e-08	9.23646e-06	0.000193762	4.60669e-08	1.09104e-05	1.29377	4.70627e-05	0.000253728
pfam02599	Global regulator protein family	0.000151269	3.36536e-08	8.57202e-06	9.43925e-05	3.10582e-08	8.95844e-06	1.60255	3.5704e-07	3.553e-06
pfam11762	L-arabinose isomerase C-terminal domain	0.00014493	2.77011e-08	7.77707e-06	8.81388e-05	1.89039e-08	6.98908e-06	1.64433	0.000144595	0.000646735
pfam09579	Sporulation protein YtfJ (Spore_YtfJ)	0.00014331	2.7282e-08	7.71802e-06	8.67623e-05	1.96697e-08	7.12923e-06	1.65176	4.25036e-06	3.19255e-05
pfam17200	sCache_2 - Single Cache domain 2	0.000109688	4.37766e-08	9.77661e-06	5.3234e-05	4.01256e-08	1.01825e-05	2.06048	3.72032e-10	6.757e-09
pfam08668	HDOD domain	0.00011699	4.30689e-08	9.69726e-06	6.06393e-05	3.01339e-08	8.82414e-06	1.92928	8.6713e-09	1.21097e-07
pfam01885	RNA 2'-phosphotransferase, Tpt1 / KptA family	8.94707e-05	3.33391e-08	8.53187e-06	3.32133e-05	9.61411e-09	4.98424e-06	2.69382	9.63373e-10	1.62126e-08
pfam02833	DHHA2 domain	0.000233863	3.28339e-08	8.46698e-06	0.000177854	3.54402e-08	9.56957e-06	1.31492	6.90339e-05	0.000347388
pfam02623	FliW protein	0.000132744	2.81356e-08	7.83783e-06	7.68576e-05	4.6693e-08	1.09842e-05	1.72714	1.35734e-12	3.51082e-11
pfam04327	Cysteine peptidase C108, N-terminal of ribosomal L27	0.00021702	2.72667e-08	7.71585e-06	0.000161193	3.47956e-08	9.48215e-06	1.34634	4.47836e-05	0.000242798
pfam09989	CoA enzyme activase uncharacterised domain (DUF2229)	0.000257569	3.06955e-08	8.18663e-06	0.000202058	5.23548e-08	1.16312e-05	1.27473	8.65661e-05	0.000420954
pfam06470	SMC proteins Flexible Hinge Domain	0.000253595	2.48725e-08	7.36932e-06	0.000198385	4.19099e-08	1.04064e-05	1.2783	9.3292e-06	6.31521e-05
pfam01424	R3H domain	0.000253032	2.34513e-08	7.15568e-06	0.000197891	3.10093e-08	8.9514e-06	1.27865	4.09418e-05	0.000225297
pfam04072	Leucine carboxyl methyltransferase	0.000129448	4.59969e-08	1.00215e-05	7.48146e-05	2.97013e-08	8.76057e-06	1.73025	1.58182e-05	0.000101106
pfam06161	Protein of unknown function (DUF975)	0.000237442	7.37043e-08	1.26857e-05	0.000182944	6.59537e-08	1.30546e-05	1.29789	0.000110925	0.000517453
pfam04260	Protein of unknown function (DUF436)	0.000119799	2.84084e-08	7.87572e-06	6.55882e-05	1.99634e-08	7.18227e-06	1.82653	3.84027e-07	3.80446e-06
pfam16990	Carbohydrate binding module (family 35)	7.92675e-05	8.24689e-08	1.34188e-05	2.51271e-05	1.7372e-08	6.69992e-06	3.15467	3.46378e-12	8.37284e-11
pfam12672	Protein of unknown function (DUF3793)	0.000164013	2.59422e-08	7.52611e-06	0.000110312	2.78721e-08	8.48652e-06	1.48681	2.72422e-06	2.16099e-05
pfam16346	Domain of unknown function (DUF4975)	6.5219e-05	1.64717e-08	5.99704e-06	1.21086e-05	2.55067e-09	2.56727e-06	5.38619	2.43273e-12	6.0117e-11
pfam05167	Uncharacterised ACR (DUF711)	0.000247781	2.62157e-08	7.56569e-06	0.000194829	4.62972e-08	1.09376e-05	1.27179	1.91981e-05	0.000118096
pfam04445	Putative SAM-dependent methyltransferase	0.000108175	2.83057e-08	7.86148e-06	5.52389e-05	1.43456e-08	6.08842e-06	1.95831	0.000108579	0.00050901
pfam06838	Methionine gamma-lyase	0.00017837	2.5256e-08	7.42591e-06	0.000125502	2.86637e-08	8.60619e-06	1.42126	4.65102e-06	3.44292e-05
pfam14574	Domain of unknown function (DUF4445)	0.000119939	4.34702e-08	9.74233e-06	6.71176e-05	3.77729e-08	9.8795e-06	1.78699	1.50414e-06	1.28353e-05
pfam04480	Protein of unknown function (DUF559)	0.000133042	8.99743e-08	1.40161e-05	8.04165e-05	4.19648e-08	1.04133e-05	1.65441	5.38641e-06	3.92608e-05
pfam03861	ANTAR domain	0.000202711	3.51604e-08	8.76182e-06	0.000150225	4.01343e-08	1.01836e-05	1.34939	0.000176186	0.000769506
pfam02154	Flagellar motor switch protein FliM	0.000138045	3.13645e-08	8.27535e-06	8.56174e-05	2.33878e-08	7.77391e-06	1.61235	8.42561e-07	7.69351e-06
pfam03435	Saccharopine dehydrogenase NADP binding domain	0.000189255	4.47283e-08	9.88231e-06	0.000137275	3.23991e-08	9.14979e-06	1.37866	6.04111e-05	0.000311302
pfam13735	tRNA nucleotidyltransferase domain 2 putative	0.000195778	2.81487e-08	7.83964e-06	0.000143914	2.9212e-08	8.68811e-06	1.36039	2.86804e-05	0.000165784
pfam12897	Alanine-glyoxylate amino-transferase	0.000137458	2.50307e-08	7.39271e-06	8.57809e-05	2.08953e-08	7.348e-06	1.60243	1.64577e-06	1.37959e-05
pfam04079	Putative transcriptional regulators (Ypuh-like)	0.000257284	2.21328e-08	6.95162e-06	0.000205747	4.08724e-08	1.02768e-05	1.25049	3.4567e-05	0.000192609
pfam14804	Jag N-terminus	0.000234106	2.75845e-08	7.76068e-06	0.000182587	3.52497e-08	9.54382e-06	1.28216	7.78595e-06	5.45381e-05
pfam07488	Glycosyl hydrolase family 67 middle domain	7.17289e-05	1.60721e-08	5.92384e-06	2.02344e-05	5.56444e-09	3.79189e-06	3.5449	2.19581e-09	3.38666e-08
pfam13366	PD-(D/E)XK nuclease superfamily	6.54735e-05	4.52649e-08	9.94141e-06	1.39977e-05	4.50593e-09	3.41222e-06	4.67744	3.92959e-12	9.43023e-11
pfam15975	Flotillin	0.000117754	2.1338e-08	6.82565e-06	6.63184e-05	1.37235e-08	5.95493e-06	1.77558	7.79751e-06	5.45616e-05
pfam08308	PEGA domain	7.87751e-05	6.28467e-08	1.17141e-05	2.77282e-05	2.75042e-08	8.43032e-06	2.84097	1.30435e-08	1.75874e-07
pfam06289	Flagellar protein (FlbD)	8.17629e-05	1.74292e-08	6.16888e-06	3.09315e-05	7.0865e-09	4.27918e-06	2.64336	1.54138e-08	2.03298e-07
pfam16982	Putative Flagellin, Flp1-like, domain	0.000100552	2.19301e-08	6.9197e-06	4.9798e-05	1.32706e-08	5.85584e-06	2.01919	2.95594e-07	2.99992e-06
pfam17032	zinc-ribbon family	7.58882e-05	2.84786e-08	7.88545e-06	2.51396e-05	6.66044e-09	4.14855e-06	3.01868	9.01757e-11	1.80554e-09
pfam12997	Domain of unknown function, E. rectale Gene description (DUF3881)	9.08088e-05	1.87958e-08	6.40616e-06	4.01895e-05	1.01538e-08	5.12224e-06	2.25952	6.22455e-08	7.25919e-07
pfam14196	L-2-amino-thiazoline-4-carboxylic acid hydrolase	0.000130378	1.04058e-07	1.50732e-05	7.97682e-05	4.58985e-08	1.08904e-05	1.63446	2.09468e-06	1.7106e-05
pfam13777	Domain of unknown function (DUF4173)	8.38384e-05	1.82271e-08	6.30849e-06	3.33459e-05	8.37422e-09	4.65175e-06	2.51421	6.20496e-09	8.88947e-08
pfam04459	Protein of unknown function (DUF512)	0.000120436	2.14684e-08	6.84648e-06	6.99595e-05	1.64165e-08	6.51305e-06	1.72151	2.87839e-07	2.94259e-06
pfam02603	HPr Serine kinase N terminus	0.000205398	2.67204e-08	7.63816e-06	0.000155074	2.87181e-08	8.61435e-06	1.32452	6.30896e-05	0.000322852
pfam02522	Aminoglycoside 3-N-acetyltransferase	9.23464e-05	3.11598e-08	8.2483e-06	4.20563e-05	2.37574e-08	7.8351e-06	2.19578	8.40715e-11	1.6884e-09
pfam07477	Glycosyl hydrolase family 67 C-terminus	7.10404e-05	1.55177e-08	5.82078e-06	2.09424e-05	8.05204e-09	4.56139e-06	3.39218	6.08908e-09	8.74229e-08
pfam13521	AAA domain	9.42248e-05	2.94605e-08	8.02024e-06	4.41611e-05	1.20561e-08	5.58147e-06	2.13366	2.41159e-05	0.000143272
pfam11187	Protein of unknown function (DUF2974)	0.000213369	7.77537e-08	1.30295e-05	0.000163484	1.00018e-07	1.60762e-05	1.30513	6.13272e-07	5.77435e-06
pfam13358	DDE superfamily endonuclease	0.000110781	2.71829e-07	2.43621e-05	6.09977e-05	1.02161e-07	1.62475e-05	1.81614	4.65301e-05	0.000251264
pfam05670	Domain of unknown function (DUF814)	0.000256285	2.58285e-08	7.5096e-06	0.000206664	3.80893e-08	9.92078e-06	1.2401	3.47768e-05	0.000193553
pfam04071	Cysteine-rich small domain	9.28807e-05	2.48902e-08	7.37193e-06	4.3336e-05	1.42508e-08	6.06826e-06	2.14327	1.71318e-07	1.82504e-06
pfam13170	Protein of unknown function (DUF4003)	6.66482e-05	2.75762e-08	7.75951e-06	1.71044e-05	5.58216e-09	3.79792e-06	3.89656	3.20473e-11	6.76294e-10
pfam12034	Domain of unknown function (DUF3520)	6.79589e-05	1.60461e-08	5.91906e-06	1.87333e-05	4.10496e-09	3.25686e-06	3.6277	1.14406e-10	2.24339e-09
pfam12450	von Willebrand factor	6.79589e-05	1.60461e-08	5.91906e-06	1.87333e-05	4.10496e-09	3.25686e-06	3.6277	1.14406e-10	2.24339e-09
pfam00963	Cohesin domain	7.64557e-05	7.98439e-08	1.32035e-05	2.73882e-05	2.72021e-08	8.38389e-06	2.79156	4.2707e-12	1.01029e-10
pfam01052	Type III flagellar switch regulator (C-ring) FliN C-term	0.000282747	1.11725e-07	1.56186e-05	0.000234308	1.8686e-07	2.19737e-05	1.20673	8.7775e-05	0.000424265
pfam08378	Nuclease-related domain	0.000140404	5.17457e-08	1.06293e-05	9.30269e-05	5.94365e-08	1.23929e-05	1.50929	6.22902e-05	0.000320171
pfam04316	Anti-sigma-28 factor, FlgM	0.000132609	2.33195e-08	7.13555e-06	8.55649e-05	2.4589e-08	7.97104e-06	1.54981	1.08649e-05	7.21518e-05
pfam07892	Protein of unknown function (DUF1667)	0.000138877	3.98873e-08	9.33221e-06	9.22087e-05	2.9836e-08	8.78042e-06	1.50612	2.74676e-05	0.00016002
pfam12746	GNAT acetyltransferase	0.000108085	4.52168e-08	9.93612e-06	6.1455e-05	3.06474e-08	8.899e-06	1.75876	1.94931e-05	0.000119208
pfam04265	Thiamin pyrophosphokinase, vitamin B1 binding domain	0.000235098	2.50404e-08	7.39415e-06	0.000188498	3.27378e-08	9.19749e-06	1.24721	6.64038e-05	0.000337216
pfam02616	ScpA/B protein	0.000254089	2.20249e-08	6.93465e-06	0.000207564	4.05768e-08	1.02396e-05	1.22415	8.13259e-05	0.000401642
pfam13701	Transposase DDE domain group 1	7.27626e-05	8.74267e-08	1.38162e-05	2.62783e-05	1.41911e-08	6.05553e-06	2.76893	8.74755e-10	1.50173e-08
pfam07456	Heptaprenyl diphosphate synthase component I	0.000168104	2.53925e-08	7.44595e-06	0.000121665	2.638e-08	8.25624e-06	1.38169	2.10154e-05	0.000126768
pfam08463	EcoEI R protein C-terminal	0.000121208	4.04391e-08	9.39655e-06	7.53988e-05	2.41716e-08	7.9031e-06	1.60756	2.25159e-05	0.000134962
pfam14842	FliG N-terminal domain	0.000137002	2.67592e-08	7.6437e-06	9.12159e-05	2.53687e-08	8.09643e-06	1.50196	3.52547e-05	0.00019562
pfam10096	Uncharacterized protein conserved in bacteria (DUF2334)	6.26961e-05	1.71216e-08	6.11419e-06	1.69295e-05	5.27827e-09	3.69309e-06	3.70338	3.20473e-11	6.76294e-10
pfam09913	Predicted membrane protein (DUF2142)	0.000124277	9.87589e-08	1.46844e-05	7.85441e-05	4.92033e-08	1.12756e-05	1.58226	9.2143e-05	0.000438451
pfam12725	Protein of unknown function (DUF3810)	9.50521e-05	2.04664e-08	6.68479e-06	4.95451e-05	1.0027e-08	5.09014e-06	1.9185	3.99435e-05	0.000219985
pfam02050	Flagellar FliJ protein	0.000128299	2.21091e-08	6.94789e-06	8.29391e-05	2.42086e-08	7.90915e-06	1.54691	5.81199e-06	4.20859e-05
pfam03481	Putative GTP-binding controlling metal-binding	0.000185944	2.45836e-08	7.32638e-06	0.000140605	2.75728e-08	8.44083e-06	1.32245	2.74906e-05	0.00016002
pfam07081	Protein of unknown function (DUF1349)	9.15712e-05	2.35239e-08	7.16674e-06	4.63037e-05	1.15701e-08	5.4678e-06	1.97762	5.64339e-05	0.000293538
pfam13195	Protein of unknown function (DUF4011)	7.81989e-05	2.80517e-08	7.82613e-06	3.29381e-05	1.65293e-08	6.53539e-06	2.37412	1.40154e-05	9.02779e-05
pfam01229	Glycosyl hydrolases family 39	8.77811e-05	3.72419e-08	9.01744e-06	4.26669e-05	4.3835e-08	1.06428e-05	2.05736	8.54015e-07	7.7874e-06
pfam05685	Putative restriction endonuclease	0.000116409	9.03108e-08	1.40423e-05	7.1555e-05	6.15648e-08	1.26128e-05	1.62685	2.74416e-05	0.000160015
pfam07568	Histidine kinase	0.000110468	3.80088e-07	2.88077e-05	6.56853e-05	2.1769e-08	7.50004e-06	1.68178	5.78818e-05	0.00030013
pfam01969	Protein of unknown function DUF111	0.000165734	4.36554e-08	9.76306e-06	0.000121259	4.40601e-08	1.06701e-05	1.36677	0.000116922	0.000542003
pfam09512	Thiamine-precursor transporter protein (ThiW)	0.00012145	2.77864e-08	7.78903e-06	7.71681e-05	1.9729e-08	7.13998e-06	1.57384	7.06289e-05	0.00035429
pfam11104	Type IV pilus assembly protein PilM;	0.000108577	2.6535e-08	7.61162e-06	6.44349e-05	1.61925e-08	6.46847e-06	1.68506	0.000177638	0.000774641
pfam14242	Domain of unknown function (DUF4342)	6.29185e-05	2.31647e-08	7.11182e-06	1.8891e-05	6.56027e-09	4.11723e-06	3.33062	5.68962e-13	1.54373e-11
pfam03306	Alpha-acetolactate decarboxylase	0.0001134	4.04073e-08	9.39284e-06	6.94655e-05	2.48312e-08	8.01019e-06	1.63246	9.46038e-06	6.39749e-05
pfam07503	HypF finger	0.00014111	2.95365e-08	8.03058e-06	9.72834e-05	2.94135e-08	8.71802e-06	1.4505	3.68612e-06	2.81001e-05
pfam02681	Divergent PAP2 family	8.99791e-05	2.13957e-08	6.83487e-06	4.64934e-05	1.2104e-08	5.59253e-06	1.93531	6.24879e-06	4.50526e-05
pfam08797	HIRAN domain	8.81547e-05	3.35562e-08	8.55961e-06	4.4754e-05	1.61128e-08	6.45253e-06	1.96976	3.87442e-07	3.8269e-06
pfam14841	FliG middle domain	0.000137002	2.67592e-08	7.6437e-06	9.38103e-05	2.74989e-08	8.42951e-06	1.46042	4.57779e-05	0.000247605
pfam08242	Methyltransferase domain	7.26359e-05	2.51414e-08	7.40904e-06	2.96104e-05	1.16522e-08	5.48717e-06	2.45306	1.04593e-08	1.43652e-07
pfam03963	Flagellar hook capping protein - N-terminal region	0.000132654	2.31127e-08	7.10383e-06	8.9833e-05	2.50478e-08	8.04506e-06	1.47668	7.25154e-05	0.000362165
pfam08903	Domain of unknown function (DUF1846)	0.000157797	2.75975e-08	7.76251e-06	0.000115778	3.44519e-08	9.4352e-06	1.36293	0.000120873	0.000558371
pfam14286	DHHW protein	0.000123835	7.36276e-08	1.26791e-05	8.21528e-05	4.08032e-08	1.02681e-05	1.50737	0.000202791	0.000874217
pfam02465	Flagellar hook-associated protein 2 N-terminus	0.000131839	2.2414e-08	6.99564e-06	9.03578e-05	2.53749e-08	8.09743e-06	1.45908	0.000114177	0.000530018
pfam16152	Domain of unknown function (DUF4860)	8.01737e-05	1.74096e-08	6.16541e-06	3.88742e-05	9.3537e-09	4.91628e-06	2.06239	2.42298e-06	1.94525e-05
pfam14305	TupA-like ATPgrasp	9.43294e-05	4.14015e-08	9.5077e-06	5.31983e-05	3.42758e-08	9.41106e-06	1.77317	5.22055e-05	0.000274972
pfam04167	Protein of unknown function (DUF402)	0.000120815	3.61655e-08	8.88617e-06	7.99211e-05	3.4387e-08	9.42631e-06	1.51168	5.45551e-07	5.17335e-06
pfam02049	Flagellar hook-basal body complex protein FliE	0.000131152	2.23783e-08	6.99006e-06	9.03524e-05	2.53655e-08	8.09592e-06	1.45156	0.000139322	0.000629168
pfam16661	Metallo-beta-lactamase superfamily domain	7.27605e-05	2.3104e-08	7.10249e-06	3.21218e-05	9.14368e-09	4.86077e-06	2.26514	1.05756e-05	7.05123e-05
pfam10825	Protein of unknown function (DUF2752)	0.000106628	3.54739e-08	8.8008e-06	6.60695e-05	2.17595e-08	7.49841e-06	1.61387	0.000231073	0.00098087
pfam08867	FRG domain	6.86062e-05	1.99785e-08	6.60463e-06	2.93726e-05	1.04253e-08	5.19027e-06	2.33572	1.73606e-06	1.44979e-05
pfam01924	Hydrogenase formation hypA family	0.000144442	3.18095e-08	8.33385e-06	0.000105337	3.95346e-08	1.01073e-05	1.37123	1.50228e-05	9.62072e-05
pfam03748	Flagellar basal body-associated protein FliL	0.00011676	2.85805e-08	7.89954e-06	7.78279e-05	2.76732e-08	8.45618e-06	1.50024	0.000101716	0.00047988
pfam11148	Protein of unknown function (DUF2922)	0.000107242	1.36376e-07	1.72558e-05	6.84091e-05	4.43898e-08	1.07099e-05	1.56766	1.5433e-07	1.64935e-06
pfam10086	Putative membrane peptidase family (DUF2324)	6.60909e-05	2.21705e-08	6.95752e-06	2.72791e-05	8.58791e-09	4.71073e-06	2.42277	1.53068e-08	2.02691e-07
pfam09848	Uncharacterized conserved protein (DUF2075)	0.000137363	4.61128e-08	1.00341e-05	9.89145e-05	5.36494e-08	1.17741e-05	1.3887	4.14408e-05	0.000227854
pfam01455	HupF/HypC family	0.000144872	3.20622e-08	8.36689e-06	0.000106551	3.5824e-08	9.62126e-06	1.35965	8.45494e-05	0.000413871
pfam08479	POTRA domain, ShlB-type	8.34098e-05	8.7163e-08	1.37954e-05	4.51077e-05	3.21827e-08	9.11918e-06	1.84913	0.000225526	0.000960812
pfam13200	Putative glycosyl hydrolase domain	7.28505e-05	2.84535e-08	7.88197e-06	3.47187e-05	9.64263e-09	4.99163e-06	2.0983	4.27523e-05	0.000233712
pfam02108	Flagellar assembly protein FliH	0.000125155	2.51173e-08	7.4055e-06	8.70886e-05	2.63431e-08	8.25046e-06	1.4371	0.000222226	0.000948001
pfam09594	Protein of unknown function (DUF2029)	8.51602e-05	4.95291e-08	1.03991e-05	4.76853e-05	3.26579e-08	9.18625e-06	1.78588	0.000203175	0.000875306
pfam13203	Putative metallopeptidase domain	0.000110389	3.41379e-08	8.63348e-06	7.3868e-05	2.25799e-08	7.63846e-06	1.49441	4.62364e-05	0.000249881
pfam12841	YvrJ protein family	6.19947e-05	5.55808e-08	1.10161e-05	2.61653e-05	9.44101e-09	4.93917e-06	2.36935	4.80031e-07	4.63805e-06
pfam07872	Protein of unknown function (DUF1659)	6.78199e-05	7.58524e-08	1.28692e-05	3.30737e-05	2.08677e-08	7.34314e-06	2.05057	1.04532e-06	9.26498e-06
pfam10727	Rossmann-like domain	7.35656e-05	1.86937e-08	6.38873e-06	3.90381e-05	1.07397e-08	5.26793e-06	1.88446	6.41448e-05	0.000327747
pfam13477	Glycosyl transferase 4-like	0.000129098	3.69617e-08	8.98345e-06	9.48003e-05	3.48399e-08	9.48818e-06	1.36179	0.000109455	0.000512392
pfam00545	ribonuclease	7.76498e-05	2.15748e-08	6.86342e-06	4.36119e-05	1.75805e-08	6.74e-06	1.78048	0.000186857	0.000811843
pfam04296	Protein of unknown function (DUF448)	0.000231501	2.48039e-08	7.35914e-06	0.000198633	4.34621e-08	1.05974e-05	1.16547	0.000142375	0.000641213
pfam10021	Uncharacterized protein conserved in bacteria (DUF2263)	6.73523e-05	2.27665e-08	7.05042e-06	3.68186e-05	1.26353e-08	5.71397e-06	1.8293	1.01558e-06	9.03752e-06
pfam09903	Uncharacterized protein conserved in bacteria (DUF2130)	8.53432e-05	2.72414e-08	7.71226e-06	5.58929e-05	2.79031e-08	8.49123e-06	1.52691	3.12345e-07	3.15067e-06
pfam01436	NHL repeat	5.85867e-05	3.07578e-08	8.19493e-06	2.97689e-05	1.93104e-08	7.06384e-06	1.96805	0.00017514	0.000765941
pfam01973	Protein of unknown function DUF115	0.000118933	9.26612e-08	1.42238e-05	9.05846e-05	1.25729e-07	1.80245e-05	1.31295	2.43456e-07	2.5406e-06
pfam09527	Putative F0F1-ATPase subunit Ca2+/Mg2+ transporter	0.000108291	2.33379e-08	7.13835e-06	8.21829e-05	2.58038e-08	8.16557e-06	1.31768	0.000164655	0.000722466
pfam13930	DNA/RNA non-specific endonuclease	0.000151303	4.84738e-08	1.02878e-05	0.000125897	5.29404e-08	1.1696e-05	1.2018	0.000169485	0.000742677
pfam13549	ATP-grasp domain	5.67881e-05	2.03006e-08	6.65766e-06	7.85415e-05	2.88923e-08	8.64044e-06	1.38306	5.33839e-05	0.000279863
pfam13607	Succinyl-CoA ligase like flavodoxin domain	5.934e-05	2.06241e-08	6.7105e-06	8.23296e-05	3.25264e-08	9.16774e-06	1.38742	2.41633e-05	0.000143272
pfam04965	Gene 25-like lysozyme	3.68332e-05	1.18306e-08	5.08243e-06	5.9937e-05	2.09964e-08	7.36575e-06	1.62725	8.54196e-06	5.89638e-05
pfam04972	BON domain	4.6471e-05	2.48627e-08	7.36786e-06	7.09394e-05	3.53999e-08	9.56414e-06	1.52653	0.000226824	0.0009653
pfam01494	FAD binding domain	0.00013689	1.26442e-07	1.66155e-05	0.000161515	1.62088e-07	2.04654e-05	1.17989	2.00215e-07	2.11929e-06
pfam03737	Demethylmenaquinone methyltransferase	8.20767e-05	4.45324e-08	9.86064e-06	0.000106731	5.53161e-08	1.19556e-05	1.30038	4.61956e-06	3.43015e-05
pfam05199	GMC oxidoreductase	3.54978e-05	1.92021e-08	6.47502e-06	6.07683e-05	3.22795e-08	9.13289e-06	1.71189	3.96159e-06	3.00025e-05
pfam01874	ATP:dephospho-CoA triphosphoribosyl transferase	4.57975e-05	1.67964e-08	6.05585e-06	7.11357e-05	2.27472e-08	7.66669e-06	1.55327	0.00019341	0.00083758
pfam02657	Fe-S metabolism associated domain	4.76892e-05	1.32779e-08	5.38434e-06	7.36646e-05	1.87127e-08	6.95365e-06	1.54468	4.95525e-05	0.000263307
pfam12930	Family of unknown function (DUF3836)	3.41697e-05	1.59507e-08	5.90143e-06	6.11949e-05	4.20338e-08	1.04218e-05	1.79091	8.64414e-07	7.84993e-06
pfam13667	ThiC-associated domain	3.82541e-05	1.05468e-08	4.79875e-06	6.55783e-05	1.31784e-08	5.83547e-06	1.71428	4.40329e-05	0.000239139
pfam07332	Putative Actinobacterial Holin-X, holin superfamily III	3.74002e-05	1.06948e-08	4.83229e-06	6.48198e-05	1.54065e-08	6.30953e-06	1.73314	0.000112488	0.000523638
pfam07691	PA14 domain	0.000103073	9.10208e-08	1.40974e-05	0.000130712	1.18204e-07	1.74767e-05	1.26816	0.00016416	0.000720771
pfam12867	DinB superfamily	2.67265e-05	1.67251e-08	6.04298e-06	5.52427e-05	3.40399e-08	9.37862e-06	2.06696	1.64875e-05	0.000104281
pfam01323	DSBA-like thioredoxin domain	8.70041e-05	3.97393e-08	9.31489e-06	0.000115729	4.91229e-08	1.12664e-05	1.33016	0.000152402	0.000672251
pfam08335	GlnD PII-uridylyltransferase	5.40156e-05	2.78223e-08	7.79406e-06	8.27871e-05	3.19278e-08	9.08299e-06	1.53265	0.000130558	0.000597305
pfam08800	VirE N-terminal domain	0.000145678	3.06386e-07	2.58643e-05	0.000174625	2.63625e-07	2.60998e-05	1.19871	8.10831e-05	0.000401098
pfam10604	Polyketide cyclase / dehydrase and lipid transport	3.58393e-05	2.65835e-08	7.61856e-06	6.48184e-05	3.24511e-08	9.15713e-06	1.80859	0.000175919	0.000768842
pfam13410	Glutathione S-transferase, C-terminal domain	3.7332e-05	3.28356e-08	8.4672e-06	6.64056e-05	3.23047e-08	9.13645e-06	1.77878	1.14974e-05	7.59724e-05
pfam00959	Phage lysozyme	2.61828e-05	1.05844e-08	4.80729e-06	5.54129e-05	2.21839e-08	7.57118e-06	2.11639	7.37668e-07	6.78231e-06
pfam01571	Aminomethyltransferase folate-binding domain	0.00012179	4.98514e-08	1.04329e-05	0.000151229	4.51525e-08	1.08015e-05	1.24172	6.61904e-05	0.000336389
pfam10988	Putative auto-transporter adhesin, head GIN domain	5.75564e-05	2.96272e-08	8.0429e-06	8.718e-05	5.00323e-08	1.13702e-05	1.51469	3.175e-05	0.000179929
pfam05433	Glycine zipper 2TM domain	2.24123e-05	2.02668e-08	6.65212e-06	5.22927e-05	2.60967e-08	8.21178e-06	2.33321	1.69566e-09	2.67739e-08
pfam03972	MmgE/PrpD family	3.62054e-05	1.58955e-08	5.89121e-06	6.61205e-05	3.55063e-08	9.5785e-06	1.82626	5.54684e-05	0.000288968
pfam01204	Trehalase	2.98912e-05	9.61744e-09	4.58244e-06	5.99099e-05	2.24567e-08	7.61759e-06	2.00426	3.64043e-06	2.77836e-05
pfam08338	Domain of unknown function (DUF1731)	2.79516e-05	7.62356e-09	4.07987e-06	5.82518e-05	1.27374e-08	5.737e-06	2.08402	2.0752e-06	1.69887e-05
pfam02055	O-Glycosyl hydrolase family 30	4.35422e-05	1.52273e-08	5.76605e-06	7.61003e-05	3.42014e-08	9.40084e-06	1.74774	9.91248e-05	0.00046999
pfam08707	Primase C terminal 2 (PriCT-2)	3.22307e-05	1.3045e-08	5.3369e-06	6.53969e-05	2.97483e-08	8.7675e-06	2.02903	1.47066e-06	1.25981e-05
pfam03928	Haem-degrading	3.47914e-05	1.02937e-08	4.74081e-06	6.82028e-05	2.0226e-08	7.22936e-06	1.96034	2.56834e-05	0.000151355
pfam05430	S-adenosyl-L-methionine-dependent methyltransferase	3.36699e-05	1.16973e-08	5.05371e-06	6.72624e-05	1.65624e-08	6.54193e-06	1.9977	1.23102e-06	1.07957e-05
pfam13905	Thioredoxin-like	0.000141698	2.09503e-07	2.13876e-05	0.000175556	1.78658e-07	2.1486e-05	1.23895	6.05904e-05	0.000311879
pfam10662	Ethanolamine utilisation - propanediol utilisation	3.97723e-05	1.32914e-08	5.38707e-06	7.3695e-05	2.5508e-08	8.11863e-06	1.85292	0.000156069	0.000687515
pfam02897	Prolyl oligopeptidase, N-terminal beta-propeller domain	4.08885e-05	1.59015e-08	5.89232e-06	7.53009e-05	2.39246e-08	7.86261e-06	1.84161	1.30314e-05	8.44302e-05
pfam08669	Glycine cleavage T-protein C-terminal barrel domain	9.41556e-05	3.71735e-08	9.00916e-06	0.000128627	3.62716e-08	9.68117e-06	1.36612	0.000107667	0.00050509
pfam03806	AbgT putative transporter family	6.85798e-05	4.47402e-08	9.88363e-06	0.000103157	6.8831e-08	1.33363e-05	1.50419	0.000173627	0.000759827
pfam05638	Type VI secretion system effector, Hcp	2.08391e-05	2.12266e-08	6.80781e-06	5.58805e-05	4.45294e-08	1.07267e-05	2.68152	1.10263e-11	2.48024e-10
pfam03319	Ethanolamine utilisation protein EutN/carboxysome	4.87173e-05	1.79402e-08	6.25865e-06	8.38343e-05	2.76615e-08	8.45439e-06	1.72083	9.93732e-05	0.000470497
pfam04408	Helicase associated domain (HA2)	5.53094e-05	2.32333e-08	7.12234e-06	9.05922e-05	3.52826e-08	9.54827e-06	1.63792	2.44057e-05	0.000144338
pfam03548	Outer membrane lipoprotein carrier protein LolA	4.3469e-05	1.791e-08	6.25338e-06	7.89163e-05	2.99607e-08	8.79874e-06	1.81546	0.000176628	0.000770929
pfam07331	Tripartite tricarboxylate transporter TctB family	7.86275e-05	8.51346e-08	1.36339e-05	0.000114123	9.83421e-08	1.59409e-05	1.45144	7.53054e-05	0.000375535
pfam12663	Protein of unknown function (DUF3788)	1.99737e-05	7.49714e-09	4.0459e-06	5.5531e-05	2.19807e-08	7.53643e-06	2.78021	7.37668e-07	6.78231e-06
pfam03417	Acyl-coenzyme A:6-aminopenicillanic acid acyl-transferase	3.35042e-05	1.16794e-08	5.04984e-06	6.94248e-05	2.46924e-08	7.98777e-06	2.07212	4.54772e-07	4.42615e-06
pfam10771	Winged helix-turn-helix domain (DUF2582)	5.05823e-05	2.43022e-08	7.28433e-06	8.67834e-05	5.36355e-08	1.17726e-05	1.71569	1.53979e-06	1.30724e-05
pfam16385	Domain of unknown function	1.64648e-05	8.62909e-09	4.3406e-06	5.32947e-05	2.24913e-08	7.62345e-06	3.23689	2.94145e-09	4.38411e-08
pfam11922	Domain of unknown function (DUF3440)	3.03595e-05	1.09502e-08	4.88966e-06	6.77343e-05	1.42196e-08	6.0616e-06	2.23107	2.82346e-07	2.9009e-06
pfam13899	Thioredoxin-like	5.69615e-05	2.35904e-08	7.17687e-06	9.43518e-05	4.92867e-08	1.12852e-05	1.65641	1.80165e-06	1.49705e-05
pfam03264	NapC/NirT cytochrome c family, N-terminal region	5.3831e-05	2.34577e-08	7.15665e-06	9.12972e-05	4.88628e-08	1.12366e-05	1.696	6.0617e-05	0.000311879
pfam09551	Stage II sporulation protein R (spore_II_R)	3.08672e-05	7.4842e-09	4.04241e-06	6.83906e-05	1.48171e-08	6.18766e-06	2.21564	3.05945e-05	0.000175087
pfam01583	Adenylylsulphate kinase	3.49125e-05	1.03503e-08	4.75383e-06	7.27003e-05	2.02796e-08	7.23893e-06	2.08236	1.13141e-06	9.97478e-06
pfam09548	Stage III sporulation protein AB (spore_III_AB)	3.76855e-05	8.89741e-09	4.40757e-06	7.54955e-05	1.60537e-08	6.44069e-06	2.0033	0.000135353	0.000615445
pfam16387	Domain of unknown function	1.52139e-05	1.03269e-08	4.74846e-06	5.35324e-05	3.40276e-08	9.37693e-06	3.51865	2.94145e-09	4.38411e-08
pfam14607	N-terminus of Esterase_SGNH_hydro-type	1.46565e-05	6.93662e-09	3.89172e-06	5.33077e-05	3.16132e-08	9.03813e-06	3.63715	9.7611e-11	1.93691e-09
pfam06486	Protein of unknown function (DUF1093)	3.75746e-05	5.2232e-08	1.06791e-05	7.64589e-05	5.84794e-08	1.22927e-05	2.03485	0.000231534	0.0009822
pfam09578	Spore cortex protein YabQ (Spore_YabQ)	3.09387e-05	7.45404e-09	4.03425e-06	6.98429e-05	1.47498e-08	6.17359e-06	2.25746	2.54258e-05	0.000149971
pfam03709	Orn/Lys/Arg decarboxylase, N-terminal domain	1.64295e-05	1.02206e-08	4.72394e-06	5.60829e-05	3.42224e-08	9.40373e-06	3.41354	1.10441e-11	2.48024e-10
pfam14606	GDSL-like Lipase/Acylhydrolase family	1.94678e-05	1.30775e-08	5.34355e-06	5.98377e-05	4.06197e-08	1.0245e-05	3.07368	4.94585e-10	8.86179e-09
pfam03419	Sporulation factor SpoIIGA	4.07973e-05	9.99393e-09	4.67127e-06	8.12137e-05	1.67239e-08	6.57375e-06	1.99066	9.29053e-05	0.000441762
pfam06603	UpxZ family of transcription anti-terminator antagonists	9.55327e-06	8.69171e-09	4.35632e-06	5.055e-05	6.05519e-08	1.25086e-05	5.29139	5.59842e-13	1.52521e-11
pfam11007	Spore coat associated protein JA (CotJA)	4.26773e-05	1.12324e-08	4.95226e-06	8.38074e-05	2.0559e-08	7.28863e-06	1.96375	3.4858e-05	0.000193581
pfam06094	Gamma-glutamyl cyclotransferase, AIG2-like	4.72201e-05	1.83474e-08	6.32929e-06	8.8422e-05	3.41947e-08	9.39992e-06	1.87255	4.2897e-06	3.21846e-05
pfam12971	Alpha-N-acetylglucosaminidase (NAGLU) N-terminal domain	2.85919e-05	1.24322e-08	5.21004e-06	6.98528e-05	3.83634e-08	9.95642e-06	2.4431	1.47949e-08	1.9709e-07
pfam03845	Spore germination protein	4.29093e-05	4.44131e-08	9.84743e-06	8.42862e-05	7.24719e-08	1.36845e-05	1.96429	1.28925e-05	8.36116e-05
pfam03837	RecT family	4.52525e-05	2.20251e-08	6.93468e-06	8.67092e-05	2.77858e-08	8.47337e-06	1.91612	6.19325e-06	4.47006e-05
pfam12685	SpoIIIAH-like protein	4.09614e-05	9.67401e-09	4.5959e-06	8.24661e-05	1.64441e-08	6.51853e-06	2.01327	5.47146e-05	0.000286162
pfam00282	Pyridoxal-dependent decarboxylase conserved domain	8.00737e-05	3.26311e-08	8.44078e-06	0.000121603	3.7732e-08	9.87415e-06	1.51864	7.38039e-06	5.19161e-05
pfam04632	Fusaric acid resistance protein family	6.07098e-06	3.2351e-09	2.65773e-06	4.76017e-05	2.49519e-08	8.02965e-06	7.84085	1.39331e-18	7.98446e-17
pfam06983	3-demethylubiquinone-9 3-methyltransferase	3.47829e-05	1.63448e-08	5.97389e-06	7.63452e-05	4.67364e-08	1.09893e-05	2.19491	1.69246e-06	1.41695e-05
pfam10459	Peptidase S46	4.95666e-05	2.23532e-08	6.98613e-06	9.11575e-05	4.99881e-08	1.13652e-05	1.83909	1.09172e-07	1.20351e-06
pfam12972	Alpha-N-acetylglucosaminidase (NAGLU) C-terminal domain	2.85919e-05	1.24322e-08	5.21004e-06	7.02697e-05	3.87769e-08	1.00099e-05	2.45768	1.02845e-08	1.41544e-07
pfam11412	Disulphide bond corrector protein DsbC	5.2265e-05	1.49093e-08	5.70554e-06	9.39811e-05	2.52136e-08	8.07165e-06	1.79816	5.44305e-07	5.16891e-06
pfam06293	Lipopolysaccharide kinase (Kdo/WaaP) family	4.09398e-05	1.47692e-08	5.67866e-06	8.2797e-05	2.53522e-08	8.09379e-06	2.02241	4.40457e-08	5.27552e-07
pfam04466	Phage terminase large subunit	4.03869e-05	1.80421e-08	6.2764e-06	8.26402e-05	2.51669e-08	8.06416e-06	2.04621	3.45028e-06	2.65458e-05
pfam13620	Carboxypeptidase regulatory-like domain	0.000168493	1.28882e-07	1.6775e-05	0.000210808	1.9305e-07	2.23346e-05	1.25114	0.000210975	0.000902472
pfam14285	Domain of unknown function (DUF4367)	4.40235e-05	2.56192e-08	7.47911e-06	8.63514e-05	5.36642e-08	1.17757e-05	1.96149	8.18261e-05	0.000403512
pfam12987	Domain of unknown function, B. Theta Gene description (DUF3871)	1.66762e-05	9.48523e-09	4.55084e-06	5.91076e-05	4.67367e-08	1.09894e-05	3.54443	1.00199e-11	2.28889e-10
pfam05089	Alpha-N-acetylglucosaminidase (NAGLU) tim-barrel domain	2.89513e-05	1.28267e-08	5.29205e-06	7.14552e-05	4.01553e-08	1.01863e-05	2.46811	6.05994e-09	8.71929e-08
pfam13376	Bacteriocin-protection, YdeI or OmpD-Associated	2.66966e-05	7.46664e-09	4.03766e-06	6.92406e-05	1.77664e-08	6.77555e-06	2.59361	5.82465e-07	5.50769e-06
pfam06857	Malonate decarboxylase delta subunit (MdcD)	3.55018e-05	1.56801e-08	5.85116e-06	7.81665e-05	2.78356e-08	8.48096e-06	2.20176	6.46025e-07	6.03377e-06
pfam04390	Lipopolysaccharide-assembly	5.01731e-05	1.34249e-08	5.41405e-06	9.28462e-05	2.53587e-08	8.09483e-06	1.85052	0.000107249	0.000503483
pfam00930	Dipeptidyl peptidase IV (DPP IV) N-terminal region	9.1444e-05	5.6325e-08	1.10897e-05	0.000134262	7.87893e-08	1.42685e-05	1.46825	1.27416e-06	1.11446e-05
pfam10437	Bacterial lipoate protein ligase C-terminus	8.36529e-05	2.94237e-08	8.01523e-06	0.000126874	6.48753e-08	1.29475e-05	1.51668	0.000202756	0.000874217
pfam05170	AsmA family	1.41448e-05	5.79352e-09	3.55663e-06	5.75068e-05	1.9173e-08	7.03865e-06	4.06559	6.9358e-14	2.15446e-12
pfam05223	NTF2-like N-terminal transpeptidase domain	2.37462e-05	6.426e-09	3.74574e-06	6.72314e-05	1.4427e-08	6.10566e-06	2.83125	2.02589e-06	1.66671e-05
pfam11589	Domain of unknown function (DUF3244)	1.99465e-05	1.29338e-08	5.3141e-06	6.35887e-05	4.56849e-08	1.0865e-05	3.18796	8.95328e-12	2.05939e-10
pfam03418	Germination protease	4.01203e-05	9.41766e-09	4.5346e-06	8.37797e-05	1.69262e-08	6.6134e-06	2.08821	1.66887e-05	0.000105454
pfam16177	Acetyl-coenzyme A synthetase N-terminus	2.39767e-05	1.15594e-08	5.02382e-06	6.76716e-05	3.10595e-08	8.95863e-06	2.82239	5.13566e-08	6.09625e-07
pfam12670	Protein of unknown function (DUF3792)	3.72675e-05	8.93577e-09	4.41706e-06	8.10508e-05	2.30898e-08	7.72423e-06	2.17484	1.97542e-05	0.000120583
pfam02563	Polysaccharide biosynthesis/export protein	0.000138043	1.02371e-07	1.49505e-05	0.000182208	1.25146e-07	1.79826e-05	1.31994	6.92602e-07	6.44822e-06
pfam06824	Protein of unknown function (DUF1237)	5.02597e-05	1.94601e-08	6.51839e-06	9.45631e-05	3.56835e-08	9.60237e-06	1.88149	2.15804e-05	0.000129823
pfam12831	FAD dependent oxidoreductase	0.000115674	9.72813e-08	1.45741e-05	0.000160058	1.61565e-07	2.04323e-05	1.38369	3.11106e-05	0.00017706
pfam12667	NigD-like protein	4.74468e-05	2.42633e-08	7.2785e-06	9.20629e-05	5.67751e-08	1.21122e-05	1.94034	1.13268e-08	1.54291e-07
pfam13342	C-terminal repeat of topoisomerase	6.46431e-05	2.7283e-08	7.71816e-06	0.000109367	5.62617e-08	1.20573e-05	1.69185	6.42914e-07	6.01935e-06
pfam02469	Fasciclin domain	3.07826e-05	3.6975e-08	8.98506e-06	7.55414e-05	2.15461e-07	2.35955e-05	2.45403	2.57544e-09	3.89979e-08
pfam09107	Elongation factor SelB, winged helix	3.17563e-05	8.96155e-09	4.42343e-06	7.65702e-05	1.891e-08	6.99022e-06	2.41118	5.05293e-07	4.86093e-06
pfam15562	Immunity protein 17	1.47497e-05	5.78698e-09	3.55462e-06	5.96145e-05	2.0932e-08	7.35445e-06	4.04174	6.9358e-14	2.15446e-12
pfam15714	Stage V sporulation protein T C-terminal, transcription factor	4.40436e-05	1.15111e-08	5.01333e-06	8.90548e-05	2.93618e-08	8.71035e-06	2.02197	2.45143e-05	0.000144851
pfam07454	Stage II sporulation protein P (SpoIIP)	4.47009e-05	1.25689e-08	5.23861e-06	8.97371e-05	1.88942e-08	6.98729e-06	2.0075	4.48162e-05	0.000242798
pfam02789	Cytosol aminopeptidase family, N-terminal domain	3.54097e-05	1.23659e-08	5.19613e-06	8.07278e-05	2.51274e-08	8.05783e-06	2.27982	2.37303e-05	0.000141858
pfam04984	Phage tail sheath protein	6.08054e-05	2.62037e-08	7.56395e-06	0.000106147	4.453e-08	1.07268e-05	1.74569	2.61046e-06	2.08568e-05
pfam17203	sCache_3_2 - Single cache domain 3	2.39512e-05	8.64731e-09	4.34518e-06	6.96293e-05	2.12002e-08	7.4014e-06	2.90714	1.21476e-10	2.36805e-09
pfam09581	Stage III sporulation protein AF (Spore_III_AF)	2.57754e-05	6.01831e-09	3.62497e-06	7.15678e-05	1.54716e-08	6.32283e-06	2.77659	3.61185e-07	3.58887e-06
pfam04461	Protein of unknown function (DUF520)	3.51466e-05	1.02697e-08	4.73528e-06	8.1008e-05	2.17388e-08	7.49484e-06	2.30486	3.64043e-06	2.77836e-05
pfam07451	Stage V sporulation protein AD (SpoVAD)	4.4917e-05	1.25382e-08	5.23221e-06	9.09165e-05	1.92972e-08	7.06141e-06	2.0241	1.8833e-05	0.00011722
pfam12990	Domain of unknonw function from B. Theta Gene description (DUF3874)	7.27031e-05	8.63014e-08	1.3727e-05	0.00011876	1.35395e-07	1.87045e-05	1.63349	3.67736e-08	4.48533e-07
pfam05960	Bacterial protein of unknown function (DUF885)	3.90697e-05	1.26673e-08	5.25907e-06	8.51434e-05	5.37855e-08	1.1789e-05	2.17927	2.65629e-05	0.000155658
pfam16141	Putative glycoside hydrolase Family 18, chitinase_18	3.42142e-05	4.58578e-08	1.00063e-05	8.09726e-05	1.07093e-07	1.66351e-05	2.36664	6.24372e-09	8.92576e-08
pfam05866	Endodeoxyribonuclease RusA	4.68825e-05	2.09094e-08	6.75675e-06	9.37207e-05	3.35521e-08	9.31118e-06	1.99905	5.96515e-05	0.000307626
pfam02633	Creatinine amidohydrolase	6.21622e-05	2.52226e-08	7.421e-06	0.000109195	4.06125e-08	1.02441e-05	1.75661	3.08294e-08	3.79513e-07
pfam17162	DUF5118 - Domain of unknown function (DUF5118)	3.83693e-05	3.74358e-08	9.04089e-06	8.54961e-05	1.17921e-07	1.74558e-05	2.22824	1.69106e-10	3.21664e-09
pfam04018	Domain of unknown function (DUF368)	6.4954e-05	2.15986e-08	6.86721e-06	0.000112251	3.07448e-08	8.91314e-06	1.72816	1.07351e-05	7.13607e-05
pfam16332	Domain of unknown function (DUF4962)	1.08368e-05	5.96985e-09	3.61035e-06	5.8386e-05	5.78577e-08	1.22271e-05	5.38774	1.5978e-14	5.44683e-13
pfam01127	Succinate dehydrogenase/Fumarate reductase transmembrane subunit	4.96819e-05	2.03845e-08	6.67141e-06	9.73064e-05	3.54466e-08	9.57043e-06	1.95859	4.15485e-05	0.000228069
pfam01663	Type I phosphodiesterase / nucleotide pyrophosphatase	0.000141818	5.76288e-08	1.12173e-05	0.000189457	6.59642e-08	1.30557e-05	1.33592	2.69346e-05	0.000157472
pfam00267	Gram-negative porin	1.54519e-05	1.3933e-08	5.51556e-06	6.31486e-05	5.91028e-08	1.2358e-05	4.08679	5.07474e-18	2.6773e-16
pfam15495	Major fimbrial subunit protein type IV, Fimbrillin, C-terminal	1.89989e-05	1.4366e-08	5.6006e-06	6.68072e-05	3.63733e-08	9.69473e-06	3.51638	1.45881e-13	4.30993e-12
pfam01077	Nitrite and sulphite reductase 4Fe-4S domain	0.000159494	7.61588e-08	1.28952e-05	0.000207354	8.7964e-08	1.50764e-05	1.30007	0.000199734	0.000862157
pfam02391	MoaE protein	4.18391e-05	1.68031e-08	6.05706e-06	8.97257e-05	2.9254e-08	8.69435e-06	2.14454	2.52548e-06	2.02265e-05
pfam12652	CotJB protein	4.38717e-05	1.16478e-08	5.04301e-06	9.17884e-05	2.26504e-08	7.65036e-06	2.0922	2.7549e-06	2.18012e-05
pfam16249	Domain of unknown function (DUF4906)	2.9963e-05	6.28495e-08	1.17143e-05	7.86622e-05	1.17845e-07	1.74502e-05	2.62531	2.37666e-11	5.07997e-10
pfam16313	Domain of unknown function (DUF4953)	3.94712e-05	3.90527e-08	9.23407e-06	8.82845e-05	1.28025e-07	1.81883e-05	2.23668	1.69362e-10	3.21664e-09
pfam07875	Coat F domain	3.27755e-05	1.62458e-08	5.95577e-06	8.20901e-05	2.51244e-08	8.05735e-06	2.50462	7.95161e-07	7.29075e-06
pfam01175	Urocanase	3.41531e-05	1.24281e-08	5.20919e-06	8.38566e-05	3.52846e-08	9.54854e-06	2.45531	3.38496e-10	6.19872e-09
pfam09547	Stage IV sporulation protein A (spore_IV_A)	4.01203e-05	9.41766e-09	4.5346e-06	8.98619e-05	1.90802e-08	7.0216e-06	2.23981	1.64454e-06	1.37959e-05
pfam06898	Putative stage IV sporulation protein YqfD	4.01203e-05	9.41766e-09	4.5346e-06	8.98698e-05	2.01278e-08	7.21178e-06	2.24001	1.64454e-06	1.37959e-05
pfam06082	Exopolysaccharide biosynthesis protein YbjH	1.52162e-05	9.90781e-09	4.6511e-06	6.51409e-05	4.97209e-08	1.13348e-05	4.28103	7.69896e-16	3.08304e-14
pfam00420	NADH-ubiquinone/plastoquinone oxidoreductase chain 4L	0.000101404	3.53411e-08	8.7843e-06	0.000151402	4.57299e-08	1.08704e-05	1.49306	3.9253e-05	0.000216362
pfam07523	Bacterial Ig-like domain (group 3)	7.25616e-05	4.78346e-08	1.02197e-05	0.000122684	9.89458e-08	1.59898e-05	1.69075	0.00022704	0.000965601
pfam17148	DUF5117 - Domain of unknown function (DUF5117)	3.98551e-05	4.00367e-08	9.34968e-06	9.00351e-05	1.35371e-07	1.87028e-05	2.25906	2.55458e-11	5.44276e-10
pfam02203	Tar ligand binding domain homologue	1.35132e-05	1.48917e-08	5.70216e-06	6.3742e-05	6.75649e-08	1.32131e-05	4.71702	7.69896e-16	3.08304e-14
pfam14193	Domain of unknown function (DUF4315)	6.86161e-05	2.799e-08	7.81751e-06	0.000119017	8.74346e-08	1.50309e-05	1.73454	1.18424e-05	7.80271e-05
pfam01773	Na+ dependent nucleoside transporter N-terminus	5.5061e-05	2.29568e-08	7.07984e-06	0.000106124	4.43774e-08	1.07084e-05	1.92738	3.71338e-08	4.52097e-07
pfam03649	Uncharacterised protein family (UPF0014)	5.94271e-05	1.71042e-08	6.11108e-06	0.00011076	3.03563e-08	8.85664e-06	1.8638	8.3525e-06	5.7859e-05
pfam11700	Vacuole effluxer Atg22 like	4.47846e-05	1.76912e-08	6.21507e-06	9.61491e-05	2.69472e-08	8.34452e-06	2.14692	4.93228e-06	3.63493e-05
pfam13380	CoA binding domain	0.00010735	3.36476e-08	8.57126e-06	0.00015914	5.07677e-08	1.14535e-05	1.48244	7.10612e-08	8.2439e-07
pfam14055	NVEALA protein	2.07694e-05	1.99631e-08	6.60209e-06	7.25924e-05	1.01277e-07	1.61771e-05	3.49516	1.13631e-14	3.97556e-13
pfam07731	Multicopper oxidase	3.20668e-05	1.46504e-08	5.65577e-06	8.42536e-05	3.00673e-08	8.81438e-06	2.62744	2.61939e-10	4.90485e-09
pfam13502	AsmA-like C-terminal region	2.25418e-05	8.584e-09	4.32924e-06	7.4734e-05	2.06015e-08	7.29616e-06	3.31535	3.61144e-13	1.00028e-11
pfam07662	Na+ dependent nucleoside transporter C-terminus	5.54927e-05	2.29945e-08	7.08565e-06	0.000107766	4.4853e-08	1.07656e-05	1.94198	2.29685e-08	2.8917e-07
pfam12535	Hydrolase of X-linked nucleoside diphosphate N terminal	3.04511e-05	9.17657e-09	4.47618e-06	8.27429e-05	2.22461e-08	7.58178e-06	2.71724	1.02059e-07	1.14022e-06
pfam08331	Domain of unknown function (DUF1730)	3.6974e-05	9.2798e-09	4.50129e-06	8.95842e-05	1.71439e-08	6.65579e-06	2.4229	1.53843e-08	2.03298e-07
pfam04389	Peptidase family M28	8.97239e-05	3.52077e-08	8.76771e-06	0.000142371	5.40066e-08	1.18132e-05	1.58677	2.00258e-08	2.56001e-07
pfam02625	XdhC and CoxI family	4.21819e-05	1.23219e-08	5.18688e-06	9.54791e-05	2.11897e-08	7.39958e-06	2.26351	4.36971e-08	5.24321e-07
pfam17132	Glyco_hydro_106 - alpha-L-rhamnosidase	7.76005e-05	6.27013e-08	1.17005e-05	0.000130951	5.84571e-07	3.88654e-05	1.68751	3.07493e-06	2.3879e-05
pfam06831	Formamidopyrimidine-DNA glycosylase H2TH domain	0.000130272	4.37916e-08	9.77828e-06	0.000183796	6.30707e-08	1.27661e-05	1.41086	0.000141968	0.000639814
pfam07885	Ion channel	0.000125367	5.66806e-08	1.11246e-05	0.000178948	5.11225e-08	1.14934e-05	1.42739	0.000113884	0.000529027
pfam01619	Proline dehydrogenase	2.06478e-05	7.92649e-09	4.16014e-06	7.42469e-05	2.26587e-08	7.65177e-06	3.59588	7.89943e-11	1.59608e-09
pfam03354	Phage Terminase	0.000102835	4.55083e-08	9.9681e-06	0.000156453	7.66074e-08	1.40695e-05	1.5214	0.000102105	0.000481375
pfam01391	Collagen triple helix repeat (20 copies)	7.87503e-05	8.28868e-08	1.34527e-05	0.000132372	8.81881e-08	1.50956e-05	1.6809	6.61178e-05	0.000336389
pfam07732	Multicopper oxidase	4.22846e-05	2.13402e-08	6.82601e-06	9.5932e-05	3.52589e-08	9.54507e-06	2.26872	2.29477e-09	3.5311e-08
pfam04343	Protein of unknown function, DUF488	8.49859e-05	3.02709e-08	8.12981e-06	0.000138815	3.61768e-08	9.66852e-06	1.63339	8.50457e-05	0.000415383
pfam13098	Thioredoxin-like domain	4.28144e-05	1.8787e-08	6.40466e-06	9.68778e-05	6.2676e-08	1.27261e-05	2.26274	7.70838e-07	7.07749e-06
pfam06439	Domain of Unknown Function (DUF1080)	4.18103e-05	5.77187e-08	1.1226e-05	9.58935e-05	1.36566e-07	1.87852e-05	2.29354	1.4476e-09	2.32436e-08
pfam03788	LrgA family	0.000143182	2.95898e-08	8.03782e-06	0.000197516	2.72203e-08	8.3867e-06	1.37948	1.62556e-05	0.000103207
pfam13320	Domain of unknown function (DUF4091)	1.6829e-05	5.18701e-09	3.36532e-06	7.12109e-05	3.03183e-08	8.85109e-06	4.23144	3.97267e-14	1.30089e-12
pfam15869	TolB-like 6-blade propeller-like	1.44227e-05	1.42773e-08	5.5833e-06	6.94448e-05	1.06125e-07	1.65597e-05	4.81495	1.3517e-17	6.70551e-16
pfam14190	Domain of unknown function (DUF4313)	8.9242e-06	4.79979e-09	3.23727e-06	6.4266e-05	2.46508e-08	7.98105e-06	7.20132	1.79502e-18	9.94358e-17
pfam13474	SnoaL-like domain	3.95407e-05	2.24153e-08	6.99584e-06	9.49865e-05	6.2009e-08	1.26582e-05	2.40225	2.97387e-12	7.24125e-11
pfam16901	C-terminal domain of alpha-glycerophosphate oxidase	2.30002e-05	9.44476e-09	4.54112e-06	7.84476e-05	2.08635e-08	7.3424e-06	3.41073	1.09324e-12	2.89531e-11
pfam04235	Protein of unknown function (DUF418)	4.30565e-05	1.77578e-08	6.22676e-06	9.85349e-05	4.52161e-08	1.08091e-05	2.28851	5.07528e-11	1.05102e-09
pfam13500	AAA domain	0.000107	3.34703e-08	8.54864e-06	0.00016258	4.64254e-08	1.09527e-05	1.51944	1.85029e-06	1.53363e-05
pfam08401	Domain of unknown function (DUF1738)	4.53124e-05	2.15255e-08	6.85557e-06	0.00010093	6.30364e-08	1.27626e-05	2.22743	9.21836e-09	1.28198e-07
pfam08546	Ketopantoate reductase PanE/ApbA C terminal	0.000156487	3.82572e-08	9.13953e-06	0.000212242	5.46871e-08	1.18874e-05	1.3563	4.73755e-05	0.000254892
pfam04172	LrgB-like family	0.000144486	2.99896e-08	8.09194e-06	0.000200368	2.82753e-08	8.54768e-06	1.38676	1.21675e-05	8.00027e-05
pfam00043	Glutathione S-transferase, C-terminal domain	3.33165e-05	2.99351e-08	8.08458e-06	8.93093e-05	7.9544e-08	1.43367e-05	2.68063	3.06501e-17	1.47641e-15
pfam06100	MCRA family	8.86556e-05	4.04668e-08	9.39976e-06	0.00014466	5.28276e-08	1.16836e-05	1.63171	5.83187e-05	0.000301924
pfam02705	K+ potassium transporter	4.04073e-05	1.94567e-08	6.51782e-06	9.67442e-05	3.95458e-08	1.01087e-05	2.39422	1.52487e-06	1.29788e-05
pfam01343	Peptidase family S49	0.000105496	3.8359e-08	9.15168e-06	0.000161898	4.59439e-08	1.08958e-05	1.53464	2.84564e-06	2.24608e-05
pfam14833	NAD-binding of NADP-dependent 3-hydroxyisobutyrate dehydrogenase	0.000125763	4.76135e-08	1.01961e-05	0.000182194	5.30197e-08	1.17048e-05	1.44871	7.98218e-06	5.5711e-05
pfam13188	PAS domain	0.000113409	6.39614e-08	1.18175e-05	0.000169873	8.9382e-08	1.51974e-05	1.49788	4.72557e-07	4.57915e-06
pfam02470	MlaD protein	0.000107595	5.40381e-08	1.08622e-05	0.000164285	8.77578e-08	1.50587e-05	1.52688	9.68945e-07	8.69231e-06
pfam04657	Putative inner membrane exporter, YdcZ	6.46089e-05	3.1554e-08	8.30032e-06	0.00012132	4.27804e-08	1.0514e-05	1.87776	9.57632e-07	8.61408e-06
pfam00174	Oxidoreductase molybdopterin binding domain	1.56766e-05	1.23949e-08	5.20222e-06	7.24125e-05	7.84562e-08	1.42383e-05	4.61914	2.1092e-15	8.19929e-14
pfam13566	Domain of unknown function (DUF4130	4.18607e-05	1.0115e-08	4.69947e-06	9.86682e-05	1.74576e-08	6.71641e-06	2.35706	1.65036e-08	2.15912e-07
pfam13462	Thioredoxin	5.07444e-05	2.20693e-08	6.94162e-06	0.000107564	4.45044e-08	1.07237e-05	2.11972	2.73305e-09	4.10108e-08
pfam14058	PcfK-like protein	2.03821e-05	9.55253e-09	4.56695e-06	7.75589e-05	3.611e-08	9.65958e-06	3.80524	9.60034e-17	4.40122e-15
pfam13150	Protein of unknown function (DUF3989)	7.99416e-06	3.17082e-09	2.6312e-06	6.53588e-05	3.77551e-08	9.87716e-06	8.17581	1.00478e-21	8.3453e-20
pfam12642	Conjugative transposon protein TcpC	2.60789e-05	1.75702e-08	6.19378e-06	8.34498e-05	6.25671e-08	1.2715e-05	3.1999	1.26596e-11	2.80512e-10
pfam04586	Caudovirus prohead serine protease	3.7006e-05	1.68015e-08	6.05677e-06	9.44705e-05	3.57753e-08	9.61471e-06	2.55284	4.74241e-10	8.52025e-09
pfam13478	XdhC Rossmann domain	4.53425e-05	1.34207e-08	5.41321e-06	0.000102821	2.42361e-08	7.91363e-06	2.26764	2.40841e-08	3.02071e-07
pfam03740	Pyridoxal phosphate biosynthesis protein PdxJ	2.22362e-05	6.18268e-09	3.67414e-06	7.97862e-05	2.07072e-08	7.31484e-06	3.58812	2.16701e-11	4.66184e-10
pfam03829	PTS system glucitol/sorbitol-specific IIA component	4.47747e-05	2.10829e-08	6.78473e-06	0.000102351	6.5719e-08	1.30314e-05	2.28591	1.64454e-06	1.37959e-05
pfam02798	Glutathione S-transferase, N-terminal domain	2.87563e-05	2.63973e-08	7.59184e-06	8.65077e-05	6.9163e-08	1.33685e-05	3.0083	3.63326e-18	1.94773e-16
pfam07748	Glycosyl hydrolases family 38 C-terminal domain	8.87321e-05	4.45416e-08	9.86166e-06	0.000146761	8.5517e-08	1.48652e-05	1.65398	7.1833e-05	0.000359027
pfam01977	3-octaprenyl-4-hydroxybenzoate carboxy-lyase	6.77431e-05	2.15465e-08	6.85892e-06	0.000126369	4.02894e-08	1.02033e-05	1.86541	2.57106e-08	3.20656e-07
pfam12771	Starch-binding associating with outer membrane	5.67581e-05	4.70861e-08	1.01394e-05	0.000115612	9.79487e-08	1.5909e-05	2.03693	1.33613e-10	2.58193e-09
pfam02347	Glycine cleavage system P-protein	7.93232e-05	2.85983e-08	7.90201e-06	0.000138325	3.84721e-08	9.97051e-06	1.74381	1.35623e-09	2.1989e-08
pfam13602	Zinc-binding dehydrogenase	8.94553e-05	5.162e-08	1.06164e-05	0.000148481	9.16142e-08	1.5386e-05	1.65983	7.0912e-07	6.56523e-06
pfam02733	Dak1 domain	0.000113855	4.89275e-08	1.03358e-05	0.000173102	9.07799e-08	1.53158e-05	1.52038	0.000149615	0.00066425
pfam13609	Gram-negative porin	4.05281e-05	3.33326e-08	8.53104e-06	9.97851e-05	5.03494e-07	3.60696e-05	2.46212	7.20044e-08	8.32426e-07
pfam14195	Domain of unknown function (DUF4316)	5.62141e-05	2.06929e-08	6.72168e-06	0.000115731	7.8759e-08	1.42658e-05	2.05875	2.41385e-08	3.02183e-07
pfam14059	Domain of unknown function (DUF4251)	2.31454e-05	1.00472e-08	4.6837e-06	8.32581e-05	6.06228e-08	1.25159e-05	3.59717	1.13358e-14	3.97556e-13
pfam04239	Protein of unknown function (DUF421)	0.000100887	4.82975e-08	1.0269e-05	0.000161147	6.88829e-08	1.33414e-05	1.59731	7.98692e-06	5.5711e-05
pfam04170	NlpE N-terminal domain	1.88647e-05	6.24855e-09	3.69366e-06	7.91928e-05	2.84723e-08	8.57741e-06	4.19795	1.08732e-14	3.86517e-13
pfam01244	Membrane dipeptidase (Peptidase family M19)	6.81556e-05	2.33933e-08	7.14682e-06	0.000128486	3.33e-08	9.27613e-06	1.88519	4.19802e-08	5.05546e-07
pfam04143	Sulphur transport	5.29885e-05	2.37924e-08	7.20753e-06	0.000113664	4.12677e-08	1.03264e-05	2.14508	7.6626e-08	8.79735e-07
pfam03738	Glutathionylspermidine synthase preATP-grasp	2.36391e-05	7.11031e-09	3.94014e-06	8.43427e-05	3.31491e-08	9.25508e-06	3.56792	3.81527e-10	6.90019e-09
pfam14293	YWFCY protein	2.18146e-05	2.1934e-08	6.92031e-06	8.27914e-05	5.38145e-08	1.17922e-05	3.79523	7.01894e-18	3.67386e-16
pfam06153	Cyclic-di-AMP receptor	4.41674e-05	1.23599e-08	5.19487e-06	0.000105396	3.23412e-08	9.14161e-06	2.3863	1.37293e-06	1.1868e-05
pfam13807	G-rich domain on putative tyrosine kinase	0.000112735	5.6859e-08	1.11421e-05	0.00017427	7.66464e-08	1.40731e-05	1.54584	4.50175e-08	5.37255e-07
pfam00491	Arginase family	0.000155146	4.86618e-08	1.03077e-05	0.000216912	6.52075e-08	1.29806e-05	1.39811	1.00211e-07	1.12335e-06
pfam13417	Glutathione S-transferase, N-terminal domain	2.96628e-05	2.77896e-08	7.78948e-06	9.16781e-05	7.52128e-08	1.39409e-05	3.09068	7.95807e-19	4.68149e-17
pfam03929	PepSY-associated TM region	2.52663e-05	1.59858e-08	5.90792e-06	8.74017e-05	5.48944e-08	1.19099e-05	3.45922	2.93675e-13	8.30717e-12
pfam03450	CO dehydrogenase flavoprotein C-terminal domain	5.04978e-05	3.16411e-08	8.31176e-06	0.000112644	4.79177e-08	1.11274e-05	2.23066	1.26419e-10	2.45721e-09
pfam03632	Glycosyl hydrolase family 65 central catalytic domain	5.66625e-05	2.92662e-08	7.99375e-06	0.000118881	5.16504e-08	1.15526e-05	2.09805	4.50438e-06	3.36015e-05
pfam16370	C terminal of Calcineurin-like phosphoesterase	1.62815e-05	7.0151e-09	3.91367e-06	7.89646e-05	1.62435e-07	2.04873e-05	4.84997	4.34802e-16	1.81781e-14
pfam04261	Dyp-type peroxidase family	2.61823e-05	1.21704e-08	5.15488e-06	8.88903e-05	3.09692e-08	8.9456e-06	3.39506	2.93675e-13	8.30717e-12
pfam01470	Pyroglutamyl peptidase	5.15095e-05	2.142e-08	6.83876e-06	0.000114372	3.77897e-08	9.88169e-06	2.22041	2.32381e-06	1.8727e-05
pfam02028	BCCT, betaine/carnitine/choline family transporter	0.000111974	8.79128e-08	1.38546e-05	0.000175151	9.30695e-08	1.55077e-05	1.56421	7.23458e-07	6.67011e-06
pfam16889	Heparinase II/III N-terminus	2.28278e-05	7.84103e-09	4.13765e-06	8.60281e-05	3.41966e-08	9.40018e-06	3.76856	1.57861e-12	4.00524e-11
pfam02678	Pirin	6.90251e-05	3.30784e-08	8.49844e-06	0.000132285	4.08575e-08	1.0275e-05	1.91648	4.19404e-12	9.95701e-11
pfam00902	Sec-independent protein translocase protein (TatC)	9.77259e-05	2.50383e-08	7.39383e-06	0.000161004	3.62849e-08	9.68295e-06	1.64751	3.19064e-05	0.000180661
pfam14191	YodL-like	5.57835e-05	2.6372e-08	7.5882e-06	0.000119486	8.19915e-08	1.45556e-05	2.14196	1.56437e-09	2.49464e-08
pfam13525	Outer membrane lipoprotein	6.34535e-05	2.10884e-08	6.78562e-06	0.000127739	4.15777e-08	1.03651e-05	2.01311	5.67881e-08	6.69318e-07
pfam06463	Molybdenum Cofactor Synthesis C	9.84823e-05	2.78099e-08	7.79232e-06	0.000162931	3.35711e-08	9.3138e-06	1.65442	4.37993e-05	0.000238065
pfam01402	Ribbon-helix-helix protein, copG family	0.000101903	6.90187e-08	1.22758e-05	0.000166364	1.31084e-07	1.84043e-05	1.63257	2.89534e-06	2.26946e-05
pfam01112	Asparaginase	2.30872e-05	7.06773e-09	3.92832e-06	8.79186e-05	2.42363e-08	7.91366e-06	3.80811	1.38909e-12	3.56521e-11
pfam05105	Bacteriophage holin family	9.66063e-05	4.9016e-08	1.03451e-05	0.000161606	8.38728e-08	1.47216e-05	1.67283	1.04398e-05	6.9677e-05
pfam01967	MoaC family	9.59581e-05	2.68181e-08	7.65211e-06	0.000160965	3.4537e-08	9.44685e-06	1.67745	3.57678e-05	0.000198302
pfam02884	Polysaccharide lyase family 8, C-terminal beta-sandwich domain	1.56056e-05	5.72157e-09	3.53447e-06	8.07066e-05	3.84882e-08	9.97259e-06	5.17163	1.07945e-16	4.88134e-15
pfam04233	Phage Mu protein F like protein	7.39117e-05	3.32086e-08	8.51515e-06	0.000139087	4.366e-08	1.06215e-05	1.8818	3.54495e-10	6.45612e-09
pfam04608	Phosphatidylglycerophosphatase A	5.48243e-05	1.69075e-08	6.07585e-06	0.000120649	3.05053e-08	8.87835e-06	2.20065	2.09923e-08	2.65937e-07
pfam01590	GAF domain	0.000116466	5.53043e-08	1.09887e-05	0.000182587	1.04348e-07	1.64205e-05	1.56773	1.12467e-11	2.50878e-10
pfam02600	Disulfide bond formation protein DsbB	1.83272e-05	5.43193e-09	3.44385e-06	8.44927e-05	4.65213e-08	1.0964e-05	4.61024	5.08344e-12	1.18985e-10
pfam14900	Domain of unknown function (DUF4493)	7.01396e-06	8.18226e-09	4.22672e-06	7.32364e-05	6.74753e-08	1.32044e-05	10.4415	7.22147e-26	1.00009e-23
pfam06030	Bacterial protein of unknown function (DUF916)	4.53732e-05	8.80451e-08	1.3865e-05	0.0001119	2.83586e-07	2.70699e-05	2.4662	6.28858e-07	5.89605e-06
pfam04976	DMSO reductase anchor subunit (DmsC)	2.88908e-05	3.98778e-08	9.3311e-06	9.54926e-05	1.74837e-07	2.1255e-05	3.3053	1.60435e-16	7.06278e-15
pfam03739	Predicted permease YjgP/YjgQ family	0.000140469	6.43861e-08	1.18567e-05	0.000207349	1.06612e-07	1.65977e-05	1.47612	0.000121669	0.000561392
pfam13571	Domain of unknown function (DUF4133)	2.62669e-05	1.91872e-08	6.47252e-06	9.318e-05	6.72151e-08	1.31789e-05	3.54744	1.56545e-18	8.89421e-17
pfam09413	Putative prokaryotic signal transducing protein	3.91838e-05	1.58557e-08	5.88382e-06	0.000106247	3.94062e-08	1.00908e-05	2.71151	1.22506e-13	3.65181e-12
pfam03006	Haemolysin-III related	0.000184032	4.12321e-08	9.48823e-06	0.000251611	4.06194e-08	1.0245e-05	1.36721	0.000209726	0.000897708
pfam01612	3'-5' exonuclease	0.000150832	5.96505e-08	1.14123e-05	0.000218482	5.50538e-08	1.19272e-05	1.44851	9.83872e-06	6.64658e-05
pfam12992	Domain of unknown function, B. Theta Gene description (DUF3876)	9.00039e-06	4.71228e-09	3.20762e-06	7.66668e-05	5.11287e-08	1.14942e-05	8.51817	4.41803e-25	5.53019e-23
pfam12988	Domain of unknown function, B. Theta Gene description (DUF3872)	1.90335e-05	1.7312e-08	6.1481e-06	8.70048e-05	5.90441e-08	1.23519e-05	4.57115	5.93038e-22	5.18709e-20
pfam13730	Helix-turn-helix domain	8.2996e-05	7.18572e-08	1.25257e-05	0.000151081	9.64309e-08	1.57853e-05	1.82033	2.74961e-06	2.17853e-05
pfam13624	SurA N-terminal domain	6.08921e-05	2.45576e-08	7.32251e-06	0.000129146	4.63496e-08	1.09438e-05	2.12089	5.85393e-06	4.23435e-05
pfam08019	Domain of unknown function (DUF1705)	3.79994e-05	1.36038e-08	5.45001e-06	0.000106309	3.70145e-08	9.77982e-06	2.79764	4.86113e-11	1.00982e-09
pfam12991	Domain of unknown function, B. Theta Gene description (DUF3875)	1.80987e-05	1.39474e-08	5.5184e-06	8.64199e-05	6.00424e-08	1.24559e-05	4.77494	1.9325e-22	1.83517e-20
pfam01209	ubiE/COQ5 methyltransferase family	7.55826e-05	1.97725e-08	6.5705e-06	0.000143917	3.25946e-08	9.17736e-06	1.90411	9.70745e-07	8.69672e-06
pfam05426	Alginate lyase	3.06595e-05	2.8141e-08	7.83857e-06	9.90223e-05	9.88038e-08	1.59783e-05	3.22974	8.84683e-14	2.68533e-12
pfam16371	N terminal of Calcineurin-like phosphoesterase	1.75194e-05	7.80406e-09	4.12789e-06	8.62496e-05	1.64105e-07	2.05923e-05	4.92309	7.77638e-18	4.03852e-16
pfam00221	Aromatic amino acid lyase	5.1087e-05	3.41494e-08	8.63493e-06	0.000119888	6.77609e-08	1.32323e-05	2.34675	1.26802e-12	3.29761e-11
pfam03413	Peptidase propeptide and YPEB domain	8.40596e-05	4.37215e-08	9.77045e-06	0.000152941	8.43322e-08	1.47619e-05	1.81944	4.89892e-07	4.71961e-06
pfam07396	Phosphate-selective porin O and P	5.86139e-05	4.04818e-08	9.4015e-06	0.000127871	9.7598e-08	1.58805e-05	2.18159	5.87505e-15	2.19405e-13
pfam13484	4Fe-4S double cluster binding domain	0.000151012	4.77547e-08	1.02112e-05	0.000220373	6.50869e-08	1.29685e-05	1.45931	2.14317e-05	0.000129046
pfam13192	Thioredoxin domain	0.00014703	5.02996e-08	1.04797e-05	0.00021644	5.529e-08	1.19528e-05	1.47208	2.28007e-06	1.84388e-05
pfam04860	Phage portal protein	0.000115899	4.97826e-08	1.04257e-05	0.000185438	7.96383e-08	1.43452e-05	1.59999	1.1044e-06	9.76252e-06
pfam04865	Baseplate J-like protein	6.89638e-05	3.14535e-08	8.28708e-06	0.000138636	7.81691e-08	1.42122e-05	2.01028	5.33367e-10	9.50544e-09
pfam13605	Domain of unknown function (DUF4141)	1.76348e-05	1.21119e-08	5.14248e-06	8.74241e-05	5.79868e-08	1.22408e-05	4.95749	1.14951e-22	1.19395e-20
pfam13702	Lysozyme-like	6.76079e-05	3.53489e-08	8.78527e-06	0.000138205	1.01811e-07	1.62197e-05	2.04422	1.43868e-09	2.31562e-08
pfam03352	Methyladenine glycosylase	0.000128798	3.63055e-08	8.90335e-06	0.000199455	5.05475e-08	1.14286e-05	1.54858	7.14119e-07	6.59315e-06
pfam00549	CoA-ligase	0.000171072	1.10673e-07	1.55449e-05	0.000241894	1.24724e-07	1.79523e-05	1.41399	1.19821e-06	1.05357e-05
pfam01258	Prokaryotic dksA/traR C4-type zinc finger	8.56197e-05	3.80756e-08	9.11781e-06	0.000156474	4.88967e-08	1.12405e-05	1.82755	1.15064e-11	2.55813e-10
pfam07863	Homologues of TraJ from Bacteroides conjugative transposon	1.76348e-05	1.21119e-08	5.14248e-06	8.87846e-05	6.09928e-08	1.25541e-05	5.03464	4.0571e-23	4.28085e-21
pfam14297	Domain of unknown function (DUF4373)	3.11071e-05	1.80931e-08	6.28527e-06	0.000102295	6.63012e-08	1.3089e-05	3.28847	1.2385e-17	6.19013e-16
pfam03349	Outer membrane protein transport protein (OMPP1/FadL/TodX)	2.69943e-05	1.26625e-08	5.25807e-06	9.87775e-05	4.13724e-08	1.03395e-05	3.6592	1.53399e-13	4.51201e-12
pfam01386	Ribosomal L25p family	0.000121909	2.78091e-08	7.79221e-06	0.000194243	3.51452e-08	9.52966e-06	1.59334	4.73639e-05	0.000254892
pfam01027	Inhibitor of apoptosis-promoting Bax1	0.000119056	3.06009e-08	8.174e-06	0.000191404	4.94163e-08	1.13e-05	1.60768	5.55996e-05	0.000289425
pfam03605	Anaerobic c4-dicarboxylate membrane transporter	8.06462e-05	3.14172e-08	8.2823e-06	0.000153434	1.22103e-07	1.77627e-05	1.90256	8.62207e-07	7.84059e-06
pfam04960	Glutaminase	4.20641e-05	1.37649e-08	5.48218e-06	0.000114946	3.21005e-08	9.10752e-06	2.73265	1.92891e-13	5.64859e-12
pfam03453	MoeA N-terminal region (domain I and II)	0.000125172	6.38584e-08	1.1808e-05	0.000198082	8.5815e-08	1.48911e-05	1.58248	6.84231e-05	0.000345097
pfam06686	Stage III sporulation protein AC/AD protein family	7.76316e-05	3.66109e-08	8.94072e-06	0.000150553	6.19233e-08	1.26494e-05	1.93933	2.88618e-07	2.94259e-06
pfam10626	Conjugative transposon protein TraO	1.90335e-05	1.7312e-08	6.1481e-06	9.20564e-05	6.74412e-08	1.3201e-05	4.83656	3.48359e-24	3.8595e-22
pfam13356	Domain of unknown function (DUF4102)	3.49043e-05	3.56844e-08	8.82686e-06	0.000108823	1.04267e-07	1.64142e-05	3.11776	1.21182e-19	7.74568e-18
pfam00198	2-oxoacid dehydrogenases acyltransferase (catalytic domain)	0.000145412	8.08591e-08	1.32871e-05	0.000219347	1.12704e-07	1.70653e-05	1.50845	1.9195e-07	2.03505e-06
pfam13530	Sterol carrier protein domain	5.50986e-05	1.68391e-08	6.06354e-06	0.000129795	3.36535e-08	9.32523e-06	2.35569	7.83391e-10	1.34911e-08
pfam02133	Permease for cytosine/purines, uracil, thiamine, allantoin	0.000103945	4.29106e-08	9.67942e-06	0.000178677	7.41888e-08	1.38457e-05	1.71896	1.06532e-11	2.41696e-10
pfam11797	Protein of unknown function C-terminal (DUF3324)	4.19053e-05	7.3933e-08	1.27053e-05	0.00011676	3.00623e-07	2.78712e-05	2.78629	1.76425e-08	2.28611e-07
pfam00854	POT family	0.000119038	3.45489e-08	8.68529e-06	0.000193943	7.1444e-08	1.35871e-05	1.62925	2.83804e-10	5.28451e-09
pfam04552	Sigma-54, DNA binding domain	0.000114176	2.84663e-08	7.88375e-06	0.00018911	3.93066e-08	1.00781e-05	1.65629	1.37068e-06	1.18639e-05
pfam12984	Domain of unknown function, B. Theta Gene description (DUF3868)	2.02211e-05	1.40589e-08	5.54042e-06	9.57675e-05	6.55739e-08	1.3017e-05	4.73603	1.41831e-21	1.0963e-19
pfam07610	Protein of unknown function (DUF1573)	7.80704e-05	5.34026e-08	1.07981e-05	0.000154098	1.36109e-07	1.87538e-05	1.97384	5.42065e-14	1.71588e-12
pfam04963	Sigma-54 factor, core binding domain	0.000113829	2.83795e-08	7.87172e-06	0.000190114	4.0664e-08	1.02506e-05	1.67018	8.4075e-07	7.68753e-06
pfam03473	MOSC domain	4.84794e-05	1.34927e-08	5.4277e-06	0.000124912	3.1483e-08	9.01951e-06	2.5766	3.88215e-14	1.2839e-12
pfam01597	Glycine cleavage H-protein	9.4842e-05	3.25372e-08	8.42863e-06	0.000171614	4.24421e-08	1.04723e-05	1.80947	2.03487e-08	2.59132e-07
pfam01019	Gamma-glutamyltranspeptidase	3.71554e-05	2.022e-08	6.64442e-06	0.000114163	5.56547e-08	1.19921e-05	3.07259	2.97141e-14	9.92578e-13
pfam00245	Alkaline phosphatase	4.47292e-05	1.62921e-08	5.96425e-06	0.000121815	3.23795e-08	9.14702e-06	2.7234	1.88437e-15	7.36838e-14
pfam02817	e3 binding domain	0.000118289	6.39918e-08	1.18203e-05	0.000195412	8.23985e-08	1.45916e-05	1.65199	9.47994e-10	1.6035e-08
pfam12666	PrgI family protein	0.000125504	5.18256e-08	1.06375e-05	0.000203048	1.52193e-07	1.98309e-05	1.61786	1.40185e-06	1.20397e-05
pfam00941	FAD binding domain in molybdopterin dehydrogenase	6.91646e-05	5.16509e-08	1.06196e-05	0.000146781	6.7375e-08	1.31945e-05	2.12219	3.96878e-12	9.49001e-11
pfam00529	HlyD membrane-fusion protein of T1SS	5.27503e-05	2.65699e-08	7.61662e-06	0.000130413	6.51079e-08	1.29706e-05	2.47226	2.54661e-18	1.39905e-16
pfam00883	Cytosol aminopeptidase family, catalytic domain	5.54291e-05	2.03365e-08	6.66355e-06	0.000133096	7.43506e-08	1.38608e-05	2.40119	1.48459e-08	1.97374e-07
pfam03932	CutC family	8.70021e-05	2.43455e-08	7.29083e-06	0.000164931	3.03148e-08	8.85059e-06	1.89572	3.81992e-10	6.90019e-09
pfam03323	Bacillus/Clostridium GerA spore germination protein	6.64025e-05	4.6717e-08	1.00996e-05	0.000144553	9.08821e-08	1.53244e-05	2.17693	2.85725e-10	5.29065e-09
pfam03618	Kinase/pyrophosphorylase	5.03304e-05	1.75754e-08	6.19469e-06	0.000128491	4.47948e-08	1.07587e-05	2.55295	1.11497e-09	1.8437e-08
pfam08348	YheO-like PAS domain	6.52997e-05	2.93931e-08	8.01107e-06	0.000143749	5.88189e-08	1.23283e-05	2.20137	2.90612e-12	7.10232e-11
pfam05065	Phage capsid family	0.000119151	4.89785e-08	1.03412e-05	0.000197612	8.76536e-08	1.50498e-05	1.6585	3.07665e-07	3.11766e-06
pfam03724	META domain	2.49396e-05	1.05563e-08	4.80091e-06	0.000103452	3.78229e-08	9.88603e-06	4.14812	2.70751e-16	1.17634e-14
pfam05954	Phage late control gene D protein (GPD)	3.832e-05	2.70083e-08	7.6792e-06	0.000117123	8.08867e-08	1.44572e-05	3.05646	2.07537e-21	1.56772e-19
pfam03328	HpcH/HpaI aldolase/citrate lyase family	9.08663e-05	5.15151e-08	1.06056e-05	0.00016968	7.14026e-08	1.35832e-05	1.86736	4.15675e-11	8.68922e-10
pfam04131	Putative N-acetylmannosamine-6-phosphate epimerase	6.53335e-05	2.21121e-08	6.94836e-06	0.000144248	5.05777e-08	1.1432e-05	2.20787	3.34532e-09	4.95274e-08
pfam13309	HTH domain	6.42053e-05	2.85106e-08	7.88988e-06	0.000143551	5.99522e-08	1.24465e-05	2.23581	1.78707e-12	4.51689e-11
pfam00762	Ferrochelatase	4.09047e-05	1.39498e-08	5.51889e-06	0.000120372	3.95865e-08	1.01139e-05	2.94274	1.28861e-09	2.10985e-08
pfam02222	ATP-grasp domain	0.000153476	5.8939e-08	1.13441e-05	0.000233635	7.83807e-08	1.42314e-05	1.52229	1.00134e-07	1.12335e-06
pfam13154	Protein of unknown function (DUF3991)	8.36153e-05	4.92228e-08	1.03669e-05	0.000164264	1.08225e-07	1.67228e-05	1.96453	2.6529e-10	4.95365e-09
pfam00676	Dehydrogenase E1 component	0.000113504	6.19909e-08	1.16341e-05	0.000194361	9.66685e-08	1.58047e-05	1.71237	3.18548e-09	4.72663e-08
pfam14203	Putative tranposon-transfer assisting protein	1.76449e-05	8.00943e-09	4.18185e-06	9.86017e-05	7.02273e-08	1.34709e-05	5.58811	1.50871e-22	1.51956e-20
pfam04074	Domain of unknown function (DUF386)	0.000122475	4.62061e-08	1.00442e-05	0.000203808	7.6878e-08	1.40944e-05	1.66408	2.80769e-08	3.46913e-07
pfam01348	Type II intron maturase	1.42842e-05	6.63299e-09	3.80559e-06	9.58762e-05	1.67205e-07	2.07859e-05	6.71206	3.23357e-31	7.96109e-29
pfam02683	Cytochrome C biogenesis protein transmembrane region	0.000120923	3.49784e-08	8.73911e-06	0.000202596	4.65434e-08	1.09666e-05	1.67541	2.10031e-08	2.65937e-07
pfam02447	GntP family permease	0.000154837	7.65201e-08	1.29257e-05	0.000236689	1.13527e-07	1.71275e-05	1.52863	1.59224e-08	2.0959e-07
pfam06628	Catalase-related immune-responsive	4.14479e-05	1.42517e-08	5.57828e-06	0.000123543	3.48234e-08	9.48594e-06	2.98069	1.13745e-12	3.00044e-11
pfam03616	Sodium/glutamate symporter	8.2445e-05	6.29976e-08	1.17281e-05	0.00016473	1.98779e-07	2.26636e-05	1.99806	9.62962e-12	2.20732e-10
pfam03051	Peptidase C1-like family	0.000164925	8.72975e-08	1.3806e-05	0.000247688	1.69882e-07	2.09517e-05	1.50182	1.25634e-05	8.24427e-05
pfam00115	Cytochrome C and Quinol oxidase polypeptide I	3.14682e-05	1.45548e-08	5.63729e-06	0.000114307	6.06371e-08	1.25174e-05	3.63247	7.20086e-16	2.91874e-14
pfam13542	Helix-turn-helix domain of transposase family ISL3	5.35962e-05	4.56296e-08	9.98138e-06	0.000136491	6.94268e-07	4.23553e-05	2.54666	1.52338e-08	2.02127e-07
pfam05935	Arylsulfotransferase (ASST)	2.92019e-05	1.33931e-08	5.40764e-06	0.000112674	1.20945e-07	1.76782e-05	3.85844	5.1289e-15	1.92622e-13
pfam05067	Manganese containing catalase	7.04073e-05	2.89459e-08	7.94989e-06	0.000154532	5.36903e-08	1.17786e-05	2.19483	6.45043e-10	1.13737e-08
pfam00939	Sodium:sulfate symporter transmembrane region	0.000189533	1.15704e-07	1.58943e-05	0.000273778	2.23292e-07	2.40204e-05	1.44449	1.43381e-05	9.21776e-05
pfam01076	Plasmid recombination enzyme	0.000131384	6.37094e-08	1.17942e-05	0.000215816	1.3337e-07	1.85641e-05	1.64263	6.24198e-07	5.86319e-06
pfam12974	ABC transporter, phosphonate, periplasmic substrate-binding protein	8.19667e-05	2.25206e-08	7.01225e-06	0.000166496	4.08732e-07	3.24985e-05	2.03127	9.86469e-08	1.11144e-06
pfam02353	Mycolic acid cyclopropane synthetase	5.26553e-05	1.95967e-08	6.54122e-06	0.000137213	3.82445e-08	9.94098e-06	2.60588	2.08583e-12	5.19304e-11
pfam09357	RteC protein	2.98601e-05	2.81903e-08	7.84543e-06	0.000114588	1.02528e-07	1.62767e-05	3.8375	7.37764e-22	6.36915e-20
pfam08769	Sporulation initiation factor Spo0A C terminal	0.000107432	9.21026e-08	1.41809e-05	0.000192304	1.34391e-07	1.8635e-05	1.79	1.14319e-08	1.55404e-07
pfam06826	Predicted Permease Membrane Region	0.000118142	5.59649e-08	1.10541e-05	0.000203083	1.23265e-07	1.78469e-05	1.71897	5.12568e-14	1.64602e-12
pfam12800	4Fe-4S binding domain	0.000117916	1.56799e-07	1.85029e-05	0.000203234	3.78714e-07	3.12824e-05	1.72356	6.33287e-12	1.47194e-10
pfam13580	SIS domain	0.000159829	6.1166e-08	1.15564e-05	0.000245749	1.23979e-07	1.78986e-05	1.53757	3.14466e-07	3.16726e-06
pfam02416	mttA/Hcf106 family	0.000158042	8.11243e-08	1.33089e-05	0.000243988	9.84492e-08	1.59496e-05	1.54382	2.16573e-06	1.75997e-05
pfam02913	FAD linked oxidases, C-terminal domain	0.000158727	1.12647e-07	1.56829e-05	0.000244674	1.23677e-07	1.78768e-05	1.54148	4.62334e-06	3.43015e-05
pfam01923	Cobalamin adenosyltransferase	8.13423e-05	2.66714e-08	7.63115e-06	0.000167857	4.55258e-08	1.08461e-05	2.06359	3.69109e-12	8.88996e-11
pfam04304	Protein of unknown function (DUF454)	4.50376e-05	1.38972e-08	5.50848e-06	0.000131783	2.63467e-08	8.25102e-06	2.92608	1.02736e-14	3.69151e-13
pfam14657	AP2-like DNA-binding integrase domain	0.000137919	6.58086e-08	1.19869e-05	0.000224685	1.33295e-07	1.85589e-05	1.62911	4.17849e-06	3.14211e-05
pfam00076	RNA recognition motif. (a.k.a. RRM, RBD, or RNP domain)	2.67383e-05	1.35941e-08	5.44808e-06	0.000114127	5.47262e-08	1.18917e-05	4.26828	4.82141e-20	3.20501e-18
pfam00269	Small, acid-soluble spore proteins, alpha/beta type	8.84797e-05	6.78605e-08	1.21724e-05	0.000176076	1.08715e-07	1.67606e-05	1.99002	7.58511e-09	1.07052e-07
pfam16378	Domain of unknown function	2.89608e-05	3.57024e-08	8.8291e-06	0.00011666	1.52598e-07	1.98573e-05	4.02821	1.3758e-21	1.07595e-19
pfam02278	Polysaccharide lyase family 8, super-sandwich domain	2.01668e-05	9.18982e-09	4.47941e-06	0.000107885	6.88989e-08	1.33429e-05	5.34964	1.37857e-22	1.40984e-20
pfam07873	YabP family	7.95636e-05	3.71479e-08	9.00605e-06	0.000168047	6.42294e-08	1.28828e-05	2.11211	1.30271e-09	2.1277e-08
pfam07196	Flagellin hook IN motif	2.27423e-05	9.00722e-09	4.43468e-06	0.000111337	1.44099e-07	1.92964e-05	4.89561	5.12498e-11	1.05497e-09
pfam00309	Sigma-54 factor, Activator interacting domain (AID)	9.45351e-05	2.55587e-08	7.47028e-06	0.000183142	3.68499e-08	9.75805e-06	1.9373	1.76572e-09	2.77483e-08
pfam13088	BNR repeat-like domain	7.9971e-05	5.48909e-08	1.09476e-05	0.000168842	1.01756e-07	1.62153e-05	2.11129	2.23759e-11	4.79814e-10
pfam02870	6-O-methylguanine DNA methyltransferase, ribonuclease-like domain	3.9248e-05	1.08386e-08	4.86468e-06	0.000128465	3.3151e-08	9.25535e-06	3.27316	6.3689e-15	2.36519e-13
pfam02566	OsmC-like protein	0.000107968	6.61131e-08	1.20146e-05	0.000197368	9.00311e-08	1.52525e-05	1.82802	6.8082e-10	1.19098e-08
pfam14053	Domain of unknown function (DUF4248)	6.18529e-05	7.83005e-08	1.30752e-05	0.000151956	1.99596e-07	2.27102e-05	2.45673	9.64613e-19	5.5938e-17
pfam06827	Zinc finger found in FPG and IleRS	0.00018262	7.86679e-08	1.31059e-05	0.000272924	9.6561e-08	1.57959e-05	1.49449	2.04384e-07	2.15655e-06
pfam10145	Phage-related minor tail protein	0.000105981	4.51149e-08	9.92492e-06	0.000196635	6.89976e-08	1.33525e-05	1.85538	1.91215e-11	4.14037e-10
pfam06321	Major fimbrial subunit protein (FimA)	1.81983e-05	1.32629e-08	5.38129e-06	0.000109082	1.14774e-07	1.72213e-05	5.99411	3.49202e-31	8.29035e-29
pfam02515	CoA-transferase family III	8.13658e-05	1.11461e-07	1.56002e-05	0.000172288	1.79305e-07	2.15249e-05	2.11745	2.18913e-12	5.4299e-11
pfam06965	Na+/H+ antiporter 1	5.64637e-05	1.99388e-08	6.59807e-06	0.000147476	5.29571e-08	1.16979e-05	2.61188	1.199e-10	2.34419e-09
pfam07338	Protein of unknown function (DUF1471)	1.39409e-05	2.06568e-08	6.71582e-06	0.000105263	1.75438e-07	2.12915e-05	7.55065	2.14989e-38	6.80538e-36
pfam14194	Cysteine-rich VLP	2.53294e-05	2.03829e-08	6.67114e-06	0.000116863	1.08835e-07	1.67699e-05	4.61373	4.18538e-24	4.56099e-22
pfam06028	Alpha/beta hydrolase of unknown function (DUF915)	4.35334e-05	6.81186e-08	1.21955e-05	0.000135313	2.07097e-07	2.3133e-05	3.10825	6.53794e-11	1.32502e-09
pfam03222	Tryptophan/tyrosine permease family	2.86107e-05	1.80822e-08	6.28337e-06	0.000120544	8.76902e-08	1.50529e-05	4.21324	3.27568e-22	2.98287e-20
pfam03841	L-seryl-tRNA selenium transferase	4.89386e-05	1.64944e-08	6.00117e-06	0.000141142	4.34663e-08	1.05979e-05	2.88406	3.80241e-15	1.45266e-13
pfam01106	NifU-like domain	6.02307e-05	2.05034e-08	6.69083e-06	0.000153102	7.76326e-08	1.41634e-05	2.54193	2.68164e-09	4.03304e-08
pfam13101	Protein of unknown function (DUF3945)	3.71703e-05	3.52892e-08	8.77785e-06	0.000130045	1.26807e-07	1.81015e-05	3.49864	5.66843e-26	8.19142e-24
pfam03862	SpoVA protein	8.84399e-05	4.59015e-08	1.00111e-05	0.000181338	7.58017e-08	1.39954e-05	2.05041	8.88056e-10	1.51367e-08
pfam12687	Protein of unknown function (DUF3801)	0.000135081	6.25103e-08	1.16827e-05	0.000228155	1.96131e-07	2.25122e-05	1.68903	3.91429e-07	3.86053e-06
pfam13572	Domain of unknown function (DUF4134)	3.96456e-05	3.64062e-08	8.91569e-06	0.000133088	1.465e-07	1.94564e-05	3.35693	3.34336e-24	3.76691e-22
pfam02669	K+-transporting ATPase, c chain	2.66525e-05	6.14769e-09	3.66373e-06	0.00012053	1.95787e-08	7.11273e-06	4.52228	1.01577e-20	7.10764e-19
pfam03883	Protein of unknown function (DUF328)	0.00012023	3.03287e-08	8.13756e-06	0.000214277	3.4507e-08	9.44274e-06	1.78223	3.59351e-08	4.39112e-07
pfam02635	DsrE/DsrF-like family	6.98393e-05	2.98351e-08	8.07107e-06	0.000164171	4.49921e-08	1.07823e-05	2.3507	3.28154e-16	1.40735e-14
pfam13351	Protein of unknown function (DUF4099)	3.83535e-05	3.87258e-08	9.19533e-06	0.000132875	1.27941e-07	1.81823e-05	3.46447	4.71322e-26	6.96241e-24
pfam01654	Cytochrome bd terminal oxidase subunit I	8.81447e-05	2.44752e-08	7.31021e-06	0.000183117	4.59855e-08	1.09007e-05	2.07746	6.43373e-12	1.49017e-10
pfam02322	Cytochrome bd terminal oxidase subunit II	8.93307e-05	2.49098e-08	7.37484e-06	0.000184447	4.65005e-08	1.09616e-05	2.06476	1.74631e-11	3.83119e-10
pfam03916	Polysulphide reductase, NrfD	2.92893e-05	2.98021e-08	8.06661e-06	0.000125588	2.50634e-07	2.54486e-05	4.28784	3.54088e-19	2.15943e-17
pfam08842	Fimbrillin-A associated anchor proteins Mfa1 and Mfa2	5.72883e-05	4.52657e-08	9.9415e-06	0.000154234	1.6842e-07	2.08613e-05	2.69225	1.01689e-21	8.3453e-20
pfam03741	Integral membrane protein TerC family	0.000126018	5.252e-08	1.07085e-05	0.000223142	8.11796e-08	1.44833e-05	1.77072	1.1358e-09	1.87348e-08
pfam12508	Protein of unknown function (DUF3714)	3.24416e-05	2.63844e-08	7.58998e-06	0.000130102	1.29632e-07	1.83021e-05	4.01034	6.87725e-28	1.23557e-25
pfam12846	AAA-like domain	0.000120546	4.98779e-08	1.04357e-05	0.000218257	1.36881e-07	1.88068e-05	1.81057	1.90694e-11	4.14037e-10
pfam01566	Natural resistance-associated macrophage protein	0.00013343	5.75509e-08	1.12097e-05	0.000231234	8.16426e-08	1.45246e-05	1.733	1.62764e-09	2.58226e-08
pfam00199	Catalase	4.30122e-05	1.63239e-08	5.97006e-06	0.000141412	5.75123e-08	1.21906e-05	3.28773	7.59064e-15	2.78776e-13
pfam00479	Glucose-6-phosphate dehydrogenase, NAD binding domain	6.35971e-05	1.97723e-08	6.57047e-06	0.000162422	3.63586e-08	9.69277e-06	2.55391	3.95749e-14	1.30089e-12
pfam13616	PPIC-type PPIASE domain	0.000127418	4.86277e-08	1.03041e-05	0.000226389	6.79452e-08	1.32502e-05	1.77674	5.69879e-10	1.00751e-08
pfam03814	Potassium-transporting ATPase A subunit	2.87142e-05	7.13396e-09	3.94669e-06	0.000127739	2.64471e-08	8.26673e-06	4.44862	1.26218e-21	1.0232e-19
pfam00355	Rieske [2Fe-2S] domain	8.29954e-05	7.80732e-08	1.30562e-05	0.000182371	8.37593e-08	1.47116e-05	2.19736	7.83494e-14	2.3891e-12
pfam02781	Glucose-6-phosphate dehydrogenase, C-terminal domain	6.35869e-05	1.97511e-08	6.56695e-06	0.000163122	3.60581e-08	9.65264e-06	2.56535	1.33895e-14	4.61172e-13
pfam02086	D12 class N6 adenine-specific DNA methyltransferase	0.000153041	7.68789e-08	1.2956e-05	0.000253053	2.10851e-07	2.33417e-05	1.6535	1.47973e-06	1.26432e-05
pfam01315	Aldehyde oxidase and xanthine dehydrogenase, a/b hammerhead domain	9.96805e-05	1.11805e-07	1.56242e-05	0.000200897	1.2605e-07	1.80475e-05	2.01541	2.58605e-14	8.68213e-13
pfam13595	Domain of unknown function (DUF4138)	3.21786e-05	2.79561e-08	7.81278e-06	0.000133735	1.39732e-07	1.90017e-05	4.15604	1.46361e-29	3.0404e-27
pfam14537	Cytochrome c3	1.37827e-05	1.23718e-08	5.19738e-06	0.000115472	4.58988e-07	3.44386e-05	8.37798	3.92804e-22	3.52858e-20
pfam12958	Protein of unknown function (DUF3847)	3.32345e-05	2.20827e-08	6.94374e-06	0.000135509	1.20788e-07	1.76668e-05	4.07735	1.3729e-21	1.07595e-19
pfam02702	Osmosensitive K+ channel His kinase sensor domain	2.67144e-05	5.87506e-09	3.58157e-06	0.00012914	2.34864e-08	7.79027e-06	4.83408	3.61103e-23	3.87163e-21
pfam12741	Susd and RagB outer membrane lipoprotein	5.66946e-05	8.22139e-08	1.3398e-05	0.000160383	2.13138e-07	2.34679e-05	2.82889	9.77027e-21	6.90929e-19
pfam04198	Putative sugar-binding domain	0.000110274	7.26252e-08	1.25925e-05	0.0002142	1.21727e-07	1.77353e-05	1.94243	2.60585e-11	5.53425e-10
pfam01799	[2Fe-2S] binding domain	0.000100671	1.11239e-07	1.55846e-05	0.000205731	1.23092e-07	1.78345e-05	2.04359	2.24699e-15	8.68414e-14
pfam05525	Branched-chain amino acid transport protein	0.000166411	8.68132e-08	1.37677e-05	0.000272435	1.08897e-07	1.67746e-05	1.63712	8.21598e-08	9.36797e-07
pfam07833	Copper amine oxidase N-terminal domain	7.6137e-05	1.93883e-07	2.05749e-05	0.000182262	5.85758e-07	3.89048e-05	2.39387	3.40891e-12	8.27027e-11
pfam03577	Peptidase family C69	0.000186666	1.18532e-07	1.60874e-05	0.000292964	2.38306e-07	2.48148e-05	1.56945	2.72417e-06	2.16099e-05
pfam01578	Cytochrome C assembly protein	0.000125266	6.02704e-08	1.14715e-05	0.000233466	1.16663e-07	1.73625e-05	1.86377	1.14746e-12	3.01489e-11
pfam01521	Iron-sulphur cluster biosynthesis	7.82391e-05	4.28986e-08	9.67807e-06	0.000186865	1.08391e-07	1.67356e-05	2.38839	5.04779e-18	2.6773e-16
pfam02056	Family 4 glycosyl hydrolase	9.58748e-05	7.28252e-08	1.26098e-05	0.000204787	1.14517e-07	1.7202e-05	2.13598	1.2875e-10	2.49521e-09
pfam03956	Membrane protein of unknown function (DUF340)	4.70628e-05	2.66879e-08	7.63351e-06	0.000156472	8.88438e-08	1.51516e-05	3.32474	1.21483e-26	1.96964e-24
pfam13201	Putative carbohydrate metabolism domain	2.4061e-05	1.73785e-08	6.15989e-06	0.000134022	1.1569e-07	1.72899e-05	5.57011	9.74099e-30	2.0888e-27
pfam11975	Family 4 glycosyl hydrolase C-terminal domain	9.70512e-05	7.44682e-08	1.27512e-05	0.000207351	1.16603e-07	1.7358e-05	2.13651	1.63986e-10	3.14146e-09
pfam00393	6-phosphogluconate dehydrogenase, C-terminal domain	9.02203e-05	3.43592e-08	8.66142e-06	0.000200821	6.57712e-08	1.30365e-05	2.22589	1.17469e-13	3.53335e-12
pfam14202	Transposon-encoded protein TnpW	5.25789e-05	3.69157e-08	8.97786e-06	0.000163514	1.47175e-07	1.95012e-05	3.10988	5.50084e-21	4.0183e-19
pfam01883	Domain of unknown function DUF59	0.000165717	7.16783e-08	1.25101e-05	0.000278	1.03476e-07	1.63517e-05	1.67755	8.76535e-10	1.50173e-08
pfam01914	MarC family integral membrane protein	4.20601e-05	1.71362e-08	6.1168e-06	0.00015452	7.01656e-08	1.3465e-05	3.67378	2.77297e-26	4.18935e-24
pfam12696	TraM recognition site of TraD and TraG	8.07176e-05	3.8876e-08	9.21314e-06	0.000193935	8.80531e-08	1.5084e-05	2.40264	5.77466e-21	4.17247e-19
pfam02486	Replication initiation factor	3.46713e-05	2.57442e-08	7.49734e-06	0.000149056	1.54833e-07	2.00021e-05	4.29913	3.07452e-25	4.00739e-23
pfam10415	Fumarase C C-terminus	0.000165334	4.82259e-08	1.02614e-05	0.000280104	1.15795e-07	1.72978e-05	1.69418	1.32481e-07	1.44608e-06
pfam10518	TAT (twin-arginine translocation) pathway signal sequence	9.9364e-05	1.34671e-07	1.71477e-05	0.000214164	5.09636e-07	3.6289e-05	2.15534	3.5349e-13	9.83182e-12
pfam13493	Domain of unknown function (DUF4118)	6.61226e-05	2.31534e-08	7.11008e-06	0.000181508	6.35515e-08	1.28147e-05	2.74502	2.90391e-16	1.25348e-14
pfam06125	Bacterial protein of unknown function (DUF961)	2.1606e-05	1.81836e-08	6.30097e-06	0.000138569	1.65744e-07	2.06949e-05	6.41344	1.40401e-30	3.11102e-28
pfam07681	DoxX	6.97382e-05	4.06624e-08	9.42245e-06	0.000187985	9.8648e-08	1.59657e-05	2.69559	3.02245e-22	2.79049e-20
pfam01144	Coenzyme A transferase	0.000108739	1.31948e-07	1.69734e-05	0.000228821	1.96909e-07	2.25568e-05	2.10432	3.3715e-16	1.43155e-14
pfam10417	C-terminal domain of 1-Cys peroxiredoxin	8.78121e-05	2.75807e-08	7.76014e-06	0.000210089	3.89467e-08	1.00318e-05	2.39248	2.62557e-17	1.28333e-15
pfam01292	Prokaryotic cytochrome b561	7.36626e-05	6.40546e-08	1.18261e-05	0.00019604	1.57886e-07	2.01984e-05	2.66132	1.27879e-20	8.8549e-19
pfam00268	Ribonucleotide reductase, small chain	0.000111083	4.33756e-08	9.73173e-06	0.000235442	6.49924e-08	1.29591e-05	2.1195	1.36802e-12	3.52474e-11
pfam13442	Cytochrome C oxidase, cbb3-type, subunit III	3.54793e-05	3.72121e-08	9.01383e-06	0.000160233	1.8126e-07	2.16419e-05	4.51622	1.84043e-25	2.44683e-23
pfam16347	Domain of unknown function (DUF4976)	4.26123e-05	3.26928e-08	8.44876e-06	0.000167386	1.28166e-07	1.81983e-05	3.9281	4.52081e-31	1.03627e-28
pfam01384	Phosphate transporter family	0.00011371	3.61422e-08	8.88331e-06	0.000238499	6.11117e-08	1.25663e-05	2.09744	6.56466e-14	2.0584e-12
pfam00296	Luciferase-like monooxygenase	0.000116807	2.45355e-07	2.31454e-05	0.000242375	3.98746e-07	3.20991e-05	2.07501	1.71117e-18	9.55872e-17
pfam13954	PapC N-terminal domain	2.66451e-05	6.71092e-08	1.21048e-05	0.00015693	4.27363e-07	3.32309e-05	5.88965	2.20601e-47	1.04745e-44
pfam13953	PapC C-terminal domain	2.67106e-05	6.13852e-08	1.15771e-05	0.000158597	4.1557e-07	3.27692e-05	5.93759	2.52726e-48	1.52726e-45
pfam01641	SelR domain	8.82932e-05	2.38241e-08	7.21233e-06	0.000220323	5.03868e-08	1.14105e-05	2.49536	6.9415e-15	2.56351e-13
pfam00317	Ribonucleotide reductase, all-alpha domain	0.000125683	3.78867e-08	9.09517e-06	0.000260294	4.46031e-08	1.07356e-05	2.07103	1.06915e-14	3.82102e-13
pfam14690	zinc-finger of transposase IS204/IS1001/IS1096/IS1165	9.77364e-05	1.03348e-07	1.50217e-05	0.000233002	1.29023e-06	5.77401e-05	2.38398	1.64537e-10	3.14296e-09
pfam13515	Fusaric acid resistance protein-like	9.36321e-05	4.49318e-08	9.90476e-06	0.000229569	8.02089e-08	1.43965e-05	2.45182	1.66752e-18	9.39384e-17
pfam11396	Putative beta-lactamase-inhibitor-like, PepSY-like	2.58209e-05	2.07635e-08	6.73313e-06	0.000164323	1.59201e-07	2.02823e-05	6.36394	9.99034e-37	2.8874e-34
pfam02613	Nitrate reductase delta subunit	6.24145e-05	1.32281e-07	1.69948e-05	0.000201406	4.27568e-07	3.32389e-05	3.22691	4.76225e-28	8.79355e-26
pfam03797	Autotransporter beta-domain	9.28117e-05	1.43466e-07	1.76987e-05	0.000232368	7.88208e-07	4.513e-05	2.50365	1.67491e-15	6.58808e-14
pfam17170	DUF5128 - 6-bladed beta-propeller	3.15885e-05	5.60396e-08	1.10615e-05	0.000173222	7.13144e-07	4.29272e-05	5.48371	2.6609e-50	2.21102e-47
pfam06271	RDD family	0.000124244	6.63061e-08	1.20322e-05	0.000270822	1.30709e-07	1.8378e-05	2.17975	2.14008e-10	4.0415e-09
pfam13731	WxL domain surface cell wall-binding	9.38833e-05	3.76217e-07	2.86607e-05	0.000244211	1.1429e-06	5.43437e-05	2.60122	3.29431e-15	1.26582e-13
pfam02753	Pili assembly chaperone PapD, C-terminal domain	2.93864e-05	8.69304e-08	1.3777e-05	0.000180182	6.03058e-07	3.94752e-05	6.13147	2.5815e-55	2.86007e-52
pfam00577	Outer membrane usher protein	2.82202e-05	6.65221e-08	1.20518e-05	0.000182855	5.68835e-07	3.83387e-05	6.47959	2.05948e-58	2.73805e-55
pfam12645	Helix-turn-helix domain	6.17579e-05	3.59907e-08	8.86467e-06	0.000221163	1.87148e-07	2.19906e-05	3.58113	9.72431e-33	2.48622e-30
pfam11888	Protein of unknown function (DUF3408)	4.45229e-05	8.68754e-08	1.37726e-05	0.000208284	3.80496e-07	3.13559e-05	4.67814	5.44567e-48	3.01665e-45
pfam03389	MobA/MobL family	9.08215e-05	5.02451e-08	1.0474e-05	0.000258968	2.81057e-07	2.6949e-05	2.8514	1.04044e-24	1.21339e-22
pfam07275	Antirestriction protein (ArdA)	4.41781e-05	2.57337e-08	7.49581e-06	0.000221524	1.79838e-07	2.15569e-05	5.01433	5.14142e-43	2.01043e-40
pfam00034	Cytochrome c	2.68755e-05	3.12664e-08	8.2624e-06	0.000208218	3.11577e-07	2.83744e-05	7.7475	4.52753e-38	1.36802e-35
pfam07554	Uncharacterised Sugar-binding Domain	5.02197e-05	3.00474e-08	8.09974e-06	0.000244337	1.57047e-06	6.37029e-05	4.86536	3.67278e-39	1.22073e-36
pfam14198	Transposon-encoded protein TnpV	4.97397e-05	5.92066e-08	1.13698e-05	0.000262864	3.42023e-07	2.97285e-05	5.28478	7.77337e-50	5.16731e-47

## Sheet: Q-val<0.005
Pfam ID	Name	mean(group1)	variance(group1)	std.err(group1)	mean(group2)	variance(group2)	std.err(group2)	group1 (Rumen)/group2 (human) mean	pvalue	qvalue
pfam00457	Glycosyl hydrolases family 11	0.000162435	4.75989e-07	3.22378e-05	1.15305e-06	5.14524e-10	1.15305e-06	140.874	1.12996e-70	2.50377e-67
pfam13844	Glycosyl transferase family 41	7.01721e-05	9.71364e-08	1.45632e-05	2.93901e-06	7.99976e-10	1.43775e-06	23.8761	1.73731e-22	1.67372e-20
pfam00553	Cellulose binding domain	0.000267287	5.07571e-07	3.32902e-05	1.34096e-05	6.71872e-09	4.16666e-06	19.9326	3.2019e-101	2.12844e-97
pfam10442	FIST C domain	0.000245907	1.67817e-07	1.91419e-05	1.27509e-05	4.75864e-09	3.5066e-06	19.2855	2.03526e-83	6.76465e-80
pfam08495	FIST N domain	0.000316086	2.23705e-07	2.21006e-05	1.9959e-05	7.33686e-09	4.35411e-06	15.8368	0.000999001	0.00289612
pfam00942	Cellulose binding domain	9.56237e-05	1.2527e-07	1.65383e-05	7.97083e-06	8.12298e-09	4.58144e-06	11.9967	9.28838e-34	2.46976e-31
pfam17202	sCache_3_3 - Single cache domain 3	0.000171567	9.15362e-08	1.41372e-05	1.73632e-05	6.22168e-09	4.00958e-06	9.88107	1.19133e-47	6.09176e-45
pfam14066	Protein of unknown function (DUF4256)	6.50382e-05	1.70331e-08	6.09838e-06	7.06062e-06	1.72255e-09	2.10975e-06	9.21141	9.02126e-18	4.64871e-16
pfam09986	Uncharacterized protein conserved in bacteria (DUF2225)	0.000108467	2.3483e-08	7.16052e-06	1.39503e-05	3.83964e-09	3.14985e-06	7.77527	3.47382e-28	6.59773e-26
pfam12996	DUF based on E. rectale Gene description (DUF3880)	0.000208735	2.05e-07	2.11565e-05	2.84318e-05	2.60587e-08	8.2058e-06	7.34161	5.04136e-51	4.78745e-48
pfam00759	Glycosyl hydrolase family 9	0.000380434	6.31917e-07	3.71447e-05	5.41869e-05	6.91263e-08	1.33649e-05	7.02077	0.000999001	0.00289612
pfam03537	Glycoside-hydrolase family GH114	8.69397e-05	2.62363e-08	7.56865e-06	1.24796e-05	4.07946e-09	3.24673e-06	6.96652	1.73681e-21	1.32705e-19
pfam12760	Transposase zinc-ribbon domain	8.02143e-05	2.29979e-07	2.24084e-05	1.16511e-05	3.49656e-09	3.00583e-06	6.88468	6.73326e-19	3.99634e-17
pfam00331	Glycosyl hydrolase family 10	0.000354074	3.4126e-07	2.72967e-05	5.40738e-05	3.61832e-08	9.66936e-06	6.54797	0.000999001	0.00289612
pfam02927	N-terminal ig-like domain of cellulase	0.000221969	1.49353e-07	1.80582e-05	3.86433e-05	2.34822e-08	7.78957e-06	5.74405	4.53793e-45	1.88535e-42
pfam08757	CotH protein	0.0003979	5.01575e-07	3.30929e-05	6.98555e-05	2.50009e-08	8.03752e-06	5.69604	0.000999001	0.00289612
pfam16346	Domain of unknown function (DUF4975)	6.5219e-05	1.64717e-08	5.99704e-06	1.21086e-05	2.55067e-09	2.56727e-06	5.38619	2.43273e-12	6.0117e-11
pfam00211	Adenylate and Guanylate cyclase catalytic domain	0.000114918	1.96056e-07	2.06899e-05	2.19272e-05	7.90365e-09	4.51917e-06	5.2409	1.29712e-21	1.03886e-19
pfam14131	Domain of unknown function (DUF4298)	8.86253e-05	3.02778e-08	8.13073e-06	1.70414e-05	7.84454e-09	4.50224e-06	5.2006	6.95078e-26	9.83083e-24
pfam03885	Protein of unknown function (DUF327)	0.00010691	2.11807e-08	6.80044e-06	2.0759e-05	4.74495e-09	3.50155e-06	5.15006	4.39089e-21	3.24313e-19
pfam14386	Domain of unknown function (DUF4417)	0.000107015	7.84494e-08	1.30877e-05	2.17232e-05	1.12844e-08	5.39987e-06	4.92629	1.77054e-20	1.20097e-18
pfam12945	Flagellar protein YcgR	0.000103853	2.42529e-08	7.27695e-06	2.20226e-05	5.35157e-09	3.71865e-06	4.71575	9.67721e-19	5.5938e-17
pfam13712	Glycosyltransferase like family	9.16392e-05	5.86545e-08	1.13167e-05	1.95523e-05	7.68342e-09	4.45576e-06	4.68688	1.08803e-16	4.88691e-15
pfam13366	PD-(D/E)XK nuclease superfamily	6.54735e-05	4.52649e-08	9.94141e-06	1.39977e-05	4.50593e-09	3.41222e-06	4.67744	3.92959e-12	9.43023e-11
pfam00404	Dockerin type I repeat	8.65966e-05	2.13558e-07	2.15936e-05	1.86439e-05	3.36395e-08	9.3233e-06	4.64476	4.49241e-25	5.53019e-23
pfam16738	Starch-binding module 26	0.000130406	1.0767e-07	1.53325e-05	2.85527e-05	5.79815e-08	1.22402e-05	4.56718	1.31561e-24	1.50783e-22
pfam06165	Glycosyltransferase family 36	0.000293206	1.05353e-07	1.51667e-05	6.48249e-05	3.49511e-08	9.50331e-06	4.52305	5.67669e-50	4.19283e-47
pfam13780	Domain of unknown function (DUF4176)	0.000157388	2.8708e-07	2.50362e-05	3.48321e-05	1.57641e-08	6.38232e-06	4.51847	3.04405e-20	2.04395e-18
pfam02018	Carbohydrate binding domain	0.000467224	1.59191e-06	5.89557e-05	0.00010719	9.06161e-08	1.5302e-05	4.35886	0.000999001	0.00289612
pfam10688	Bacterial inner membrane protein	0.000119555	3.56016e-08	8.81662e-06	2.78722e-05	7.32763e-09	4.35137e-06	4.2894	2.45964e-16	1.07568e-14
pfam12158	Protein of unknown function (DUF3592)	0.000158283	1.61432e-07	1.87743e-05	3.72914e-05	1.17997e-08	5.52179e-06	4.24451	1.44239e-26	2.28291e-24
pfam16927	N-terminal 7TM region of histidine kinase	0.000245733	1.53374e-07	1.82997e-05	5.7924e-05	3.16193e-08	9.039e-06	4.24234	1.06322e-41	3.9265e-39
pfam14257	Domain of unknown function (DUF4349)	8.97386e-05	1.90135e-08	6.44315e-06	2.14578e-05	5.11859e-09	3.6368e-06	4.1821	1.40941e-14	4.82938e-13
pfam04509	CheC-like family	0.000297816	1.48201e-07	1.79884e-05	7.26064e-05	3.22377e-08	9.12697e-06	4.10179	0.000999001	0.00289612
pfam08291	Peptidase M15	0.000123425	2.59671e-07	2.38111e-05	3.04116e-05	1.63318e-08	6.49623e-06	4.05849	3.15871e-21	2.35925e-19
pfam00148	Nitrogenase component 1 type Oxidoreductase	0.0004547	5.27175e-07	3.39269e-05	0.000112546	1.93771e-07	2.23763e-05	4.04013	0.000999001	0.00289612
pfam12611	Protein of unknown function (DUF3766)	0.000108094	2.58453e-08	7.51205e-06	2.69123e-05	6.14685e-09	3.98539e-06	4.01653	2.8857e-17	1.40019e-15
pfam14200	Ricin-type beta-trefoil lectin domain-like	0.000307049	3.6823e-07	2.83548e-05	7.64484e-05	7.05858e-08	1.35053e-05	4.01642	0.000999001	0.00289612
pfam13524	Glycosyl transferases group 1	0.000341029	3.84689e-07	2.89816e-05	8.50734e-05	1.11265e-07	1.6956e-05	4.00865	0.000999001	0.00289612
pfam13690	Chemotaxis phosphatase CheX	0.000137214	6.06162e-08	1.15043e-05	3.42297e-05	1.37619e-08	5.96325e-06	4.00862	1.01563e-24	1.2056e-22
pfam05872	Bacterial protein of unknown function (DUF853)	0.00013836	3.63276e-08	8.90606e-06	3.4878e-05	1.21368e-08	5.60011e-06	3.96698	7.91908e-21	5.66039e-19
pfam03382	Mycoplasma protein of unknown function, DUF285	0.000277141	6.91415e-07	3.88541e-05	7.03196e-05	1.3857e-07	1.89225e-05	3.94116	1.77504e-59	2.94988e-56
pfam00544	Pectate lyase	9.45841e-05	6.35477e-08	1.17792e-05	2.40911e-05	1.88185e-08	6.97328e-06	3.92611	2.52579e-17	1.24371e-15
pfam14070	Putative motility protein	9.69478e-05	2.01418e-08	6.63156e-06	2.47577e-05	7.36631e-09	4.36284e-06	3.91586	1.0007e-17	5.11701e-16
pfam13170	Protein of unknown function (DUF4003)	6.66482e-05	2.75762e-08	7.75951e-06	1.71044e-05	5.58216e-09	3.79792e-06	3.89656	3.20473e-11	6.76294e-10
pfam17167	Glyco_hydro_36 - Glycosyl hydrolase 36 superfamily, catalytic domain	0.000301421	1.08773e-07	1.54109e-05	7.79112e-05	3.9435e-08	1.00945e-05	3.86878	1.84503e-45	8.17651e-43
pfam14262	Domain of unknown function (DUF4353)	0.00024196	1.33172e-07	1.70519e-05	6.26259e-05	2.39892e-08	7.87322e-06	3.86357	2.90281e-36	8.04012e-34
pfam16369	C-terminal of Glycosyl hydrolases family 43	0.000106499	4.10803e-08	9.47074e-06	2.8187e-05	1.21755e-08	5.60902e-06	3.77832	5.70187e-17	2.68815e-15
pfam01871	AMMECR1	0.000162109	3.138e-08	8.27739e-06	4.29343e-05	1.33576e-08	5.87502e-06	3.77574	3.98928e-25	5.09971e-23
pfam10096	Uncharacterized protein conserved in bacteria (DUF2334)	6.26961e-05	1.71216e-08	6.11419e-06	1.69295e-05	5.27827e-09	3.69309e-06	3.70338	3.20473e-11	6.76294e-10
pfam00520	Ion transport protein	0.00021732	6.55106e-08	1.19598e-05	5.97908e-05	1.61514e-08	6.46025e-06	3.63467	1.50727e-26	2.33012e-24
pfam12034	Domain of unknown function (DUF3520)	6.79589e-05	1.60461e-08	5.91906e-06	1.87333e-05	4.10496e-09	3.25686e-06	3.6277	1.14406e-10	2.24339e-09
pfam12450	von Willebrand factor	6.79589e-05	1.60461e-08	5.91906e-06	1.87333e-05	4.10496e-09	3.25686e-06	3.6277	1.14406e-10	2.24339e-09
pfam07488	Glycosyl hydrolase family 67 middle domain	7.17289e-05	1.60721e-08	5.92384e-06	2.02344e-05	5.56444e-09	3.79189e-06	3.5449	2.19581e-09	3.38666e-08
pfam07194	P2 response regulator binding domain	0.000141725	3.01054e-08	8.10754e-06	4.06596e-05	8.98807e-09	4.81923e-06	3.48564	1.63186e-19	1.0236e-17
pfam03415	Clostripain family	0.00025228	1.0472e-07	1.51211e-05	7.28928e-05	2.58184e-08	8.16787e-06	3.46097	7.60724e-28	1.33076e-25
pfam00135	Carboxylesterase family	0.000285481	1.99963e-07	2.0895e-05	8.28206e-05	5.78607e-08	1.22275e-05	3.44698	2.77259e-39	9.70032e-37
pfam13552	Protein of unknown function (DUF4127)	8.34607e-05	9.18484e-08	1.41613e-05	2.42461e-05	1.63718e-08	6.50419e-06	3.44224	2.06211e-13	6.01217e-12
pfam13367	Protease prsW family	0.000183125	6.36799e-08	1.17915e-05	5.38553e-05	2.544e-08	8.10781e-06	3.40031	1.65703e-28	3.23972e-26
pfam07238	PilZ domain	0.000385785	2.29503e-07	2.23852e-05	0.000113562	6.67932e-08	1.31374e-05	3.39713	0.000999001	0.00289612
pfam07477	Glycosyl hydrolase family 67 C-terminus	7.10404e-05	1.55177e-08	5.82078e-06	2.09424e-05	8.05204e-09	4.56139e-06	3.39218	6.08908e-09	8.74229e-08
pfam16472	Domain of unknown function (DUF5050)	9.35582e-05	2.5898e-08	7.51969e-06	2.76535e-05	1.1828e-08	5.52841e-06	3.38323	1.38138e-15	5.49858e-14
pfam13306	Leucine rich repeats (6 copies)	0.00178302	1.13881e-05	0.000157686	0.000533398	1.24508e-06	5.67208e-05	3.34275	0.000999001	0.00289612
pfam14242	Domain of unknown function (DUF4342)	6.29185e-05	2.31647e-08	7.11182e-06	1.8891e-05	6.56027e-09	4.11723e-06	3.33062	5.68962e-13	1.54373e-11
pfam00255	Glutathione peroxidase	0.000337978	6.00999e-08	1.14552e-05	0.000102031	2.818e-08	8.53327e-06	3.31252	0.000999001	0.00289612
pfam00142	4Fe-4S iron sulfur cluster binding proteins, NifH/frxC family	0.000187374	9.15548e-08	1.41386e-05	5.79278e-05	4.5532e-08	1.08468e-05	3.23461	2.91335e-22	2.72765e-20
pfam13190	PDGLE domain	8.48835e-05	2.27081e-08	7.04138e-06	2.62574e-05	8.78889e-09	4.76553e-06	3.23274	3.08017e-13	8.67595e-12
pfam16822	SGNH hydrolase-like domain, acetyltransferase AlgX	9.66437e-05	3.6503e-08	8.92754e-06	3.03244e-05	1.16394e-08	5.48416e-06	3.18699	2.48544e-12	6.1034e-11
pfam04740	LXG domain of WXG superfamily	0.000130441	2.31771e-07	2.24956e-05	4.10985e-05	5.38216e-08	1.1793e-05	3.17387	2.6742e-09	4.03097e-08
pfam00079	Serpin (serine protease inhibitor)	0.000159182	8.0365e-08	1.32465e-05	5.01738e-05	1.49346e-08	6.21213e-06	3.17261	1.29657e-20	8.88545e-19
pfam16990	Carbohydrate binding module (family 35)	7.92675e-05	8.24689e-08	1.34188e-05	2.51271e-05	1.7372e-08	6.69992e-06	3.15467	3.46378e-12	8.37284e-11
pfam00722	Glycosyl hydrolases family 16	0.000296307	1.7972e-07	1.98091e-05	9.51098e-05	5.52396e-08	1.19473e-05	3.11543	1.77021e-25	2.40151e-23
pfam00700	Bacterial flagellin C-terminal helical region	0.000692496	9.01354e-07	4.43624e-05	0.000224414	1.93397e-07	2.23547e-05	3.08579	0.000999001	0.00289612
pfam03422	Carbohydrate binding module (family 6)	0.000328079	6.01527e-07	3.62406e-05	0.000107639	9.09772e-08	1.53324e-05	3.04796	0.000999001	0.00289612
pfam03975	CheD chemotactic sensory transduction	0.000123926	2.26755e-08	7.03633e-06	4.09488e-05	8.97225e-09	4.81499e-06	3.02636	3.12933e-14	1.0401e-12
pfam00112	Papain family cysteine protease	0.000256299	2.99549e-07	2.55741e-05	8.49005e-05	3.01877e-08	8.83201e-06	3.01882	8.53854e-25	1.03199e-22
pfam17032	zinc-ribbon family	7.58882e-05	2.84786e-08	7.88545e-06	2.51396e-05	6.66044e-09	4.14855e-06	3.01868	9.01757e-11	1.80554e-09
pfam12695	Alpha/beta hydrolase family	0.000131436	3.1583e-08	8.30413e-06	4.35433e-05	1.26489e-08	5.71704e-06	3.01851	4.50619e-15	1.70197e-13
pfam13487	HD domain	0.000351045	2.68458e-07	2.42106e-05	0.000116604	6.18445e-08	1.26414e-05	3.01056	0.000999001	0.00289612
pfam00150	Cellulase (glycosyl hydrolase family 5)	0.000677607	6.70376e-07	3.82584e-05	0.000226204	3.0131e-07	2.7903e-05	2.99555	0.000999001	0.00289612
pfam00668	Condensation domain	0.000362408	4.38924e-07	3.09572e-05	0.000121777	1.04957e-07	1.64684e-05	2.97599	0.000999001	0.00289612
pfam01627	Hpt domain	0.000804749	1.10948e-06	4.92182e-05	0.000273224	1.65205e-07	2.06612e-05	2.94538	0.000999001	0.00289612
pfam13240	zinc-ribbon domain	0.00103943	1.66523e-06	6.02982e-05	0.000353258	5.53357e-07	3.78135e-05	2.9424	0.000999001	0.00289612
pfam05523	WxcM-like, C-terminal	0.000134228	5.53525e-08	1.09935e-05	4.57577e-05	2.08509e-08	7.34018e-06	2.93345	1.61002e-15	6.37056e-14
pfam06941	5' nucleotidase, deoxy (Pyrimidine), cytosolic type C protein (NT5C)	0.000105909	3.25481e-08	8.43004e-06	3.66439e-05	1.3434e-08	5.89179e-06	2.89023	6.88552e-13	1.85308e-11
pfam11258	Protein of unknown function (DUF3048)	0.000162958	6.87311e-08	1.22502e-05	5.67289e-05	1.73114e-08	6.68822e-06	2.87258	2.57404e-19	1.59914e-17
pfam00990	Diguanylate cyclase, GGDEF domain	0.00502582	2.3413e-05	0.000226097	0.00175107	5.83239e-06	0.000122763	2.87014	0.000999001	0.00289612
pfam01187	Macrophage migration inhibitory factor (MIF)	0.000115238	2.97928e-08	8.06534e-06	4.03817e-05	1.50629e-08	6.23876e-06	2.85372	3.98306e-17	1.89122e-15
pfam14524	Wzt C-terminal domain	0.000129916	3.32861e-08	8.52508e-06	4.56272e-05	1.17048e-08	5.49954e-06	2.84733	3.89154e-15	1.47822e-13
pfam07745	Glycosyl hydrolase family 53	0.000199597	8.23955e-08	1.34128e-05	7.01397e-05	3.21668e-08	9.11693e-06	2.84571	4.08378e-22	3.61956e-20
pfam08308	PEGA domain	7.87751e-05	6.28467e-08	1.17141e-05	2.77282e-05	2.75042e-08	8.43032e-06	2.84097	1.30435e-08	1.75874e-07
pfam16316	Domain of unknown function (DUF4956)	0.000243979	7.91041e-08	1.31422e-05	8.70475e-05	3.10444e-08	8.95645e-06	2.80283	7.02357e-29	1.41481e-26
pfam07228	Stage II sporulation protein E (SpoIIE)	0.000616707	7.46656e-07	4.03764e-05	0.000220145	1.27492e-07	1.81504e-05	2.80137	0.000999001	0.00289612
pfam00963	Cohesin domain	7.64557e-05	7.98439e-08	1.32035e-05	2.73882e-05	2.72021e-08	8.38389e-06	2.79156	4.2707e-12	1.01029e-10
pfam05050	Methyltransferase FkbM domain	0.000147197	7.15112e-08	1.24955e-05	5.29753e-05	2.90118e-08	8.65829e-06	2.7786	1.07995e-17	5.4801e-16
pfam00669	Bacterial flagellin N-terminal helical region	0.000777316	1.08085e-06	4.85791e-05	0.000280504	2.88157e-07	2.72872e-05	2.77114	0.000999001	0.00289612
pfam05045	Rhamnan synthesis protein F	9.18466e-05	5.11608e-08	1.05691e-05	3.31579e-05	1.51947e-08	6.266e-06	2.76997	1.19165e-08	1.61332e-07
pfam13701	Transposase DDE domain group 1	7.27626e-05	8.74267e-08	1.38162e-05	2.62783e-05	1.41911e-08	6.05553e-06	2.76893	8.74755e-10	1.50173e-08
pfam02579	Dinitrogenase iron-molybdenum cofactor	0.000377732	1.51314e-07	1.81764e-05	0.000137296	5.52244e-08	1.19457e-05	2.75122	0.000999001	0.00289612
pfam09359	VTC domain	0.000242442	7.6064e-08	1.28872e-05	8.89477e-05	2.90376e-08	8.66213e-06	2.72567	1.64849e-27	2.8098e-25
pfam08937	MTH538 TIR-like domain (DUF1863)	9.71916e-05	4.75143e-08	1.01854e-05	3.59832e-05	1.74161e-08	6.70842e-06	2.70103	1.82112e-12	4.56821e-11
pfam01885	RNA 2'-phosphotransferase, Tpt1 / KptA family	8.94707e-05	3.33391e-08	8.53187e-06	3.32133e-05	9.61411e-09	4.98424e-06	2.69382	9.63373e-10	1.62126e-08
pfam13466	STAS domain	0.000180657	1.05634e-07	1.51869e-05	6.80782e-05	2.89225e-08	8.64495e-06	2.65367	8.57357e-17	3.98548e-15
pfam06289	Flagellar protein (FlbD)	8.17629e-05	1.74292e-08	6.16888e-06	3.09315e-05	7.0865e-09	4.27918e-06	2.64336	1.54138e-08	2.03298e-07
pfam14264	Glucosyl transferase GtrII	0.000111558	5.70904e-08	1.11647e-05	4.24906e-05	2.74506e-08	8.42211e-06	2.62549	8.88527e-13	2.37206e-11
pfam01531	Glycosyl transferase family 11	0.000162773	9.02224e-08	1.40354e-05	6.36984e-05	3.59453e-08	9.63753e-06	2.55536	1.11325e-17	5.60624e-16
pfam05534	HicB family	0.00010046	3.57521e-08	8.83523e-06	3.95775e-05	1.20013e-08	5.56875e-06	2.5383	2.11186e-10	3.99956e-09
pfam08481	GBS Bsp-like repeat	0.000134267	1.77939e-07	1.97108e-05	5.29908e-05	6.79238e-08	1.32482e-05	2.53377	9.49441e-11	1.88963e-09
pfam02743	Cache domain	0.0013673	2.15945e-06	6.86655e-05	0.000540171	7.45355e-07	4.3886e-05	2.53124	0.000999001	0.00289612
pfam01339	CheB methylesterase	0.000192655	6.73156e-08	1.21234e-05	7.63124e-05	2.3799e-08	7.84195e-06	2.52456	1.3036e-16	5.81584e-15
pfam13777	Domain of unknown function (DUF4173)	8.38384e-05	1.82271e-08	6.30849e-06	3.33459e-05	8.37422e-09	4.65175e-06	2.51421	6.20496e-09	8.88947e-08
pfam03787	RAMP superfamily	0.000113087	1.08408e-07	1.5385e-05	4.51017e-05	3.17378e-08	9.05593e-06	2.50739	1.9902e-08	2.54909e-07
pfam12010	Domain of unknown function (DUF3502)	0.000159527	1.49393e-07	1.80606e-05	6.41825e-05	9.71669e-08	1.58454e-05	2.48553	4.17434e-16	1.75625e-14
pfam06695	Putative small multi-drug export protein	0.000175588	3.04353e-08	8.15184e-06	7.08947e-05	2.18468e-08	7.51343e-06	2.47675	4.91933e-16	2.04381e-14
pfam00563	EAL domain	0.00220644	4.72346e-06	0.000101554	0.000893156	1.63505e-06	6.49995e-05	2.47039	0.000999001	0.00289612
pfam14393	Domain of unknown function (DUF4422)	0.000190946	9.40623e-08	1.4331e-05	7.76842e-05	3.84696e-08	9.97019e-06	2.45798	5.38499e-20	3.5442e-18
pfam08242	Methyltransferase domain	7.26359e-05	2.51414e-08	7.40904e-06	2.96104e-05	1.16522e-08	5.48717e-06	2.45306	1.04593e-08	1.43652e-07
pfam03961	Protein of unknown function (DUF342)	0.000171351	6.13319e-08	1.15721e-05	6.98858e-05	3.56125e-08	9.59281e-06	2.45188	1.56297e-22	1.55071e-20
pfam02655	ATP-grasp domain	0.000184806	1.03043e-07	1.49995e-05	7.53872e-05	4.0594e-08	1.02418e-05	2.45143	4.84539e-14	1.57119e-12
pfam10086	Putative membrane peptidase family (DUF2324)	6.60909e-05	2.21705e-08	6.95752e-06	2.72791e-05	8.58791e-09	4.71073e-06	2.42277	1.53068e-08	2.02691e-07
pfam01427	D-ala-D-ala dipeptidase	0.000113321	3.28628e-08	8.4707e-06	4.70609e-05	1.19305e-08	5.55232e-06	2.40797	1.31082e-08	1.76047e-07
pfam16163	Domain of unknown function (DUF4869)	0.00010499	7.51483e-08	1.28093e-05	4.38819e-05	2.96418e-08	8.75179e-06	2.39257	1.89762e-14	6.43589e-13
pfam13195	Protein of unknown function (DUF4011)	7.81989e-05	2.80517e-08	7.82613e-06	3.29381e-05	1.65293e-08	6.53539e-06	2.37412	1.40154e-05	9.02779e-05
pfam13421	SPFH domain-Band 7 family	0.00024563	6.55369e-08	1.19622e-05	0.000103614	3.33795e-08	9.28719e-06	2.37062	1.72957e-22	1.67372e-20
pfam12841	YvrJ protein family	6.19947e-05	5.55808e-08	1.10161e-05	2.61653e-05	9.44101e-09	4.93917e-06	2.36935	4.80031e-07	4.63805e-06
pfam03062	MBOAT, membrane-bound O-acyltransferase family	0.000767886	7.28328e-07	3.98778e-05	0.00032513	1.09629e-07	1.68309e-05	2.36178	0.000999001	0.00289612
pfam07866	Protein of unknown function (DUF1653)	0.000194017	4.02609e-08	9.37581e-06	8.2295e-05	2.46984e-08	7.98875e-06	2.35758	3.38104e-16	1.43155e-14
pfam04991	LicD family	0.00047537	3.08494e-07	2.59532e-05	0.000201833	1.15466e-07	1.72731e-05	2.35526	0.000999001	0.00289612
pfam02156	Glycosyl hydrolase family 26	0.000171757	1.44236e-07	1.77462e-05	7.3265e-05	5.65448e-08	1.20876e-05	2.34432	2.44641e-13	7.07058e-12
pfam12773	Double zinc ribbon	0.000319747	3.14279e-07	2.61954e-05	0.000136504	1.9799e-07	2.26186e-05	2.3424	1.20444e-26	1.96964e-24
pfam04347	Flagellar biosynthesis protein, FliO	0.000127598	2.18788e-08	6.91161e-06	5.45564e-05	1.30143e-08	5.79901e-06	2.33884	6.76979e-10	1.18738e-08
pfam08867	FRG domain	6.86062e-05	1.99785e-08	6.60463e-06	2.93726e-05	1.04253e-08	5.19027e-06	2.33572	1.73606e-06	1.44979e-05
pfam16640	Bacterial Ig-like domain (group 3)	0.000193884	2.1126e-06	6.79166e-05	8.31571e-05	6.75516e-07	4.17794e-05	2.33154	1.80507e-12	4.54512e-11
pfam06182	ABC-2 family transporter protein	0.000155407	1.00058e-07	1.47806e-05	6.68166e-05	4.79274e-08	1.11285e-05	2.32587	7.55112e-14	2.32387e-12
pfam02900	Catalytic LigB subunit of aromatic ring-opening dioxygenase	0.000168091	4.22754e-08	9.60752e-06	7.27626e-05	2.47384e-08	7.99522e-06	2.31013	4.83471e-09	7.0634e-08
pfam07876	Stress responsive A/B Barrel Domain	0.000172847	4.19631e-08	9.57196e-06	7.53014e-05	1.79557e-08	6.81154e-06	2.2954	3.78595e-13	1.04427e-11
pfam00015	Methyl-accepting chemotaxis protein (MCP) signalling domain	0.00214393	7.18616e-06	0.000125261	0.000935758	3.84061e-06	9.96195e-05	2.29112	0.000999001	0.00289612
pfam01704	UTP--glucose-1-phosphate uridylyltransferase	0.000102119	2.82764e-08	7.85741e-06	4.46998e-05	1.91882e-08	7.04144e-06	2.28455	2.82727e-13	8.13598e-12
pfam12541	Protein of unknown function (DUF3737)	0.000177511	3.39295e-08	8.60709e-06	7.82378e-05	2.56711e-08	8.14455e-06	2.26886	4.02506e-13	1.10563e-11
pfam16661	Metallo-beta-lactamase superfamily domain	7.27605e-05	2.3104e-08	7.10249e-06	3.21218e-05	9.14368e-09	4.86077e-06	2.26514	1.05756e-05	7.05123e-05
pfam12997	Domain of unknown function, E. rectale Gene description (DUF3881)	9.08088e-05	1.87958e-08	6.40616e-06	4.01895e-05	1.01538e-08	5.12224e-06	2.25952	6.22455e-08	7.25919e-07
pfam13308	YARHG domain	0.000136021	7.27917e-08	1.26069e-05	6.03452e-05	2.58041e-08	8.16561e-06	2.25406	1.32703e-09	2.15681e-08
pfam07934	8-oxoguanine DNA glycosylase, N-terminal domain	0.000151801	3.06244e-08	8.17714e-06	6.74598e-05	1.80219e-08	6.82408e-06	2.25025	1.40562e-12	3.57999e-11
pfam14014	Protein of unknown function (DUF4230)	0.000178739	6.67007e-08	1.20679e-05	7.94895e-05	3.1322e-08	8.99641e-06	2.24859	3.79781e-19	2.29507e-17
pfam15979	Glycosyl hydrolase family 115	0.000161746	8.27545e-08	1.3442e-05	7.25986e-05	5.01878e-08	1.13879e-05	2.22795	2.80242e-08	3.46907e-07
pfam13229	Right handed beta helix region	0.000501812	9.43665e-07	4.53917e-05	0.000225813	2.18582e-07	2.37657e-05	2.22225	0.000999001	0.00289612
pfam04191	Phospholipid methyltransferase	0.000116353	3.8596e-08	9.17991e-06	5.25322e-05	1.57444e-08	6.37833e-06	2.2149	2.36718e-08	2.97462e-07
pfam13563	2'-5' RNA ligase superfamily	0.000128641	3.96553e-08	9.30503e-06	5.82376e-05	1.85499e-08	6.92334e-06	2.20891	1.69784e-08	2.20867e-07
pfam03646	FlaG protein	0.000115617	2.38261e-08	7.21263e-06	5.24164e-05	1.95719e-08	7.1115e-06	2.20573	5.20442e-14	1.66236e-12
pfam01050	Mannose-6-phosphate isomerase	0.000159641	5.02791e-08	1.04776e-05	7.26817e-05	2.40215e-08	7.87851e-06	2.19643	5.57916e-13	1.52521e-11
pfam02522	Aminoglycoside 3-N-acetyltransferase	9.23464e-05	3.11598e-08	8.2483e-06	4.20563e-05	2.37574e-08	7.8351e-06	2.19578	8.40715e-11	1.6884e-09
pfam01637	Archaeal ATPase	0.000333537	2.28125e-07	2.23179e-05	0.000152813	9.96247e-08	1.60446e-05	2.18265	0.000999001	0.00289612
pfam07826	IMP cyclohydrolase-like protein	0.000156305	2.80844e-08	7.83069e-06	7.16164e-05	1.79956e-08	6.81911e-06	2.18253	1.04599e-11	2.38122e-10
pfam01564	Spermine/spermidine synthase	0.00023908	7.37737e-08	1.26917e-05	0.000110277	3.06919e-08	8.90546e-06	2.168	7.79847e-20	5.033e-18
pfam02129	X-Pro dipeptidyl-peptidase (S15 family)	0.000327663	9.09887e-08	1.40949e-05	0.000151608	5.16547e-08	1.15531e-05	2.16125	3.06028e-18	1.66746e-16
pfam02561	Flagellar protein FliS	0.000211416	6.83503e-08	1.22162e-05	9.85361e-05	3.07306e-08	8.91108e-06	2.14557	1.01432e-16	4.61823e-15
pfam04071	Cysteine-rich small domain	9.28807e-05	2.48902e-08	7.37193e-06	4.3336e-05	1.42508e-08	6.06826e-06	2.14327	1.71318e-07	1.82504e-06
pfam02036	SCP-2 sterol transfer family	0.000123674	5.59823e-08	1.10559e-05	5.78217e-05	1.77967e-08	6.78132e-06	2.13889	1.00768e-06	8.97923e-06
pfam13521	AAA domain	9.42248e-05	2.94605e-08	8.02024e-06	4.41611e-05	1.20561e-08	5.58147e-06	2.13366	2.41159e-05	0.000143272
pfam13200	Putative glycosyl hydrolase domain	7.28505e-05	2.84535e-08	7.88197e-06	3.47187e-05	9.64263e-09	4.99163e-06	2.0983	4.27523e-05	0.000233712
pfam05389	Negative regulator of genetic competence (MecA)	0.000248844	9.48342e-08	1.43896e-05	0.000119135	3.19338e-08	9.08384e-06	2.08876	6.711e-20	4.37363e-18
pfam12682	Flavodoxin	0.00063722	3.74616e-07	2.85996e-05	0.000305536	2.02858e-07	2.2895e-05	2.08559	0.000999001	0.00289612
pfam07195	Flagellar hook-associated protein 2 C-terminus	0.000204146	6.61908e-08	1.20217e-05	9.80118e-05	3.08816e-08	8.93294e-06	2.08287	6.85183e-16	2.79431e-14
pfam13535	ATP-grasp domain	0.000142889	8.73712e-08	1.38118e-05	6.87115e-05	2.67396e-08	8.31232e-06	2.07955	6.9844e-10	1.2154e-08
pfam03444	Winged helix-turn-helix transcription repressor, HrcA DNA-binding	0.00012729	3.22933e-08	8.39699e-06	6.12845e-05	2.01843e-08	7.2219e-06	2.07703	1.41104e-09	2.28219e-08
pfam03705	CheR methyltransferase, all-alpha domain	0.000165514	3.29918e-08	8.48732e-06	7.99511e-05	2.20899e-08	7.55511e-06	2.07019	6.49441e-10	1.14209e-08
pfam01661	Macro domain	0.000468964	1.5149e-07	1.81869e-05	0.000227241	8.36694e-08	1.47037e-05	2.06373	0.000999001	0.00289612
pfam16152	Domain of unknown function (DUF4860)	8.01737e-05	1.74096e-08	6.16541e-06	3.88742e-05	9.3537e-09	4.91628e-06	2.06239	2.42298e-06	1.94525e-05
pfam17200	sCache_2 - Single Cache domain 2	0.000109688	4.37766e-08	9.77661e-06	5.3234e-05	4.01256e-08	1.01825e-05	2.06048	3.72032e-10	6.757e-09
pfam01229	Glycosyl hydrolases family 39	8.77811e-05	3.72419e-08	9.01744e-06	4.26669e-05	4.3835e-08	1.06428e-05	2.05736	8.54015e-07	7.7874e-06
pfam07872	Protein of unknown function (DUF1659)	6.78199e-05	7.58524e-08	1.28692e-05	3.30737e-05	2.08677e-08	7.34314e-06	2.05057	1.04532e-06	9.26498e-06
pfam05130	FlgN protein	0.000140866	3.80675e-08	9.11684e-06	6.89646e-05	2.00683e-08	7.20112e-06	2.04258	1.65485e-08	2.15912e-07
pfam14584	Protein of unknown function (DUF4446)	0.00012653	2.25574e-08	7.01797e-06	6.22283e-05	1.48777e-08	6.20029e-06	2.03331	1.10679e-09	1.83474e-08
pfam03102	NeuB family	0.000196291	6.63931e-08	1.20401e-05	9.67822e-05	4.41994e-08	1.06869e-05	2.02817	7.62986e-17	3.57177e-15
pfam13165	Protein of unknown function (DUF4001)	0.000164049	2.5074e-08	7.3991e-06	8.09324e-05	2.02659e-08	7.23649e-06	2.02699	1.24803e-12	3.26621e-11
pfam13482	RNase_H superfamily	0.000137521	2.78796e-08	7.80208e-06	6.78983e-05	1.81571e-08	6.84964e-06	2.0254	1.64243e-09	2.59951e-08
pfam16982	Putative Flagellin, Flp1-like, domain	0.000100552	2.19301e-08	6.9197e-06	4.9798e-05	1.32706e-08	5.85584e-06	2.01919	2.95594e-07	2.99992e-06
pfam01270	Glycosyl hydrolases family 8	0.000115499	3.93653e-08	9.27094e-06	5.73877e-05	1.77682e-08	6.77589e-06	2.01261	1.19885e-08	1.61978e-07
pfam07179	SseB protein N-terminal domain	0.000238219	9.73081e-08	1.45761e-05	0.000118604	4.55174e-08	1.08451e-05	2.00852	7.05794e-14	2.1822e-12
pfam01841	Transglutaminase-like superfamily	0.000996061	8.69494e-07	4.35713e-05	0.000496236	2.19896e-07	2.38371e-05	2.00723	0.000999001	0.00289612
pfam14199	Domain of unknown function (DUF4317)	0.000155471	4.3897e-08	9.79005e-06	7.76328e-05	2.84832e-08	8.57904e-06	2.00265	7.09821e-10	1.23198e-08
pfam04519	Polymer-forming cytoskeletal	0.000171962	6.53385e-08	1.19441e-05	8.63281e-05	3.35678e-08	9.31335e-06	1.99195	2.44641e-13	7.07058e-12
pfam02903	Alpha amylase, N-terminal ig-like domain	0.000221475	9.65918e-08	1.45224e-05	0.000111263	3.42316e-08	9.40499e-06	1.99055	4.99985e-16	2.06436e-14
pfam08984	Domain of unknown function (DUF1858)	0.00027417	6.49207e-08	1.19058e-05	0.000138445	4.98619e-08	1.13509e-05	1.98036	2.85621e-19	1.75801e-17
pfam07081	Protein of unknown function (DUF1349)	9.15712e-05	2.35239e-08	7.16674e-06	4.63037e-05	1.15701e-08	5.4678e-06	1.97762	5.64339e-05	0.000293538
pfam01139	tRNA-splicing ligase RtcB	0.000177812	6.73576e-08	1.21272e-05	8.99619e-05	2.84696e-08	8.577e-06	1.97652	2.49277e-07	2.58915e-06
pfam11457	Protein of unknown function (DUF3021)	0.000191051	8.83715e-08	1.38907e-05	9.68807e-05	5.25598e-08	1.16539e-05	1.97202	1.106e-14	3.91068e-13
pfam08797	HIRAN domain	8.81547e-05	3.35562e-08	8.55961e-06	4.4754e-05	1.61128e-08	6.45253e-06	1.96976	3.87442e-07	3.8269e-06
pfam01436	NHL repeat	5.85867e-05	3.07578e-08	8.19493e-06	2.97689e-05	1.93104e-08	7.06384e-06	1.96805	0.00017514	0.000765941
pfam16499	Alpha galactosidase A	0.000121627	3.98502e-08	9.32787e-06	6.1892e-05	2.31624e-08	7.73636e-06	1.96516	2.12961e-07	2.23288e-06
pfam04445	Putative SAM-dependent methyltransferase	0.000108175	2.83057e-08	7.86148e-06	5.52389e-05	1.43456e-08	6.08842e-06	1.95831	0.000108579	0.00050901
pfam13151	Protein of unknown function (DUF3990)	0.000247713	1.15194e-07	1.58593e-05	0.000127009	6.99737e-08	1.34466e-05	1.95035	9.32886e-15	3.37028e-13
pfam10996	Beta-Casp domain	0.000150012	3.53609e-08	8.78676e-06	7.69865e-05	2.00893e-08	7.20489e-06	1.94855	1.01432e-07	1.13512e-06
pfam14907	Uncharacterised nucleotidyltransferase	0.00014605	6.42915e-08	1.1848e-05	7.5266e-05	2.82267e-08	8.54034e-06	1.94045	3.32818e-10	6.11157e-09
pfam02681	Divergent PAP2 family	8.99791e-05	2.13957e-08	6.83487e-06	4.64934e-05	1.2104e-08	5.59253e-06	1.93531	6.24879e-06	4.50526e-05
pfam01739	CheR methyltransferase, SAM binding domain	0.000184738	5.06918e-08	1.05205e-05	9.55136e-05	2.6355e-08	8.25231e-06	1.93415	1.17372e-09	1.92647e-08
pfam14464	Prokaryotic homologs of the JAB domain	8.73913e-05	3.24428e-08	8.4164e-06	4.51917e-05	1.2765e-08	5.74322e-06	1.93379	0.000632088	0.00234998
pfam09479	Listeria-Bacteroides repeat domain (List_Bact_rpt)	0.000632215	1.17236e-06	5.05939e-05	0.000327184	4.93586e-07	3.5713e-05	1.93229	0.000999001	0.00289612
pfam02120	Flagellar hook-length control protein FliK	0.000202536	6.53839e-08	1.19482e-05	0.000104916	4.26737e-08	1.05009e-05	1.93046	4.89808e-14	1.58057e-12
pfam08668	HDOD domain	0.00011699	4.30689e-08	9.69726e-06	6.06393e-05	3.01339e-08	8.82414e-06	1.92928	8.6713e-09	1.21097e-07
pfam12725	Protein of unknown function (DUF3810)	9.50521e-05	2.04664e-08	6.68479e-06	4.95451e-05	1.0027e-08	5.09014e-06	1.9185	3.99435e-05	0.000219985
pfam14697	4Fe-4S dicluster domain	0.000286031	1.06763e-07	1.52679e-05	0.000149545	6.29485e-08	1.27537e-05	1.91268	1.18444e-14	4.12226e-13
pfam16161	Domain of unknown function (DUF4867)	0.000123824	2.96546e-08	8.04662e-06	6.51273e-05	1.95254e-08	7.10305e-06	1.90126	2.36054e-09	3.61556e-08
pfam01051	Initiator Replication protein	0.00018199	1.52106e-07	1.82238e-05	9.59326e-05	5.89922e-08	1.23464e-05	1.89706	5.51364e-14	1.73704e-12
pfam14512	Putative TM nitroreductase	0.00017981	6.07101e-08	1.15132e-05	9.48278e-05	3.52414e-08	9.5427e-06	1.89617	3.3786e-11	7.09468e-10
pfam02517	CAAX protease self-immunity	0.0013466	1.46907e-06	5.66354e-05	0.000710785	4.36407e-07	3.35807e-05	1.89452	0.000999001	0.00289612
pfam04854	Protein of unknown function, DUF624	0.000280245	1.50897e-07	1.81513e-05	0.000148181	8.51149e-08	1.48302e-05	1.89123	3.58091e-17	1.71251e-15
pfam04422	Coenzyme F420 hydrogenase/dehydrogenase, beta subunit N-term	0.000191388	1.77772e-07	1.97015e-05	0.000101266	5.48828e-08	1.19087e-05	1.88995	1.61565e-07	1.72391e-06
pfam03008	Archaea bacterial proteins of unknown function	0.000239986	1.21146e-07	1.62638e-05	0.000127067	5.84349e-08	1.2288e-05	1.88866	7.80429e-14	2.3891e-12
pfam10727	Rossmann-like domain	7.35656e-05	1.86937e-08	6.38873e-06	3.90381e-05	1.07397e-08	5.26793e-06	1.88446	6.41448e-05	0.000327747
pfam04025	Domain of unknown function (DUF370)	0.000167425	5.72327e-08	1.11787e-05	8.89407e-05	4.00265e-08	1.01699e-05	1.88243	1.43734e-09	2.31562e-08
pfam02493	MORN repeat	0.000127779	4.06453e-08	9.42047e-06	6.80393e-05	1.87751e-08	6.96524e-06	1.87801	1.40653e-05	9.05112e-05
pfam01888	CbiD	0.000201243	3.37019e-08	8.57816e-06	0.00010719	2.08844e-08	7.34608e-06	1.87744	2.55183e-09	3.87287e-08
pfam06018	CodY GAF-like domain	0.000167518	2.82099e-08	7.84817e-06	8.93273e-05	1.91634e-08	7.03689e-06	1.87533	6.62045e-09	9.40365e-08
pfam13023	HD domain	0.000285888	9.95308e-08	1.47416e-05	0.000152485	4.55825e-08	1.08528e-05	1.87486	1.32202e-16	5.85869e-15
pfam13287	Fn3 associated	0.000199025	1.44287e-07	1.77493e-05	0.000106985	6.63695e-08	1.30957e-05	1.8603	1.07526e-07	1.18733e-06
pfam08902	Domain of unknown function (DUF1848)	0.000155252	4.76836e-08	1.02036e-05	8.34906e-05	1.96159e-08	7.11948e-06	1.85951	5.95228e-07	5.62038e-06
pfam16654	Diaminopimelic acid dehydrogenase C-terminal domain	0.000185356	2.39648e-08	7.2336e-06	9.99248e-05	1.85812e-08	6.92917e-06	1.85496	5.84721e-09	8.43146e-08
pfam14268	YoaP-like	0.000146707	3.58341e-08	8.84536e-06	7.91004e-05	2.26808e-08	7.6555e-06	1.85469	3.048e-05	0.000174969
pfam08222	CodY helix-turn-helix domain	0.000166138	2.7312e-08	7.72225e-06	8.97246e-05	1.91533e-08	7.03504e-06	1.85164	1.61378e-08	2.12006e-07
pfam08479	POTRA domain, ShlB-type	8.34098e-05	8.7163e-08	1.37954e-05	4.51077e-05	3.21827e-08	9.11918e-06	1.84913	0.000225526	0.000960812
pfam04464	CDP-Glycerol:Poly(glycerophosphate) glycerophosphotransferase	0.000451122	3.85686e-07	2.90191e-05	0.000244461	2.07279e-07	2.31431e-05	1.84538	0.000999001	0.00289612
pfam13539	D-alanyl-D-alanine carboxypeptidase	0.000127952	3.29771e-08	8.48543e-06	6.94024e-05	2.63659e-08	8.25403e-06	1.84363	2.6676e-07	2.75353e-06
pfam01850	PIN domain	0.000159547	2.19457e-07	2.18898e-05	8.68521e-05	4.08847e-08	1.02784e-05	1.83699	1.47619e-06	1.26292e-05
pfam00932	Lamin Tail Domain	0.000139418	1.0754e-07	1.53233e-05	7.5909e-05	2.27429e-08	7.66597e-06	1.83665	8.67248e-06	5.94941e-05
pfam10021	Uncharacterized protein conserved in bacteria (DUF2263)	6.73523e-05	2.27665e-08	7.05042e-06	3.68186e-05	1.26353e-08	5.71397e-06	1.8293	1.01558e-06	9.03752e-06
pfam04260	Protein of unknown function (DUF436)	0.000119799	2.84084e-08	7.87572e-06	6.55882e-05	1.99634e-08	7.18227e-06	1.82653	3.84027e-07	3.80446e-06
pfam08367	Peptidase M16C associated	0.000168316	3.30176e-08	8.49064e-06	9.22098e-05	2.48173e-08	8.00797e-06	1.82536	1.79099e-11	3.91628e-10
pfam01041	DegT/DnrJ/EryC1/StrS aminotransferase family	0.000829823	4.46272e-07	3.12153e-05	0.000456016	3.05553e-07	2.80988e-05	1.81972	0.000999001	0.00289612
pfam13358	DDE superfamily endonuclease	0.000110781	2.71829e-07	2.43621e-05	6.09977e-05	1.02161e-07	1.62475e-05	1.81614	4.65301e-05	0.000251264
pfam06397	Desulfoferrodoxin, N-terminal domain	0.000131195	3.18046e-08	8.33321e-06	7.2287e-05	2.2422e-08	7.6117e-06	1.81492	1.8972e-07	2.01462e-06
pfam04432	Coenzyme F420 hydrogenase/dehydrogenase, beta subunit C terminus	0.000237836	1.96136e-07	2.06941e-05	0.000131079	7.38584e-08	1.38148e-05	1.81445	2.47814e-09	3.76963e-08
pfam05728	Uncharacterised protein family (UPF0227)	9.88792e-05	4.52141e-08	9.93583e-06	5.45124e-05	1.95751e-08	7.11208e-06	1.81388	0.00118119	0.00334964
pfam13676	TIR domain	0.000129864	9.11743e-08	1.41092e-05	7.17863e-05	2.71891e-08	8.38189e-06	1.80904	5.19841e-06	3.79738e-05
pfam06013	Proteins of 100 residues with WXG	0.000195169	1.88332e-07	2.02782e-05	0.000107984	7.72488e-08	1.41283e-05	1.80739	2.86244e-13	8.2017e-12
pfam14277	Domain of unknown function (DUF4364)	0.000131547	2.41272e-08	7.25806e-06	7.27963e-05	1.64296e-08	6.51566e-06	1.80706	6.38461e-08	7.43281e-07
pfam13395	HNH endonuclease	0.00015256	4.57704e-08	9.99677e-06	8.47578e-05	2.48095e-08	8.00669e-06	1.79995	1.96837e-08	2.53087e-07
pfam02368	Bacterial Ig-like domain (group 2)	0.000969377	3.30298e-06	8.4922e-05	0.000540604	9.22238e-07	4.88164e-05	1.79314	0.000999001	0.00289612
pfam10105	Uncharacterized protein conserved in bacteria (DUF2344)	0.000162542	2.52297e-08	7.42203e-06	9.09469e-05	2.08066e-08	7.33237e-06	1.78722	2.40102e-09	3.66912e-08
pfam14574	Domain of unknown function (DUF4445)	0.000119939	4.34702e-08	9.74233e-06	6.71176e-05	3.77729e-08	9.8795e-06	1.78699	1.50414e-06	1.28353e-05
pfam09594	Protein of unknown function (DUF2029)	8.51602e-05	4.95291e-08	1.03991e-05	4.76853e-05	3.26579e-08	9.18625e-06	1.78588	0.000203175	0.000875306
pfam00545	ribonuclease	7.76498e-05	2.15748e-08	6.86342e-06	4.36119e-05	1.75805e-08	6.74e-06	1.78048	0.000186857	0.000811843
pfam09587	Bacterial capsule synthesis protein PGA_cap	0.000371146	1.06957e-07	1.52817e-05	0.00020855	5.70666e-08	1.21433e-05	1.77965	0.000999001	0.00289612
pfam15975	Flotillin	0.000117754	2.1338e-08	6.82565e-06	6.63184e-05	1.37235e-08	5.95493e-06	1.77558	7.79751e-06	5.45616e-05
pfam00535	Glycosyl transferase family 2	0.0058224	1.36301e-05	0.000172511	0.00328059	4.13683e-06	0.00010339	1.7748	0.000999001	0.00289612
pfam14305	TupA-like ATPgrasp	9.43294e-05	4.14015e-08	9.5077e-06	5.31983e-05	3.42758e-08	9.41106e-06	1.77317	5.22055e-05	0.000274972
pfam07486	Cell Wall Hydrolase	0.000269412	1.21637e-07	1.62967e-05	0.000152155	7.72469e-08	1.41281e-05	1.77064	5.53153e-11	1.12793e-09
pfam06961	Protein of unknown function (DUF1294)	0.000211668	3.56205e-08	8.81895e-06	0.000119567	2.53318e-08	8.09054e-06	1.77028	1.99246e-09	3.08736e-08
pfam01890	Cobalamin synthesis G C-terminus	0.000188984	2.90307e-08	7.96152e-06	0.00010678	2.02047e-08	7.22554e-06	1.76984	2.92895e-07	2.97707e-06
pfam08665	PglZ domain	7.40196e-05	2.25312e-08	7.0139e-06	4.18868e-05	1.21684e-08	5.6074e-06	1.76713	0.000410774	0.00160907
pfam06964	Alpha-L-arabinofuranosidase C-terminus	0.000329736	1.68174e-07	1.91622e-05	0.000186743	1.74044e-07	2.12068e-05	1.76572	0.000999001	0.00289612
pfam03186	CobD/Cbib protein	0.000217293	3.19202e-08	8.34834e-06	0.000123185	2.25325e-08	7.63044e-06	1.76396	3.28126e-08	4.02436e-07
pfam03358	NADPH-dependent FMN reductase	0.00119835	8.46259e-07	4.29852e-05	0.000679504	3.7177e-07	3.09943e-05	1.76357	0.000999001	0.00289612
pfam01337	Barstar (barnase inhibitor)	9.16118e-05	2.43473e-08	7.29109e-06	5.19538e-05	1.4844e-08	6.19327e-06	1.76333	0.000611417	0.00229495
pfam05635	23S rRNA-intervening sequence protein	0.000105887	9.0001e-08	1.40182e-05	6.00947e-05	2.38905e-08	7.857e-06	1.76201	0.00167748	0.00460403
pfam12746	GNAT acetyltransferase	0.000108085	4.52168e-08	9.93612e-06	6.1455e-05	3.06474e-08	8.899e-06	1.75876	1.94931e-05	0.000119208
pfam09719	Putative redox-active protein (C_GCAxxG_C_C)	0.000349626	1.06796e-07	1.52702e-05	0.000199683	6.51258e-08	1.29724e-05	1.75091	0.000999001	0.00289612
pfam13231	Dolichyl-phosphate-mannose-protein mannosyltransferase	0.000328834	2.26399e-07	2.22333e-05	0.000187895	9.73505e-08	1.58604e-05	1.75009	0.000999001	0.00289612
pfam00962	Adenosine/AMP deaminase	0.000215836	5.54259e-08	1.10008e-05	0.000123339	3.36664e-08	9.32702e-06	1.74994	1.95878e-09	3.04226e-08
pfam00460	Flagella basal body rod protein	0.000849099	9.69215e-07	4.60021e-05	0.000486953	7.57136e-07	4.42315e-05	1.7437	0.000999001	0.00289612
pfam02895	Signal transducing histidine kinase, homodimeric domain	0.000153439	3.06608e-08	8.18199e-06	8.82609e-05	2.5197e-08	8.06898e-06	1.73847	6.45867e-09	9.1935e-08
pfam02016	LD-carboxypeptidase	0.000242936	6.86716e-08	1.22449e-05	0.000139842	4.25677e-08	1.04878e-05	1.73722	7.24424e-12	1.67207e-10
pfam11760	Cobalamin synthesis G N-terminal	0.000185881	2.90903e-08	7.96969e-06	0.000107027	2.11527e-08	7.39311e-06	1.73676	5.3846e-07	5.12072e-06
pfam02571	Precorrin-6x reductase CbiJ/CobK	0.000177634	2.74858e-08	7.74679e-06	0.000102404	1.97754e-08	7.14836e-06	1.73463	7.13648e-07	6.59315e-06
pfam04072	Leucine carboxyl methyltransferase	0.000129448	4.59969e-08	1.00215e-05	7.48146e-05	2.97013e-08	8.76057e-06	1.73025	1.58182e-05	0.000101106
pfam14056	Domain of unknown function (DUF4250)	0.000159327	2.78608e-08	7.79945e-06	9.20952e-05	1.6436e-08	6.51693e-06	1.73002	8.91911e-06	6.1123e-05
pfam13414	TPR repeat	0.000189989	1.47232e-07	1.79295e-05	0.000109849	4.6226e-08	1.09292e-05	1.72955	2.00147e-05	0.000121726
pfam02623	FliW protein	0.000132744	2.81356e-08	7.83783e-06	7.68576e-05	4.6693e-08	1.09842e-05	1.72714	1.35734e-12	3.51082e-11
pfam08239	Bacterial SH3 domain	0.000798624	8.05619e-07	4.19404e-05	0.00046304	5.27162e-07	3.69077e-05	1.72474	0.000999001	0.00289612
pfam01613	Flavin reductase like domain	0.000772801	2.9673e-07	2.54535e-05	0.000448525	1.24317e-07	1.79229e-05	1.72298	0.000999001	0.00289612
pfam04459	Protein of unknown function (DUF512)	0.000120436	2.14684e-08	6.84648e-06	6.99595e-05	1.64165e-08	6.51305e-06	1.72151	2.87839e-07	2.94259e-06
pfam01757	Acyltransferase family	0.00147476	1.30729e-06	5.3426e-05	0.000857656	4.83005e-07	3.53281e-05	1.71952	0.000999001	0.00289612
pfam14057	GGGtGRT protein	0.000207713	2.50968e-08	7.40247e-06	0.000120824	2.28038e-08	7.67623e-06	1.71914	4.44765e-08	5.31753e-07
pfam01980	Uncharacterised protein family UPF0066	0.000153381	4.15184e-08	9.52111e-06	8.92824e-05	2.04845e-08	7.27541e-06	1.71793	0.000112601	0.000523797
pfam10400	Virulence activator alpha C-term	8.31225e-05	2.23489e-08	6.98546e-06	4.85388e-05	1.57168e-08	6.37275e-06	1.71249	0.000331327	0.00134433
pfam13290	Chitobiase/beta-hexosaminidase C-terminal domain	0.00019811	9.19526e-08	1.41693e-05	0.000115847	6.74983e-08	1.32066e-05	1.71011	3.39456e-07	3.39837e-06
pfam07136	Protein of unknown function (DUF1385)	0.00016861	2.38675e-08	7.2189e-06	9.86093e-05	2.09801e-08	7.36289e-06	1.70988	2.01101e-08	2.56585e-07
pfam00092	von Willebrand factor type A domain	0.000417814	2.0787e-07	2.13041e-05	0.000244441	9.00398e-08	1.52532e-05	1.70926	0.000999001	0.00289612
pfam01183	Glycosyl hydrolases family 25	0.000719594	3.5336e-07	2.77764e-05	0.000421246	2.2934e-07	2.43436e-05	1.70825	0.000999001	0.00289612
pfam07505	Phage protein Gp37/Gp68	0.000156647	4.51888e-08	9.93305e-06	9.18312e-05	2.68315e-08	8.32659e-06	1.70582	4.62346e-06	3.43015e-05
pfam01095	Pectinesterase	0.00015741	9.22365e-08	1.41912e-05	9.23841e-05	5.05218e-08	1.14257e-05	1.70386	0.000142546	0.000641547
pfam06245	Protein of unknown function (DUF1015)	0.000193451	2.7201e-08	7.70655e-06	0.000114165	2.16264e-08	7.47544e-06	1.69449	2.66041e-07	2.75353e-06
pfam11104	Type IV pilus assembly protein PilM;	0.000108577	2.6535e-08	7.61162e-06	6.44349e-05	1.61925e-08	6.46847e-06	1.68506	0.000177638	0.000774641
pfam07568	Histidine kinase	0.000110468	3.80088e-07	2.88077e-05	6.56853e-05	2.1769e-08	7.50004e-06	1.68178	5.78818e-05	0.00030013
pfam00756	Putative esterase	0.000738472	6.52119e-07	3.77338e-05	0.000440507	1.87146e-07	2.19905e-05	1.67641	0.000999001	0.00289612
pfam13581	Histidine kinase-like ATPase domain	0.000363757	1.76338e-07	1.96219e-05	0.000216987	1.12554e-07	1.7054e-05	1.6764	0.000999001	0.00289612
pfam13189	Cytidylate kinase-like family	0.000608191	3.03491e-07	2.57419e-05	0.000363307	3.06245e-07	2.81306e-05	1.67404	0.000999001	0.00289612
pfam09515	Thiamine transporter protein (Thia_YuaJ)	0.000164276	2.86205e-08	7.90508e-06	9.83493e-05	2.37046e-08	7.82638e-06	1.67034	5.90256e-08	6.90791e-07
pfam01248	Ribosomal protein L7Ae/L30e/S12e/Gadd45 family	0.000302138	6.36599e-08	1.17896e-05	0.000180989	4.82786e-08	1.11692e-05	1.66937	5.14199e-11	1.05497e-09
pfam12847	Methyltransferase domain	0.000148979	2.55277e-08	7.46575e-06	8.94703e-05	2.0643e-08	7.30349e-06	1.66512	1.46509e-07	1.5759e-06
pfam16569	Gram-positive pilin backbone subunit 2, Cna-B-like domain	0.000188798	1.32951e-07	1.70378e-05	0.0001134	9.08699e-08	1.53234e-05	1.66488	6.98259e-08	8.11475e-07
pfam05860	haemagglutination activity domain	8.03632e-05	8.45884e-08	1.35901e-05	4.84923e-05	4.44479e-08	1.07169e-05	1.65724	0.00100751	0.0029157
pfam01880	Desulfoferrodoxin	0.000199165	4.87918e-08	1.03214e-05	0.000120321	3.94119e-08	1.00916e-05	1.65529	8.14053e-08	9.29788e-07
pfam01740	STAS domain	0.000547065	2.47987e-07	2.32692e-05	0.000330654	1.29887e-07	1.83201e-05	1.65449	0.000999001	0.00289612
pfam04480	Protein of unknown function (DUF559)	0.000133042	8.99743e-08	1.40161e-05	8.04165e-05	4.19648e-08	1.04133e-05	1.65441	5.38641e-06	3.92608e-05
pfam09586	Bacterial membrane protein YfhO	0.0004129	2.40978e-07	2.2938e-05	0.000249783	1.53055e-07	1.9887e-05	1.65304	0.000999001	0.00289612
pfam00188	Cysteine-rich secretory protein family	0.000284312	1.37941e-07	1.73546e-05	0.000172113	6.98131e-08	1.34311e-05	1.65189	3.24259e-13	9.09492e-12
pfam09579	Sporulation protein YtfJ (Spore_YtfJ)	0.00014331	2.7282e-08	7.71802e-06	8.67623e-05	1.96697e-08	7.12923e-06	1.65176	4.25036e-06	3.19255e-05
pfam08244	Glycosyl hydrolases family 32 C terminal	0.000276119	1.07271e-07	1.53041e-05	0.000167423	5.22607e-08	1.16207e-05	1.64922	1.72712e-09	2.7206e-08
pfam01960	ArgJ family	0.000260219	2.5253e-08	7.42547e-06	0.000157785	3.44598e-08	9.43628e-06	1.64921	6.86638e-10	1.198e-08
pfam14535	AMP-binding enzyme C-terminal domain	0.000271192	1.20555e-07	1.62241e-05	0.000164551	9.17476e-08	1.53972e-05	1.64807	2.44556e-06	1.96101e-05
pfam02570	Precorrin-8X methylmutase	0.000183116	2.72543e-08	7.71409e-06	0.000111122	2.30278e-08	7.71385e-06	1.64788	8.12926e-06	5.65851e-05
pfam13186	Iron-sulfur cluster-binding domain	0.000530897	2.52526e-07	2.34812e-05	0.000322241	1.19916e-07	1.76028e-05	1.64752	0.000999001	0.00289612
pfam00550	Phosphopantetheine attachment site	0.00130088	1.2589e-06	5.2428e-05	0.00078992	3.84039e-07	3.15016e-05	1.64684	0.000999001	0.00289612
pfam13672	Protein phosphatase 2C	0.000472575	1.77281e-07	1.96743e-05	0.000287042	7.90171e-08	1.42891e-05	1.64637	0.000999001	0.00289612
pfam11762	L-arabinose isomerase C-terminal domain	0.00014493	2.77011e-08	7.77707e-06	8.81388e-05	1.89039e-08	6.98908e-06	1.64433	0.000144595	0.000646735
pfam05673	Protein of unknown function (DUF815)	0.000157307	2.45159e-08	7.3163e-06	9.5712e-05	2.30957e-08	7.72521e-06	1.64354	2.27273e-08	2.86676e-07
pfam08951	Enterocin A Immunity	0.000153581	2.4912e-07	2.33223e-05	9.35521e-05	1.33536e-07	1.85756e-05	1.64167	2.34131e-05	0.000140088
pfam01706	FliG C-terminal domain	0.000147885	4.69128e-08	1.01208e-05	9.0278e-05	2.5198e-08	8.06915e-06	1.63811	1.19578e-06	1.05283e-05
pfam11907	Domain of unknown function (DUF3427)	0.000151622	3.7966e-08	9.10468e-06	9.27128e-05	3.61656e-08	9.66701e-06	1.63539	5.17483e-08	6.1318e-07
pfam14196	L-2-amino-thiazoline-4-carboxylic acid hydrolase	0.000130378	1.04058e-07	1.50732e-05	7.97682e-05	4.58985e-08	1.08904e-05	1.63446	2.09468e-06	1.7106e-05
pfam02492	CobW/HypB/UreG, nucleotide-binding domain	0.00073896	3.65977e-07	2.8268e-05	0.000452315	2.2269e-07	2.39881e-05	1.63373	0.000999001	0.00289612
pfam03306	Alpha-acetolactate decarboxylase	0.0001134	4.04073e-08	9.39284e-06	6.94655e-05	2.48312e-08	8.01019e-06	1.63246	9.46038e-06	6.39749e-05
pfam13472	GDSL-like Lipase/Acylhydrolase family	0.001347	9.09872e-07	4.45715e-05	0.000825374	5.7123e-07	3.84193e-05	1.63199	0.000999001	0.00289612
pfam13710	ACT domain	0.00024923	4.63827e-08	1.00634e-05	0.000152812	4.07509e-08	1.02616e-05	1.63097	2.05613e-07	2.16609e-06
pfam05685	Putative restriction endonuclease	0.000116409	9.03108e-08	1.40423e-05	7.1555e-05	6.15648e-08	1.26128e-05	1.62685	2.74416e-05	0.000160015
pfam01584	CheW-like domain	0.000540685	3.95607e-07	2.939e-05	0.000332415	4.06791e-07	3.24213e-05	1.62654	0.000999001	0.00289612
pfam13727	CoA-binding domain	0.000466245	1.34623e-07	1.71446e-05	0.000287561	7.53623e-08	1.39547e-05	1.62138	0.000999001	0.00289612
pfam13394	4Fe-4S single cluster domain	0.000833414	2.93008e-07	2.52934e-05	0.000514133	1.92812e-07	2.23209e-05	1.62101	0.000999001	0.00289612
pfam10825	Protein of unknown function (DUF2752)	0.000106628	3.54739e-08	8.8008e-06	6.60695e-05	2.17595e-08	7.49841e-06	1.61387	0.000231073	0.00098087
pfam02154	Flagellar motor switch protein FliM	0.000138045	3.13645e-08	8.27535e-06	8.56174e-05	2.33878e-08	7.77391e-06	1.61235	8.42561e-07	7.69351e-06
pfam06429	Flagellar basal body rod FlgEFG protein C-terminal	0.00077802	7.95409e-07	4.16738e-05	0.000482763	7.98991e-07	4.54376e-05	1.6116	0.000999001	0.00289612
pfam04993	TfoX N-terminal domain	0.000142303	3.86828e-08	9.19022e-06	8.84351e-05	2.45705e-08	7.96805e-06	1.60912	0.000742836	0.00268513
pfam08463	EcoEI R protein C-terminal	0.000121208	4.04391e-08	9.39655e-06	7.53988e-05	2.41716e-08	7.9031e-06	1.60756	2.25159e-05	0.000134962
pfam12437	Glutamine synthetase type III N terminal	0.000327428	8.24539e-08	1.34175e-05	0.000203933	5.38316e-08	1.17941e-05	1.60557	0.000999001	0.00289612
pfam02599	Global regulator protein family	0.000151269	3.36536e-08	8.57202e-06	9.43925e-05	3.10582e-08	8.95844e-06	1.60255	3.5704e-07	3.553e-06
pfam12897	Alanine-glyoxylate amino-transferase	0.000137458	2.50307e-08	7.39271e-06	8.57809e-05	2.08953e-08	7.348e-06	1.60243	1.64577e-06	1.37959e-05
pfam13187	4Fe-4S dicluster domain	0.00071888	7.68948e-07	4.09747e-05	0.000449479	3.11694e-07	2.83797e-05	1.59936	0.000999001	0.00289612
pfam02610	L-arabinose isomerase	0.000191167	4.69829e-08	1.01283e-05	0.000120238	2.95414e-08	8.73695e-06	1.5899	2.9577e-05	0.000170226
pfam01966	HD domain	0.00304721	1.79406e-06	6.25872e-05	0.00191691	8.53543e-07	4.69631e-05	1.58965	0.000999001	0.00289612
pfam00543	Nitrogen regulatory protein P-II	0.00037943	8.5717e-08	1.36805e-05	0.000238904	9.15336e-08	1.53792e-05	1.58821	0.000999001	0.00289612
pfam13420	Acetyltransferase (GNAT) domain	0.000348892	1.21585e-07	1.62932e-05	0.000220474	5.71118e-08	1.21481e-05	1.58246	0.000999001	0.00289612
pfam09913	Predicted membrane protein (DUF2142)	0.000124277	9.87589e-08	1.46844e-05	7.85441e-05	4.92033e-08	1.12756e-05	1.58226	9.2143e-05	0.000438451
pfam04616	Glycosyl hydrolases family 43	0.00130834	2.16268e-06	6.87169e-05	0.000828678	2.68711e-06	8.33273e-05	1.57883	0.000999001	0.00289612
pfam02654	Cobalamin-5-phosphate synthase	0.000202387	2.85015e-08	7.88862e-06	0.000128439	2.18975e-08	7.52215e-06	1.57574	3.00608e-05	0.000172712
pfam09512	Thiamine-precursor transporter protein (ThiW)	0.00012145	2.77864e-08	7.78903e-06	7.71681e-05	1.9729e-08	7.13998e-06	1.57384	7.06289e-05	0.00035429
pfam13683	Integrase core domain	0.000188992	3.60193e-07	2.80437e-05	0.000120284	1.09287e-07	1.68047e-05	1.57121	0.000100449	0.00047525
pfam11148	Protein of unknown function (DUF2922)	0.000107242	1.36376e-07	1.72558e-05	6.84091e-05	4.43898e-08	1.07099e-05	1.56766	1.5433e-07	1.64935e-06
pfam07155	ECF-type riboflavin transporter, S component	0.000470765	2.11858e-07	2.15075e-05	0.000300665	1.43449e-07	1.92528e-05	1.56575	0.000999001	0.00289612
pfam03749	Sugar fermentation stimulation protein	0.000165815	3.31081e-08	8.50226e-06	0.000106127	2.23283e-08	7.59579e-06	1.56242	0.000119014	0.000550165
pfam00697	N-(5'phosphoribosyl)anthranilate (PRA) isomerase	0.000293669	2.7842e-08	7.79682e-06	0.00018821	3.27458e-08	9.19862e-06	1.56033	1.11803e-08	1.52608e-07
pfam01431	Peptidase family M13	0.000227821	7.09479e-08	1.24462e-05	0.000146033	5.9766e-08	1.24272e-05	1.56006	9.09646e-11	1.81586e-09
pfam01523	Putative modulator of DNA gyrase	0.000214632	1.2866e-07	1.67606e-05	0.00013758	6.71238e-08	1.31699e-05	1.56006	0.000136312	0.000616411
pfam12710	haloacid dehalogenase-like hydrolase	0.000482967	1.11406e-07	1.55963e-05	0.000310645	1.12292e-07	1.70341e-05	1.55472	0.000999001	0.00289612
pfam01155	Hydrogenase/urease nickel incorporation, metallochaperone, hypA	0.000189097	5.6971e-08	1.11531e-05	0.000121677	3.88175e-08	1.00152e-05	1.55409	2.30753e-09	3.54253e-08
pfam07683	Cobalamin synthesis protein cobW C-terminal domain	0.000270341	7.7059e-08	1.29712e-05	0.000174314	4.25839e-08	1.04898e-05	1.55089	3.53845e-07	3.52938e-06
pfam04294	VanW like protein	0.000215289	6.69212e-08	1.20878e-05	0.000138856	5.06666e-08	1.14421e-05	1.55045	1.2765e-06	1.11504e-05
pfam04316	Anti-sigma-28 factor, FlgM	0.000132609	2.33195e-08	7.13555e-06	8.55649e-05	2.4589e-08	7.97104e-06	1.54981	1.08649e-05	7.21518e-05
pfam01312	FlhB HrpN YscU SpaS Family	0.000262993	9.86904e-08	1.46793e-05	0.000169827	9.31283e-08	1.55126e-05	1.54859	1.45522e-10	2.79581e-09
pfam12669	Virus attachment protein p12 family	0.000206683	4.50974e-08	9.923e-06	0.00013348	3.32535e-08	9.26964e-06	1.54841	1.87319e-06	1.54875e-05
pfam02001	Protein of unknown function DUF134	0.000118009	3.24582e-08	8.41839e-06	7.62467e-05	2.17426e-08	7.4955e-06	1.54772	0.000414927	0.00162439
pfam02050	Flagellar FliJ protein	0.000128299	2.21091e-08	6.94789e-06	8.29391e-05	2.42086e-08	7.90915e-06	1.54691	5.81199e-06	4.20859e-05
pfam04952	Succinylglutamate desuccinylase / Aspartoacylase family	0.000153845	9.51772e-08	1.44156e-05	9.95421e-05	5.95569e-08	1.24054e-05	1.54552	0.00111986	0.00319355
pfam03412	Peptidase C39 family	0.00025714	1.4436e-07	1.77538e-05	0.000166673	1.10054e-07	1.68635e-05	1.54278	2.81123e-06	2.22205e-05
pfam14480	DNA polymerase III polC-type N-terminus I	0.000167046	2.94499e-08	8.0188e-06	0.000108455	2.43754e-08	7.93634e-06	1.54024	9.41884e-07	8.49542e-06
pfam05649	Peptidase family M13	0.000228497	7.25221e-08	1.25835e-05	0.000148498	6.42785e-08	1.28878e-05	1.53872	3.5218e-10	6.43158e-09
pfam06180	Cobalt chelatase (CbiK)	0.000195926	4.33687e-08	9.73096e-06	0.000127678	3.90709e-08	1.00478e-05	1.53454	1.63848e-05	0.000103731
pfam00401	ATP synthase, Delta/Epsilon chain, long alpha-helix domain	0.000273142	5.20036e-08	1.06557e-05	0.000178074	3.59619e-08	9.63976e-06	1.53387	1.16612e-08	1.58199e-07
pfam12900	Pyridoxamine 5'-phosphate oxidase	0.000306787	6.46957e-08	1.18852e-05	0.00020017	4.92491e-08	1.12809e-05	1.53263	1.85292e-08	2.39169e-07
pfam00933	Glycosyl hydrolase family 3 N terminal domain	0.00124583	1.35466e-06	5.43854e-05	0.000813657	1.11587e-06	5.36972e-05	1.53115	0.000999001	0.00289612
pfam00251	Glycosyl hydrolases family 32 N-terminal domain	0.000471191	1.70373e-07	1.92871e-05	0.000307947	1.2763e-07	1.81602e-05	1.5301	0.000999001	0.00289612
pfam09297	NADH pyrophosphatase zinc ribbon domain	0.000208624	2.82163e-08	7.84906e-06	0.000136476	2.71603e-08	8.37746e-06	1.52865	6.75639e-05	0.000341541
pfam09903	Uncharacterized protein conserved in bacteria (DUF2130)	8.53432e-05	2.72414e-08	7.71226e-06	5.58929e-05	2.79031e-08	8.49123e-06	1.52691	3.12345e-07	3.15067e-06
pfam02397	Bacterial sugar transferase	0.000921716	3.05849e-07	2.58417e-05	0.000604556	2.07143e-07	2.31355e-05	1.52462	0.000999001	0.00289612
pfam05402	Coenzyme PQQ synthesis protein D (PqqD)	0.00019978	8.02679e-08	1.32385e-05	0.000131202	4.88784e-08	1.12384e-05	1.5227	8.48826e-06	5.86541e-05
pfam10117	McrBC 5-methylcytosine restriction system component	0.000104024	3.68333e-08	8.96783e-06	6.8391e-05	3.14898e-08	9.02048e-06	1.52102	0.000286896	0.00118015
pfam00733	Asparagine synthase	0.000444227	2.03579e-07	2.10831e-05	0.000292375	9.05191e-08	1.52938e-05	1.51937	0.000999001	0.00289612
pfam14238	Domain of unknown function (DUF4340)	9.43339e-05	3.57776e-08	8.83838e-06	6.22075e-05	1.78182e-08	6.78542e-06	1.51644	0.00166932	0.00458352
pfam04167	Protein of unknown function (DUF402)	0.000120815	3.61655e-08	8.88617e-06	7.99211e-05	3.4387e-08	9.42631e-06	1.51168	5.45551e-07	5.17335e-06
pfam08378	Nuclease-related domain	0.000140404	5.17457e-08	1.06293e-05	9.30269e-05	5.94365e-08	1.23929e-05	1.50929	6.22902e-05	0.000320171
pfam12762	ISXO2-like transposase domain	8.6682e-05	2.44549e-07	2.31073e-05	5.74715e-05	3.4998e-08	9.50969e-06	1.50826	0.000317204	0.00129124
pfam14286	DHHW protein	0.000123835	7.36276e-08	1.26791e-05	8.21528e-05	4.08032e-08	1.02681e-05	1.50737	0.000202791	0.000874217
pfam07892	Protein of unknown function (DUF1667)	0.000138877	3.98873e-08	9.33221e-06	9.22087e-05	2.9836e-08	8.78042e-06	1.50612	2.74676e-05	0.00016002
pfam13280	WYL domain	0.00076693	4.06355e-07	2.97865e-05	0.000509706	2.08321e-07	2.32013e-05	1.50465	0.000999001	0.00289612
pfam14842	FliG N-terminal domain	0.000137002	2.67592e-08	7.6437e-06	9.12159e-05	2.53687e-08	8.09643e-06	1.50196	3.52547e-05	0.00019562
pfam13407	Periplasmic binding protein domain	0.00142363	2.28408e-06	7.06192e-05	0.000948536	1.85872e-06	6.93028e-05	1.50087	0.000999001	0.00289612
pfam03748	Flagellar basal body-associated protein FliL	0.00011676	2.85805e-08	7.89954e-06	7.78279e-05	2.76732e-08	8.45618e-06	1.50024	0.000101716	0.00047988
pfam04026	SpoVG	0.000192303	6.55903e-08	1.1967e-05	0.0001285	6.78148e-08	1.32375e-05	1.49652	4.1362e-06	3.11737e-05
pfam12558	ATP-binding cassette cobalt transporter	6.99723e-05	1.86567e-08	6.38241e-06	4.6771e-05	1.55315e-08	6.33507e-06	1.49606	0.00154318	0.00426892
pfam13203	Putative metallopeptidase domain	0.000110389	3.41379e-08	8.63348e-06	7.3868e-05	2.25799e-08	7.63846e-06	1.49441	4.62364e-05	0.000249881
pfam01915	Glycosyl hydrolase family 3 C-terminal domain	0.000947482	1.1625e-06	5.03807e-05	0.00063446	9.89729e-07	5.05711e-05	1.49337	0.000999001	0.00289612
pfam05157	Type II secretion system (T2SS), protein E, N-terminal domain	0.000136106	4.60926e-08	1.00319e-05	9.11725e-05	2.82316e-08	8.54106e-06	1.49285	0.00145816	0.00404719
pfam02677	Uncharacterized BCR, COG1636	0.000247724	2.37031e-08	7.194e-06	0.000165971	3.50494e-08	9.51666e-06	1.49257	1.73537e-08	2.25308e-07
pfam13635	Domain of unknown function (DUF4143)	0.000832498	1.12471e-06	4.95551e-05	0.000557771	9.3894e-07	4.92565e-05	1.49254	0.000999001	0.00289612
pfam02229	Transcriptional Coactivator p15 (PC4)	0.00011623	3.67952e-08	8.9632e-06	7.80671e-05	2.81351e-08	8.52646e-06	1.48884	0.000823366	0.00289612
pfam12672	Protein of unknown function (DUF3793)	0.000164013	2.59422e-08	7.52611e-06	0.000110312	2.78721e-08	8.48652e-06	1.48681	2.72422e-06	2.16099e-05
pfam13534	4Fe-4S dicluster domain	0.00047331	3.2222e-07	2.65243e-05	0.000318738	1.55158e-07	2.00231e-05	1.48495	0.000999001	0.00289612
pfam02283	Cobinamide kinase / cobinamide phosphate guanyltransferase	0.000250511	6.09908e-08	1.15398e-05	0.000169035	4.57144e-08	1.08685e-05	1.48201	1.10674e-05	7.34228e-05
pfam07726	ATPase family associated with various cellular activities (AAA)	0.000343841	1.70396e-07	1.92884e-05	0.000232063	9.86227e-08	1.59637e-05	1.48167	0.000999001	0.00289612
pfam09180	Prolyl-tRNA synthetase, C-terminal	0.000178173	2.73418e-08	7.72647e-06	0.000120263	3.1162e-08	8.9734e-06	1.48153	4.41051e-05	0.000239336
pfam02952	L-fucose isomerase, C-terminal domain	0.000198424	5.7644e-08	1.12187e-05	0.000134123	4.65077e-08	1.09624e-05	1.47942	6.90339e-05	0.000347388
pfam00498	FHA domain	0.000504604	3.63051e-07	2.81547e-05	0.000341367	2.66514e-07	2.62424e-05	1.47819	0.000999001	0.00289612
pfam13537	Glutamine amidotransferase domain	0.000793463	2.5306e-07	2.3506e-05	0.00053705	1.35548e-07	1.8715e-05	1.47745	0.000999001	0.00289612
pfam03963	Flagellar hook capping protein - N-terminal region	0.000132654	2.31127e-08	7.10383e-06	8.9833e-05	2.50478e-08	8.04506e-06	1.47668	7.25154e-05	0.000362165
pfam10369	Small subunit of acetolactate synthase	0.00039634	3.90142e-08	9.22951e-06	0.000268507	4.3042e-08	1.05461e-05	1.47609	0.000999001	0.00289612
pfam02277	Phosphoribosyltransferase	0.000196677	3.57907e-08	8.84e-06	0.00013332	3.42339e-08	9.4053e-06	1.47523	0.000289782	0.00119129
pfam01975	Survival protein SurE	0.000190919	3.93378e-08	9.2677e-06	0.000129455	3.2352e-08	9.14314e-06	1.47479	3.22926e-05	0.000181865
pfam03950	tRNA synthetases class I (E and Q), anti-codon binding domain	0.000225526	2.63381e-08	7.58332e-06	0.000153131	2.14985e-08	7.4533e-06	1.47277	0.000396045	0.00156243
pfam00908	dTDP-4-dehydrorhamnose 3,5-epimerase	0.000381107	5.58395e-08	1.10418e-05	0.000258966	6.2872e-08	1.2746e-05	1.47165	0.000999001	0.00289612
pfam01371	Trp repressor protein	0.000180918	3.02784e-08	8.13081e-06	0.000123071	2.55851e-08	8.13089e-06	1.47003	1.94061e-05	0.000118785
pfam11391	Protein of unknown function (DUF2798)	6.58881e-05	1.67251e-08	6.04299e-06	4.49269e-05	1.38437e-08	5.98097e-06	1.46656	0.000949127	0.00289612
pfam12724	Flavodoxin domain	0.000304768	1.31783e-07	1.69628e-05	0.000207842	6.66185e-08	1.31202e-05	1.46634	4.72612e-06	3.49462e-05
pfam01882	Protein of unknown function DUF58	0.000335216	1.6541e-07	1.90041e-05	0.000228838	9.71608e-08	1.58449e-05	1.46486	0.000999001	0.00289612
pfam16874	Glycosyl hydrolase family 36 C-terminal domain	0.000316852	9.03912e-08	1.40485e-05	0.000216376	8.24524e-08	1.45964e-05	1.46436	0.000999001	0.00289612
pfam04230	Polysaccharide pyruvyl transferase	0.000395544	1.74674e-07	1.95291e-05	0.000270555	1.03554e-07	1.63579e-05	1.46197	0.000999001	0.00289612
pfam14841	FliG middle domain	0.000137002	2.67592e-08	7.6437e-06	9.38103e-05	2.74989e-08	8.42951e-06	1.46042	4.57779e-05	0.000247605
pfam02465	Flagellar hook-associated protein 2 N-terminus	0.000131839	2.2414e-08	6.99564e-06	9.03578e-05	2.53749e-08	8.09743e-06	1.45908	0.000114177	0.000530018
pfam02049	Flagellar hook-basal body complex protein FliE	0.000131152	2.23783e-08	6.99006e-06	9.03524e-05	2.53655e-08	8.09592e-06	1.45156	0.000139322	0.000629168
pfam07503	HypF finger	0.00014111	2.95365e-08	8.03058e-06	9.72834e-05	2.94135e-08	8.71802e-06	1.4505	3.68612e-06	2.81001e-05
pfam13173	AAA domain	0.000944487	1.25666e-06	5.23812e-05	0.000651521	1.17544e-06	5.51117e-05	1.44967	0.000999001	0.00289612
pfam10672	S-adenosylmethionine-dependent methyltransferase	0.000381597	5.91085e-08	1.13604e-05	0.000263266	4.82947e-08	1.11711e-05	1.44948	0.000999001	0.00289612
pfam06949	Protein of unknown function (DUF1292)	0.00036048	8.96109e-08	1.39877e-05	0.00024882	8.53499e-08	1.48507e-05	1.44876	0.000999001	0.00289612
pfam05857	TraX protein	0.000248479	9.21019e-08	1.41808e-05	0.00017164	7.25666e-08	1.36934e-05	1.44768	2.26446e-06	1.83348e-05
pfam13302	Acetyltransferase (GNAT) domain	0.00159373	1.5428e-06	5.80394e-05	0.00110123	8.82401e-07	4.77505e-05	1.44723	0.000999001	0.00289612
pfam00909	Ammonium Transporter Family	0.000335308	4.19561e-08	9.57116e-06	0.000232001	4.88644e-08	1.12367e-05	1.44529	0.000999001	0.00289612
pfam08241	Methyltransferase domain	0.00098412	6.08463e-07	3.64489e-05	0.000680919	2.80701e-07	2.69319e-05	1.44528	0.000999001	0.00289612
pfam02829	3H domain	0.000172365	4.4925e-08	9.90402e-06	0.000119426	2.73682e-08	8.40945e-06	1.44327	0.00108519	0.00310403
pfam02614	Glucuronate isomerase	0.000172554	3.23017e-08	8.39808e-06	0.000119764	2.83575e-08	8.56009e-06	1.44078	0.000895837	0.00289612
pfam06508	Queuosine biosynthesis protein QueC	0.000219898	4.53591e-08	9.95175e-06	0.000152789	3.52015e-08	9.53729e-06	1.43922	0.000439346	0.00170263
pfam14310	Fibronectin type III-like domain	0.000839303	1.03686e-06	4.75803e-05	0.000583366	9.41471e-07	4.93228e-05	1.43872	0.000999001	0.00289612
pfam02108	Flagellar assembly protein FliH	0.000125155	2.51173e-08	7.4055e-06	8.70886e-05	2.63431e-08	8.25046e-06	1.4371	0.000222226	0.000948001
pfam02608	Basic membrane protein	0.000375803	1.54528e-07	1.83684e-05	0.000261882	1.69109e-07	2.09039e-05	1.43501	0.000999001	0.00289612
pfam04277	Oxaloacetate decarboxylase, gamma chain	0.000208229	3.67944e-08	8.9631e-06	0.000145246	3.63519e-08	9.69188e-06	1.43363	0.000277183	0.00114382
pfam12837	4Fe-4S binding domain	0.000173777	6.52972e-08	1.19403e-05	0.000121248	5.02293e-08	1.13926e-05	1.43324	0.000257991	0.00107119
pfam09148	Domain of unknown function (DUF1934)	0.000215386	2.5516e-08	7.46403e-06	0.000150461	2.79197e-08	8.49375e-06	1.43151	4.2987e-06	3.22158e-05
pfam13490	Putative zinc-finger	0.000162929	6.66552e-08	1.20638e-05	0.000114127	4.67707e-08	1.09934e-05	1.42762	0.000292855	0.00120317
pfam14691	Dihydroprymidine dehydrogenase domain II, 4Fe-4S cluster	0.000750925	1.9932e-07	2.08614e-05	0.000526146	1.78707e-07	2.1489e-05	1.42722	0.000999001	0.00289612
pfam16363	GDP-mannose 4,6 dehydratase	0.00102738	3.35831e-07	2.70787e-05	0.000720358	2.01152e-07	2.27986e-05	1.42621	0.000999001	0.00289612
pfam02806	Alpha amylase, C-terminal all-beta domain	0.00041352	8.52611e-08	1.3644e-05	0.000289954	6.87357e-08	1.33271e-05	1.42616	0.000999001	0.00289612
pfam09972	Predicted membrane protein (DUF2207)	0.000171807	9.09949e-08	1.40953e-05	0.000120496	6.36217e-08	1.28217e-05	1.42583	0.000367115	0.00147426
pfam13544	Type IV pilin N-term methylation site GFxxxE	0.000301821	3.20368e-07	2.64479e-05	0.000211777	1.14096e-07	1.71704e-05	1.42518	0.00118215	0.00334964
pfam06838	Methionine gamma-lyase	0.00017837	2.5256e-08	7.42591e-06	0.000125502	2.86637e-08	8.60619e-06	1.42126	4.65102e-06	3.44292e-05
pfam12637	TSCPD domain	0.000211992	2.59483e-08	7.52699e-06	0.000149379	2.72701e-08	8.39437e-06	1.41915	6.96438e-05	0.000350191
pfam04488	Glycosyltransferase sugar-binding region containing DXD motif	0.000122764	4.58116e-08	1.00013e-05	8.65103e-05	3.01178e-08	8.82179e-06	1.41907	0.00106714	0.00306161
pfam02446	4-alpha-glucanotransferase	0.000357592	5.84846e-08	1.13002e-05	0.000252021	7.53305e-08	1.39518e-05	1.4189	0.000999001	0.00289612
pfam08345	Flagellar M-ring protein C-terminal	0.000126112	2.19965e-08	6.93017e-06	8.92149e-05	2.52535e-08	8.07803e-06	1.41358	0.000425429	0.00165901
pfam00977	Histidine biosynthesis protein	0.000733199	9.58944e-08	1.44698e-05	0.000518743	1.26698e-07	1.80938e-05	1.41342	0.000999001	0.00289612
pfam13338	Transcriptional regulator, AbiEi antitoxin, Type IV TA system	0.000269738	1.70297e-07	1.92828e-05	0.000190887	1.04384e-07	1.64233e-05	1.41308	4.57189e-06	3.40329e-05
pfam01891	Cobalt uptake substrate-specific transmembrane region	0.000142981	7.19049e-08	1.25299e-05	0.000101246	4.38996e-08	1.06506e-05	1.41221	0.0013673	0.00383019
pfam02237	Biotin protein ligase C terminal domain	0.00021946	3.08751e-08	8.21054e-06	0.000155561	2.58208e-08	8.16826e-06	1.41077	0.00013953	0.000629679
pfam02574	Homocysteine S-methyltransferase	0.000361382	6.41529e-08	1.18352e-05	0.000256256	5.25517e-08	1.1653e-05	1.41024	0.000999001	0.00289612
pfam13684	Dihydroxyacetone kinase family	0.000301634	6.15951e-08	1.15969e-05	0.000213987	6.383e-08	1.28427e-05	1.40959	7.62404e-10	1.31637e-08
pfam16875	Glycosyl hydrolase family 36 N-terminal domain	0.000325995	9.19989e-08	1.41729e-05	0.000231323	9.87512e-08	1.59741e-05	1.40926	0.000999001	0.00289612
pfam02748	Aspartate carbamoyltransferase regulatory chain, metal binding domain	0.00021172	2.74634e-08	7.74363e-06	0.000150288	2.6138e-08	8.21827e-06	1.40876	0.000433643	0.00168476
pfam04203	Sortase family	0.000916096	7.75375e-07	4.11456e-05	0.00065155	5.73987e-07	3.8512e-05	1.40603	0.000999001	0.00289612
pfam12729	Four helix bundle sensory module for signal transduction	0.000220297	2.74451e-07	2.44793e-05	0.00015671	1.45883e-07	1.94155e-05	1.40577	0.000992372	0.00289612
pfam02586	SOS response associated peptidase (SRAP)	0.000141122	6.24231e-08	1.16745e-05	0.000100685	3.02081e-08	8.835e-06	1.40162	0.000655948	0.00241932
pfam16325	Peptidase family U32 C-terminal domain	0.000246187	2.58536e-08	7.51325e-06	0.000175807	2.79036e-08	8.4913e-06	1.40032	1.98183e-05	0.000120863
pfam01128	2-C-methyl-D-erythritol 4-phosphate cytidylyltransferase	0.000492322	9.85019e-08	1.46653e-05	0.000351668	5.97296e-08	1.24234e-05	1.39996	0.000999001	0.00289612
pfam06135	Bacterial protein of unknown function (DUF965)	0.000221378	2.49874e-08	7.38632e-06	0.000158248	3.0259e-08	8.84243e-06	1.39893	3.01436e-06	2.3436e-05
pfam00128	Alpha amylase, catalytic domain	0.00217032	2.15129e-06	6.85358e-05	0.00155198	1.76133e-06	6.74629e-05	1.39842	0.000999001	0.00289612
pfam02810	SEC-C motif	0.000634495	1.4683e-07	1.7905e-05	0.000454051	1.06655e-07	1.6601e-05	1.39741	0.000999001	0.00289612
pfam00636	Ribonuclease III domain	0.000221415	2.50025e-08	7.38855e-06	0.000158622	3.46921e-08	9.46803e-06	1.39587	1.8589e-06	1.53885e-05
pfam04093	rod shape-determining protein MreD	0.000218304	2.56178e-08	7.4789e-06	0.000156422	2.61087e-08	8.21367e-06	1.39561	8.24705e-05	0.000406087
pfam04468	PSP1 C-terminal conserved region	0.000259909	1.85764e-08	6.36867e-06	0.000186392	2.35155e-08	7.79509e-06	1.39443	2.08228e-05	0.000125804
pfam14501	GHKL domain	0.000752134	6.58712e-07	3.79241e-05	0.000539478	7.04487e-07	4.26659e-05	1.39419	0.000999001	0.00289612
pfam04297	Putative helix-turn-helix protein, YlxM / p13 like	0.000228854	2.76128e-08	7.76467e-06	0.000164168	3.38879e-08	9.35765e-06	1.39402	9.73638e-07	8.71091e-06
pfam11188	Protein of unknown function (DUF2975)	0.000195181	5.63164e-08	1.10888e-05	0.000140015	4.13813e-08	1.03406e-05	1.394	0.000700504	0.00255574
pfam01493	GXGXG motif	0.000287685	2.66699e-08	7.63093e-06	0.000206633	3.41718e-08	9.39676e-06	1.39225	3.14545e-05	0.000178406
pfam13677	Membrane MotB of proton-channel complex MotA/MotB	0.000140871	2.67659e-08	7.64467e-06	0.00010126	3.24252e-08	9.15347e-06	1.39118	0.000387512	0.00153058
pfam12392	Collagenase	0.000248617	3.73559e-08	9.03122e-06	0.000178897	3.04136e-08	8.86499e-06	1.38972	0.000104909	0.000493196
pfam09848	Uncharacterized conserved protein (DUF2075)	0.000137363	4.61128e-08	1.00341e-05	9.89145e-05	5.36494e-08	1.17741e-05	1.3887	4.14408e-05	0.000227854
pfam07475	HPr Serine kinase C-terminal domain	0.000217399	3.30145e-08	8.49023e-06	0.000156788	2.87432e-08	8.61811e-06	1.38658	2.04322e-06	1.67888e-05
pfam00672	HAMP domain	0.00310811	6.09534e-06	0.000115363	0.00224433	3.64744e-06	9.7082e-05	1.38488	0.000999001	0.00289612
pfam00708	Acylphosphatase	0.000345523	6.57926e-08	1.19855e-05	0.000249765	4.894e-08	1.12454e-05	1.38339	0.000999001	0.00289612
pfam02719	Polysaccharide biosynthesis protein	0.000412193	1.27247e-07	1.66683e-05	0.000298227	1.32244e-07	1.84856e-05	1.38214	0.000999001	0.00289612
pfam07456	Heptaprenyl diphosphate synthase component I	0.000168104	2.53925e-08	7.44595e-06	0.000121665	2.638e-08	8.25624e-06	1.38169	2.10154e-05	0.000126768
pfam03747	ADP-ribosylglycohydrolase	0.000281219	9.92276e-08	1.47192e-05	0.000203658	6.95344e-08	1.34043e-05	1.38084	0.000786932	0.00282558
pfam00485	Phosphoribulokinase / Uridine kinase family	0.000537053	9.20581e-08	1.41775e-05	0.000389216	7.77778e-08	1.41766e-05	1.37983	0.000999001	0.00289612
pfam03435	Saccharopine dehydrogenase NADP binding domain	0.000189255	4.47283e-08	9.88231e-06	0.000137275	3.23991e-08	9.14979e-06	1.37866	6.04111e-05	0.000311302
pfam01293	Phosphoenolpyruvate carboxykinase	0.000240106	2.39743e-08	7.23503e-06	0.000174186	2.64038e-08	8.25996e-06	1.37845	0.000661613	0.00243254
pfam13333	Integrase core domain	0.00028214	3.69071e-07	2.83872e-05	0.000204886	4.27368e-07	3.32312e-05	1.37706	1.15207e-09	1.89562e-08
pfam02127	Aminopeptidase I zinc metalloprotease (M18)	0.000342439	7.961e-08	1.31841e-05	0.000248709	9.85694e-08	1.59594e-05	1.37687	0.000999001	0.00289612
pfam01634	ATP phosphoribosyltransferase	0.000318036	2.06244e-08	6.71055e-06	0.000231106	2.54995e-08	8.11728e-06	1.37615	4.14884e-05	0.000227927
pfam12850	Calcineurin-like phosphoesterase superfamily domain	0.000684606	1.6654e-07	1.90689e-05	0.000497888	1.57334e-07	2.01631e-05	1.37502	0.000999001	0.00289612
pfam00482	Type II secretion system (T2SS), protein F	0.000623499	1.7918e-07	1.97794e-05	0.000453876	1.68175e-07	2.08461e-05	1.37372	0.000999001	0.00289612
pfam01924	Hydrogenase formation hypA family	0.000144442	3.18095e-08	8.33385e-06	0.000105337	3.95346e-08	1.01073e-05	1.37123	1.50228e-05	9.62072e-05
pfam00218	Indole-3-glycerol phosphate synthase	0.000300529	1.96769e-08	6.55459e-06	0.000219201	4.7015e-08	1.10221e-05	1.37102	2.69325e-06	2.14154e-05
pfam11738	Protein of unknown function (DUF3298)	0.000205535	6.29624e-08	1.17249e-05	0.00015034	4.77944e-08	1.1113e-05	1.36714	0.00117008	0.0033197
pfam01969	Protein of unknown function DUF111	0.000165734	4.36554e-08	9.76306e-06	0.000121259	4.40601e-08	1.06701e-05	1.36677	0.000116922	0.000542003
pfam13483	Beta-lactamase superfamily domain	0.000300484	7.23603e-08	1.25695e-05	0.000220056	4.60364e-08	1.09067e-05	1.36549	0.000999001	0.00289612
pfam00381	PTS HPr component phosphorylation site	0.000788947	4.20472e-07	3.02995e-05	0.000578118	3.29405e-07	2.91749e-05	1.36468	0.000999001	0.00289612
pfam02922	Carbohydrate-binding module 48 (Isoamylase N-terminal domain)	0.000684446	2.28824e-07	2.23521e-05	0.000501913	2.22479e-07	2.39767e-05	1.36367	0.000999001	0.00289612
pfam08903	Domain of unknown function (DUF1846)	0.000157797	2.75975e-08	7.76251e-06	0.000115778	3.44519e-08	9.4352e-06	1.36293	0.000120873	0.000558371
pfam02535	ZIP Zinc transporter	0.000293357	3.6503e-08	8.92753e-06	0.000215296	6.1104e-08	1.25655e-05	1.36258	1.79704e-06	1.49508e-05
pfam13477	Glycosyl transferase 4-like	0.000129098	3.69617e-08	8.98345e-06	9.48003e-05	3.48399e-08	9.48818e-06	1.36179	0.000109455	0.000512392
pfam13735	tRNA nucleotidyltransferase domain 2 putative	0.000195778	2.81487e-08	7.83964e-06	0.000143914	2.9212e-08	8.68811e-06	1.36039	2.86804e-05	0.000165784
pfam01593	Flavin containing amine oxidoreductase	0.000188594	7.14541e-08	1.24905e-05	0.000138679	7.31086e-08	1.37445e-05	1.35993	0.000241892	0.00102093
pfam01502	Phosphoribosyl-AMP cyclohydrolase	0.000311379	1.3167e-08	5.36181e-06	0.000228992	2.40359e-08	7.88087e-06	1.35978	5.28449e-05	0.000277256
pfam01478	Type IV leader peptidase family	0.000379218	8.88098e-08	1.39251e-05	0.000278909	6.51862e-08	1.29784e-05	1.35965	0.000999001	0.00289612
pfam01455	HupF/HypC family	0.000144872	3.20622e-08	8.36689e-06	0.000106551	3.5824e-08	9.62126e-06	1.35965	8.45494e-05	0.000413871
pfam00483	Nucleotidyl transferase	0.00181511	4.77172e-07	3.22778e-05	0.00133626	3.22335e-07	2.88601e-05	1.35836	0.000999001	0.00289612
pfam03486	HI0933-like protein	0.000455449	6.97168e-08	1.23377e-05	0.00033557	1.17014e-07	1.73886e-05	1.35724	0.000999001	0.00289612
pfam05191	Adenylate kinase, active site lid	0.000244169	2.35247e-08	7.16687e-06	0.000179906	3.17951e-08	9.0641e-06	1.3572	6.25444e-05	0.000320308
pfam07685	CobB/CobQ-like glutamine amidotransferase domain	0.000512217	1.30199e-07	1.68605e-05	0.000377837	1.25076e-07	1.79776e-05	1.35566	0.000999001	0.00289612
pfam08340	Domain of unknown function (DUF1732)	0.000227819	1.94074e-08	6.50955e-06	0.00016813	1.92287e-08	7.04886e-06	1.35501	0.00147463	0.00409119
pfam13847	Methyltransferase domain	0.000461634	2.52785e-07	2.34932e-05	0.000340807	1.72158e-07	2.10915e-05	1.35453	0.000999001	0.00289612
pfam01243	Pyridoxamine 5'-phosphate oxidase	0.000429674	1.32229e-07	1.69915e-05	0.000317242	1.20752e-07	1.76641e-05	1.3544	0.000999001	0.00289612
pfam13416	Bacterial extracellular solute-binding protein	0.0018312	3.11286e-06	8.24417e-05	0.00135206	2.9032e-06	8.66131e-05	1.35438	0.000999001	0.00289612
pfam04898	Glutamate synthase central domain	0.000237574	2.44471e-08	7.30603e-06	0.000175979	2.88184e-08	8.62937e-06	1.35001	0.000854881	0.00289612
pfam03861	ANTAR domain	0.000202711	3.51604e-08	8.76182e-06	0.000150225	4.01343e-08	1.01836e-05	1.34939	0.000176186	0.000769506
pfam13649	Methyltransferase domain	0.00090193	5.00757e-07	3.30659e-05	0.000669156	2.84531e-07	2.7115e-05	1.34786	0.000999001	0.00289612
pfam01061	ABC-2 type transporter	0.00073365	3.23378e-07	2.65719e-05	0.000544479	2.8616e-07	2.71925e-05	1.34743	0.000999001	0.00289612
pfam04327	Cysteine peptidase C108, N-terminal of ribosomal L27	0.00021702	2.72667e-08	7.71585e-06	0.000161193	3.47956e-08	9.48215e-06	1.34634	4.47836e-05	0.000242798
pfam00069	Protein kinase domain	0.000906253	6.15015e-07	3.66446e-05	0.00067333	5.35355e-07	3.71934e-05	1.34593	0.000999001	0.00289612
pfam01987	Mitochondrial biogenesis AIM24	0.000172734	4.79152e-08	1.02283e-05	0.000128525	4.09258e-08	1.02835e-05	1.34397	0.0013705	0.00383754
pfam10509	Galactokinase galactose-binding signature	0.000298703	3.36706e-08	8.57418e-06	0.000222482	3.81298e-08	9.92605e-06	1.3426	1.93375e-05	0.000118475
pfam13353	4Fe-4S single cluster domain	0.00179732	6.78204e-07	3.84811e-05	0.00133958	5.67205e-07	3.82837e-05	1.3417	0.000999001	0.00289612
pfam01645	Conserved region in glutamate synthase	0.000310885	2.86498e-08	7.90912e-06	0.000231816	3.78732e-08	9.8926e-06	1.34108	0.000716743	0.00260213
pfam05816	Toxic anion resistance protein (TelA)	0.000148916	3.269e-08	8.4484e-06	0.000111072	2.91526e-08	8.67927e-06	1.34071	0.00102569	0.00295288
pfam05636	HIGH Nucleotidyl Transferase	0.000242278	2.80228e-08	7.8221e-06	0.000181077	4.63362e-08	1.09422e-05	1.33799	2.85514e-06	2.24608e-05
pfam02065	Melibiase	0.000415243	1.22829e-07	1.63763e-05	0.00031047	1.91502e-07	2.22449e-05	1.33747	0.000999001	0.00289612
pfam00475	Imidazoleglycerol-phosphate dehydratase	0.000308594	1.27288e-08	5.27183e-06	0.000230761	2.42255e-08	7.91191e-06	1.33729	0.000129837	0.000595229
pfam04138	GtrA-like protein	0.000524806	1.19268e-07	1.61372e-05	0.000393122	1.08176e-07	1.6719e-05	1.33497	0.000999001	0.00289612
pfam00290	Tryptophan synthase alpha chain	0.000301093	1.56107e-08	5.8382e-06	0.00022584	3.62288e-08	9.67546e-06	1.33321	2.13671e-05	0.000128773
pfam02632	BioY family	0.000324064	5.23483e-08	1.0691e-05	0.000243134	5.89026e-08	1.23371e-05	1.33286	6.98441e-07	6.47538e-06
pfam00583	Acetyltransferase (GNAT) family	0.00291048	3.27389e-06	8.45472e-05	0.00218796	1.68083e-06	6.59033e-05	1.33022	0.000999001	0.00289612
pfam04472	Protein of unknown function (DUF552)	0.000291446	3.48234e-08	8.71972e-06	0.000219743	3.66701e-08	9.73421e-06	1.3263	1.81599e-06	1.50708e-05
pfam02603	HPr Serine kinase N terminus	0.000205398	2.67204e-08	7.63816e-06	0.000155074	2.87181e-08	8.61435e-06	1.32452	6.30896e-05	0.000322852
pfam04397	LytTr DNA-binding domain	0.00141513	1.04943e-06	4.78679e-05	0.00106897	1.02204e-06	5.139e-05	1.32383	0.000999001	0.00289612
pfam03481	Putative GTP-binding controlling metal-binding	0.000185944	2.45836e-08	7.32638e-06	0.000140605	2.75728e-08	8.44083e-06	1.32245	2.74906e-05	0.00016002
pfam02557	D-alanyl-D-alanine carboxypeptidase	0.00028279	1.83121e-07	1.99957e-05	0.000214046	1.27319e-07	1.81381e-05	1.32116	8.97442e-06	6.14387e-05
pfam10418	Iron-sulfur cluster binding domain of dihydroorotate dehydrogenase B	0.000570194	7.93082e-08	1.31591e-05	0.000431892	1.15293e-07	1.72602e-05	1.32022	0.000999001	0.00289612
pfam13509	S1 domain	0.000219397	2.45603e-08	7.32291e-06	0.000166491	2.593e-08	8.18552e-06	1.31777	0.000842804	0.00289612
pfam09527	Putative F0F1-ATPase subunit Ca2+/Mg2+ transporter	0.000108291	2.33379e-08	7.13835e-06	8.21829e-05	2.58038e-08	8.16557e-06	1.31768	0.000164655	0.000722466
pfam01430	Hsp33 protein	0.000246583	2.1855e-08	6.90785e-06	0.000187343	3.19877e-08	9.09152e-06	1.31621	0.000150488	0.00066425
pfam13347	MFS/sugar transport protein	0.000689111	6.22499e-07	3.68669e-05	0.000523995	5.38503e-07	3.73026e-05	1.31511	0.000999001	0.00289612
pfam02833	DHHA2 domain	0.000233863	3.28339e-08	8.46698e-06	0.000177854	3.54402e-08	9.56957e-06	1.31492	6.90339e-05	0.000347388
pfam01973	Protein of unknown function DUF115	0.000118933	9.26612e-08	1.42238e-05	9.05846e-05	1.25729e-07	1.80245e-05	1.31295	2.43456e-07	2.5406e-06
pfam13519	von Willebrand factor type A domain	0.000208448	1.11811e-07	1.56246e-05	0.000158973	9.66592e-08	1.5804e-05	1.31122	0.000380705	0.00151203
pfam00682	HMGL-like	0.000882571	1.6318e-07	1.88756e-05	0.000674334	1.66103e-07	2.07173e-05	1.30881	0.000999001	0.00289612
pfam02885	Glycosyl transferase family, helical bundle domain	0.000449928	5.35739e-08	1.08154e-05	0.000343794	6.07401e-08	1.2528e-05	1.30871	0.000999001	0.00289612
pfam00534	Glycosyl transferases group 1	0.00279956	2.59515e-06	7.52746e-05	0.00214012	1.78656e-06	6.79443e-05	1.30813	0.000999001	0.00289612
pfam08323	Starch synthase catalytic domain	0.000278226	3.76063e-08	9.06145e-06	0.000212729	4.04876e-08	1.02283e-05	1.30789	0.000389755	0.00153852
pfam00293	NUDIX domain	0.00259929	1.2367e-06	5.19635e-05	0.0019912	1.12304e-06	5.38693e-05	1.30539	0.000999001	0.00289612
pfam11187	Protein of unknown function (DUF2974)	0.000213369	7.77537e-08	1.30295e-05	0.000163484	1.00018e-07	1.60762e-05	1.30513	6.13272e-07	5.77435e-06
pfam01458	Uncharacterized protein family (UPF0051)	0.000600581	1.0369e-07	1.50465e-05	0.000460887	1.21374e-07	1.77095e-05	1.3031	0.000999001	0.00289612
pfam01238	Phosphomannose isomerase type I	0.000274009	3.92829e-08	9.26124e-06	0.000210511	5.90875e-08	1.23564e-05	1.30164	5.51672e-05	0.000288303
pfam13673	Acetyltransferase (GNAT) domain	0.00155415	1.44764e-06	5.62209e-05	0.00119413	6.58169e-07	4.12395e-05	1.30149	0.000999001	0.00289612
pfam16745	RsgA N-terminal domain	0.000252982	2.11863e-08	6.80134e-06	0.000194507	3.6238e-08	9.67669e-06	1.30063	3.41529e-05	0.000191253
pfam05833	Fibronectin-binding protein A N-terminus (FbpA)	0.000254004	2.60643e-08	7.54381e-06	0.000195704	3.78473e-08	9.88922e-06	1.29789	7.21888e-06	5.08338e-05
pfam06161	Protein of unknown function (DUF975)	0.000237442	7.37043e-08	1.26857e-05	0.000182944	6.59537e-08	1.30546e-05	1.29789	0.000110925	0.000517453
pfam01985	CRS1 / YhbY (CRM) domain	0.000266033	2.39328e-08	7.22876e-06	0.000205018	2.85124e-08	8.58344e-06	1.29761	0.00032093	0.00130561
pfam01276	Orn/Lys/Arg decarboxylase, major domain	0.000311794	8.25855e-08	1.34282e-05	0.000240662	8.3537e-08	1.46921e-05	1.29557	0.000999001	0.00289612
pfam14490	Helix-hairpin-helix containing domain	0.000250684	3.9073e-08	9.23646e-06	0.000193762	4.60669e-08	1.09104e-05	1.29377	4.70627e-05	0.000253728
pfam07927	HicA toxin of bacterial toxin-antitoxin,	0.000131773	4.59975e-08	1.00215e-05	0.000101983	4.24171e-08	1.04692e-05	1.2921	0.000826931	0.00289612
pfam04055	Radical SAM superfamily	0.00602229	6.63374e-06	0.00012035	0.0046621	5.94812e-06	0.000123975	1.29176	0.000999001	0.00289612
pfam05991	YacP-like NYN domain	0.000193173	2.70543e-08	7.68573e-06	0.000149902	2.94502e-08	8.72345e-06	1.28866	0.000279111	0.00115098
pfam00488	MutS domain V	0.000800125	1.48739e-07	1.80211e-05	0.000621476	1.36853e-07	1.88049e-05	1.28746	0.000999001	0.00289612
pfam00501	AMP-binding enzyme	0.00186167	1.88256e-06	6.41124e-05	0.00144658	1.57421e-06	6.37788e-05	1.28695	0.000999001	0.00289612
pfam13286	Phosphohydrolase-associated domain	0.000247803	2.77423e-08	7.78284e-06	0.000192569	3.71219e-08	9.79399e-06	1.28683	0.0013634	0.00382087
pfam00374	Nickel-dependent hydrogenase	0.000201734	1.68629e-07	1.91882e-05	0.000157173	1.17175e-07	1.74005e-05	1.28351	0.00137388	0.00384376
pfam00885	6,7-dimethyl-8-ribityllumazine synthase	0.000272612	4.84458e-08	1.02848e-05	0.000212457	3.92594e-08	1.0072e-05	1.28314	0.00105127	0.00302261
pfam14804	Jag N-terminus	0.000234106	2.75845e-08	7.76068e-06	0.000182587	3.52497e-08	9.54382e-06	1.28216	7.78595e-06	5.45381e-05
pfam01368	DHH family	0.00112796	2.62325e-07	2.39324e-05	0.000880053	3.93729e-07	3.18965e-05	1.28169	0.000999001	0.00289612
pfam16653	Saccharopine dehydrogenase C-terminal domain	0.000159914	3.32674e-08	8.52269e-06	0.000124819	3.18291e-08	9.06895e-06	1.28117	0.000509662	0.00195046
pfam02926	THUMP domain	0.000497866	1.14254e-07	1.57944e-05	0.000389134	1.01067e-07	1.61603e-05	1.27942	0.000999001	0.00289612
pfam01424	R3H domain	0.000253032	2.34513e-08	7.15568e-06	0.000197891	3.10093e-08	8.9514e-06	1.27865	4.09418e-05	0.000225297
pfam06470	SMC proteins Flexible Hinge Domain	0.000253595	2.48725e-08	7.36932e-06	0.000198385	4.19099e-08	1.04064e-05	1.2783	9.3292e-06	6.31521e-05
pfam01053	Cys/Met metabolism PLP-dependent enzyme	0.000897003	1.76696e-07	1.96418e-05	0.000702128	2.55222e-07	2.56805e-05	1.27755	0.000999001	0.00289612
pfam00011	Hsp20/alpha crystallin family	0.000431391	8.54724e-08	1.36609e-05	0.000337932	6.79138e-08	1.32472e-05	1.27656	0.000999001	0.00289612
pfam00590	Tetrapyrrole (Corrin/Porphyrin) Methylases	0.00117907	6.09938e-07	3.6493e-05	0.000923867	4.48677e-07	3.40495e-05	1.27623	0.000999001	0.00289612
pfam04204	Homoserine O-succinyltransferase	0.000283548	2.5327e-08	7.43634e-06	0.000222373	3.0896e-08	8.93502e-06	1.2751	0.000657654	0.00241932
pfam09989	CoA enzyme activase uncharacterised domain (DUF2229)	0.000257569	3.06955e-08	8.18663e-06	0.000202058	5.23548e-08	1.16312e-05	1.27473	8.65661e-05	0.000420954
pfam00343	Carbohydrate phosphorylase	0.000422263	5.35061e-08	1.08086e-05	0.000331466	8.09583e-08	1.44636e-05	1.27392	0.000999001	0.00289612
pfam04321	RmlD substrate binding domain	0.000368545	4.38031e-08	9.77957e-06	0.000289635	6.44979e-08	1.29097e-05	1.27245	0.000999001	0.00289612
pfam00109	Beta-ketoacyl synthase, N-terminal domain	0.000538191	3.69719e-07	2.84121e-05	0.000423075	1.27096e-07	1.81222e-05	1.27209	0.000999001	0.00289612
pfam03275	UDP-galactopyranose mutase	0.000249327	4.9118e-08	1.03559e-05	0.000196028	5.3826e-08	1.17934e-05	1.27189	0.000273362	0.00112937
pfam05167	Uncharacterised ACR (DUF711)	0.000247781	2.62157e-08	7.56569e-06	0.000194829	4.62972e-08	1.09376e-05	1.27179	1.91981e-05	0.000118096
pfam07521	RNA-metabolising metallo-beta-lactamase	0.0004871	9.43662e-08	1.43541e-05	0.000383965	1.08163e-07	1.6718e-05	1.26861	0.000999001	0.00289612
pfam03979	Sigma-70 factor, region 1.1	0.00023809	3.27224e-08	8.45259e-06	0.00018768	3.59965e-08	9.64438e-06	1.2686	0.000668902	0.0024512
pfam00365	Phosphofructokinase	0.000676156	1.47068e-07	1.79195e-05	0.000533374	1.59418e-07	2.02961e-05	1.2677	0.000999001	0.00289612
pfam02915	Rubrerythrin	0.000582834	1.53236e-07	1.82914e-05	0.000459788	1.98178e-07	2.26294e-05	1.26762	0.000999001	0.00289612
pfam00800	Prephenate dehydratase	0.00032301	1.6727e-08	6.04333e-06	0.000255786	2.30082e-08	7.71056e-06	1.26281	0.000841085	0.00289612
pfam00694	Aconitase C-terminal domain	0.000581914	7.94758e-08	1.3173e-05	0.000460846	9.08712e-08	1.53235e-05	1.26271	0.000999001	0.00289612
pfam03193	Protein of unknown function, DUF258	0.000354905	2.84839e-08	7.88618e-06	0.0002813	3.48123e-08	9.48442e-06	1.26166	0.000999001	0.00289612
pfam08502	LeuA allosteric (dimerisation) domain	0.000373364	4.07785e-08	9.43589e-06	0.000295939	4.4602e-08	1.07355e-05	1.26162	0.000999001	0.00289612
pfam01047	MarR family	0.00125253	9.38865e-07	4.52761e-05	0.000993971	5.8471e-07	3.887e-05	1.26012	0.000999001	0.00289612
pfam01643	Acyl-ACP thioesterase	0.000230912	3.52159e-08	8.76873e-06	0.000184246	3.08679e-08	8.93096e-06	1.25328	0.00155653	0.00430405
pfam02801	Beta-ketoacyl synthase, C-terminal domain	0.000524153	3.34056e-07	2.7007e-05	0.000418286	1.08827e-07	1.67692e-05	1.2531	0.000999001	0.00289612
pfam07664	Ferrous iron transport protein B C terminus	0.000533388	6.32938e-08	1.17557e-05	0.000425742	9.70223e-08	1.58336e-05	1.25285	0.000999001	0.00289612
pfam01145	SPFH domain / Band 7 family	0.000649904	1.48104e-07	1.79825e-05	0.000518953	1.27844e-07	1.81754e-05	1.25234	0.000999001	0.00289612
pfam04079	Putative transcriptional regulators (Ypuh-like)	0.000257284	2.21328e-08	6.95162e-06	0.000205747	4.08724e-08	1.02768e-05	1.25049	3.4567e-05	0.000192609
pfam02421	Ferrous iron transport protein B	0.000537253	6.4999e-08	1.1913e-05	0.00042982	1.01773e-07	1.62166e-05	1.24995	0.000999001	0.00289612
pfam00383	Cytidine and deoxycytidylate deaminase zinc-binding region	0.00094846	1.54259e-07	1.83524e-05	0.000759356	1.46158e-07	1.94337e-05	1.24903	0.000999001	0.00289612
pfam04265	Thiamin pyrophosphokinase, vitamin B1 binding domain	0.000235098	2.50404e-08	7.39415e-06	0.000188498	3.27378e-08	9.19749e-06	1.24721	6.64038e-05	0.000337216
pfam03176	MMPL family	0.000268637	9.02516e-08	1.40377e-05	0.000215658	6.57313e-08	1.30326e-05	1.24566	0.000748423	0.00270386
pfam00591	Glycosyl transferase family, a/b domain	0.000452925	5.38141e-08	1.08397e-05	0.000363811	6.31516e-08	1.27743e-05	1.24495	0.000999001	0.00289612
pfam03711	Orn/Lys/Arg decarboxylase, C-terminal domain	0.000289078	7.65174e-08	1.29255e-05	0.000232575	8.00503e-08	1.43822e-05	1.24294	0.00165143	0.0045438
pfam05670	Domain of unknown function (DUF814)	0.000256285	2.58285e-08	7.5096e-06	0.000206664	3.80893e-08	9.92078e-06	1.2401	3.47768e-05	0.000193553
pfam02348	Cytidylyltransferase	0.000301717	1.0006e-07	1.47808e-05	0.000243777	1.40575e-07	1.90589e-05	1.23768	5.00049e-05	0.000265499
pfam00437	Type II/IV secretion system protein	0.000805843	3.1972e-07	2.64212e-05	0.000651155	2.73341e-07	2.65765e-05	1.23756	0.000999001	0.00289612
pfam14821	Threonine synthase N terminus	0.000280951	1.94757e-08	6.52099e-06	0.000227337	2.70423e-08	8.35923e-06	1.23584	0.00109645	0.00312951
pfam02690	Na+/Pi-cotransporter	0.000355549	7.07046e-08	1.24249e-05	0.000288542	7.85109e-08	1.42433e-05	1.23223	0.000999001	0.00289612
pfam02568	Thiamine biosynthesis protein (ThiI)	0.000260222	3.25251e-08	8.42707e-06	0.000211201	3.7971e-08	9.90537e-06	1.23211	0.00124298	0.00350558
pfam01326	Pyruvate phosphate dikinase, PEP/pyruvate binding domain	0.000406806	1.00319e-07	1.47999e-05	0.000330255	5.3123e-08	1.17162e-05	1.23179	0.000999001	0.00289612
pfam04023	FeoA domain	0.000758124	1.48225e-07	1.79899e-05	0.000616005	2.00886e-07	2.27835e-05	1.23071	0.000999001	0.00289612
pfam01136	Peptidase family U32	0.000670945	9.22957e-08	1.41957e-05	0.000545797	9.29651e-08	1.5499e-05	1.22929	0.000999001	0.00289612
pfam01558	Pyruvate ferredoxin/flavodoxin oxidoreductase	0.000714669	3.12884e-07	2.61372e-05	0.000581582	2.73146e-07	2.6567e-05	1.22883	0.000999001	0.00289612
pfam02878	Phosphoglucomutase/phosphomannomutase, alpha/beta/alpha domain I	0.000910191	9.4456e-08	1.43609e-05	0.000743236	1.08068e-07	1.67107e-05	1.22463	0.000999001	0.00289612
pfam02616	ScpA/B protein	0.000254089	2.20249e-08	6.93465e-06	0.000207564	4.05768e-08	1.02396e-05	1.22415	8.13259e-05	0.000401642
pfam01467	Cytidylyltransferase-like	0.00103706	1.78004e-07	1.97143e-05	0.000847234	1.71361e-07	2.10426e-05	1.22405	0.000999001	0.00289612
pfam01855	Pyruvate flavodoxin/ferredoxin oxidoreductase, thiamine diP-bdg	0.000709115	3.11313e-07	2.60715e-05	0.000580186	2.90192e-07	2.73834e-05	1.22222	0.000999001	0.00289612
pfam02880	Phosphoglucomutase/phosphomannomutase, alpha/beta/alpha domain III	0.000906033	8.75304e-08	1.38244e-05	0.000741639	1.0778e-07	1.66884e-05	1.22166	0.000999001	0.00289612
pfam13597	Anaerobic ribonucleoside-triphosphate reductase	0.000502314	6.3121e-08	1.17396e-05	0.000412066	8.80191e-08	1.50811e-05	1.21901	0.000999001	0.00289612
pfam14667	Polysaccharide biosynthesis C-terminal domain	0.000776808	2.60989e-07	2.38714e-05	0.000637378	2.54119e-07	2.56249e-05	1.21875	0.000999001	0.00289612
pfam02879	Phosphoglucomutase/phosphomannomutase, alpha/beta/alpha domain II	0.000896862	9.385e-08	1.43148e-05	0.000737824	1.05019e-07	1.64732e-05	1.21555	0.000999001	0.00289612
pfam00120	Glutamine synthetase, catalytic domain	0.000683326	8.79553e-08	1.38579e-05	0.000562159	6.70999e-08	1.31676e-05	1.21554	0.000999001	0.00289612
pfam02272	DHHA1 domain	0.00119764	2.3405e-07	2.26059e-05	0.000986292	2.67084e-07	2.62705e-05	1.21428	0.000999001	0.00289612
pfam13291	ACT domain	0.000427817	3.91993e-08	9.25138e-06	0.000352619	2.98118e-08	8.77685e-06	1.21326	0.000999001	0.00289612
pfam13439	Glycosyltransferase Family 4	0.00147053	1.00987e-06	4.69569e-05	0.00121312	8.18766e-07	4.59965e-05	1.21219	0.000999001	0.00289612
pfam01078	Magnesium chelatase, subunit ChlI	0.000309359	5.32062e-08	1.07783e-05	0.000255488	4.26027e-08	1.04921e-05	1.21085	0.00100052	0.002898
pfam08544	GHMP kinases C terminal	0.000867775	2.98133e-07	2.55136e-05	0.00071702	2.56636e-07	2.57515e-05	1.21025	0.000999001	0.00289612
pfam02787	Carbamoyl-phosphate synthetase large chain, oligomerisation domain	0.000452365	3.06266e-08	8.17743e-06	0.000374617	3.5597e-08	9.59072e-06	1.20754	0.000999001	0.00289612
pfam01052	Type III flagellar switch regulator (C-ring) FliN C-term	0.000282747	1.11725e-07	1.56186e-05	0.000234308	1.8686e-07	2.19737e-05	1.20673	8.7775e-05	0.000424265
pfam00731	AIR carboxylase	0.00047253	4.09842e-08	9.45966e-06	0.000391739	5.44437e-08	1.18609e-05	1.20624	0.000999001	0.00289612
pfam02219	Methylenetetrahydrofolate reductase	0.000313857	2.85795e-08	7.89941e-06	0.00026032	3.41655e-08	9.3959e-06	1.20566	0.000999001	0.00289612
pfam13930	DNA/RNA non-specific endonuclease	0.000151303	4.84738e-08	1.02878e-05	0.000125897	5.29404e-08	1.1696e-05	1.2018	0.000169485	0.000742677
pfam02775	Thiamine pyrophosphate enzyme, C-terminal TPP binding domain	0.00151848	4.98635e-07	3.29958e-05	0.00126477	3.93536e-07	3.18887e-05	1.2006	0.000999001	0.00289612
pfam06782	Uncharacterised protein family (UPF0236)	9.26731e-05	1.78128e-07	1.97212e-05	7.73105e-05	2.93356e-07	2.75323e-05	1.19871	0.000511572	0.00195439
pfam12892	T surface-antigen of pili	0.000102225	7.28969e-08	1.2616e-05	8.52934e-05	5.84722e-08	1.22919e-05	1.19851	0.00182989	0.0049751
pfam00180	Isocitrate/isopropylmalate dehydrogenase	0.000586659	6.47838e-08	1.18932e-05	0.000490145	8.04835e-08	1.44211e-05	1.19691	0.000999001	0.00289612
pfam01113	Dihydrodipicolinate reductase, N-terminus	0.000396854	3.56533e-08	8.82302e-06	0.000331634	3.76678e-08	9.86574e-06	1.19666	0.000999001	0.00289612
pfam01741	Large-conductance mechanosensitive channel, MscL	0.000290035	1.61781e-08	5.94335e-06	0.000242482	3.54476e-08	9.57058e-06	1.19611	0.00165648	0.0045558
pfam01569	PAP2 superfamily	0.000732206	1.53402e-07	1.83013e-05	0.00061265	1.56331e-07	2.00987e-05	1.19515	0.000999001	0.00289612
pfam13292	1-deoxy-D-xylulose-5-phosphate synthase	0.0003772	4.78485e-08	1.02212e-05	0.000316158	4.42221e-08	1.06897e-05	1.19307	0.000999001	0.00289612
pfam00119	ATP synthase A chain	0.000369734	3.53881e-08	8.79014e-06	0.000310446	3.62239e-08	9.67481e-06	1.19098	0.000999001	0.00289612
pfam04392	ABC transporter substrate binding protein	0.000310464	1.35801e-07	1.72194e-05	0.000260744	1.10436e-07	1.68928e-05	1.19069	0.000466433	0.00179432
pfam12323	Helix-turn-helix domain	0.000260772	4.67038e-07	3.19333e-05	0.000219153	4.36773e-07	3.35948e-05	1.18991	0.00119716	0.00339073
pfam02457	DisA bacterial checkpoint controller nucleotide-binding	0.000291649	1.98378e-08	6.58134e-06	0.00024539	4.14847e-08	1.03535e-05	1.18851	0.00110765	0.0031601
pfam00753	Metallo-beta-lactamase superfamily	0.00211569	8.21379e-07	4.23486e-05	0.00178043	8.62826e-07	4.72179e-05	1.1883	0.000999001	0.00289612
pfam12327	FtsZ family, C-terminal domain	0.000396815	4.91602e-08	1.03603e-05	0.000334161	3.29579e-08	9.22836e-06	1.1875	0.000999001	0.00289612
pfam06689	ClpX C4-type zinc finger	0.000376424	3.55073e-08	8.80494e-06	0.000318186	3.01016e-08	8.81941e-06	1.18303	0.000999001	0.00289612
pfam13393	Histidyl-tRNA synthetase	0.000552901	3.43284e-08	8.65753e-06	0.000467424	6.05486e-08	1.25083e-05	1.18287	0.000999001	0.00289612
pfam02823	ATP synthase, Delta/Epsilon chain, beta-sandwich domain	0.000368093	3.36715e-08	8.5743e-06	0.000311752	3.52468e-08	9.54342e-06	1.18073	0.000999001	0.00289612
pfam01370	NAD dependent epimerase/dehydratase family	0.00133083	4.87221e-07	3.2616e-05	0.00112897	5.57209e-07	3.79449e-05	1.1788	0.000999001	0.00289612
pfam00013	KH domain	0.000611603	3.17758e-08	8.32943e-06	0.000519549	6.14502e-08	1.2601e-05	1.17718	0.000999001	0.00289612
pfam04607	Region found in RelA / SpoT proteins	0.000842219	1.45781e-07	1.78409e-05	0.00071718	1.68821e-07	2.08861e-05	1.17435	0.000999001	0.00289612
pfam00291	Pyridoxal-phosphate dependent enzyme	0.00172216	3.45957e-07	2.74839e-05	0.001468	3.38846e-07	2.959e-05	1.17313	0.000999001	0.00289612
pfam02386	Cation transport protein	0.000571008	6.09869e-08	1.15395e-05	0.000487487	9.13003e-08	1.53596e-05	1.17133	0.000999001	0.00289612
pfam13083	KH domain	0.000481593	8.41944e-08	1.35584e-05	0.000411491	1.08328e-07	1.67308e-05	1.17036	0.000999001	0.00289612
pfam13596	PAS domain	0.000119727	4.26203e-08	9.64662e-06	0.000102334	6.96029e-08	1.34109e-05	1.16997	0.00163917	0.00451193
pfam01171	PP-loop family	0.000661687	8.19939e-08	1.33801e-05	0.000565804	9.60121e-08	1.5751e-05	1.16946	0.000999001	0.00289612
pfam00350	Dynamin family	0.000127656	7.56094e-08	1.28486e-05	0.000109317	9.78931e-08	1.59045e-05	1.16775	0.000608795	0.0022864
pfam04296	Protein of unknown function (DUF448)	0.000231501	2.48039e-08	7.35914e-06	0.000198633	4.34621e-08	1.05974e-05	1.16547	0.000142375	0.000641213
pfam13365	Trypsin-like peptidase domain	0.000588903	1.06447e-07	1.52452e-05	0.000507109	5.50888e-08	1.1931e-05	1.1613	0.000999001	0.00289612
pfam00408	Phosphoglucomutase/phosphomannomutase, C-terminal domain	0.000828988	7.37806e-08	1.26922e-05	0.000714413	1.01751e-07	1.62149e-05	1.16038	0.000999001	0.00289612
pfam00231	ATP synthase	0.000368089	3.33644e-08	8.53511e-06	0.000317265	3.99876e-08	1.0165e-05	1.16019	0.000999001	0.00289612
pfam09269	Domain of unknown function (DUF1967)	0.000249664	2.35933e-08	7.1773e-06	0.000215848	4.2276e-08	1.04518e-05	1.15667	0.00031648	0.00128908
pfam01118	Semialdehyde dehydrogenase, NAD binding domain	0.000662889	3.82454e-08	9.13812e-06	0.00057326	4.99947e-08	1.1366e-05	1.15635	0.000999001	0.00289612
pfam01411	tRNA synthetases class II (A)	0.000455134	2.84935e-08	7.88752e-06	0.000393773	3.59862e-08	9.64301e-06	1.15583	0.000999001	0.00289612
pfam01938	TRAM domain	0.00065672	9.10055e-08	1.40962e-05	0.000568675	9.64543e-08	1.57872e-05	1.15482	0.000999001	0.00289612
pfam01628	HrcA protein C terminal domain	0.000249978	2.42927e-08	7.28291e-06	0.000216635	4.3594e-08	1.06135e-05	1.15391	0.000464041	0.00178822
pfam01808	AICARFT/IMPCHase bienzyme	0.000373585	2.82658e-08	7.85594e-06	0.000324149	2.57971e-08	8.16451e-06	1.15251	0.000999001	0.00289612
pfam01264	Chorismate synthase	0.000342248	1.72309e-08	6.13368e-06	0.000297527	2.47382e-08	7.99519e-06	1.15031	0.000999001	0.00289612
pfam14527	WhiA LAGLIDADG-like domain	0.000250261	2.40337e-08	7.24398e-06	0.000217603	4.31718e-08	1.0562e-05	1.15008	0.000332202	0.00134488
pfam02650	WhiA C-terminal HTH domain	0.000249848	2.4006e-08	7.23982e-06	0.000217978	4.19263e-08	1.04085e-05	1.14621	0.000534275	0.00202947
pfam02874	ATP synthase alpha/beta family, beta-barrel domain	0.00110439	1.36127e-07	1.72401e-05	0.000964982	1.86836e-07	2.19723e-05	1.14447	0.000999001	0.00289612
pfam13328	HD domain	0.000477849	5.93382e-08	1.13824e-05	0.000418757	3.1176e-08	8.97541e-06	1.14111	0.000999001	0.00289612
pfam01189	16S rRNA methyltransferase RsmF	0.000464368	5.62682e-08	1.10841e-05	0.000407649	7.05397e-08	1.35009e-05	1.13914	0.000999001	0.00289612
pfam02559	CarD-like/TRCF domain	0.000493165	4.75606e-08	1.01904e-05	0.000433658	5.88385e-08	1.23304e-05	1.13722	0.000999001	0.00289612
pfam13541	Subunit ChlI of Mg-chelatase	0.000512436	4.81696e-08	1.02554e-05	0.00045145	6.38025e-08	1.284e-05	1.13509	0.000999001	0.00289612
pfam01048	Phosphorylase superfamily	0.00100549	1.73077e-07	1.94396e-05	0.000886177	2.09133e-07	2.32464e-05	1.13464	0.000999001	0.00289612
pfam02463	RecF/RecN/SMC N terminal domain	0.000808653	9.85479e-08	1.46687e-05	0.00071695	1.49024e-07	1.96233e-05	1.12791	0.000999001	0.00289612
pfam02811	PHP domain	0.00121891	3.06368e-07	2.58636e-05	0.00108086	3.62622e-07	3.06106e-05	1.12773	0.000999001	0.00289612
pfam00717	Peptidase S24-like	0.00124501	4.15461e-07	3.01184e-05	0.00110617	3.43513e-07	2.97931e-05	1.12552	0.000999001	0.00289612
pfam00004	ATPase family associated with various cellular activities (AAA)	0.00231324	5.38605e-07	3.42928e-05	0.00205895	5.9056e-07	3.9064e-05	1.12351	0.000999001	0.00289612
pfam13507	CobB/CobQ-like glutamine amidotransferase domain	0.000327817	8.15077e-09	4.21858e-06	0.000291962	2.192e-08	7.52601e-06	1.12281	0.000999001	0.00289612
pfam00156	Phosphoribosyl transferase domain	0.00210669	4.52968e-07	3.14486e-05	0.00187652	6.13249e-07	3.98073e-05	1.12266	0.000999001	0.00289612
pfam00072	Response regulator receiver domain	0.0093327	2.37541e-05	0.000227739	0.00837067	1.5118e-05	0.000197647	1.11493	0.000999001	0.00289612
pfam00575	S1 RNA binding domain	0.00163392	2.21396e-07	2.19863e-05	0.00147048	3.04444e-07	2.80478e-05	1.11115	0.000999001	0.00289612
pfam01300	Telomere recombination	0.000505078	4.13916e-08	9.50656e-06	0.000456604	5.16597e-08	1.15537e-05	1.10616	0.000999001	0.00289612
pfam13361	UvrD-like helicase C-terminal domain	0.00113812	1.81932e-07	1.99306e-05	0.00103	2.104e-07	2.33167e-05	1.10497	0.000999001	0.00289612
pfam00448	SRP54-type protein, GTPase domain	0.000772372	4.10756e-08	9.4702e-06	0.000699245	1.35981e-07	1.87449e-05	1.10458	0.000999001	0.00289612
pfam00709	Adenylosuccinate synthetase	0.000351014	1.43709e-08	5.60157e-06	0.000318329	2.30356e-08	7.71515e-06	1.10268	0.000999001	0.00289612
pfam00580	UvrD/REP helicase N-terminal domain	0.00120783	2.02532e-07	2.10288e-05	0.00110033	2.27888e-07	2.42664e-05	1.09769	0.000999001	0.00289612
pfam02142	MGS-like domain	0.000830792	5.2371e-08	1.06933e-05	0.000759564	6.55886e-08	1.30184e-05	1.09377	0.000999001	0.00289612
pfam01207	Dihydrouridine synthase (Dus)	0.000508551	3.74374e-08	9.04107e-06	0.000466166	3.03933e-08	8.86204e-06	1.09092	0.000999001	0.00289612
pfam00730	HhH-GPD superfamily base excision DNA repair protein	0.000689718	6.42556e-08	1.18447e-05	0.000754688	1.21563e-07	1.77233e-05	0.913912	0.000999001	0.00289612
pfam00557	Metallopeptidase family M24	0.000994441	1.01172e-07	1.48627e-05	0.0011077	1.60028e-07	2.03349e-05	0.897755	0.000999001	0.00289612
pfam07992	Pyridine nucleotide-disulphide oxidoreductase	0.0024955	1.13544e-06	4.97908e-05	0.00278394	1.24307e-06	5.66751e-05	0.89639	0.000999001	0.00289612
pfam02800	Glyceraldehyde 3-phosphate dehydrogenase, C-terminal domain	0.000369955	1.8559e-08	6.36568e-06	0.000413189	5.2518e-08	1.16493e-05	0.895365	0.000999001	0.00289612
pfam09285	Elongation factor P, C-terminal	0.000314102	1.29425e-08	5.31589e-06	0.000352726	4.45675e-08	1.07313e-05	0.8905	0.000999001	0.00289612
pfam02739	5'-3' exonuclease, N-terminal resolvase-like domain	0.000319959	1.18561e-08	5.08789e-06	0.00036073	3.83072e-08	9.94912e-06	0.886975	0.000999001	0.00289612
pfam01132	Elongation factor P (EF-P) OB domain	0.000314102	1.29425e-08	5.31589e-06	0.000354129	4.43525e-08	1.07054e-05	0.886973	0.000999001	0.00289612
pfam00633	Helix-hairpin-helix motif	0.000459034	5.73313e-08	1.11883e-05	0.000521284	1.04171e-07	1.64065e-05	0.880584	0.000999001	0.00289612
pfam01595	Domain of unknown function DUF21	0.000503366	5.0454e-08	1.04958e-05	0.000575034	8.64759e-08	1.49483e-05	0.875366	0.000999001	0.00289612
pfam03471	Transporter associated domain	0.000588307	4.66592e-08	1.00934e-05	0.000672649	9.71413e-08	1.58433e-05	0.874612	0.000999001	0.00289612
pfam00044	Glyceraldehyde 3-phosphate dehydrogenase, NAD binding domain	0.000355501	1.95566e-08	6.53453e-06	0.000406828	4.78107e-08	1.11149e-05	0.873837	0.000999001	0.00289612
pfam03717	Penicillin-binding Protein dimerisation domain	0.000624986	5.1063e-08	1.05589e-05	0.000722372	9.66508e-08	1.58033e-05	0.865187	0.000999001	0.00289612
pfam03054	tRNA methyl transferase	0.000367933	3.28933e-08	8.47463e-06	0.000429608	8.36396e-08	1.47011e-05	0.856438	0.000999001	0.00289612
pfam00294	pfkB family carbohydrate kinase	0.00136451	3.8388e-07	2.89511e-05	0.00160154	7.50726e-07	4.40438e-05	0.852001	0.000999001	0.00289612
pfam03061	Thioesterase superfamily	0.000614547	2.63603e-07	2.39907e-05	0.000723254	2.86126e-07	2.71909e-05	0.849698	0.000999001	0.00289612
pfam01494	FAD binding domain	0.00013689	1.26442e-07	1.66155e-05	0.000161515	1.62088e-07	2.04654e-05	0.847536	2.00215e-07	2.11929e-06
pfam00892	EamA-like transporter family	0.00152545	7.92122e-07	4.15875e-05	0.0018053	1.26744e-06	5.7228e-05	0.844987	0.000999001	0.00289612
pfam00389	D-isomer specific 2-hydroxyacid dehydrogenase, catalytic domain	0.000875598	2.70932e-07	2.43219e-05	0.00103722	3.36628e-07	2.9493e-05	0.844179	0.000999001	0.00289612
pfam00113	Enolase, C-terminal TIM barrel domain	0.000307255	2.65969e-08	7.62049e-06	0.000364717	3.986e-08	1.01488e-05	0.842446	0.000999001	0.00289612
pfam01565	FAD binding domain	0.000512555	1.50319e-07	1.81165e-05	0.000611574	1.75915e-07	2.13204e-05	0.838092	0.000999001	0.00289612
pfam03880	DbpA RNA binding domain	0.000171429	6.04502e-08	1.14886e-05	0.000204795	4.10825e-08	1.03032e-05	0.837076	0.000950566	0.00289612
pfam13242	HAD-hyrolase-like	0.000346123	9.10823e-08	1.41021e-05	0.000413686	7.91117e-08	1.42977e-05	0.836681	0.000999001	0.00289612
pfam01784	NIF3 (NGG1p interacting factor 3)	0.000271226	2.98735e-08	8.07626e-06	0.000324296	3.46206e-08	9.45827e-06	0.836353	0.000999001	0.00289612
pfam13481	AAA domain	0.000458622	1.31987e-07	1.69759e-05	0.00054924	1.69701e-07	2.09405e-05	0.835012	0.000999001	0.00289612
pfam03952	Enolase, N-terminal domain	0.000300914	2.58424e-08	7.51162e-06	0.000360589	3.90408e-08	1.00439e-05	0.834507	0.000999001	0.00289612
pfam00486	Transcriptional regulatory protein, C terminal	0.00315191	4.01384e-06	9.36154e-05	0.00377705	4.89619e-06	0.00011248	0.83449	0.000999001	0.00289612
pfam08800	VirE N-terminal domain	0.000145678	3.06386e-07	2.58643e-05	0.000174625	2.63625e-07	2.60998e-05	0.834231	8.10831e-05	0.000401098
pfam00106	short chain dehydrogenase	0.000901753	4.35386e-07	3.08322e-05	0.00108135	6.7053e-07	4.16249e-05	0.833917	0.000999001	0.00289612
pfam01556	DnaJ C terminal domain	0.000401908	2.91422e-08	7.9768e-06	0.000482159	7.73415e-08	1.41368e-05	0.833559	0.000999001	0.00289612
pfam00725	3-hydroxyacyl-CoA dehydrogenase, C-terminal domain	0.000199602	6.98849e-08	1.23526e-05	0.000239641	1.28763e-07	1.82406e-05	0.83292	0.00040746	0.0016046
pfam00436	Single-strand binding protein family	0.000607653	1.50541e-07	1.81299e-05	0.000730751	1.83457e-07	2.17727e-05	0.831547	0.000999001	0.00289612
pfam02826	D-isomer specific 2-hydroxyacid dehydrogenase, NAD binding domain	0.000968865	3.29054e-07	2.68041e-05	0.00117167	4.02631e-07	3.22551e-05	0.826907	0.000999001	0.00289612
pfam01594	Domain of unknown function DUF20	0.000620543	1.00138e-07	1.47865e-05	0.000751595	1.39292e-07	1.89718e-05	0.825636	0.000999001	0.00289612
pfam00795	Carbon-nitrogen hydrolase	0.000631654	1.51671e-07	1.81978e-05	0.000767733	4.42279e-07	3.38059e-05	0.822751	0.000999001	0.00289612
pfam01544	CorA-like Mg2+ transporter protein	0.000314109	4.84782e-08	1.02882e-05	0.000383579	6.06306e-08	1.25167e-05	0.818891	0.000999001	0.00289612
pfam03009	Glycerophosphoryl diester phosphodiesterase family	0.000414882	1.27626e-07	1.66931e-05	0.000507554	2.21304e-07	2.39133e-05	0.817415	0.000999001	0.00289612
pfam01970	Tripartite tricarboxylate transporter TctA family	0.000105709	9.79729e-08	1.46258e-05	0.000130102	1.20167e-07	1.76213e-05	0.812507	0.00109182	0.00311762
pfam02080	TrkA-C domain	0.000855738	1.6114e-07	1.87572e-05	0.00105348	2.56145e-07	2.57269e-05	0.8123	0.000999001	0.00289612
pfam01131	DNA topoisomerase	0.000660103	7.7017e-08	1.29676e-05	0.000813317	2.10319e-07	2.33122e-05	0.811619	0.000999001	0.00289612
pfam01807	CHC2 zinc finger	0.000440451	7.25678e-08	1.25875e-05	0.000543744	1.6042e-07	2.03598e-05	0.810035	0.000999001	0.00289612
pfam13905	Thioredoxin-like	0.000141698	2.09503e-07	2.13876e-05	0.000175556	1.78658e-07	2.1486e-05	0.807138	6.05904e-05	0.000311879
pfam01571	Aminomethyltransferase folate-binding domain	0.00012179	4.98514e-08	1.04329e-05	0.000151229	4.51525e-08	1.08015e-05	0.805338	6.61904e-05	0.000336389
pfam00702	haloacid dehalogenase-like hydrolase	0.00149824	7.03213e-07	3.91842e-05	0.0018744	8.73661e-07	4.75134e-05	0.799319	0.000999001	0.00289612
pfam13620	Carboxypeptidase regulatory-like domain	0.000168493	1.28882e-07	1.6775e-05	0.000210808	1.9305e-07	2.23346e-05	0.799274	0.000210975	0.000902472
pfam01476	LysM domain	0.000758891	5.09185e-07	3.3343e-05	0.000952413	4.56908e-07	3.43605e-05	0.796808	0.000999001	0.00289612
pfam00924	Mechanosensitive ion channel	0.000461458	6.44594e-08	1.18634e-05	0.000579205	1.77817e-07	2.14354e-05	0.79671	0.000999001	0.00289612
pfam12708	Pectate lyase superfamily protein	9.70408e-05	4.07397e-08	9.4314e-06	0.000121887	7.61237e-08	1.40251e-05	0.796156	0.00182442	0.00496427
pfam01464	Transglycosylase SLT domain	0.000368951	1.65724e-07	1.90222e-05	0.000463658	2.58382e-07	2.5839e-05	0.79574	0.000999001	0.00289612
pfam03372	Endonuclease/Exonuclease/phosphatase family	0.000738634	3.02354e-07	2.56936e-05	0.000928513	6.76166e-07	4.17995e-05	0.795502	0.000999001	0.00289612
pfam00701	Dihydrodipicolinate synthetase family	0.000486895	8.8186e-08	1.38761e-05	0.000613687	1.60703e-07	2.03777e-05	0.793392	0.000999001	0.00289612
pfam07691	PA14 domain	0.000103073	9.10208e-08	1.40974e-05	0.000130712	1.18204e-07	1.74767e-05	0.788546	0.00016416	0.000720771
pfam13561	Enoyl-(Acyl carrier protein) reductase	0.00142148	7.42214e-07	4.02561e-05	0.00180723	1.27416e-06	5.73795e-05	0.786553	0.000999001	0.00289612
pfam00126	Bacterial regulatory helix-turn-helix protein, lysR family	0.00251634	4.85684e-06	0.000102978	0.00320707	1.14279e-05	0.000171841	0.784623	0.000999001	0.00289612
pfam00122	E1-E2 ATPase	0.00141439	6.84419e-07	3.8657e-05	0.00180442	8.78068e-07	4.76331e-05	0.783848	0.000999001	0.00289612
pfam08352	Oligopeptide/dipeptide transporter, C-terminal region	0.000854453	6.89507e-07	3.88004e-05	0.00109443	1.06003e-06	5.23364e-05	0.780727	0.000999001	0.00289612
pfam02899	Phage integrase, N-terminal SAM-like domain	0.000510306	1.74363e-07	1.95117e-05	0.000653651	3.83465e-07	3.1478e-05	0.780701	0.000999001	0.00289612
pfam00085	Thioredoxin	0.00069745	1.84097e-07	2.00489e-05	0.000894155	1.69194e-07	2.09092e-05	0.78001	0.000999001	0.00289612
pfam03460	Nitrite/Sulfite reductase ferredoxin-like half domain	0.000157496	7.11884e-08	1.24673e-05	0.000202268	8.37323e-08	1.47093e-05	0.77865	0.000331817	0.00134488
pfam13411	MerR HTH family regulatory protein	0.0010771	7.46388e-07	4.03691e-05	0.00139562	1.05089e-06	5.21103e-05	0.771771	0.000999001	0.00289612
pfam03466	LysR substrate binding domain	0.00237188	4.77259e-06	0.000102081	0.00307956	1.13267e-05	0.000171079	0.770201	0.000999001	0.00289612
pfam01077	Nitrite and sulphite reductase 4Fe-4S domain	0.000159494	7.61588e-08	1.28952e-05	0.000207354	8.7964e-08	1.50764e-05	0.769189	0.000199734	0.000862157
pfam03737	Demethylmenaquinone methyltransferase	8.20767e-05	4.45324e-08	9.86064e-06	0.000106731	5.53161e-08	1.19556e-05	0.769005	4.61956e-06	3.43015e-05
pfam02785	Biotin carboxylase C-terminal domain	0.000315525	7.86936e-08	1.3108e-05	0.000413433	8.49244e-08	1.48136e-05	0.763184	0.000999001	0.00289612
pfam01965	DJ-1/PfpI family	0.000392889	9.29308e-08	1.42445e-05	0.000515419	1.26891e-07	1.81075e-05	0.76227	0.000999001	0.00289612
pfam00570	HRDC domain	0.000248841	7.07799e-08	1.24315e-05	0.000328256	8.11522e-08	1.44809e-05	0.758071	0.000999001	0.00289612
pfam00289	Carbamoyl-phosphate synthase L chain, N-terminal domain	0.000317953	7.97712e-08	1.31975e-05	0.000419626	8.42169e-08	1.47518e-05	0.757706	0.000999001	0.00289612
pfam02563	Polysaccharide biosynthesis/export protein	0.000138043	1.02371e-07	1.49505e-05	0.000182208	1.25146e-07	1.79826e-05	0.75761	6.92602e-07	6.44822e-06
pfam13148	Protein of unknown function (DUF3987)	8.07213e-05	5.73816e-08	1.11932e-05	0.000106724	7.629e-08	1.40404e-05	0.756352	0.00061239	0.00229731
pfam00207	Alpha-2-macroglobulin family	5.56514e-05	2.29319e-08	7.07599e-06	7.36768e-05	2.04437e-08	7.26816e-06	0.755344	0.000464375	0.00178847
pfam00392	Bacterial regulatory proteins, gntR family	0.00214865	2.81767e-06	7.84355e-05	0.0028498	6.03499e-06	0.000124877	0.753967	0.000999001	0.00289612
pfam01323	DSBA-like thioredoxin domain	8.70041e-05	3.97393e-08	9.31489e-06	0.000115729	4.91229e-08	1.12664e-05	0.75179	0.000152402	0.000672251
pfam01040	UbiA prenyltransferase family	0.00025407	9.15237e-08	1.41362e-05	0.000338011	1.17574e-07	1.74301e-05	0.751661	0.000999001	0.00289612
pfam01663	Type I phosphodiesterase / nucleotide pyrophosphatase	0.000141818	5.76288e-08	1.12173e-05	0.000189457	6.59642e-08	1.30557e-05	0.748547	2.69346e-05	0.000157472
pfam07943	Penicillin-binding protein 5, C-terminal domain	0.000201784	8.41034e-08	1.35511e-05	0.000269597	8.27974e-08	1.46269e-05	0.748464	0.000999001	0.00289612
pfam01507	Phosphoadenosine phosphosulfate reductase family	0.000187116	6.71608e-08	1.21095e-05	0.000250831	9.09765e-08	1.53324e-05	0.745983	0.000999001	0.00289612
pfam01575	MaoC like domain	0.000134023	5.73771e-08	1.11927e-05	0.000180413	7.38781e-08	1.38166e-05	0.742867	0.000618563	0.0023138
pfam02852	Pyridine nucleotide-disulphide oxidoreductase, dimerisation domain	0.000583009	5.07249e-07	3.32796e-05	0.00078774	4.52347e-07	3.41885e-05	0.740104	0.000999001	0.00289612
pfam01894	Uncharacterised protein family UPF0047	7.90168e-05	2.84288e-08	7.87855e-06	0.000107051	3.31917e-08	9.26103e-06	0.738125	0.000431626	0.0016779
pfam08546	Ketopantoate reductase PanE/ApbA C terminal	0.000156487	3.82572e-08	9.13953e-06	0.000212242	5.46871e-08	1.18874e-05	0.737302	4.73755e-05	0.000254892
pfam00145	C-5 cytosine-specific DNA methylase	0.000367241	2.17219e-07	2.17779e-05	0.000499805	4.41954e-07	3.37935e-05	0.734768	0.000999001	0.00289612
pfam08669	Glycine cleavage T-protein C-terminal barrel domain	9.41556e-05	3.71735e-08	9.00916e-06	0.000128627	3.62716e-08	9.68117e-06	0.732003	0.000107667	0.00050509
pfam03553	Na+/H+ antiporter family	0.00042736	2.59619e-07	2.38087e-05	0.000583961	3.41732e-07	2.97158e-05	0.731828	0.000999001	0.00289612
pfam03006	Haemolysin-III related	0.000184032	4.12321e-08	9.48823e-06	0.000251611	4.06194e-08	1.0245e-05	0.731417	0.000209726	0.000897708
pfam01380	SIS domain	0.00116885	9.63454e-07	4.58651e-05	0.00160011	1.775e-06	6.77242e-05	0.730481	0.000999001	0.00289612
pfam12911	N-terminal TM domain of oligopeptide transport permease C	0.000400123	1.89515e-07	2.03418e-05	0.000548106	2.74057e-07	2.66112e-05	0.730011	0.000999001	0.00289612
pfam03315	Serine dehydratase beta chain	0.000224533	2.92243e-08	7.98802e-06	0.000308521	3.0232e-08	8.83848e-06	0.727771	0.000999001	0.00289612
pfam00589	Phage integrase family	0.00264299	3.239e-06	8.40955e-05	0.00364351	5.46381e-06	0.000118821	0.725397	0.000999001	0.00289612
pfam03788	LrgA family	0.000143182	2.95898e-08	8.03782e-06	0.000197516	2.72203e-08	8.3867e-06	0.724911	1.62556e-05	0.000103207
pfam00171	Aldehyde dehydrogenase family	0.000822662	4.16568e-07	3.01585e-05	0.00113507	7.72014e-07	4.4664e-05	0.72477	0.000999001	0.00289612
pfam02449	Beta-galactosidase	0.000142964	6.19509e-08	1.16303e-05	0.00019737	3.32229e-07	2.92997e-05	0.724346	0.00172343	0.0047107
pfam04166	Pyridoxal phosphate biosynthetic protein PdxA	9.4707e-05	3.43922e-08	8.66557e-06	0.000130772	3.16065e-08	9.03717e-06	0.724213	0.00163254	0.00449555
pfam01925	Sulfite exporter TauE/SafE	0.000427692	2.18085e-07	2.18213e-05	0.000591039	3.42033e-07	2.97289e-05	0.723628	0.000999001	0.00289612
pfam13549	ATP-grasp domain	5.67881e-05	2.03006e-08	6.65766e-06	7.85415e-05	2.88923e-08	8.64044e-06	0.723033	5.33839e-05	0.000279863
pfam12831	FAD dependent oxidoreductase	0.000115674	9.72813e-08	1.45741e-05	0.000160058	1.61565e-07	2.04323e-05	0.722705	3.11106e-05	0.00017706
pfam14284	PcfJ-like protein	6.85707e-05	2.81687e-08	7.84243e-06	9.4906e-05	4.2537e-08	1.0484e-05	0.722511	0.000297636	0.00122131
pfam13354	Beta-lactamase enzyme family	0.000139156	5.877e-08	1.13278e-05	0.000192621	7.52419e-08	1.39436e-05	0.722434	0.00141712	0.00393822
pfam00459	Inositol monophosphatase family	0.000211634	6.85405e-08	1.22332e-05	0.000293	8.65013e-08	1.49505e-05	0.722298	0.000999001	0.00289612
pfam04172	LrgB-like family	0.000144486	2.99896e-08	8.09194e-06	0.000200368	2.82753e-08	8.54768e-06	0.721104	1.21675e-05	8.00027e-05
pfam13607	Succinyl-CoA ligase like flavodoxin domain	5.934e-05	2.06241e-08	6.7105e-06	8.23296e-05	3.25264e-08	9.16774e-06	0.720761	2.41633e-05	0.000143272
pfam02357	Transcription termination factor nusG	0.000405411	5.96203e-08	1.14094e-05	0.00056403	2.20772e-07	2.38845e-05	0.718775	0.000999001	0.00289612
pfam00496	Bacterial extracellular solute-binding proteins, family 5 Middle	0.00093187	7.51966e-07	4.05197e-05	0.00129785	1.3105e-06	5.81919e-05	0.718011	0.000999001	0.00289612
pfam01551	Peptidase family M23	0.000767168	3.81802e-07	2.88726e-05	0.00106891	6.78879e-07	4.18833e-05	0.717712	0.000999001	0.00289612
pfam00491	Arginase family	0.000155146	4.86618e-08	1.03077e-05	0.000216912	6.52075e-08	1.29806e-05	0.71525	1.00211e-07	1.12335e-06
pfam09335	SNARE associated Golgi protein	0.000529748	3.33382e-07	2.69798e-05	0.00074171	2.72742e-07	2.65473e-05	0.714226	0.000999001	0.00289612
pfam06506	Propionate catabolism activator	5.69401e-05	4.21866e-08	9.59741e-06	8.0237e-05	5.72393e-08	1.21616e-05	0.709649	0.00177684	0.00484075
pfam09861	Domain of unknown function (DUF2088)	9.98481e-05	7.86982e-08	1.31084e-05	0.000140795	9.27544e-08	1.54815e-05	0.709175	0.00150674	0.00417332
pfam06831	Formamidopyrimidine-DNA glycosylase H2TH domain	0.000130272	4.37916e-08	9.77828e-06	0.000183796	6.30707e-08	1.27661e-05	0.708788	0.000141968	0.000639814
pfam03825	Nucleoside H+ symporter	4.57885e-05	1.42742e-08	5.58268e-06	6.46123e-05	2.39223e-08	7.86223e-06	0.708666	0.000251371	0.00105027
pfam00549	CoA-ligase	0.000171072	1.10673e-07	1.55449e-05	0.000241894	1.24724e-07	1.79523e-05	0.70722	1.19821e-06	1.05357e-05
pfam01116	Fructose-bisphosphate aldolase class-II	0.000440296	1.51111e-07	1.81642e-05	0.000624141	4.18811e-07	3.28968e-05	0.705442	0.000999001	0.00289612
pfam03313	Serine dehydratase alpha chain	0.000335821	7.81835e-08	1.30655e-05	0.000476803	7.32003e-08	1.37531e-05	0.70432	0.000999001	0.00289612
pfam08220	DeoR-like helix-turn-helix domain	0.000602707	4.39077e-07	3.09626e-05	0.00085858	6.81293e-07	4.19577e-05	0.701981	0.000999001	0.00289612
pfam07885	Ion channel	0.000125367	5.66806e-08	1.11246e-05	0.000178948	5.11225e-08	1.14934e-05	0.700578	0.000113884	0.000529027
pfam07244	Surface antigen variable number repeat	9.78281e-05	3.21426e-08	8.37737e-06	0.000140062	4.55732e-08	1.08517e-05	0.698463	0.000439525	0.00170263
pfam01425	Amidase	0.000266149	1.00621e-07	1.48222e-05	0.000383442	1.36679e-07	1.8793e-05	0.694104	0.000999001	0.00289612
pfam01035	6-O-methylguanine DNA methyltransferase, DNA binding domain	0.000344148	4.18628e-08	9.56052e-06	0.000496277	5.37853e-08	1.1789e-05	0.69346	0.000999001	0.00289612
pfam13463	Winged helix DNA-binding domain	6.623e-05	2.44945e-08	7.3131e-06	9.55436e-05	2.55502e-08	8.12535e-06	0.693191	0.000988307	0.00289612
pfam02452	PemK-like, MazF-like toxin of type II toxin-antitoxin system	0.000244253	1.13885e-07	1.57689e-05	0.000352437	1.86683e-07	2.19633e-05	0.69304	0.000999001	0.00289612
pfam01979	Amidohydrolase family	0.00118055	5.88482e-07	3.58454e-05	0.00170404	9.96455e-07	5.07427e-05	0.692792	0.000999001	0.00289612
pfam00939	Sodium:sulfate symporter transmembrane region	0.000189533	1.15704e-07	1.58943e-05	0.000273778	2.23292e-07	2.40204e-05	0.692287	1.43381e-05	9.21776e-05
pfam00455	DeoR C terminal sensor domain	0.000540265	3.97057e-07	2.94438e-05	0.000781898	6.80039e-07	4.1919e-05	0.690966	0.000999001	0.00289612
pfam02491	SHS2 domain inserted in FTSA	0.000110921	2.69352e-08	7.6688e-06	0.000160581	3.24343e-08	9.15475e-06	0.690748	0.00126402	0.00356039
pfam01612	3'-5' exonuclease	0.000150832	5.96505e-08	1.14123e-05	0.000218482	5.50538e-08	1.19272e-05	0.690365	9.83872e-06	6.64658e-05
pfam14833	NAD-binding of NADP-dependent 3-hydroxyisobutyrate dehydrogenase	0.000125763	4.76135e-08	1.01961e-05	0.000182194	5.30197e-08	1.17048e-05	0.690268	7.98218e-06	5.5711e-05
pfam07331	Tripartite tricarboxylate transporter TctB family	7.86275e-05	8.51346e-08	1.36339e-05	0.000114123	9.83421e-08	1.59409e-05	0.688971	7.53054e-05	0.000375535
pfam12849	PBP superfamily domain	0.000280671	8.37915e-08	1.35259e-05	0.00040747	5.19869e-08	1.15902e-05	0.688814	0.000999001	0.00289612
pfam00903	Glyoxalase/Bleomycin resistance protein/Dioxygenase superfamily	0.000535532	2.91739e-07	2.52386e-05	0.000777784	5.68524e-07	3.83282e-05	0.688536	0.000999001	0.00289612
pfam02910	Fumarate reductase flavoprotein C-term	0.000216826	8.87741e-08	1.39223e-05	0.000315241	1.16408e-07	1.73435e-05	0.687812	0.000999001	0.00289612
pfam09424	Yqey-like protein	0.000135729	3.0119e-08	8.10938e-06	0.000197837	2.7816e-08	8.47797e-06	0.686061	0.000966431	0.00289612
pfam13484	4Fe-4S double cluster binding domain	0.000151012	4.77547e-08	1.02112e-05	0.000220373	6.50869e-08	1.29685e-05	0.685255	2.14317e-05	0.000129046
pfam00930	Dipeptidyl peptidase IV (DPP IV) N-terminal region	9.1444e-05	5.6325e-08	1.10897e-05	0.000134262	7.87893e-08	1.42685e-05	0.681084	1.27416e-06	1.11446e-05
pfam12732	YtxH-like protein	9.90253e-05	2.92053e-08	7.98542e-06	0.000145495	4.51847e-08	1.08054e-05	0.680611	0.000509456	0.00195046
pfam01206	Sulfurtransferase TusA	0.000191222	7.37365e-08	1.26884e-05	0.000281326	7.11057e-08	1.35549e-05	0.679716	0.000999001	0.00289612
pfam13192	Thioredoxin domain	0.00014703	5.02996e-08	1.04797e-05	0.00021644	5.529e-08	1.19528e-05	0.67931	2.28007e-06	1.84388e-05
pfam01219	Prokaryotic diacylglycerol kinase	0.000129845	2.9048e-08	7.9639e-06	0.000191417	3.23445e-08	9.14208e-06	0.678335	0.000944776	0.00289612
pfam00923	Transaldolase	0.000243932	7.29379e-08	1.26195e-05	0.000359652	9.48329e-08	1.5654e-05	0.678244	0.000999001	0.00289612
pfam03739	Predicted permease YjgP/YjgQ family	0.000140469	6.43861e-08	1.18567e-05	0.000207349	1.06612e-07	1.65977e-05	0.677451	0.000121669	0.000561392
pfam00582	Universal stress protein family	0.000427188	4.54923e-07	3.15164e-05	0.000632662	6.64498e-07	4.14373e-05	0.675223	0.000999001	0.00289612
pfam13155	Toprim-like	0.000418184	1.61163e-07	1.87586e-05	0.000619361	4.26768e-07	3.32078e-05	0.675187	0.000999001	0.00289612
pfam13380	CoA binding domain	0.00010735	3.36476e-08	8.57126e-06	0.00015914	5.07677e-08	1.14535e-05	0.674564	7.10612e-08	8.2439e-07
pfam01418	Helix-turn-helix domain, rpiR family	0.000558392	7.11563e-07	3.94161e-05	0.000831312	1.61928e-06	6.46853e-05	0.6717	0.000999001	0.00289612
pfam00420	NADH-ubiquinone/plastoquinone oxidoreductase chain 4L	0.000101404	3.53411e-08	8.7843e-06	0.000151402	4.57299e-08	1.08704e-05	0.669767	3.9253e-05	0.000216362
pfam06827	Zinc finger found in FPG and IleRS	0.00018262	7.86679e-08	1.31059e-05	0.000272924	9.6561e-08	1.57959e-05	0.669125	2.04384e-07	2.15655e-06
pfam00111	2Fe-2S iron-sulfur cluster binding domain	0.000269074	2.16602e-07	2.17469e-05	0.000402763	2.54995e-07	2.56691e-05	0.66807	0.000999001	0.00289612
pfam13188	PAS domain	0.000113409	6.39614e-08	1.18175e-05	0.000169873	8.9382e-08	1.51974e-05	0.667611	4.72557e-07	4.57915e-06
pfam00884	Sulfatase	0.000863048	7.17515e-07	3.95806e-05	0.00129359	1.61908e-06	6.46813e-05	0.667174	0.000999001	0.00289612
pfam16576	Barrel-sandwich domain of CusB or HlyD membrane-fusion	0.000647106	7.02746e-07	3.91712e-05	0.000970611	1.42211e-06	6.06193e-05	0.6667	0.000999001	0.00289612
pfam03051	Peptidase C1-like family	0.000164925	8.72975e-08	1.3806e-05	0.000247688	1.69882e-07	2.09517e-05	0.665857	1.25634e-05	8.24427e-05
pfam03806	AbgT putative transporter family	6.85798e-05	4.47402e-08	9.88363e-06	0.000103157	6.8831e-08	1.33363e-05	0.66481	0.000173627	0.000759827
pfam13520	Amino acid permease	0.000648098	8.48493e-07	4.30419e-05	0.000975007	1.50441e-06	6.23488e-05	0.664711	0.000999001	0.00289612
pfam05713	Bacterial mobilisation protein (MobC)	0.000304734	2.92275e-07	2.52617e-05	0.000459254	4.51683e-07	3.41634e-05	0.663543	0.000999001	0.00289612
pfam00198	2-oxoacid dehydrogenases acyltransferase (catalytic domain)	0.000145412	8.08591e-08	1.32871e-05	0.000219347	1.12704e-07	1.70653e-05	0.662931	1.9195e-07	2.03505e-06
pfam07687	Peptidase dimerisation domain	0.00111632	9.70439e-07	4.60311e-05	0.00169006	1.6755e-06	6.57986e-05	0.660521	0.000999001	0.00289612
pfam10988	Putative auto-transporter adhesin, head GIN domain	5.75564e-05	2.96272e-08	8.0429e-06	8.718e-05	5.00323e-08	1.13702e-05	0.660201	3.175e-05	0.000179929
pfam10437	Bacterial lipoate protein ligase C-terminus	8.36529e-05	2.94237e-08	8.01523e-06	0.000126874	6.48753e-08	1.29475e-05	0.659336	0.000202756	0.000874217
pfam00282	Pyridoxal-dependent decarboxylase conserved domain	8.00737e-05	3.26311e-08	8.44078e-06	0.000121603	3.7732e-08	9.87415e-06	0.658485	7.38039e-06	5.19161e-05
pfam13500	AAA domain	0.000107	3.34703e-08	8.54864e-06	0.00016258	4.64254e-08	1.09527e-05	0.658138	1.85029e-06	1.53363e-05
pfam02733	Dak1 domain	0.000113855	4.89275e-08	1.03358e-05	0.000173102	9.07799e-08	1.53158e-05	0.657732	0.000149615	0.00066425
pfam03354	Phage Terminase	0.000102835	4.55083e-08	9.9681e-06	0.000156453	7.66074e-08	1.40695e-05	0.657289	0.000102105	0.000481375
pfam02222	ATP-grasp domain	0.000153476	5.8939e-08	1.13441e-05	0.000233635	7.83807e-08	1.42314e-05	0.656906	1.00134e-07	1.12335e-06
pfam01546	Peptidase family M20/M25/M40	0.00136386	1.12534e-06	4.95689e-05	0.00207722	2.19871e-06	7.53753e-05	0.656579	0.000999001	0.00289612
pfam04972	BON domain	4.6471e-05	2.48627e-08	7.36786e-06	7.09394e-05	3.53999e-08	9.56414e-06	0.65508	0.000226824	0.0009653
pfam02470	MlaD protein	0.000107595	5.40381e-08	1.08622e-05	0.000164285	8.77578e-08	1.50587e-05	0.654929	9.68945e-07	8.69231e-06
pfam02447	GntP family permease	0.000154837	7.65201e-08	1.29257e-05	0.000236689	1.13527e-07	1.71275e-05	0.65418	1.59224e-08	2.0959e-07
pfam08335	GlnD PII-uridylyltransferase	5.40156e-05	2.78223e-08	7.79406e-06	8.27871e-05	3.19278e-08	9.08299e-06	0.652464	0.000130558	0.000597305
pfam00689	Cation transporting ATPase, C-terminus	0.000335211	1.66363e-07	1.90588e-05	0.000513823	2.10689e-07	2.33328e-05	0.652385	0.000999001	0.00289612
pfam01343	Peptidase family S49	0.000105496	3.8359e-08	9.15168e-06	0.000161898	4.59439e-08	1.08958e-05	0.651618	2.84564e-06	2.24608e-05
pfam03595	Voltage-dependent anion channel	5.80235e-05	2.04796e-08	6.68696e-06	8.91776e-05	2.80965e-08	8.52062e-06	0.650652	0.00106057	0.0030454
pfam00376	MerR family regulatory protein	9.77022e-05	4.32494e-08	9.71756e-06	0.000150213	7.17475e-08	1.3616e-05	0.650426	0.000597213	0.00224798
pfam13580	SIS domain	0.000159829	6.1166e-08	1.15564e-05	0.000245749	1.23979e-07	1.78986e-05	0.650375	3.14466e-07	3.16726e-06
pfam02913	FAD linked oxidases, C-terminal domain	0.000158727	1.12647e-07	1.56829e-05	0.000244674	1.23677e-07	1.78768e-05	0.648727	4.62334e-06	3.43015e-05
pfam12750	Maff2 family	9.93763e-05	4.45174e-08	9.85899e-06	0.000153336	1.24165e-07	1.7912e-05	0.648096	0.000466105	0.0017941
pfam02416	mttA/Hcf106 family	0.000158042	8.11243e-08	1.33089e-05	0.000243988	9.84492e-08	1.59496e-05	0.647745	2.16573e-06	1.75997e-05
pfam02657	Fe-S metabolism associated domain	4.76892e-05	1.32779e-08	5.38434e-06	7.36646e-05	1.87127e-08	6.95365e-06	0.647383	4.95525e-05	0.000263307
pfam05709	Phage tail protein	7.98385e-05	4.67219e-08	1.01001e-05	0.000123398	6.93619e-08	1.33877e-05	0.647	0.000420534	0.0016444
pfam13807	G-rich domain on putative tyrosine kinase	0.000112735	5.6859e-08	1.11421e-05	0.00017427	7.66464e-08	1.40731e-05	0.646896	4.50175e-08	5.37255e-07
pfam05025	RbsD / FucU transport protein family	8.70841e-05	2.71143e-08	7.69426e-06	0.000134735	3.74095e-08	9.83186e-06	0.646337	0.00156816	0.00432901
pfam00994	Probable molybdopterin binding domain	0.000385336	2.60031e-07	2.38276e-05	0.000596486	2.59193e-07	2.58795e-05	0.646011	0.000999001	0.00289612
pfam03352	Methyladenine glycosylase	0.000128798	3.63055e-08	8.90335e-06	0.000199455	5.05475e-08	1.14286e-05	0.645752	7.14119e-07	6.59315e-06
pfam13396	Phospholipase_D-nuclease N-terminal	0.000245222	6.30676e-08	1.17347e-05	0.000380801	1.03193e-07	1.63293e-05	0.643962	0.000999001	0.00289612
pfam01874	ATP:dephospho-CoA triphosphoribosyl transferase	4.57975e-05	1.67964e-08	6.05585e-06	7.11357e-05	2.27472e-08	7.66669e-06	0.643804	0.00019341	0.00083758
pfam13311	Protein of unknown function (DUF4080)	6.11998e-05	1.48362e-08	5.69153e-06	9.50974e-05	1.61324e-08	6.45646e-06	0.643549	0.000374808	0.00149731
pfam14283	Domain of unknown function (DUF4366)	9.38045e-05	3.88837e-08	9.21406e-06	0.000146228	1.02496e-07	1.62741e-05	0.641496	0.000353008	0.00142737
pfam08450	SMP-30/Gluconolaconase/LRE-like region	3.86116e-05	1.22975e-08	5.18175e-06	6.02822e-05	2.16019e-08	7.47121e-06	0.640514	0.000785625	0.00282292
pfam02028	BCCT, betaine/carnitine/choline family transporter	0.000111974	8.79128e-08	1.38546e-05	0.000175151	9.30695e-08	1.55077e-05	0.6393	7.23458e-07	6.67011e-06
pfam01590	GAF domain	0.000116466	5.53043e-08	1.09887e-05	0.000182587	1.04348e-07	1.64205e-05	0.637864	1.12467e-11	2.50878e-10
pfam03577	Peptidase family C69	0.000186666	1.18532e-07	1.60874e-05	0.000292964	2.38306e-07	2.48148e-05	0.637164	2.72417e-06	2.16099e-05
pfam00578	AhpC/TSA family	0.000547683	4.4162e-07	3.10522e-05	0.000859701	3.3391e-07	2.93737e-05	0.637062	0.000999001	0.00289612
pfam02325	YGGT family	0.000109312	3.00201e-08	8.09606e-06	0.000171691	4.01172e-08	1.01815e-05	0.636677	0.000548259	0.00207547
pfam03746	LamB/YcsF family	4.77433e-05	1.42168e-08	5.57144e-06	7.52786e-05	2.47653e-08	7.99956e-06	0.634222	0.00157021	0.00433286
pfam01182	Glucosamine-6-phosphate isomerases/6-phosphogluconolactonase	0.000272815	6.96194e-08	1.23291e-05	0.000430406	9.30869e-08	1.55092e-05	0.633855	0.000999001	0.00289612
pfam03453	MoeA N-terminal region (domain I and II)	0.000125172	6.38584e-08	1.1808e-05	0.000198082	8.5815e-08	1.48911e-05	0.631919	6.84231e-05	0.000345097
pfam00690	Cation transporter/ATPase, N-terminus	0.000348969	1.82359e-07	1.99541e-05	0.000553061	2.81357e-07	2.69633e-05	0.630977	0.000999001	0.00289612
pfam11756	Nitrous oxide-stimulated promoter	5.71951e-05	1.93443e-08	6.49895e-06	9.07101e-05	1.93715e-08	7.07499e-06	0.630527	0.0014317	0.00397706
pfam04389	Peptidase family M28	8.97239e-05	3.52077e-08	8.76771e-06	0.000142371	5.40066e-08	1.18132e-05	0.630212	2.00258e-08	2.56001e-07
pfam05970	PIF1-like helicase	6.21062e-05	2.16552e-08	6.87619e-06	9.86443e-05	3.81449e-08	9.92802e-06	0.629598	0.00109009	0.00311402
pfam02275	Linear amide C-N hydrolases, choloylglycine hydrolase family	0.000181368	5.8391e-08	1.12912e-05	0.000288229	9.94147e-08	1.60277e-05	0.629251	0.000999001	0.00289612
pfam01386	Ribosomal L25p family	0.000121909	2.78091e-08	7.79221e-06	0.000194243	3.51452e-08	9.52966e-06	0.627611	4.73639e-05	0.000254892
pfam01074	Glycosyl hydrolases family 38 N-terminal domain	9.85197e-05	5.70515e-08	1.11609e-05	0.000157346	9.68078e-08	1.58161e-05	0.626135	0.000240934	0.00101753
pfam04239	Protein of unknown function (DUF421)	0.000100887	4.82975e-08	1.0269e-05	0.000161147	6.88829e-08	1.33414e-05	0.626054	7.98692e-06	5.5711e-05
pfam04860	Phage portal protein	0.000115899	4.97826e-08	1.04257e-05	0.000185438	7.96383e-08	1.43452e-05	0.625002	1.1044e-06	9.76252e-06
pfam09261	Alpha mannosidase, middle domain	8.95611e-05	4.77988e-08	1.02159e-05	0.000143545	8.58266e-08	1.48921e-05	0.623925	0.000364872	0.0014682
pfam11823	Protein of unknown function (DUF3343)	7.76109e-05	3.84982e-08	9.16827e-06	0.000124551	4.443e-08	1.07148e-05	0.623127	0.000245456	0.00103269
pfam06130	Phosphate propanoyltransferase	6.31661e-05	2.41179e-08	7.25666e-06	0.000101383	2.8718e-08	8.61433e-06	0.623042	0.000453726	0.00175662
pfam01027	Inhibitor of apoptosis-promoting Bax1	0.000119056	3.06009e-08	8.174e-06	0.000191404	4.94163e-08	1.13e-05	0.622014	5.55996e-05	0.000289425
pfam00313	'Cold-shock' DNA-binding domain	0.000331366	1.50921e-07	1.81527e-05	0.000534013	2.19839e-07	2.3834e-05	0.620521	0.000999001	0.00289612
pfam05133	Phage portal protein, SPP1 Gp6-like	8.09809e-05	3.53977e-08	8.79134e-06	0.000130637	4.75561e-08	1.10853e-05	0.619891	0.000431626	0.0016779
pfam12666	PrgI family protein	0.000125504	5.18256e-08	1.06375e-05	0.000203048	1.52193e-07	1.98309e-05	0.6181	1.40185e-06	1.20397e-05
pfam05532	CsbD-like	5.27966e-05	1.90969e-08	6.45726e-06	8.5712e-05	3.27257e-08	9.19579e-06	0.615976	0.000606509	0.0022791
pfam02302	PTS system, Lactose/Cellobiose specific IIB subunit	0.000787008	1.72441e-06	6.13603e-05	0.00127871	4.00065e-06	0.000101674	0.615472	0.000999001	0.00289612
pfam04965	Gene 25-like lysozyme	3.68332e-05	1.18306e-08	5.08243e-06	5.9937e-05	2.09964e-08	7.36575e-06	0.614532	8.54196e-06	5.89638e-05
pfam14657	AP2-like DNA-binding integrase domain	0.000137919	6.58086e-08	1.19869e-05	0.000224685	1.33295e-07	1.85589e-05	0.613831	4.17849e-06	3.14211e-05
pfam00854	POT family	0.000119038	3.45489e-08	8.68529e-06	0.000193943	7.1444e-08	1.35871e-05	0.613778	2.83804e-10	5.28451e-09
pfam14693	Ribosomal protein TL5, C-terminal domain	0.000107179	2.4976e-08	7.38463e-06	0.000174776	3.67853e-08	9.74949e-06	0.613232	0.000378948	0.0015084
pfam06100	MCRA family	8.86556e-05	4.04668e-08	9.39976e-06	0.00014466	5.28276e-08	1.16836e-05	0.612855	5.83187e-05	0.000301924
pfam01402	Ribbon-helix-helix protein, copG family	0.000101903	6.90187e-08	1.22758e-05	0.000166364	1.31084e-07	1.84043e-05	0.612529	2.89534e-06	2.26946e-05
pfam04343	Protein of unknown function, DUF488	8.49859e-05	3.02709e-08	8.12981e-06	0.000138815	3.61768e-08	9.66852e-06	0.612224	8.50457e-05	0.000415383
pfam12990	Domain of unknonw function from B. Theta Gene description (DUF3874)	7.27031e-05	8.63014e-08	1.3727e-05	0.00011876	1.35395e-07	1.87045e-05	0.612187	3.67736e-08	4.48533e-07
pfam07690	Major Facilitator Superfamily	0.00309041	6.40381e-06	0.000118246	0.00505457	1.35936e-05	0.000187418	0.61141	0.000999001	0.00289612
pfam05036	Sporulation related domain	0.000185922	1.21841e-07	1.63104e-05	0.00030426	1.34718e-07	1.86576e-05	0.611062	0.000999001	0.00289612
pfam01266	FAD dependent oxidoreductase	0.00036018	2.02122e-07	2.10075e-05	0.000589577	3.55287e-07	3.02994e-05	0.610913	0.000999001	0.00289612
pfam05525	Branched-chain amino acid transport protein	0.000166411	8.68132e-08	1.37677e-05	0.000272435	1.08897e-07	1.67746e-05	0.610828	8.21598e-08	9.36797e-07
pfam04408	Helicase associated domain (HA2)	5.53094e-05	2.32333e-08	7.12234e-06	9.05922e-05	3.52826e-08	9.54827e-06	0.610531	2.44057e-05	0.000144338
pfam00532	Periplasmic binding proteins and sugar binding domain of LacI family	0.000203741	9.30137e-08	1.42508e-05	0.000334	1.99662e-07	2.27139e-05	0.610001	0.000999001	0.00289612
pfam01076	Plasmid recombination enzyme	0.000131384	6.37094e-08	1.17942e-05	0.000215816	1.3337e-07	1.85641e-05	0.608778	6.24198e-07	5.86319e-06
pfam00499	NADH-ubiquinone/plastoquinone oxidoreductase chain 6	5.67265e-05	1.77489e-08	6.2252e-06	9.34545e-05	2.50147e-08	8.03974e-06	0.606996	0.000308159	0.00125827
pfam00902	Sec-independent protein translocase protein (TatC)	9.77259e-05	2.50383e-08	7.39383e-06	0.000161004	3.62849e-08	9.68295e-06	0.606977	3.19064e-05	0.000180661
pfam02817	e3 binding domain	0.000118289	6.39918e-08	1.18203e-05	0.000195412	8.23985e-08	1.45916e-05	0.60533	9.47994e-10	1.6035e-08
pfam02086	D12 class N6 adenine-specific DNA methyltransferase	0.000153041	7.68789e-08	1.2956e-05	0.000253053	2.10851e-07	2.33417e-05	0.604778	1.47973e-06	1.26432e-05
pfam07748	Glycosyl hydrolases family 38 C-terminal domain	8.87321e-05	4.45416e-08	9.86166e-06	0.000146761	8.5517e-08	1.48652e-05	0.604601	7.1833e-05	0.000359027
pfam06463	Molybdenum Cofactor Synthesis C	9.84823e-05	2.78099e-08	7.79232e-06	0.000162931	3.35711e-08	9.3138e-06	0.604441	4.37993e-05	0.000238065
pfam00507	NADH-ubiquinone/plastoquinone oxidoreductase, chain 3	5.53515e-05	1.65795e-08	6.01663e-06	9.16358e-05	2.37989e-08	7.84193e-06	0.604037	0.000270437	0.00111868
pfam04552	Sigma-54, DNA binding domain	0.000114176	2.84663e-08	7.88375e-06	0.00018911	3.93066e-08	1.00781e-05	0.603757	1.37068e-06	1.18639e-05
pfam13899	Thioredoxin-like	5.69615e-05	2.35904e-08	7.17687e-06	9.43518e-05	4.92867e-08	1.12852e-05	0.603715	1.80165e-06	1.49705e-05
pfam05065	Phage capsid family	0.000119151	4.89785e-08	1.03412e-05	0.000197612	8.76536e-08	1.50498e-05	0.602953	3.07665e-07	3.11766e-06
pfam13602	Zinc-binding dehydrogenase	8.94553e-05	5.162e-08	1.06164e-05	0.000148481	9.16142e-08	1.5386e-05	0.602471	7.0912e-07	6.56523e-06
pfam00078	Reverse transcriptase (RNA-dependent DNA polymerase)	0.000327048	2.48143e-07	2.32765e-05	0.000543245	8.52022e-07	4.69213e-05	0.602027	0.000999001	0.00289612
pfam04074	Domain of unknown function (DUF386)	0.000122475	4.62061e-08	1.00442e-05	0.000203808	7.6878e-08	1.40944e-05	0.600934	2.80769e-08	3.46913e-07
pfam09681	N-terminal phage replisome organiser (Phage_rep_org_N)	5.00204e-05	2.84345e-08	7.87935e-06	8.34625e-05	5.13044e-08	1.15139e-05	0.599316	0.00132483	0.00371748
pfam02839	Carbohydrate binding domain	3.69886e-05	3.45389e-08	8.68404e-06	6.17567e-05	3.73465e-08	9.82357e-06	0.598941	0.00125459	0.00353683
pfam04963	Sigma-54 factor, core binding domain	0.000113829	2.83795e-08	7.87172e-06	0.000190114	4.0664e-08	1.02506e-05	0.59874	8.4075e-07	7.68753e-06
pfam05105	Bacteriophage holin family	9.66063e-05	4.9016e-08	1.03451e-05	0.000161606	8.38728e-08	1.47216e-05	0.59779	1.04398e-05	6.9677e-05
pfam02683	Cytochrome C biogenesis protein transmembrane region	0.000120923	3.49784e-08	8.73911e-06	0.000202596	4.65434e-08	1.09666e-05	0.596868	2.10031e-08	2.65937e-07
pfam01967	MoaC family	9.59581e-05	2.68181e-08	7.65211e-06	0.000160965	3.4537e-08	9.44685e-06	0.596143	3.57678e-05	0.000198302
pfam01883	Domain of unknown function DUF59	0.000165717	7.16783e-08	1.25101e-05	0.000278	1.03476e-07	1.63517e-05	0.596107	8.76535e-10	1.50173e-08
pfam05140	ResB-like family	7.14446e-05	2.9444e-08	8.01799e-06	0.000119967	5.27307e-08	1.16728e-05	0.595535	0.000539235	0.00204597
pfam01391	Collagen triple helix repeat (20 copies)	7.87503e-05	8.28868e-08	1.34527e-05	0.000132372	8.81881e-08	1.50956e-05	0.594918	6.61178e-05	0.000336389
pfam17132	Glyco_hydro_106 - alpha-L-rhamnosidase	7.76005e-05	6.27013e-08	1.17005e-05	0.000130951	5.84571e-07	3.88654e-05	0.59259	3.07493e-06	2.3879e-05
pfam12687	Protein of unknown function (DUF3801)	0.000135081	6.25103e-08	1.16827e-05	0.000228155	1.96131e-07	2.25122e-05	0.592057	3.91429e-07	3.86053e-06
pfam07523	Bacterial Ig-like domain (group 3)	7.25616e-05	4.78346e-08	1.02197e-05	0.000122684	9.89458e-08	1.59898e-05	0.591454	0.00022704	0.000965601
pfam13342	C-terminal repeat of topoisomerase	6.46431e-05	2.7283e-08	7.71816e-06	0.000109367	5.62617e-08	1.20573e-05	0.591067	6.42914e-07	6.01935e-06
pfam10415	Fumarase C C-terminus	0.000165334	4.82259e-08	1.02614e-05	0.000280104	1.15795e-07	1.72978e-05	0.590258	1.32481e-07	1.44608e-06
pfam03264	NapC/NirT cytochrome c family, N-terminal region	5.3831e-05	2.34577e-08	7.15665e-06	9.12972e-05	4.88628e-08	1.12366e-05	0.589624	6.0617e-05	0.000311879
pfam13408	Recombinase zinc beta ribbon domain	0.000490348	9.44077e-07	4.54016e-05	0.00083394	2.35012e-06	7.79273e-05	0.58799	0.000999001	0.00289612
pfam11941	Domain of unknown function (DUF3459)	5.86155e-05	4.45674e-08	9.86452e-06	9.98423e-05	5.57618e-08	1.20036e-05	0.587081	0.000332192	0.00134488
pfam12802	MarR family	0.000346151	2.32004e-07	2.25069e-05	0.00059026	3.69134e-07	3.08842e-05	0.586438	0.000999001	0.00289612
pfam14849	YidC periplasmic domain	5.67834e-05	1.49508e-08	5.71346e-06	9.69021e-05	2.53187e-08	8.08845e-06	0.585987	0.00025933	0.00107507
pfam01555	DNA methylase	0.00032052	1.63069e-07	1.88692e-05	0.000547273	9.66674e-07	4.99786e-05	0.585669	0.000999001	0.00289612
pfam05199	GMC oxidoreductase	3.54978e-05	1.92021e-08	6.47502e-06	6.07683e-05	3.22795e-08	9.13289e-06	0.58415	3.96159e-06	3.00025e-05
pfam00676	Dehydrogenase E1 component	0.000113504	6.19909e-08	1.16341e-05	0.000194361	9.66685e-08	1.58047e-05	0.583987	3.18548e-09	4.72663e-08
pfam13667	ThiC-associated domain	3.82541e-05	1.05468e-08	4.79875e-06	6.55783e-05	1.31784e-08	5.83547e-06	0.583335	4.40329e-05	0.000239139
pfam10771	Winged helix-turn-helix domain (DUF2582)	5.05823e-05	2.43022e-08	7.28433e-06	8.67834e-05	5.36355e-08	1.17726e-05	0.582857	1.53979e-06	1.30724e-05
pfam07882	L-fucose isomerase, second N-terminal domain	3.79994e-05	1.02343e-08	4.72711e-06	6.53081e-05	1.44215e-08	6.1045e-06	0.581849	0.00123949	0.00349869
pfam02133	Permease for cytosine/purines, uracil, thiamine, allantoin	0.000103945	4.29106e-08	9.67942e-06	0.000178677	7.41888e-08	1.38457e-05	0.581746	1.06532e-11	2.41696e-10
pfam06826	Predicted Permease Membrane Region	0.000118142	5.59649e-08	1.10541e-05	0.000203083	1.23265e-07	1.78469e-05	0.581743	5.12568e-14	1.64602e-12
pfam05504	Spore germination B3/ GerAC like, C-terminal	3.48102e-05	3.21412e-08	8.37719e-06	5.98531e-05	5.21317e-08	1.16063e-05	0.581594	0.00140006	0.00390714
pfam03319	Ethanolamine utilisation protein EutN/carboxysome	4.87173e-05	1.79402e-08	6.25865e-06	8.38343e-05	2.76615e-08	8.45439e-06	0.581114	9.93732e-05	0.000470497
pfam12800	4Fe-4S binding domain	0.000117916	1.56799e-07	1.85029e-05	0.000203234	3.78714e-07	3.12824e-05	0.580196	6.33287e-12	1.47194e-10
pfam04018	Domain of unknown function (DUF368)	6.4954e-05	2.15986e-08	6.86721e-06	0.000112251	3.07448e-08	8.91314e-06	0.57865	1.07351e-05	7.13607e-05
pfam01566	Natural resistance-associated macrophage protein	0.00013343	5.75509e-08	1.12097e-05	0.000231234	8.16426e-08	1.45246e-05	0.577033	1.62764e-09	2.58226e-08
pfam07332	Putative Actinobacterial Holin-X, holin superfamily III	3.74002e-05	1.06948e-08	4.83229e-06	6.48198e-05	1.54065e-08	6.30953e-06	0.576988	0.000112488	0.000523638
pfam00989	PAS fold	0.000216867	1.80966e-07	1.98777e-05	0.000376163	3.1321e-07	2.84487e-05	0.576525	0.000999001	0.00289612
pfam14193	Domain of unknown function (DUF4315)	6.86161e-05	2.799e-08	7.81751e-06	0.000119017	8.74346e-08	1.50309e-05	0.576522	1.18424e-05	7.80271e-05
pfam07881	L-fucose isomerase, first N-terminal domain	3.88222e-05	1.05575e-08	4.80117e-06	6.74964e-05	1.53966e-08	6.3075e-06	0.575174	0.000691805	0.00252539
pfam08240	Alcohol dehydrogenase GroES-like domain	0.000669459	7.15139e-07	3.9515e-05	0.00116549	1.57261e-06	6.37463e-05	0.574399	0.000999001	0.00289612
pfam00999	Sodium/hydrogen exchanger family	0.000440725	1.52719e-07	1.82605e-05	0.000767607	2.36851e-07	2.4739e-05	0.574155	0.000999001	0.00289612
pfam02347	Glycine cleavage system P-protein	7.93232e-05	2.85983e-08	7.90201e-06	0.000138325	3.84721e-08	9.97051e-06	0.573457	1.35623e-09	2.1989e-08
pfam04984	Phage tail sheath protein	6.08054e-05	2.62037e-08	7.56395e-06	0.000106147	4.453e-08	1.07268e-05	0.57284	2.61046e-06	2.08568e-05
pfam02055	O-Glycosyl hydrolase family 30	4.35422e-05	1.52273e-08	5.76605e-06	7.61003e-05	3.42014e-08	9.40084e-06	0.572168	9.91248e-05	0.00046999
pfam07702	UTRA domain	0.000426694	5.77349e-07	3.55048e-05	0.000745753	9.22504e-07	4.88235e-05	0.572166	0.000999001	0.00289612
pfam02633	Creatinine amidohydrolase	6.21622e-05	2.52226e-08	7.421e-06	0.000109195	4.06125e-08	1.02441e-05	0.56928	3.08294e-08	3.79513e-07
pfam03741	Integral membrane protein TerC family	0.000126018	5.252e-08	1.07085e-05	0.000223142	8.11796e-08	1.44833e-05	0.564742	1.1358e-09	1.87348e-08
pfam00719	Inorganic pyrophosphatase	7.66002e-05	2.72191e-08	7.7091e-06	0.000135725	5.37534e-08	1.17855e-05	0.564379	0.00112583	0.00320923
pfam06605	Prophage endopeptidase tail	5.7117e-05	2.98117e-08	8.0679e-06	0.000101304	5.67992e-08	1.21148e-05	0.563816	0.000686524	0.00250887
pfam02230	Phospholipase/Carboxylesterase	7.16882e-05	3.39038e-08	8.60382e-06	0.000127185	7.43712e-08	1.38627e-05	0.563652	0.000784881	0.00282177
pfam13616	PPIC-type PPIASE domain	0.000127418	4.86277e-08	1.03041e-05	0.000226389	6.79452e-08	1.32502e-05	0.562829	5.69879e-10	1.00751e-08
pfam13410	Glutathione S-transferase, C-terminal domain	3.7332e-05	3.28356e-08	8.4672e-06	6.64056e-05	3.23047e-08	9.13645e-06	0.562182	1.14974e-05	7.59724e-05
pfam00210	Ferritin-like domain	0.000238231	1.12445e-07	1.56689e-05	0.000424025	1.23424e-07	1.78585e-05	0.561832	0.000999001	0.00289612
pfam03883	Protein of unknown function (DUF328)	0.00012023	3.03287e-08	8.13756e-06	0.000214277	3.4507e-08	9.44274e-06	0.561096	3.59351e-08	4.39112e-07
pfam00874	PRD domain	0.000572496	1.54126e-06	5.80103e-05	0.00102108	3.76136e-06	9.85864e-05	0.560676	0.000999001	0.00289612
pfam01120	Alpha-L-fucosidase	0.000140582	1.05871e-07	1.52039e-05	0.000251193	2.56403e-07	2.57398e-05	0.559658	0.000999001	0.00289612
pfam03446	NAD binding domain of 6-phosphogluconate dehydrogenase	0.000225602	1.13508e-07	1.57427e-05	0.000403402	1.42723e-07	1.9204e-05	0.559249	0.000999001	0.00289612
pfam08769	Sporulation initiation factor Spo0A C terminal	0.000107432	9.21026e-08	1.41809e-05	0.000192304	1.34391e-07	1.8635e-05	0.558658	1.14319e-08	1.55404e-07
pfam12930	Family of unknown function (DUF3836)	3.41697e-05	1.59507e-08	5.90143e-06	6.11949e-05	4.20338e-08	1.04218e-05	0.558375	8.64414e-07	7.84993e-06
pfam11412	Disulphide bond corrector protein DsbC	5.2265e-05	1.49093e-08	5.70554e-06	9.39811e-05	2.52136e-08	8.07165e-06	0.556123	5.44305e-07	5.16891e-06
pfam10604	Polyketide cyclase / dehydrase and lipid transport	3.58393e-05	2.65835e-08	7.61856e-06	6.48184e-05	3.24511e-08	9.15713e-06	0.552918	0.000175919	0.000768842
pfam01597	Glycine cleavage H-protein	9.4842e-05	3.25372e-08	8.42863e-06	0.000171614	4.24421e-08	1.04723e-05	0.552647	2.03487e-08	2.59132e-07
pfam12846	AAA-like domain	0.000120546	4.98779e-08	1.04357e-05	0.000218257	1.36881e-07	1.88068e-05	0.552313	1.90694e-11	4.14037e-10
pfam03548	Outer membrane lipoprotein carrier protein LolA	4.3469e-05	1.791e-08	6.25338e-06	7.89163e-05	2.99607e-08	8.79874e-06	0.550823	0.000176628	0.000770929
pfam03413	Peptidase propeptide and YPEB domain	8.40596e-05	4.37215e-08	9.77045e-06	0.000152941	8.43322e-08	1.47619e-05	0.54962	4.89892e-07	4.71961e-06
pfam04070	Domain of unknown function (DUF378)	5.33695e-05	1.58902e-08	5.89022e-06	9.71267e-05	2.26664e-08	7.65308e-06	0.549483	0.00079908	0.00286198
pfam13730	Helix-turn-helix domain	8.2996e-05	7.18572e-08	1.25257e-05	0.000151081	9.64309e-08	1.57853e-05	0.54935	2.74961e-06	2.17853e-05
pfam03972	MmgE/PrpD family	3.62054e-05	1.58955e-08	5.89121e-06	6.61205e-05	3.55063e-08	9.5785e-06	0.547567	5.54684e-05	0.000288968
pfam01258	Prokaryotic dksA/traR C4-type zinc finger	8.56197e-05	3.80756e-08	9.11781e-06	0.000156474	4.88967e-08	1.12405e-05	0.547181	1.15064e-11	2.55813e-10
pfam02566	OsmC-like protein	0.000107968	6.61131e-08	1.20146e-05	0.000197368	9.00311e-08	1.52525e-05	0.54704	6.8082e-10	1.19098e-08
pfam07969	Amidohydrolase family	0.000196459	1.65589e-07	1.90144e-05	0.000361294	2.3421e-07	2.46007e-05	0.543766	0.000999001	0.00289612
pfam10459	Peptidase S46	4.95666e-05	2.23532e-08	6.98613e-06	9.11575e-05	4.99881e-08	1.13652e-05	0.543747	1.09172e-07	1.20351e-06
pfam02897	Prolyl oligopeptidase, N-terminal beta-propeller domain	4.08885e-05	1.59015e-08	5.89232e-06	7.53009e-05	2.39246e-08	7.86261e-06	0.543002	1.30314e-05	8.44302e-05
pfam00873	AcrB/AcrD/AcrF family	0.000419892	4.53158e-07	3.14552e-05	0.000775431	1.06272e-06	5.24026e-05	0.541495	0.000999001	0.00289612
pfam15738	Bacterial toxin of type II toxin-antitoxin system, YafQ	7.75004e-05	4.12575e-08	9.49115e-06	0.000143161	1.01418e-07	1.61883e-05	0.541349	0.000315942	0.00128768
pfam09546	Stage III sporulation protein AE (spore_III_AE)	4.03918e-05	9.95752e-09	4.66276e-06	7.46948e-05	1.57628e-08	6.38206e-06	0.540758	0.000508232	0.00194723
pfam04390	Lipopolysaccharide-assembly	5.01731e-05	1.34249e-08	5.41405e-06	9.28462e-05	2.53587e-08	8.09483e-06	0.540389	0.000107249	0.000503483
pfam10662	Ethanolamine utilisation - propanediol utilisation	3.97723e-05	1.32914e-08	5.38707e-06	7.3695e-05	2.5508e-08	8.11863e-06	0.539688	0.000156069	0.000687515
pfam10145	Phage-related minor tail protein	0.000105981	4.51149e-08	9.92492e-06	0.000196635	6.89976e-08	1.33525e-05	0.538973	1.91215e-11	4.14037e-10
pfam01578	Cytochrome C assembly protein	0.000125266	6.02704e-08	1.14715e-05	0.000233466	1.16663e-07	1.73625e-05	0.536547	1.14746e-12	3.01489e-11
pfam03649	Uncharacterised protein family (UPF0014)	5.94271e-05	1.71042e-08	6.11108e-06	0.00011076	3.03563e-08	8.85664e-06	0.536538	8.3525e-06	5.7859e-05
pfam00107	Zinc-binding dehydrogenase	0.000573141	6.23216e-07	3.68881e-05	0.00106881	1.39755e-06	6.00935e-05	0.536244	0.000999001	0.00289612
pfam01977	3-octaprenyl-4-hydroxybenzoate carboxy-lyase	6.77431e-05	2.15465e-08	6.85892e-06	0.000126369	4.02894e-08	1.02033e-05	0.536075	2.57106e-08	3.20656e-07
pfam00324	Amino acid permease	0.000260111	3.30648e-07	2.68689e-05	0.000485226	6.33372e-07	4.04552e-05	0.536061	0.000999001	0.00289612
pfam03328	HpcH/HpaI aldolase/citrate lyase family	9.08663e-05	5.15151e-08	1.06056e-05	0.00016968	7.14026e-08	1.35832e-05	0.535516	4.15675e-11	8.68922e-10
pfam06094	Gamma-glutamyl cyclotransferase, AIG2-like	4.72201e-05	1.83474e-08	6.32929e-06	8.8422e-05	3.41947e-08	9.39992e-06	0.534031	4.2897e-06	3.21846e-05
pfam04657	Putative inner membrane exporter, YdcZ	6.46089e-05	3.1554e-08	8.30032e-06	0.00012132	4.27804e-08	1.0514e-05	0.53255	9.57632e-07	8.61408e-06
pfam04223	Citrate lyase, alpha subunit (CitF)	3.76555e-05	1.77481e-08	6.22506e-06	7.07459e-05	2.61949e-08	8.22722e-06	0.532264	0.000252482	0.00105425
pfam06824	Protein of unknown function (DUF1237)	5.02597e-05	1.94601e-08	6.51839e-06	9.45631e-05	3.56835e-08	9.60237e-06	0.531494	2.15804e-05	0.000129823
pfam04233	Phage Mu protein F like protein	7.39117e-05	3.32086e-08	8.51515e-06	0.000139087	4.366e-08	1.06215e-05	0.531406	3.54495e-10	6.45612e-09
pfam01244	Membrane dipeptidase (Peptidase family M19)	6.81556e-05	2.33933e-08	7.14682e-06	0.000128486	3.33e-08	9.27613e-06	0.53045	4.19802e-08	5.05546e-07
pfam02467	Transcription factor WhiB	5.85337e-05	7.37528e-08	1.26898e-05	0.00011043	1.54372e-07	1.99724e-05	0.530052	0.00099255	0.00289612
pfam03633	Glycosyl hydrolase family 65, C-terminal domain	5.0841e-05	2.51235e-08	7.40641e-06	9.61046e-05	3.99675e-08	1.01624e-05	0.529017	0.00173394	0.00473746
pfam03932	CutC family	8.70021e-05	2.43455e-08	7.29083e-06	0.000164931	3.03148e-08	8.85059e-06	0.527505	3.81992e-10	6.90019e-09
pfam00083	Sugar (and other) transporter	0.000248878	2.28992e-07	2.23603e-05	0.000472816	4.57145e-07	3.43694e-05	0.526373	0.000999001	0.00289612
pfam02321	Outer membrane efflux protein	0.000530706	1.05693e-06	4.80385e-05	0.00100827	2.48408e-06	8.01175e-05	0.526351	0.000999001	0.00289612
pfam03605	Anaerobic c4-dicarboxylate membrane transporter	8.06462e-05	3.14172e-08	8.2823e-06	0.000153434	1.22103e-07	1.77627e-05	0.525607	8.62207e-07	7.84059e-06
pfam00359	Phosphoenolpyruvate-dependent sugar phosphotransferase system, EIIA 2	0.000665299	1.43626e-06	5.59995e-05	0.00126636	4.43913e-06	0.000107101	0.525364	0.000999001	0.00289612
pfam03636	Glycosyl hydrolase family 65, N-terminal domain	5.72192e-05	2.93449e-08	8.00449e-06	0.000108933	4.65779e-08	1.09707e-05	0.52527	0.000373355	0.0014924
pfam01209	ubiE/COQ5 methyltransferase family	7.55826e-05	1.97725e-08	6.5705e-06	0.000143917	3.25946e-08	9.17736e-06	0.52518	9.70745e-07	8.69672e-06
pfam03837	RecT family	4.52525e-05	2.20251e-08	6.93468e-06	8.67092e-05	2.77858e-08	8.47337e-06	0.521888	6.19325e-06	4.47006e-05
pfam02678	Pirin	6.90251e-05	3.30784e-08	8.49844e-06	0.000132285	4.08575e-08	1.0275e-05	0.521789	4.19404e-12	9.95701e-11
pfam01773	Na+ dependent nucleoside transporter N-terminus	5.5061e-05	2.29568e-08	7.07984e-06	0.000106124	4.43774e-08	1.07084e-05	0.518838	3.71338e-08	4.52097e-07
pfam00309	Sigma-54 factor, Activator interacting domain (AID)	9.45351e-05	2.55587e-08	7.47028e-06	0.000183142	3.68499e-08	9.75805e-06	0.516183	1.76572e-09	2.77483e-08
pfam06686	Stage III sporulation protein AC/AD protein family	7.76316e-05	3.66109e-08	8.94072e-06	0.000150553	6.19233e-08	1.26494e-05	0.515643	2.88618e-07	2.94259e-06
pfam12667	NigD-like protein	4.74468e-05	2.42633e-08	7.2785e-06	9.20629e-05	5.67751e-08	1.21122e-05	0.515374	1.13268e-08	1.54291e-07
pfam07662	Na+ dependent nucleoside transporter C-terminus	5.54927e-05	2.29945e-08	7.08565e-06	0.000107766	4.4853e-08	1.07656e-05	0.514939	2.29685e-08	2.8917e-07
pfam04198	Putative sugar-binding domain	0.000110274	7.26252e-08	1.25925e-05	0.0002142	1.21727e-07	1.77353e-05	0.514818	2.60585e-11	5.53425e-10
pfam01127	Succinate dehydrogenase/Fumarate reductase transmembrane subunit	4.96819e-05	2.03845e-08	6.67141e-06	9.73064e-05	3.54466e-08	9.57043e-06	0.510571	4.15485e-05	0.000228069
pfam03928	Haem-degrading	3.47914e-05	1.02937e-08	4.74081e-06	6.82028e-05	2.0226e-08	7.22936e-06	0.510117	2.56834e-05	0.000151355
pfam14285	Domain of unknown function (DUF4367)	4.40235e-05	2.56192e-08	7.47911e-06	8.63514e-05	5.36642e-08	1.17757e-05	0.509818	8.18261e-05	0.000403512
pfam11007	Spore coat associated protein JA (CotJA)	4.26773e-05	1.12324e-08	4.95226e-06	8.38074e-05	2.0559e-08	7.28863e-06	0.509231	3.4858e-05	0.000193581
pfam03845	Spore germination protein	4.29093e-05	4.44131e-08	9.84743e-06	8.42862e-05	7.24719e-08	1.36845e-05	0.50909	1.28925e-05	8.36116e-05
pfam13154	Protein of unknown function (DUF3991)	8.36153e-05	4.92228e-08	1.03669e-05	0.000164264	1.08225e-07	1.67228e-05	0.509028	2.6529e-10	4.95365e-09
pfam13378	Enolase C-terminal domain-like	0.000182486	1.58059e-07	1.85771e-05	0.000359604	2.63746e-07	2.61058e-05	0.507463	0.000999001	0.00289612
pfam07610	Protein of unknown function (DUF1573)	7.80704e-05	5.34026e-08	1.07981e-05	0.000154098	1.36109e-07	1.87538e-05	0.506627	5.42065e-14	1.71588e-12
pfam00269	Small, acid-soluble spore proteins, alpha/beta type	8.84797e-05	6.78605e-08	1.21724e-05	0.000176076	1.08715e-07	1.67606e-05	0.502508	7.58511e-09	1.07052e-07
pfam03419	Sporulation factor SpoIIGA	4.07973e-05	9.99393e-09	4.67127e-06	8.12137e-05	1.67239e-08	6.57375e-06	0.502346	9.29053e-05	0.000441762
pfam12728	Helix-turn-helix domain	0.000565656	9.22356e-07	4.48763e-05	0.00112717	2.60675e-06	8.20718e-05	0.501839	0.000999001	0.00289612
pfam05430	S-adenosyl-L-methionine-dependent methyltransferase	3.36699e-05	1.16973e-08	5.05371e-06	6.72624e-05	1.65624e-08	6.54193e-06	0.500575	1.23102e-06	1.07957e-05
pfam03616	Sodium/glutamate symporter	8.2445e-05	6.29976e-08	1.17281e-05	0.00016473	1.98779e-07	2.26636e-05	0.500485	9.62962e-12	2.20732e-10
pfam05866	Endodeoxyribonuclease RusA	4.68825e-05	2.09094e-08	6.75675e-06	9.37207e-05	3.35521e-08	9.31118e-06	0.500237	5.96515e-05	0.000307626
pfam01557	Fumarylacetoacetate (FAA) hydrolase family	0.000122943	4.40075e-08	9.80236e-06	0.000245885	9.84769e-08	1.59519e-05	0.500003	0.000999001	0.00289612
pfam09548	Stage III sporulation protein AB (spore_III_AB)	3.76855e-05	8.89741e-09	4.40757e-06	7.54955e-05	1.60537e-08	6.44069e-06	0.499175	0.000135353	0.000615445
pfam01204	Trehalase	2.98912e-05	9.61744e-09	4.58244e-06	5.99099e-05	2.24567e-08	7.61759e-06	0.498936	3.64043e-06	2.77836e-05
pfam07454	Stage II sporulation protein P (SpoIIP)	4.47009e-05	1.25689e-08	5.23861e-06	8.97371e-05	1.88942e-08	6.98729e-06	0.498132	4.48162e-05	0.000242798
pfam04865	Baseplate J-like protein	6.89638e-05	3.14535e-08	8.28708e-06	0.000138636	7.81691e-08	1.42122e-05	0.497443	5.33367e-10	9.50544e-09
pfam13525	Outer membrane lipoprotein	6.34535e-05	2.10884e-08	6.78562e-06	0.000127739	4.15777e-08	1.03651e-05	0.496743	5.67881e-08	6.69318e-07
pfam12685	SpoIIIAH-like protein	4.09614e-05	9.67401e-09	4.5959e-06	8.24661e-05	1.64441e-08	6.51853e-06	0.496706	5.47146e-05	0.000286162
pfam01315	Aldehyde oxidase and xanthine dehydrogenase, a/b hammerhead domain	9.96805e-05	1.11805e-07	1.56242e-05	0.000200897	1.2605e-07	1.80475e-05	0.496177	2.58605e-14	8.68213e-13
pfam12821	Threonine/Serine exporter, ThrE	0.000171524	5.14177e-08	1.05956e-05	0.000346466	7.20578e-08	1.36454e-05	0.495067	0.000999001	0.00289612
pfam15714	Stage V sporulation protein T C-terminal, transcription factor	4.40436e-05	1.15111e-08	5.01333e-06	8.90548e-05	2.93618e-08	8.71035e-06	0.494568	2.45143e-05	0.000144851
pfam06293	Lipopolysaccharide kinase (Kdo/WaaP) family	4.09398e-05	1.47692e-08	5.67866e-06	8.2797e-05	2.53522e-08	8.09379e-06	0.494461	4.40457e-08	5.27552e-07
pfam04879	Molybdopterin oxidoreductase Fe4S4 domain	0.000217272	3.06609e-07	2.58738e-05	0.000439661	9.66595e-07	4.99766e-05	0.494181	0.000999001	0.00289612
pfam07451	Stage V sporulation protein AD (SpoVAD)	4.4917e-05	1.25382e-08	5.23221e-06	9.09165e-05	1.92972e-08	7.06141e-06	0.494046	1.8833e-05	0.00011722
pfam06458	MucBP domain	5.88536e-05	5.99144e-08	1.14375e-05	0.000119395	2.05911e-07	2.30666e-05	0.492933	0.000612965	0.00229817
pfam08707	Primase C terminal 2 (PriCT-2)	3.22307e-05	1.3045e-08	5.3369e-06	6.53969e-05	2.97483e-08	8.7675e-06	0.492847	1.47066e-06	1.25981e-05
pfam12974	ABC transporter, phosphonate, periplasmic substrate-binding protein	8.19667e-05	2.25206e-08	7.01225e-06	0.000166496	4.08732e-07	3.24985e-05	0.492304	9.86469e-08	1.11144e-06
pfam06486	Protein of unknown function (DUF1093)	3.75746e-05	5.2232e-08	1.06791e-05	7.64589e-05	5.84794e-08	1.22927e-05	0.491436	0.000231534	0.0009822
pfam12771	Starch-binding associating with outer membrane	5.67581e-05	4.70861e-08	1.01394e-05	0.000115612	9.79487e-08	1.5909e-05	0.490935	1.33613e-10	2.58193e-09
pfam01799	[2Fe-2S] binding domain	0.000100671	1.11239e-07	1.55846e-05	0.000205731	1.23092e-07	1.78345e-05	0.489335	2.24699e-15	8.68414e-14
pfam13702	Lysozyme-like	6.76079e-05	3.53489e-08	8.78527e-06	0.000138205	1.01811e-07	1.62197e-05	0.489185	1.43868e-09	2.31562e-08
pfam04466	Phage terminase large subunit	4.03869e-05	1.80421e-08	6.2764e-06	8.26402e-05	2.51669e-08	8.06416e-06	0.488708	3.45028e-06	2.65458e-05
pfam04773	FecR protein	0.000291773	1.01667e-06	4.71147e-05	0.000597551	2.50067e-06	8.03846e-05	0.488281	0.000999001	0.00289612
pfam06738	Putative threonine/serine exporter	0.000174891	5.3515e-08	1.08095e-05	0.000358448	8.25651e-08	1.46064e-05	0.48791	0.000999001	0.00289612
pfam03862	SpoVA protein	8.84399e-05	4.59015e-08	1.00111e-05	0.000181338	7.58017e-08	1.39954e-05	0.487706	8.88056e-10	1.51367e-08
pfam14195	Domain of unknown function (DUF4316)	5.62141e-05	2.06929e-08	6.72168e-06	0.000115731	7.8759e-08	1.42658e-05	0.485731	2.41385e-08	3.02183e-07
pfam01923	Cobalamin adenosyltransferase	8.13423e-05	2.66714e-08	7.63115e-06	0.000167857	4.55258e-08	1.08461e-05	0.484593	3.69109e-12	8.88996e-11
pfam02322	Cytochrome bd terminal oxidase subunit II	8.93307e-05	2.49098e-08	7.37484e-06	0.000184447	4.65005e-08	1.09616e-05	0.484317	1.74631e-11	3.83119e-10
pfam12867	DinB superfamily	2.67265e-05	1.67251e-08	6.04298e-06	5.52427e-05	3.40399e-08	9.37862e-06	0.483802	1.64875e-05	0.000104281
pfam02954	Bacterial regulatory protein, Fis family	0.000357176	3.74834e-07	2.8608e-05	0.000738317	1.20481e-06	5.57961e-05	0.48377	0.000999001	0.00289612
pfam01810	LysE type translocator	0.000173831	1.54503e-07	1.83669e-05	0.000359844	3.16644e-07	2.86042e-05	0.483074	0.000999001	0.00289612
pfam00317	Ribonucleotide reductase, all-alpha domain	0.000125683	3.78867e-08	9.09517e-06	0.000260294	4.46031e-08	1.07356e-05	0.48285	1.06915e-14	3.82102e-13
pfam03417	Acyl-coenzyme A:6-aminopenicillanic acid acyl-transferase	3.35042e-05	1.16794e-08	5.04984e-06	6.94248e-05	2.46924e-08	7.98777e-06	0.482597	4.54772e-07	4.42615e-06
pfam00296	Luciferase-like monooxygenase	0.000116807	2.45355e-07	2.31454e-05	0.000242375	3.98746e-07	3.20991e-05	0.481925	1.71117e-18	9.55872e-17
pfam01654	Cytochrome bd terminal oxidase subunit I	8.81447e-05	2.44752e-08	7.31021e-06	0.000183117	4.59855e-08	1.09007e-05	0.481357	6.43373e-12	1.49017e-10
pfam01583	Adenylylsulphate kinase	3.49125e-05	1.03503e-08	4.75383e-06	7.27003e-05	2.02796e-08	7.23893e-06	0.480224	1.13141e-06	9.97478e-06
pfam08338	Domain of unknown function (DUF1731)	2.79516e-05	7.62356e-09	4.07987e-06	5.82518e-05	1.27374e-08	5.737e-06	0.479841	2.0752e-06	1.69887e-05
pfam03418	Germination protease	4.01203e-05	9.41766e-09	4.5346e-06	8.37797e-05	1.69262e-08	6.6134e-06	0.478879	1.66887e-05	0.000105454
pfam12652	CotJB protein	4.38717e-05	1.16478e-08	5.04301e-06	9.17884e-05	2.26504e-08	7.65036e-06	0.477965	2.7549e-06	2.18012e-05
pfam01384	Phosphate transporter family	0.00011371	3.61422e-08	8.88331e-06	0.000238499	6.11117e-08	1.25663e-05	0.476772	6.56466e-14	2.0584e-12
pfam03632	Glycosyl hydrolase family 65 central catalytic domain	5.66625e-05	2.92662e-08	7.99375e-06	0.000118881	5.16504e-08	1.15526e-05	0.476633	4.50438e-06	3.36015e-05
pfam01144	Coenzyme A transferase	0.000108739	1.31948e-07	1.69734e-05	0.000228821	1.96909e-07	2.25568e-05	0.475213	3.3715e-16	1.43155e-14
pfam13088	BNR repeat-like domain	7.9971e-05	5.48909e-08	1.09476e-05	0.000168842	1.01756e-07	1.62153e-05	0.473644	2.23759e-11	4.79814e-10
pfam07873	YabP family	7.95636e-05	3.71479e-08	9.00605e-06	0.000168047	6.42294e-08	1.28828e-05	0.47346	1.30271e-09	2.1277e-08
pfam00959	Phage lysozyme	2.61828e-05	1.05844e-08	4.80729e-06	5.54129e-05	2.21839e-08	7.57118e-06	0.472503	7.37668e-07	6.78231e-06
pfam02515	CoA-transferase family III	8.13658e-05	1.11461e-07	1.56002e-05	0.000172288	1.79305e-07	2.15249e-05	0.472267	2.18913e-12	5.4299e-11
pfam00268	Ribonucleotide reductase, small chain	0.000111083	4.33756e-08	9.73173e-06	0.000235442	6.49924e-08	1.29591e-05	0.471809	1.36802e-12	3.52474e-11
pfam13462	Thioredoxin	5.07444e-05	2.20693e-08	6.94162e-06	0.000107564	4.45044e-08	1.07237e-05	0.471759	2.73305e-09	4.10108e-08
pfam13624	SurA N-terminal domain	6.08921e-05	2.45576e-08	7.32251e-06	0.000129146	4.63496e-08	1.09438e-05	0.471499	5.85393e-06	4.23435e-05
pfam00941	FAD binding domain in molybdopterin dehydrogenase	6.91646e-05	5.16509e-08	1.06196e-05	0.000146781	6.7375e-08	1.31945e-05	0.471211	3.96878e-12	9.49001e-11
pfam02867	Ribonucleotide reductase, barrel domain	0.000149491	4.79197e-08	1.02288e-05	0.000317891	5.95641e-08	1.24061e-05	0.470258	0.000999001	0.00289612
pfam02056	Family 4 glycosyl hydrolase	9.58748e-05	7.28252e-08	1.26098e-05	0.000204787	1.14517e-07	1.7202e-05	0.468168	1.2875e-10	2.49521e-09
pfam11975	Family 4 glycosyl hydrolase C-terminal domain	9.70512e-05	7.44682e-08	1.27512e-05	0.000207351	1.16603e-07	1.7358e-05	0.468053	1.63986e-10	3.14146e-09
pfam14191	YodL-like	5.57835e-05	2.6372e-08	7.5882e-06	0.000119486	8.19915e-08	1.45556e-05	0.466861	1.56437e-09	2.49464e-08
pfam02391	MoaE protein	4.18391e-05	1.68031e-08	6.05706e-06	8.97257e-05	2.9254e-08	8.69435e-06	0.4663	2.52548e-06	2.02265e-05
pfam04143	Sulphur transport	5.29885e-05	2.37924e-08	7.20753e-06	0.000113664	4.12677e-08	1.03264e-05	0.466184	7.6626e-08	8.79735e-07
pfam11700	Vacuole effluxer Atg22 like	4.47846e-05	1.76912e-08	6.21507e-06	9.61491e-05	2.69472e-08	8.34452e-06	0.465783	4.93228e-06	3.63493e-05
pfam14287	Domain of unknown function (DUF4368)	0.000167921	2.6891e-07	2.4231e-05	0.000361474	6.04013e-07	3.95064e-05	0.464544	0.000999001	0.00289612
pfam10518	TAT (twin-arginine translocation) pathway signal sequence	9.9364e-05	1.34671e-07	1.71477e-05	0.000214164	5.09636e-07	3.6289e-05	0.463963	3.5349e-13	9.83182e-12
pfam03830	PTS system sorbose subfamily IIB component	0.00027889	4.99917e-07	3.30382e-05	0.000602035	1.49901e-06	6.22367e-05	0.463246	0.000999001	0.00289612
pfam00158	Sigma-54 interaction domain	0.000484079	6.97265e-07	3.90181e-05	0.00104518	1.99467e-06	7.17926e-05	0.463153	0.000999001	0.00289612
pfam12670	Protein of unknown function (DUF3792)	3.72675e-05	8.93577e-09	4.41706e-06	8.10508e-05	2.30898e-08	7.72423e-06	0.459804	1.97542e-05	0.000120583
pfam03323	Bacillus/Clostridium GerA spore germination protein	6.64025e-05	4.6717e-08	1.00996e-05	0.000144553	9.08821e-08	1.53244e-05	0.459363	2.85725e-10	5.29065e-09
pfam05960	Bacterial protein of unknown function (DUF885)	3.90697e-05	1.26673e-08	5.25907e-06	8.51434e-05	5.37855e-08	1.1789e-05	0.45887	2.65629e-05	0.000155658
pfam06271	RDD family	0.000124244	6.63061e-08	1.20322e-05	0.000270822	1.30709e-07	1.8378e-05	0.458768	2.14008e-10	4.0415e-09
pfam07396	Phosphate-selective porin O and P	5.86139e-05	4.04818e-08	9.4015e-06	0.000127871	9.7598e-08	1.58805e-05	0.458381	5.87505e-15	2.19405e-13
pfam05067	Manganese containing catalase	7.04073e-05	2.89459e-08	7.94989e-06	0.000154532	5.36903e-08	1.17786e-05	0.455616	6.45043e-10	1.13737e-08
pfam06983	3-demethylubiquinone-9 3-methyltransferase	3.47829e-05	1.63448e-08	5.97389e-06	7.63452e-05	4.67364e-08	1.09893e-05	0.4556	1.69246e-06	1.41695e-05
pfam00355	Rieske [2Fe-2S] domain	8.29954e-05	7.80732e-08	1.30562e-05	0.000182371	8.37593e-08	1.47116e-05	0.455092	7.83494e-14	2.3891e-12
pfam04608	Phosphatidylglycerophosphatase A	5.48243e-05	1.69075e-08	6.07585e-06	0.000120649	3.05053e-08	8.87835e-06	0.454411	2.09923e-08	2.65937e-07
pfam08348	YheO-like PAS domain	6.52997e-05	2.93931e-08	8.01107e-06	0.000143749	5.88189e-08	1.23283e-05	0.454263	2.90612e-12	7.10232e-11
pfam06857	Malonate decarboxylase delta subunit (MdcD)	3.55018e-05	1.56801e-08	5.85116e-06	7.81665e-05	2.78356e-08	8.48096e-06	0.454182	6.46025e-07	6.03377e-06
pfam04131	Putative N-acetylmannosamine-6-phosphate epimerase	6.53335e-05	2.21121e-08	6.94836e-06	0.000144248	5.05777e-08	1.1432e-05	0.452926	3.34532e-09	4.95274e-08
pfam09551	Stage II sporulation protein R (spore_II_R)	3.08672e-05	7.4842e-09	4.04241e-06	6.83906e-05	1.48171e-08	6.18766e-06	0.451337	3.05945e-05	0.000175087
pfam01470	Pyroglutamyl peptidase	5.15095e-05	2.142e-08	6.83876e-06	0.000114372	3.77897e-08	9.88169e-06	0.450367	2.32381e-06	1.8727e-05
pfam03613	PTS system mannose/fructose/sorbose family IID component	0.000266574	4.57038e-07	3.15896e-05	0.000592496	1.48544e-06	6.19543e-05	0.449917	0.000999001	0.00289612
pfam00393	6-phosphogluconate dehydrogenase, C-terminal domain	9.02203e-05	3.43592e-08	8.66142e-06	0.000200821	6.57712e-08	1.30365e-05	0.449258	1.17469e-13	3.53335e-12
pfam03609	PTS system sorbose-specific iic component	0.000264619	4.49511e-07	3.13284e-05	0.000589185	1.48063e-06	6.1854e-05	0.449127	0.000999001	0.00289612
pfam08401	Domain of unknown function (DUF1738)	4.53124e-05	2.15255e-08	6.85557e-06	0.00010093	6.30364e-08	1.27626e-05	0.448949	9.21836e-09	1.28198e-07
pfam17162	DUF5118 - Domain of unknown function (DUF5118)	3.83693e-05	3.74358e-08	9.04089e-06	8.54961e-05	1.17921e-07	1.74558e-05	0.448785	1.69106e-10	3.21664e-09
pfam03450	CO dehydrogenase flavoprotein C-terminal domain	5.04978e-05	3.16411e-08	8.31176e-06	0.000112644	4.79177e-08	1.11274e-05	0.448297	1.26419e-10	2.45721e-09
pfam11922	Domain of unknown function (DUF3440)	3.03595e-05	1.09502e-08	4.88966e-06	6.77343e-05	1.42196e-08	6.0616e-06	0.448215	2.82346e-07	2.9009e-06
pfam13309	HTH domain	6.42053e-05	2.85106e-08	7.88988e-06	0.000143551	5.99522e-08	1.24465e-05	0.447266	1.78707e-12	4.51689e-11
pfam16313	Domain of unknown function (DUF4953)	3.94712e-05	3.90527e-08	9.23407e-06	8.82845e-05	1.28025e-07	1.81883e-05	0.447092	1.69362e-10	3.21664e-09
pfam09547	Stage IV sporulation protein A (spore_IV_A)	4.01203e-05	9.41766e-09	4.5346e-06	8.98619e-05	1.90802e-08	7.0216e-06	0.446466	1.64454e-06	1.37959e-05
pfam06898	Putative stage IV sporulation protein YqfD	4.01203e-05	9.41766e-09	4.5346e-06	8.98698e-05	2.01278e-08	7.21178e-06	0.446427	1.64454e-06	1.37959e-05
pfam09578	Spore cortex protein YabQ (Spore_YabQ)	3.09387e-05	7.45404e-09	4.03425e-06	6.98429e-05	1.47498e-08	6.17359e-06	0.442975	2.54258e-05	0.000149971
pfam17148	DUF5117 - Domain of unknown function (DUF5117)	3.98551e-05	4.00367e-08	9.34968e-06	9.00351e-05	1.35371e-07	1.87028e-05	0.442662	2.55458e-11	5.44276e-10
pfam13098	Thioredoxin-like domain	4.28144e-05	1.8787e-08	6.40466e-06	9.68778e-05	6.2676e-08	1.27261e-05	0.441943	7.70838e-07	7.07749e-06
pfam02738	Molybdopterin-binding domain of aldehyde dehydrogenase	0.000102252	1.22256e-07	1.63381e-05	0.000231408	1.92333e-07	2.22931e-05	0.441867	0.000999001	0.00289612
pfam02625	XdhC and CoxI family	4.21819e-05	1.23219e-08	5.18688e-06	9.54791e-05	2.11897e-08	7.39958e-06	0.441792	4.36971e-08	5.24321e-07
pfam07940	Heparinase II/III-like protein	9.96872e-05	7.43941e-08	1.27449e-05	0.000225845	3.01895e-07	2.79301e-05	0.441396	0.000999001	0.00289612
pfam13478	XdhC Rossmann domain	4.53425e-05	1.34207e-08	5.41321e-06	0.000102821	2.42361e-08	7.91363e-06	0.440987	2.40841e-08	3.02071e-07
pfam07732	Multicopper oxidase	4.22846e-05	2.13402e-08	6.82601e-06	9.5932e-05	3.52589e-08	9.54507e-06	0.440777	2.29477e-09	3.5311e-08
pfam05043	Mga helix-turn-helix domain	0.000276595	1.24046e-06	5.20426e-05	0.000628247	2.05519e-06	7.28736e-05	0.440265	0.000999001	0.00289612
pfam08534	Redoxin	0.000117308	5.05902e-08	1.05099e-05	0.000267029	1.1303e-07	1.709e-05	0.439306	0.000999001	0.00289612
pfam02789	Cytosol aminopeptidase family, N-terminal domain	3.54097e-05	1.23659e-08	5.19613e-06	8.07278e-05	2.51274e-08	8.05783e-06	0.438631	2.37303e-05	0.000141858
pfam09339	IclR helix-turn-helix domain	0.000159346	1.51523e-07	1.81889e-05	0.000363603	2.71322e-07	2.64781e-05	0.43824	0.000999001	0.00289612
pfam03829	PTS system glucitol/sorbitol-specific IIA component	4.47747e-05	2.10829e-08	6.78473e-06	0.000102351	6.5719e-08	1.30314e-05	0.437462	1.64454e-06	1.37959e-05
pfam04235	Protein of unknown function (DUF418)	4.30565e-05	1.77578e-08	6.22676e-06	9.85349e-05	4.52161e-08	1.08091e-05	0.436966	5.07528e-11	1.05102e-09
pfam06439	Domain of Unknown Function (DUF1080)	4.18103e-05	5.77187e-08	1.1226e-05	9.58935e-05	1.36566e-07	1.87852e-05	0.436008	1.4476e-09	2.32436e-08
pfam04069	Substrate binding domain of ABC-type glycine betaine transport system	0.000123582	6.05932e-08	1.15022e-05	0.000284143	1.05334e-07	1.64979e-05	0.43493	0.000999001	0.00289612
pfam04461	Protein of unknown function (DUF520)	3.51466e-05	1.02697e-08	4.73528e-06	8.1008e-05	2.17388e-08	7.49484e-06	0.433867	3.64043e-06	2.77836e-05
pfam05433	Glycine zipper 2TM domain	2.24123e-05	2.02668e-08	6.65212e-06	5.22927e-05	2.60967e-08	8.21178e-06	0.428594	1.69566e-09	2.67739e-08
pfam00221	Aromatic amino acid lyase	5.1087e-05	3.41494e-08	8.63493e-06	0.000119888	6.77609e-08	1.32323e-05	0.426122	1.26802e-12	3.29761e-11
pfam02635	DsrE/DsrF-like family	6.98393e-05	2.98351e-08	8.07107e-06	0.000164171	4.49921e-08	1.07823e-05	0.425406	3.28154e-16	1.40735e-14
pfam13530	Sterol carrier protein domain	5.50986e-05	1.68391e-08	6.06354e-06	0.000129795	3.36535e-08	9.32523e-06	0.424504	7.83391e-10	1.34911e-08
pfam13566	Domain of unknown function (DUF4130	4.18607e-05	1.0115e-08	4.69947e-06	9.86682e-05	1.74576e-08	6.71641e-06	0.424258	1.65036e-08	2.15912e-07
pfam16141	Putative glycoside hydrolase Family 18, chitinase_18	3.42142e-05	4.58578e-08	1.00063e-05	8.09726e-05	1.07093e-07	1.66351e-05	0.422541	6.24372e-09	8.92576e-08
pfam14690	zinc-finger of transposase IS204/IS1001/IS1096/IS1165	9.77364e-05	1.03348e-07	1.50217e-05	0.000233002	1.29023e-06	5.77401e-05	0.419466	1.64537e-10	3.14296e-09
pfam06153	Cyclic-di-AMP receptor	4.41674e-05	1.23599e-08	5.19487e-06	0.000105396	3.23412e-08	9.14161e-06	0.41906	1.37293e-06	1.1868e-05
pfam01521	Iron-sulphur cluster biosynthesis	7.82391e-05	4.28986e-08	9.67807e-06	0.000186865	1.08391e-07	1.67356e-05	0.418693	5.04779e-18	2.6773e-16
pfam10417	C-terminal domain of 1-Cys peroxiredoxin	8.78121e-05	2.75807e-08	7.76014e-06	0.000210089	3.89467e-08	1.00318e-05	0.417976	2.62557e-17	1.28333e-15
pfam07833	Copper amine oxidase N-terminal domain	7.6137e-05	1.93883e-07	2.05749e-05	0.000182262	5.85758e-07	3.89048e-05	0.417733	3.40891e-12	8.27027e-11
pfam02705	K+ potassium transporter	4.04073e-05	1.94567e-08	6.51782e-06	9.67442e-05	3.95458e-08	1.01087e-05	0.417672	1.52487e-06	1.29788e-05
pfam00883	Cytosol aminopeptidase family, catalytic domain	5.54291e-05	2.03365e-08	6.66355e-06	0.000133096	7.43506e-08	1.38608e-05	0.416461	1.48459e-08	1.97374e-07
pfam13474	SnoaL-like domain	3.95407e-05	2.24153e-08	6.99584e-06	9.49865e-05	6.2009e-08	1.26582e-05	0.416277	2.97387e-12	7.24125e-11
pfam12696	TraM recognition site of TraD and TraG	8.07176e-05	3.8876e-08	9.21314e-06	0.000193935	8.80531e-08	1.5084e-05	0.416209	5.77466e-21	4.17247e-19
pfam09107	Elongation factor SelB, winged helix	3.17563e-05	8.96155e-09	4.42343e-06	7.65702e-05	1.891e-08	6.99022e-06	0.414734	5.05293e-07	4.86093e-06
pfam08331	Domain of unknown function (DUF1730)	3.6974e-05	9.2798e-09	4.50129e-06	8.95842e-05	1.71439e-08	6.65579e-06	0.412729	1.53843e-08	2.03298e-07
pfam01568	Molydopterin dinucleotide binding domain	0.00026772	5.03409e-07	3.31534e-05	0.000649719	2.03042e-06	7.24331e-05	0.412055	0.000999001	0.00289612
pfam12971	Alpha-N-acetylglucosaminidase (NAGLU) N-terminal domain	2.85919e-05	1.24322e-08	5.21004e-06	6.98528e-05	3.83634e-08	9.95642e-06	0.409316	1.47949e-08	1.9709e-07
pfam00384	Molybdopterin oxidoreductase	0.000312289	6.32153e-07	3.71517e-05	0.000763981	2.56777e-06	8.14559e-05	0.408765	0.000999001	0.00289612
pfam13515	Fusaric acid resistance protein-like	9.36321e-05	4.49318e-08	9.90476e-06	0.000229569	8.02089e-08	1.43965e-05	0.407861	1.66752e-18	9.39384e-17
pfam02469	Fasciclin domain	3.07826e-05	3.6975e-08	8.98506e-06	7.55414e-05	2.15461e-07	2.35955e-05	0.407493	2.57544e-09	3.89979e-08
pfam01175	Urocanase	3.41531e-05	1.24281e-08	5.20919e-06	8.38566e-05	3.52846e-08	9.54854e-06	0.40728	3.38496e-10	6.19872e-09
pfam14053	Domain of unknown function (DUF4248)	6.18529e-05	7.83005e-08	1.30752e-05	0.000151956	1.99596e-07	2.27102e-05	0.407045	9.64613e-19	5.5938e-17
pfam12972	Alpha-N-acetylglucosaminidase (NAGLU) C-terminal domain	2.85919e-05	1.24322e-08	5.21004e-06	7.02697e-05	3.87769e-08	1.00099e-05	0.406888	1.02845e-08	1.41544e-07
pfam13609	Gram-negative porin	4.05281e-05	3.33326e-08	8.53104e-06	9.97851e-05	5.03494e-07	3.60696e-05	0.406154	7.20044e-08	8.32426e-07
pfam06030	Bacterial protein of unknown function (DUF916)	4.53732e-05	8.80451e-08	1.3865e-05	0.0001119	2.83586e-07	2.70699e-05	0.405482	6.28858e-07	5.89605e-06
pfam05089	Alpha-N-acetylglucosaminidase (NAGLU) tim-barrel domain	2.89513e-05	1.28267e-08	5.29205e-06	7.14552e-05	4.01553e-08	1.01863e-05	0.405168	6.05994e-09	8.71929e-08
pfam00529	HlyD membrane-fusion protein of T1SS	5.27503e-05	2.65699e-08	7.61662e-06	0.000130413	6.51079e-08	1.29706e-05	0.404488	2.54661e-18	1.39905e-16
pfam00754	F5/8 type C domain	0.000288276	5.93478e-07	3.59973e-05	0.000715599	2.15613e-06	7.46418e-05	0.402845	0.000999001	0.00289612
pfam01641	SelR domain	8.82932e-05	2.38241e-08	7.21233e-06	0.000220323	5.03868e-08	1.14105e-05	0.400744	6.9415e-15	2.56351e-13
pfam03797	Autotransporter beta-domain	9.28117e-05	1.43466e-07	1.76987e-05	0.000232368	7.88208e-07	4.513e-05	0.399417	1.67491e-15	6.58808e-14
pfam07875	Coat F domain	3.27755e-05	1.62458e-08	5.95577e-06	8.20901e-05	2.51244e-08	8.05735e-06	0.399263	7.95161e-07	7.29075e-06
pfam16344	Domain of unknown function (DUF4974)	0.00022411	8.93776e-07	4.41755e-05	0.000565791	2.31243e-06	7.72998e-05	0.396101	0.000999001	0.00289612
pfam02746	Mandelate racemase / muconate lactonizing enzyme, N-terminal domain	0.000110518	9.14385e-08	1.41297e-05	0.000279419	1.99415e-07	2.26999e-05	0.395528	0.000999001	0.00289612
pfam01106	NifU-like domain	6.02307e-05	2.05034e-08	6.69083e-06	0.000153102	7.76326e-08	1.41634e-05	0.393401	2.68164e-09	4.03304e-08
pfam13542	Helix-turn-helix domain of transposase family ISL3	5.35962e-05	4.56296e-08	9.98138e-06	0.000136491	6.94268e-07	4.23553e-05	0.392671	1.52338e-08	2.02127e-07
pfam04586	Caudovirus prohead serine protease	3.7006e-05	1.68015e-08	6.05677e-06	9.44705e-05	3.57753e-08	9.61471e-06	0.39172	4.74241e-10	8.52025e-09
pfam03618	Kinase/pyrophosphorylase	5.03304e-05	1.75754e-08	6.19469e-06	0.000128491	4.47948e-08	1.07587e-05	0.391703	1.11497e-09	1.8437e-08
pfam00479	Glucose-6-phosphate dehydrogenase, NAD binding domain	6.35971e-05	1.97723e-08	6.57047e-06	0.000162422	3.63586e-08	9.69277e-06	0.391556	3.95749e-14	1.30089e-12
pfam02781	Glucose-6-phosphate dehydrogenase, C-terminal domain	6.35869e-05	1.97511e-08	6.56695e-06	0.000163122	3.60581e-08	9.65264e-06	0.389811	1.33895e-14	4.61172e-13
pfam03473	MOSC domain	4.84794e-05	1.34927e-08	5.4277e-06	0.000124912	3.1483e-08	9.01951e-06	0.388108	3.88215e-14	1.2839e-12
pfam03611	PTS system sugar-specific permease component	0.000146935	1.15833e-07	1.59032e-05	0.000380511	5.70565e-07	3.8397e-05	0.386151	0.000999001	0.00289612
pfam13376	Bacteriocin-protection, YdeI or OmpD-Associated	2.66966e-05	7.46664e-09	4.03766e-06	6.92406e-05	1.77664e-08	6.77555e-06	0.385563	5.82465e-07	5.50769e-06
pfam13731	WxL domain surface cell wall-binding	9.38833e-05	3.76217e-07	2.86607e-05	0.000244211	1.1429e-06	5.43437e-05	0.384435	3.29431e-15	1.26582e-13
pfam01614	Bacterial transcriptional regulator	0.000125497	1.14769e-07	1.583e-05	0.00032681	2.28747e-07	2.43121e-05	0.384005	0.000999001	0.00289612
pfam02353	Mycolic acid cyclopropane synthetase	5.26553e-05	1.95967e-08	6.54122e-06	0.000137213	3.82445e-08	9.94098e-06	0.383747	2.08583e-12	5.19304e-11
pfam06965	Na+/H+ antiporter 1	5.64637e-05	1.99388e-08	6.59807e-06	0.000147476	5.29571e-08	1.16979e-05	0.382867	1.199e-10	2.34419e-09
pfam16249	Domain of unknown function (DUF4906)	2.9963e-05	6.28495e-08	1.17143e-05	7.86622e-05	1.17845e-07	1.74502e-05	0.380908	2.37666e-11	5.07997e-10
pfam07731	Multicopper oxidase	3.20668e-05	1.46504e-08	5.65577e-06	8.42536e-05	3.00673e-08	8.81438e-06	0.380598	2.61939e-10	4.90485e-09
pfam01292	Prokaryotic cytochrome b561	7.36626e-05	6.40546e-08	1.18261e-05	0.00019604	1.57886e-07	2.01984e-05	0.375753	1.27879e-20	8.8549e-19
pfam07660	Secretin and TonB N terminus short domain	0.000125119	3.01156e-07	2.56426e-05	0.0003352	8.32961e-07	4.63935e-05	0.373267	0.000999001	0.00289612
pfam00043	Glutathione S-transferase, C-terminal domain	3.33165e-05	2.99351e-08	8.08458e-06	8.93093e-05	7.9544e-08	1.43367e-05	0.373046	3.06501e-17	1.47641e-15
pfam05638	Type VI secretion system effector, Hcp	2.08391e-05	2.12266e-08	6.80781e-06	5.58805e-05	4.45294e-08	1.07267e-05	0.372923	1.10263e-11	2.48024e-10
pfam08842	Fimbrillin-A associated anchor proteins Mfa1 and Mfa2	5.72883e-05	4.52657e-08	9.9415e-06	0.000154234	1.6842e-07	2.08613e-05	0.371437	1.01689e-21	8.3453e-20
pfam07681	DoxX	6.97382e-05	4.06624e-08	9.42245e-06	0.000187985	9.8648e-08	1.59657e-05	0.370977	3.02245e-22	2.79049e-20
pfam09413	Putative prokaryotic signal transducing protein	3.91838e-05	1.58557e-08	5.88382e-06	0.000106247	3.94062e-08	1.00908e-05	0.368799	1.22506e-13	3.65181e-12
pfam03606	C4-dicarboxylate anaerobic carrier	0.000132037	1.02011e-07	1.49242e-05	0.000358418	4.45127e-07	3.39146e-05	0.368389	0.000999001	0.00289612
pfam12535	Hydrolase of X-linked nucleoside diphosphate N terminal	3.04511e-05	9.17657e-09	4.47618e-06	8.27429e-05	2.22461e-08	7.58178e-06	0.36802	1.02059e-07	1.14022e-06
pfam00245	Alkaline phosphatase	4.47292e-05	1.62921e-08	5.96425e-06	0.000121815	3.23795e-08	9.14702e-06	0.367188	1.88437e-15	7.36838e-14
pfam04960	Glutaminase	4.20641e-05	1.37649e-08	5.48218e-06	0.000114946	3.21005e-08	9.10752e-06	0.365945	1.92891e-13	5.64859e-12
pfam13493	Domain of unknown function (DUF4118)	6.61226e-05	2.31534e-08	7.11008e-06	0.000181508	6.35515e-08	1.28147e-05	0.364296	2.90391e-16	1.25348e-14
pfam13247	4Fe-4S dicluster domain	0.00018724	4.41314e-07	3.10414e-05	0.000517708	1.85159e-06	6.91698e-05	0.36167	0.000999001	0.00289612
pfam09581	Stage III sporulation protein AF (Spore_III_AF)	2.57754e-05	6.01831e-09	3.62497e-06	7.15678e-05	1.54716e-08	6.32283e-06	0.360154	3.61185e-07	3.58887e-06
pfam12663	Protein of unknown function (DUF3788)	1.99737e-05	7.49714e-09	4.0459e-06	5.5531e-05	2.19807e-08	7.53643e-06	0.359685	7.37668e-07	6.78231e-06
pfam11797	Protein of unknown function C-terminal (DUF3324)	4.19053e-05	7.3933e-08	1.27053e-05	0.00011676	3.00623e-07	2.78712e-05	0.3589	1.76425e-08	2.28611e-07
pfam08019	Domain of unknown function (DUF1705)	3.79994e-05	1.36038e-08	5.45001e-06	0.000106309	3.70145e-08	9.77982e-06	0.357444	4.86113e-11	1.00982e-09
pfam16177	Acetyl-coenzyme A synthetase N-terminus	2.39767e-05	1.15594e-08	5.02382e-06	6.76716e-05	3.10595e-08	8.95863e-06	0.35431	5.13566e-08	6.09625e-07
pfam12741	Susd and RagB outer membrane lipoprotein	5.66946e-05	8.22139e-08	1.3398e-05	0.000160383	2.13138e-07	2.34679e-05	0.353496	9.77027e-21	6.90929e-19
pfam05223	NTF2-like N-terminal transpeptidase domain	2.37462e-05	6.426e-09	3.74574e-06	6.72314e-05	1.4427e-08	6.10566e-06	0.353201	2.02589e-06	1.66671e-05
pfam03389	MobA/MobL family	9.08215e-05	5.02451e-08	1.0474e-05	0.000258968	2.81057e-07	2.6949e-05	0.350705	1.04044e-24	1.21339e-22
pfam03841	L-seryl-tRNA selenium transferase	4.89386e-05	1.64944e-08	6.00117e-06	0.000141142	4.34663e-08	1.05979e-05	0.346733	3.80241e-15	1.45266e-13
pfam17203	sCache_3_2 - Single cache domain 3	2.39512e-05	8.64731e-09	4.34518e-06	6.96293e-05	2.12002e-08	7.4014e-06	0.343981	1.21476e-10	2.36805e-09
pfam04304	Protein of unknown function (DUF454)	4.50376e-05	1.38972e-08	5.50848e-06	0.000131783	2.63467e-08	8.25102e-06	0.341755	1.02736e-14	3.69151e-13
pfam00728	Glycosyl hydrolase family 20, catalytic domain	0.000134588	1.65938e-07	1.90344e-05	0.000394805	5.35067e-07	3.71834e-05	0.340898	0.000999001	0.00289612
pfam00762	Ferrochelatase	4.09047e-05	1.39498e-08	5.51889e-06	0.000120372	3.95865e-08	1.01139e-05	0.33982	1.28861e-09	2.10985e-08
pfam06628	Catalase-related immune-responsive	4.14479e-05	1.42517e-08	5.57828e-06	0.000123543	3.48234e-08	9.48594e-06	0.335493	1.13745e-12	3.00044e-11
pfam02798	Glutathione S-transferase, N-terminal domain	2.87563e-05	2.63973e-08	7.59184e-06	8.65077e-05	6.9163e-08	1.33685e-05	0.332413	3.63326e-18	1.94773e-16
pfam05954	Phage late control gene D protein (GPD)	3.832e-05	2.70083e-08	7.6792e-06	0.000117123	8.08867e-08	1.44572e-05	0.327176	2.07537e-21	1.56772e-19
pfam01019	Gamma-glutamyltranspeptidase	3.71554e-05	2.022e-08	6.64442e-06	0.000114163	5.56547e-08	1.19921e-05	0.325458	2.97141e-14	9.92578e-13
pfam14606	GDSL-like Lipase/Acylhydrolase family	1.94678e-05	1.30775e-08	5.34355e-06	5.98377e-05	4.06197e-08	1.0245e-05	0.325343	4.94585e-10	8.86179e-09
pfam13417	Glutathione S-transferase, N-terminal domain	2.96628e-05	2.77896e-08	7.78948e-06	9.16781e-05	7.52128e-08	1.39409e-05	0.323554	7.95807e-19	4.68149e-17
pfam06028	Alpha/beta hydrolase of unknown function (DUF915)	4.35334e-05	6.81186e-08	1.21955e-05	0.000135313	2.07097e-07	2.3133e-05	0.321724	6.53794e-11	1.32502e-09
pfam14202	Transposon-encoded protein TnpW	5.25789e-05	3.69157e-08	8.97786e-06	0.000163514	1.47175e-07	1.95012e-05	0.321555	5.50084e-21	4.0183e-19
pfam13356	Domain of unknown function (DUF4102)	3.49043e-05	3.56844e-08	8.82686e-06	0.000108823	1.04267e-07	1.64142e-05	0.320743	1.21182e-19	7.74568e-18
pfam12099	Protein of unknown function (DUF3575)	8.0553e-05	9.06099e-08	1.40655e-05	0.000251371	4.26746e-07	3.3207e-05	0.320455	0.000999001	0.00289612
pfam11589	Domain of unknown function (DUF3244)	1.99465e-05	1.29338e-08	5.3141e-06	6.35887e-05	4.56849e-08	1.0865e-05	0.31368	8.95328e-12	2.05939e-10
pfam12642	Conjugative transposon protein TcpC	2.60789e-05	1.75702e-08	6.19378e-06	8.34498e-05	6.25671e-08	1.2715e-05	0.31251	1.26596e-11	2.80512e-10
pfam02613	Nitrate reductase delta subunit	6.24145e-05	1.32281e-07	1.69948e-05	0.000201406	4.27568e-07	3.32389e-05	0.309894	4.76225e-28	8.79355e-26
pfam05426	Alginate lyase	3.06595e-05	2.8141e-08	7.83857e-06	9.90223e-05	9.88038e-08	1.59783e-05	0.309622	8.84683e-14	2.68533e-12
pfam16385	Domain of unknown function	1.64648e-05	8.62909e-09	4.3406e-06	5.32947e-05	2.24913e-08	7.62345e-06	0.308939	2.94145e-09	4.38411e-08
pfam02870	6-O-methylguanine DNA methyltransferase, ribonuclease-like domain	3.9248e-05	1.08386e-08	4.86468e-06	0.000128465	3.3151e-08	9.25535e-06	0.305515	6.3689e-15	2.36519e-13
pfam00199	Catalase	4.30122e-05	1.63239e-08	5.97006e-06	0.000141412	5.75123e-08	1.21906e-05	0.304162	7.59064e-15	2.78776e-13
pfam14297	Domain of unknown function (DUF4373)	3.11071e-05	1.80931e-08	6.28527e-06	0.000102295	6.63012e-08	1.3089e-05	0.304093	1.2385e-17	6.19013e-16
pfam04976	DMSO reductase anchor subunit (DmsC)	2.88908e-05	3.98778e-08	9.3311e-06	9.54926e-05	1.74837e-07	2.1255e-05	0.302544	1.60435e-16	7.06278e-15
pfam02838	Glycosyl hydrolase family 20, domain 2	0.000125843	1.81644e-07	1.99149e-05	0.000417071	6.98663e-07	4.24892e-05	0.30173	0.000999001	0.00289612
pfam13502	AsmA-like C-terminal region	2.25418e-05	8.584e-09	4.32924e-06	7.4734e-05	2.06015e-08	7.29616e-06	0.301628	3.61144e-13	1.00028e-11
pfam03956	Membrane protein of unknown function (DUF340)	4.70628e-05	2.66879e-08	7.63351e-06	0.000156472	8.88438e-08	1.51516e-05	0.300775	1.21483e-26	1.96964e-24
pfam13572	Domain of unknown function (DUF4134)	3.96456e-05	3.64062e-08	8.91569e-06	0.000133088	1.465e-07	1.94564e-05	0.297891	3.34336e-24	3.76691e-22
pfam04261	Dyp-type peroxidase family	2.61823e-05	1.21704e-08	5.15488e-06	8.88903e-05	3.09692e-08	8.9456e-06	0.294546	2.93675e-13	8.30717e-12
pfam16901	C-terminal domain of alpha-glycerophosphate oxidase	2.30002e-05	9.44476e-09	4.54112e-06	7.84476e-05	2.08635e-08	7.3424e-06	0.293192	1.09324e-12	2.89531e-11
pfam03709	Orn/Lys/Arg decarboxylase, N-terminal domain	1.64295e-05	1.02206e-08	4.72394e-06	5.60829e-05	3.42224e-08	9.40373e-06	0.292951	1.10441e-11	2.48024e-10
pfam13102	Phage integrase SAM-like domain	0.000238301	9.7136e-07	4.60529e-05	0.000823299	4.22788e-06	0.000104522	0.289447	0.000999001	0.00289612
pfam03929	PepSY-associated TM region	2.52663e-05	1.59858e-08	5.90792e-06	8.74017e-05	5.48944e-08	1.19099e-05	0.289083	2.93675e-13	8.30717e-12
pfam13351	Protein of unknown function (DUF4099)	3.83535e-05	3.87258e-08	9.19533e-06	0.000132875	1.27941e-07	1.81823e-05	0.288644	4.71322e-26	6.96241e-24
pfam14055	NVEALA protein	2.07694e-05	1.99631e-08	6.60209e-06	7.25924e-05	1.01277e-07	1.61771e-05	0.28611	1.13631e-14	3.97556e-13
pfam13101	Protein of unknown function (DUF3945)	3.71703e-05	3.52892e-08	8.77785e-06	0.000130045	1.26807e-07	1.81015e-05	0.285826	5.66843e-26	8.19142e-24
pfam15495	Major fimbrial subunit protein type IV, Fimbrillin, C-terminal	1.89989e-05	1.4366e-08	5.6006e-06	6.68072e-05	3.63733e-08	9.69473e-06	0.284384	1.45881e-13	4.30993e-12
pfam16387	Domain of unknown function	1.52139e-05	1.03269e-08	4.74846e-06	5.35324e-05	3.40276e-08	9.37693e-06	0.2842	2.94145e-09	4.38411e-08
pfam12987	Domain of unknown function, B. Theta Gene description (DUF3871)	1.66762e-05	9.48523e-09	4.55084e-06	5.91076e-05	4.67367e-08	1.09894e-05	0.282132	1.00199e-11	2.28889e-10
pfam13571	Domain of unknown function (DUF4133)	2.62669e-05	1.91872e-08	6.47252e-06	9.318e-05	6.72151e-08	1.31789e-05	0.281894	1.56545e-18	8.89421e-17
pfam03738	Glutathionylspermidine synthase preATP-grasp	2.36391e-05	7.11031e-09	3.94014e-06	8.43427e-05	3.31491e-08	9.25508e-06	0.280275	3.81527e-10	6.90019e-09
pfam12645	Helix-turn-helix domain	6.17579e-05	3.59907e-08	8.86467e-06	0.000221163	1.87148e-07	2.19906e-05	0.279241	9.72431e-33	2.48622e-30
pfam03740	Pyridoxal phosphate biosynthesis protein PdxJ	2.22362e-05	6.18268e-09	3.67414e-06	7.97862e-05	2.07072e-08	7.31484e-06	0.278698	2.16701e-11	4.66184e-10
pfam01619	Proline dehydrogenase	2.06478e-05	7.92649e-09	4.16014e-06	7.42469e-05	2.26587e-08	7.65177e-06	0.278096	7.89943e-11	1.59608e-09
pfam14059	Domain of unknown function (DUF4251)	2.31454e-05	1.00472e-08	4.6837e-06	8.32581e-05	6.06228e-08	1.25159e-05	0.277996	1.13358e-14	3.97556e-13
pfam00115	Cytochrome C and Quinol oxidase polypeptide I	3.14682e-05	1.45548e-08	5.63729e-06	0.000114307	6.06371e-08	1.25174e-05	0.275295	7.20086e-16	2.91874e-14
pfam14607	N-terminus of Esterase_SGNH_hydro-type	1.46565e-05	6.93662e-09	3.89172e-06	5.33077e-05	3.16132e-08	9.03813e-06	0.274941	9.7611e-11	1.93691e-09
pfam03349	Outer membrane protein transport protein (OMPP1/FadL/TodX)	2.69943e-05	1.26625e-08	5.25807e-06	9.87775e-05	4.13724e-08	1.03395e-05	0.273284	1.53399e-13	4.51201e-12
pfam01914	MarC family integral membrane protein	4.20601e-05	1.71362e-08	6.1168e-06	0.00015452	7.01656e-08	1.3465e-05	0.272199	2.77297e-26	4.18935e-24
pfam16889	Heparinase II/III N-terminus	2.28278e-05	7.84103e-09	4.13765e-06	8.60281e-05	3.41966e-08	9.40018e-06	0.265353	1.57861e-12	4.00524e-11
pfam14293	YWFCY protein	2.18146e-05	2.1934e-08	6.92031e-06	8.27914e-05	5.38145e-08	1.17922e-05	0.263489	7.01894e-18	3.67386e-16
pfam14058	PcfK-like protein	2.03821e-05	9.55253e-09	4.56695e-06	7.75589e-05	3.611e-08	9.65958e-06	0.262795	9.60034e-17	4.40122e-15
pfam01112	Asparaginase	2.30872e-05	7.06773e-09	3.92832e-06	8.79186e-05	2.42363e-08	7.91366e-06	0.262597	1.38909e-12	3.56521e-11
pfam09357	RteC protein	2.98601e-05	2.81903e-08	7.84543e-06	0.000114588	1.02528e-07	1.62767e-05	0.260586	7.37764e-22	6.36915e-20
pfam05935	Arylsulfotransferase (ASST)	2.92019e-05	1.33931e-08	5.40764e-06	0.000112674	1.20945e-07	1.76782e-05	0.259172	5.1289e-15	1.92622e-13
pfam16347	Domain of unknown function (DUF4976)	4.26123e-05	3.26928e-08	8.44876e-06	0.000167386	1.28166e-07	1.81983e-05	0.254576	4.52081e-31	1.03627e-28
pfam12508	Protein of unknown function (DUF3714)	3.24416e-05	2.63844e-08	7.58998e-06	0.000130102	1.29632e-07	1.83021e-05	0.249355	6.87725e-28	1.23557e-25
pfam16378	Domain of unknown function	2.89608e-05	3.57024e-08	8.8291e-06	0.00011666	1.52598e-07	1.98573e-05	0.248249	1.3758e-21	1.07595e-19
pfam15562	Immunity protein 17	1.47497e-05	5.78698e-09	3.55462e-06	5.96145e-05	2.0932e-08	7.35445e-06	0.247418	6.9358e-14	2.15446e-12
pfam05170	AsmA family	1.41448e-05	5.79352e-09	3.55663e-06	5.75068e-05	1.9173e-08	7.03865e-06	0.245967	6.9358e-14	2.15446e-12
pfam12958	Protein of unknown function (DUF3847)	3.32345e-05	2.20827e-08	6.94374e-06	0.000135509	1.20788e-07	1.76668e-05	0.245257	1.3729e-21	1.07595e-19
pfam00267	Gram-negative porin	1.54519e-05	1.3933e-08	5.51556e-06	6.31486e-05	5.91028e-08	1.2358e-05	0.244691	5.07474e-18	2.6773e-16
pfam03724	META domain	2.49396e-05	1.05563e-08	4.80091e-06	0.000103452	3.78229e-08	9.88603e-06	0.241073	2.70751e-16	1.17634e-14
pfam13595	Domain of unknown function (DUF4138)	3.21786e-05	2.79561e-08	7.81278e-06	0.000133735	1.39732e-07	1.90017e-05	0.240614	1.46361e-29	3.0404e-27
pfam04170	NlpE N-terminal domain	1.88647e-05	6.24855e-09	3.69366e-06	7.91928e-05	2.84723e-08	8.57741e-06	0.238212	1.08732e-14	3.86517e-13
pfam03222	Tryptophan/tyrosine permease family	2.86107e-05	1.80822e-08	6.28337e-06	0.000120544	8.76902e-08	1.50529e-05	0.237347	3.27568e-22	2.98287e-20
pfam13320	Domain of unknown function (DUF4091)	1.6829e-05	5.18701e-09	3.36532e-06	7.12109e-05	3.03183e-08	8.85109e-06	0.236326	3.97267e-14	1.30089e-12
pfam00076	RNA recognition motif. (a.k.a. RRM, RBD, or RNP domain)	2.67383e-05	1.35941e-08	5.44808e-06	0.000114127	5.47262e-08	1.18917e-05	0.234286	4.82141e-20	3.20501e-18
pfam06082	Exopolysaccharide biosynthesis protein YbjH	1.52162e-05	9.90781e-09	4.6511e-06	6.51409e-05	4.97209e-08	1.13348e-05	0.233589	7.69896e-16	3.08304e-14
pfam03916	Polysulphide reductase, NrfD	2.92893e-05	2.98021e-08	8.06661e-06	0.000125588	2.50634e-07	2.54486e-05	0.233218	3.54088e-19	2.15943e-17
pfam02486	Replication initiation factor	3.46713e-05	2.57442e-08	7.49734e-06	0.000149056	1.54833e-07	2.00021e-05	0.232605	3.07452e-25	4.00739e-23
pfam03814	Potassium-transporting ATPase A subunit	2.87142e-05	7.13396e-09	3.94669e-06	0.000127739	2.64471e-08	8.26673e-06	0.224789	1.26218e-21	1.0232e-19
pfam13442	Cytochrome C oxidase, cbb3-type, subunit III	3.54793e-05	3.72121e-08	9.01383e-06	0.000160233	1.8126e-07	2.16419e-05	0.221424	1.84043e-25	2.44683e-23
pfam02669	K+-transporting ATPase, c chain	2.66525e-05	6.14769e-09	3.66373e-06	0.00012053	1.95787e-08	7.11273e-06	0.221127	1.01577e-20	7.10764e-19
pfam12988	Domain of unknown function, B. Theta Gene description (DUF3872)	1.90335e-05	1.7312e-08	6.1481e-06	8.70048e-05	5.90441e-08	1.23519e-05	0.218763	5.93038e-22	5.18709e-20
pfam02600	Disulfide bond formation protein DsbB	1.83272e-05	5.43193e-09	3.44385e-06	8.44927e-05	4.65213e-08	1.0964e-05	0.216909	5.08344e-12	1.18985e-10
pfam14194	Cysteine-rich VLP	2.53294e-05	2.03829e-08	6.67114e-06	0.000116863	1.08835e-07	1.67699e-05	0.216745	4.18538e-24	4.56099e-22
pfam00174	Oxidoreductase molybdopterin binding domain	1.56766e-05	1.23949e-08	5.20222e-06	7.24125e-05	7.84562e-08	1.42383e-05	0.216491	2.1092e-15	8.19929e-14
pfam11888	Protein of unknown function (DUF3408)	4.45229e-05	8.68754e-08	1.37726e-05	0.000208284	3.80496e-07	3.13559e-05	0.21376	5.44567e-48	3.01665e-45
pfam02203	Tar ligand binding domain homologue	1.35132e-05	1.48917e-08	5.70216e-06	6.3742e-05	6.75649e-08	1.32131e-05	0.211998	7.69896e-16	3.08304e-14
pfam12984	Domain of unknown function, B. Theta Gene description (DUF3868)	2.02211e-05	1.40589e-08	5.54042e-06	9.57675e-05	6.55739e-08	1.3017e-05	0.211147	1.41831e-21	1.0963e-19
pfam12991	Domain of unknown function, B. Theta Gene description (DUF3875)	1.80987e-05	1.39474e-08	5.5184e-06	8.64199e-05	6.00424e-08	1.24559e-05	0.209427	1.9325e-22	1.83517e-20
pfam15869	TolB-like 6-blade propeller-like	1.44227e-05	1.42773e-08	5.5833e-06	6.94448e-05	1.06125e-07	1.65597e-05	0.207686	1.3517e-17	6.70551e-16
pfam02702	Osmosensitive K+ channel His kinase sensor domain	2.67144e-05	5.87506e-09	3.58157e-06	0.00012914	2.34864e-08	7.79027e-06	0.206864	3.61103e-23	3.87163e-21
pfam10626	Conjugative transposon protein TraO	1.90335e-05	1.7312e-08	6.1481e-06	9.20564e-05	6.74412e-08	1.3201e-05	0.206759	3.48359e-24	3.8595e-22
pfam16370	C terminal of Calcineurin-like phosphoesterase	1.62815e-05	7.0151e-09	3.91367e-06	7.89646e-05	1.62435e-07	2.04873e-05	0.206187	4.34802e-16	1.81781e-14
pfam07554	Uncharacterised Sugar-binding Domain	5.02197e-05	3.00474e-08	8.09974e-06	0.000244337	1.57047e-06	6.37029e-05	0.205535	3.67278e-39	1.22073e-36
pfam07196	Flagellin hook IN motif	2.27423e-05	9.00722e-09	4.43468e-06	0.000111337	1.44099e-07	1.92964e-05	0.204265	5.12498e-11	1.05497e-09
pfam16371	N terminal of Calcineurin-like phosphoesterase	1.75194e-05	7.80406e-09	4.12789e-06	8.62496e-05	1.64105e-07	2.05923e-05	0.203124	7.77638e-18	4.03852e-16
pfam13605	Domain of unknown function (DUF4141)	1.76348e-05	1.21119e-08	5.14248e-06	8.74241e-05	5.79868e-08	1.22408e-05	0.201715	1.14951e-22	1.19395e-20
pfam07275	Antirestriction protein (ArdA)	4.41781e-05	2.57337e-08	7.49581e-06	0.000221524	1.79838e-07	2.15569e-05	0.199429	5.14142e-43	2.01043e-40
pfam07863	Homologues of TraJ from Bacteroides conjugative transposon	1.76348e-05	1.21119e-08	5.14248e-06	8.87846e-05	6.09928e-08	1.25541e-05	0.198624	4.0571e-23	4.28085e-21
pfam02884	Polysaccharide lyase family 8, C-terminal beta-sandwich domain	1.56056e-05	5.72157e-09	3.53447e-06	8.07066e-05	3.84882e-08	9.97259e-06	0.193363	1.07945e-16	4.88134e-15
pfam14198	Transposon-encoded protein TnpV	4.97397e-05	5.92066e-08	1.13698e-05	0.000262864	3.42023e-07	2.97285e-05	0.189223	7.77337e-50	5.16731e-47
pfam06603	UpxZ family of transcription anti-terminator antagonists	9.55327e-06	8.69171e-09	4.35632e-06	5.055e-05	6.05519e-08	1.25086e-05	0.188986	5.59842e-13	1.52521e-11
pfam02278	Polysaccharide lyase family 8, super-sandwich domain	2.01668e-05	9.18982e-09	4.47941e-06	0.000107885	6.88989e-08	1.33429e-05	0.186928	1.37857e-22	1.40984e-20
pfam16332	Domain of unknown function (DUF4962)	1.08368e-05	5.96985e-09	3.61035e-06	5.8386e-05	5.78577e-08	1.22271e-05	0.185607	1.5978e-14	5.44683e-13
pfam17170	DUF5128 - 6-bladed beta-propeller	3.15885e-05	5.60396e-08	1.10615e-05	0.000173222	7.13144e-07	4.29272e-05	0.182358	2.6609e-50	2.21102e-47
pfam13201	Putative carbohydrate metabolism domain	2.4061e-05	1.73785e-08	6.15989e-06	0.000134022	1.1569e-07	1.72899e-05	0.17953	9.74099e-30	2.0888e-27
pfam14203	Putative tranposon-transfer assisting protein	1.76449e-05	8.00943e-09	4.18185e-06	9.86017e-05	7.02273e-08	1.34709e-05	0.178951	1.50871e-22	1.51956e-20
pfam13954	PapC N-terminal domain	2.66451e-05	6.71092e-08	1.21048e-05	0.00015693	4.27363e-07	3.32309e-05	0.169789	2.20601e-47	1.04745e-44
pfam13953	PapC C-terminal domain	2.67106e-05	6.13852e-08	1.15771e-05	0.000158597	4.1557e-07	3.27692e-05	0.168418	2.52726e-48	1.52726e-45
pfam06321	Major fimbrial subunit protein (FimA)	1.81983e-05	1.32629e-08	5.38129e-06	0.000109082	1.14774e-07	1.72213e-05	0.16683	3.49202e-31	8.29035e-29
pfam02753	Pili assembly chaperone PapD, C-terminal domain	2.93864e-05	8.69304e-08	1.3777e-05	0.000180182	6.03058e-07	3.94752e-05	0.163093	2.5815e-55	2.86007e-52
pfam00345	Pili and flagellar-assembly chaperone, PapD N-terminal domain	3.28772e-05	9.82248e-08	1.46446e-05	0.000206181	7.30115e-07	4.3435e-05	0.159458	0.000999001	0.00289612
pfam00419	Fimbrial protein	6.63451e-05	4.39954e-07	3.09935e-05	0.00041832	3.13153e-06	8.99545e-05	0.158599	0.000999001	0.00289612
pfam11396	Putative beta-lactamase-inhibitor-like, PepSY-like	2.58209e-05	2.07635e-08	6.73313e-06	0.000164323	1.59201e-07	2.02823e-05	0.157135	9.99034e-37	2.8874e-34
pfam06125	Bacterial protein of unknown function (DUF961)	2.1606e-05	1.81836e-08	6.30097e-06	0.000138569	1.65744e-07	2.06949e-05	0.155923	1.40401e-30	3.11102e-28
pfam00577	Outer membrane usher protein	2.82202e-05	6.65221e-08	1.20518e-05	0.000182855	5.68835e-07	3.83387e-05	0.154331	2.05948e-58	2.73805e-55
pfam01348	Type II intron maturase	1.42842e-05	6.63299e-09	3.80559e-06	9.58762e-05	1.67205e-07	2.07859e-05	0.148986	3.23357e-31	7.96109e-29
pfam14190	Domain of unknown function (DUF4313)	8.9242e-06	4.79979e-09	3.23727e-06	6.4266e-05	2.46508e-08	7.98105e-06	0.138863	1.79502e-18	9.94358e-17
pfam07338	Protein of unknown function (DUF1471)	1.39409e-05	2.06568e-08	6.71582e-06	0.000105263	1.75438e-07	2.12915e-05	0.132439	2.14989e-38	6.80538e-36
pfam00034	Cytochrome c	2.68755e-05	3.12664e-08	8.2624e-06	0.000208218	3.11577e-07	2.83744e-05	0.129074	4.52753e-38	1.36802e-35
pfam04632	Fusaric acid resistance protein family	6.07098e-06	3.2351e-09	2.65773e-06	4.76017e-05	2.49519e-08	8.02965e-06	0.127537	1.39331e-18	7.98446e-17
pfam13150	Protein of unknown function (DUF3989)	7.99416e-06	3.17082e-09	2.6312e-06	6.53588e-05	3.77551e-08	9.87716e-06	0.122312	1.00478e-21	8.3453e-20
pfam14537	Cytochrome c3	1.37827e-05	1.23718e-08	5.19738e-06	0.000115472	4.58988e-07	3.44386e-05	0.11936	3.92804e-22	3.52858e-20
pfam12992	Domain of unknown function, B. Theta Gene description (DUF3876)	9.00039e-06	4.71228e-09	3.20762e-06	7.66668e-05	5.11287e-08	1.14942e-05	0.117396	4.41803e-25	5.53019e-23
pfam14900	Domain of unknown function (DUF4493)	7.01396e-06	8.18226e-09	4.22672e-06	7.32364e-05	6.74753e-08	1.32044e-05	0.0957714	7.22147e-26	1.00009e-23
