# Supplementary material for: Cultivation and sequencing of rumen microbiome members from the Hungate1000 Collection
Source: Nat Biotechnol. 2018 Mar 19;36(4):359–67. doi: 10.1038/nbt.4110 (PMC6118326; doi:10.1038/nbt.4110)
Supplement: Supplementary Table 12 — Occurrence of vitamin B12 biosynthetic pathway genes in the rumen isolate genomes. Green highlight indicates genomes with predicted de novo biosynthetic capability. (XLSX 89 kb) [file 41587_2018_BFnbt4110_MOESM19_ESM.xlsx]

## Sheet: Suppl. Table12
Genome Name	Domain	Phylum	TIGR00312	TIGR00379	TIGR00715	TIGR01465	TIGR01466	TIGR01467	TIGR02467	TIGR02469	pfam01890	pfam02570	pfam02571	pfam06180	TIGR00313	TIGR00317	TIGR00708	TIGR03160	pfam02283	pfam02654	pfam03186	pfam01903	TIGR01140	TIGR03162	pfam00288	TIGR00636	TIGR01469	pfam01888	pfam01923
Selenomonas sp. ND2010	B	Firmicutes	1	1	1	1	1	1	1	1	1	1	1	2	1	2	1	2	1	2	1	0	1	1	6	1	1	1	1
Anaerovibrio lipolyticus 16S	B	Firmicutes	1	1	1	1	1	1	1	1	1	1	1	2	1	1	2	2	1	1	1	0	1	2	3	1	1	1	1
Anaerovibrio lipolyticus DSM 3074	B	Firmicutes	1	1	1	1	1	1	1	1	1	1	1	2	1	1	2	2	1	1	1	0	1	2	4	1	1	1	1
Anaerovibrio lipolyticus LB2005	B	Firmicutes	1	1	1	1	1	1	1	1	1	1	1	2	1	1	2	2	1	1	1	0	1	2	3	1	1	1	1
Citrobacter sp. NLAE-zl-C269	B	Proteobacteria	1	1	1	1	1	1	1	1	1	1	1	1	1	1	2	1	1	1	1	0	1	1	4	1	2	1	2
Selenomonas ruminantium HD4	B	Firmicutes	1	1	1	1	1	1	1	1	1	1	1	2	1	2	2	2	1	2	1	0	1	1	4	0	1	1	0
Selenomonas ruminantium lactilytica TAM6421	B	Firmicutes	1	1	1	1	1	1	1	1	1	1	1	2	1	2	2	2	1	2	1	0	1	1	5	0	1	1	0
Selenomonas ruminantium Z108	B	Firmicutes	1	1	1	1	1	1	1	1	1	1	1	3	1	2	1	2	1	2	1	0	1	1	4	0	1	1	0
Anaerovibrio sp. RM50	B	Firmicutes	1	1	1	1	1	1	1	1	1	1	1	2	1	1	2	1	1	1	1	0	1	1	4	1	1	1	1
Succiniclasticum ruminis DSM 9236	B	Firmicutes	1	1	1	1	1	1	1	1	1	1	1	2	1	1	2	1	1	1	1	0	1	1	2	1	1	1	1
Succiniclasticum ruminis DSM11005	B	Firmicutes	1	1	1	1	1	1	1	1	1	1	1	2	1	1	2	1	1	1	1	0	1	1	2	1	1	1	1
Megamonas sp. Calf98-2	B	Firmicutes	1	1	1	1	1	1	1	1	1	1	1	1	1	1	2	1	1	1	1	0	1	1	3	1	1	1	1
Mitsuokella jalaludinii DSM 13811	B	Firmicutes	1	1	1	1	1	1	1	1	1	1	1	2	1	1	1	1	1	1	1	0	1	1	4	1	1	1	1
Selenomonas bovis 8-14-1	B	Firmicutes	1	1	1	1	1	1	1	1	1	1	1	2	1	1	1	1	1	1	1	0	1	1	5	1	1	1	1
Selenomonas bovis DSM 23594	B	Firmicutes	1	1	1	1	1	1	1	1	1	1	1	2	1	1	1	1	1	1	1	0	1	1	4	1	1	1	1
Selenomonas ruminantium ATCC 12561	B	Firmicutes	1	1	1	1	1	1	1	1	1	1	1	2	1	1	3	1	1	1	1	0	1	1	6	0	1	1	0
Selenomonas ruminantium KH1T6	B	Firmicutes	1	1	1	1	1	1	1	1	1	1	1	2	1	1	2	2	1	1	1	0	1	1	5	0	1	1	0
Selenomonas ruminantium L14	B	Firmicutes	1	1	1	1	1	1	1	1	1	1	1	2	1	1	3	1	1	1	1	0	1	1	4	0	1	1	0
Selenomonas ruminantium AB3002	B	Firmicutes	1	1	1	1	1	1	1	1	1	1	1	2	1	1	2	1	1	1	1	0	1	1	4	0	1	1	0
Selenomonas ruminantium AC2024	B	Firmicutes	1	1	1	1	1	1	1	1	1	1	1	2	1	1	2	1	1	1	1	0	1	1	4	0	1	1	0
Selenomonas ruminantium C3	B	Firmicutes	1	1	1	1	1	1	1	1	1	1	1	2	1	1	2	1	1	1	1	0	1	1	4	0	1	1	0
Selenomonas ruminantium lactilytica DSM 2872	B	Firmicutes	1	1	1	1	1	1	1	1	1	1	1	2	1	1	2	1	1	1	1	0	1	1	5	0	1	1	0
Selenomonas ruminatium S137	B	Firmicutes	1	1	1	1	1	1	1	1	1	1	1	2	1	1	2	1	1	1	1	0	1	1	4	0	1	1	0
Selenomonas sp. AE3005	B	Firmicutes	1	1	1	1	1	1	1	1	1	1	1	2	1	1	2	1	1	1	1	0	1	1	5	0	1	1	0
Selenomonas sp. FC4001	B	Firmicutes	1	1	1	1	1	1	1	1	1	1	1	2	1	1	2	1	1	1	1	0	1	1	4	0	1	1	0
Desulfotomaculum ruminis DL, DSM 2154	B	Firmicutes	1	2	1	1	1	1	1	1	1	1	1	1	1	1	1	1	1	1	1	1	1	3	3	0	1	1	0
Enterobacter sp. KPR-6	B	Proteobacteria	1	1	1	1	1	1	1	1	1	1	1	1	1	1	1	1	1	1	1	0	1	1	4	0	2	1	0
Morganella morganii NLAE-zl-C84	B	Proteobacteria	1	1	1	1	1	1	1	1	1	1	1	1	1	1	1	1	1	1	1	0	1	1	4	0	1	1	1
Selenomonas ruminantium GACV-9	B	Firmicutes	1	1	1	1	1	1	1	1	1	1	1	2	1	1	1	1	1	1	1	0	1	1	4	0	1	1	0
Clostridium lundense DSM 17049	B	Firmicutes	1	1	1	1	1	1	1	1	1	1	1	1	1	1	2	1	1	1	1	0	0	1	4	2	1	1	3
Clostridium cochlearium NLAE-zl-C224	B	Firmicutes	1	1	1	1	1	1	1	1	1	1	1	1	1	1	2	1	1	1	1	0	0	1	4	0	1	1	0
Clostridium intestinale DSM 6191	B	Firmicutes	1	1	1	1	1	1	1	1	1	1	1	2	1	1	1	1	1	1	1	0	0	1	6	0	1	1	0
Clostridium celerecrescens 18A	B	Firmicutes	1	1	1	1	1	1	1	1	1	1	1	2	1	1	2	1	2	1	1	0	0	0	2	1	2	1	1
Selenomonas ruminantium WCT3	B	Firmicutes	1	1	1	1	1	1	1	1	1	1	1	2	1	2	1	2	1	2	1	0	1	0	5	1	1	1	1
Schwartzia succinivorans DSM 10502	B	Firmicutes	1	1	1	1	1	1	1	1	1	1	1	3	1	1	2	1	1	1	1	0	1	0	4	1	1	1	1
Blautia schinkii DSM 10518	B	Firmicutes	1	1	1	1	1	1	1	1	1	1	1	1	1	1	1	1	2	1	1	0	1	0	4	1	1	1	2
Blautia sp. SF-50	B	Firmicutes	1	1	1	1	1	1	1	1	1	1	1	2	1	1	1	1	2	1	1	0	1	0	3	1	1	1	1
Clostridium mangenotii LM2	B	Firmicutes	1	1	1	1	1	1	1	1	1	1	1	1	1	1	0	1	1	1	1	0	0	0	3	2	1	1	3
Fusobacterium necrophorum HUN048	B	Fusobacteria	1	1	1	1	1	1	1	1	1	1	1	1	2	1	1	1	1	1	1	0	1	0	3	1	1	1	1
Porphyromonas levii DSM 23370	B	Bacteroidetes	1	1	1	1	1	1	1	1	1	1	1	2	1	1	1	1	1	1	1	0	0	0	2	1	1	1	1
Prauserella rugosa DSM 43194	B	Actinobacteria	1	1	1	1	1	1	1	1	0	1	1	0	1	1	1	2	1	1	2	2	0	0	4	1	1	1	2
Acetitomaculum ruminis DSM 5522	B	Firmicutes	1	1	1	1	1	1	1	1	1	1	1	1	1	1	2	1	2	1	1	0	0	0	1	0	1	1	1
Bacteroides sp. AR20	B	Bacteroidetes	1	1	1	1	1	1	1	1	1	1	1	2	1	1	0	1	1	1	1	0	0	0	5	2	0	1	2
Blautia wexlerae AGR2146	B	Firmicutes	1	1	1	1	1	1	0	1	1	1	1	2	1	1	1	1	2	1	1	0	1	0	2	1	1	1	1
Clostridium polysaccharolyticum DSM 1801	B	Firmicutes	1	1	1	1	1	1	1	1	1	1	1	2	1	1	2	1	2	1	1	0	1	0	2	0	1	1	0
Ruminococcus gnavus AGR2154	B	Firmicutes	1	1	1	1	1	1	1	1	1	1	1	1	1	1	1	1	2	1	1	0	0	0	2	1	1	1	1
Synergistes jonesii 78-1	B	Synergistetes	1	1	1	1	1	1	1	1	1	1	1	1	1	1	2	0	1	1	1	0	0	0	1	1	1	1	2
Lachnoclostridium contortum NLAE-zl-C134	B	Firmicutes	1	1	1	1	1	1	1	1	1	1	1	1	1	1	1	1	1	1	1	0	1	0	2	1	1	1	1
Clostridium cadaveris AGR2141	B	Firmicutes	1	1	1	1	1	1	1	1	1	1	1	0	1	1	1	1	1	1	1	1	1	2	3	1	1	1	2
Clostridium cadaveris NLAE-zl-G419	B	Firmicutes	1	1	1	1	1	1	1	1	1	1	1	0	1	1	1	1	1	1	1	1	1	2	3	1	1	1	2
Oxobacter pfennigii V5.2 (OXPF)	B	Firmicutes	1	1	1	1	1	1	1	1	1	1	1	0	3	1	2	1	1	1	1	1	1	1	3	0	1	1	0
Bacteroides ovatus NLAE-zl-C11 (Illumina Draft assembly with Velvet)	B	Bacteroidetes	1	1	1	1	1	1	1	1	1	1	1	1	1	1	0	1	1	1	1	0	1	1	3	2	0	1	2
Bacteroides ovatus NLAE-zl-C34 (Illumina Draft assembly with Velvet)	B	Bacteroidetes	1	1	1	1	1	1	1	1	1	1	1	1	1	1	0	1	1	1	1	0	1	1	3	2	0	1	2
Bacteroides ovatus NLAE-zl-C500	B	Bacteroidetes	1	1	1	1	1	1	1	1	1	1	1	1	1	1	0	1	1	1	1	0	1	1	4	2	0	1	2
Bacteroides ovatus NLAE-zl-C57	B	Bacteroidetes	1	1	1	1	1	1	1	1	1	1	1	1	1	1	0	1	1	1	1	0	1	1	3	2	0	1	2
Bacteroides vulgatus NLAE-zl-G202	B	Bacteroidetes	1	1	1	1	1	1	1	1	1	1	1	1	1	1	0	1	1	1	1	0	1	1	3	2	0	1	2
Bacteroides xylanisolvens NLAE-zl-C182	B	Bacteroidetes	1	1	1	1	1	1	1	1	1	1	1	1	1	1	0	1	1	1	1	0	1	1	4	2	0	1	2
Bacteroides xylanisolvens NLAE-zl-C202	B	Bacteroidetes	1	1	1	1	1	1	1	1	1	1	1	1	1	1	0	1	1	1	1	0	1	1	4	2	0	1	2
Bacteroides xylanisolvens NLAE-zl-C339 (Illumina Draft assembly with Velvet)	B	Bacteroidetes	1	1	1	1	1	1	1	1	1	1	1	1	1	1	0	1	1	1	1	0	1	1	4	2	0	1	2
Bacteroides xylanisolvens NLAE-zl-G310	B	Bacteroidetes	1	1	1	1	1	1	1	1	1	1	1	1	1	1	0	1	1	1	1	0	1	1	3	2	0	1	2
Bacteroides xylanisolvens NLAE-zl-G339	B	Bacteroidetes	1	1	1	1	1	1	1	1	1	1	1	1	1	1	0	1	1	1	1	0	1	1	3	2	0	1	2
Bacteroides xylanisolvens NLAE-zl-G421	B	Bacteroidetes	1	1	1	1	1	1	1	1	1	1	1	1	1	1	0	1	1	1	1	0	1	1	3	2	0	1	2
Clostridium aerotolerans DSM 5434	B	Firmicutes	1	1	1	1	1	1	1	1	1	1	1	1	1	1	2	1	2	1	1	0	0	0	2	0	1	1	0
Clostridium algidicarnis B3	B	Firmicutes	1	1	1	1	1	1	1	1	1	1	1	1	1	1	0	1	1	1	1	0	0	0	2	1	1	1	2
Clostridium butyricum AGR2140	B	Firmicutes	1	1	1	1	1	1	1	1	1	1	1	1	2	1	1	1	2	1	1	0	1	0	3	0	1	1	0
Clostridium sp. NCR	B	Firmicutes	1	1	1	1	1	1	1	1	1	1	1	1	1	1	0	1	1	1	1	0	1	0	3	1	1	1	2
Enterococcus sp. KPPR-6	B	Firmicutes	1	1	1	1	1	1	1	1	1	1	1	1	1	1	0	0	1	1	1	0	1	0	7	2	1	1	2
Eubacterium callanderi NLAE-zl-G225	B	Firmicutes	1	1	1	1	1	1	1	1	1	1	1	1	1	1	0	2	1	1	1	0	1	0	3	1	1	1	1
Eubacterium limosum SA11	B	Firmicutes	1	1	1	1	1	1	1	1	1	1	1	1	1	1	0	2	1	1	1	0	1	0	3	1	1	1	1
Lachnospiraceae bacterium NLAE-zl-G231	B	Firmicutes	1	1	1	1	1	1	1	1	1	1	1	1	1	0	2	1	2	2	1	0	0	0	5	0	1	1	0
Lachnospiraceae bacterium XBD2001	B	Firmicutes	1	1	1	1	1	1	1	1	1	1	1	1	1	1	2	1	2	1	1	0	1	0	2	0	1	1	0
Peptostreptococcaceae bacterium VA2	B	Firmicutes	1	1	1	1	1	1	1	1	1	1	1	1	1	1	0	1	1	1	1	0	0	0	2	1	1	1	2
Prevotella brevis ATCC 19188	B	Bacteroidetes	1	1	1	1	1	1	1	1	1	1	1	1	1	1	0	1	1	1	1	0	0	0	2	2	0	1	2
Prevotella brevis P6B11	B	Bacteroidetes	1	1	1	1	1	1	1	1	1	1	1	1	1	1	0	1	1	1	1	0	0	0	2	2	0	1	2
Pseudobutyrivibrio ruminis ACV-9	B	Firmicutes	1	1	1	1	1	1	1	1	1	1	1	1	1	1	1	1	2	1	2	0	0	0	2	0	1	1	0
Pseudobutyrivibrio ruminis CF1b	B	Firmicutes	1	1	1	1	1	1	1	1	1	1	1	1	1	1	1	1	2	1	2	0	1	0	3	0	1	1	0
Pseudobutyrivibrio ruminis DSM 9787	B	Firmicutes	1	1	1	1	1	1	1	1	1	1	1	1	1	1	1	1	2	1	2	0	0	0	2	0	1	1	0
Pseudobutyrivibrio sp. 49	B	Firmicutes	1	1	1	1	1	1	1	1	1	1	1	1	1	1	1	1	2	1	2	0	1	0	2	0	1	1	0
Pseudobutyrivibrio sp. ACV-2	B	Firmicutes	1	1	1	1	1	1	1	1	1	1	1	1	1	1	1	1	2	1	1	0	1	0	2	0	2	1	0
Pseudobutyrivibrio sp. JW11	B	Firmicutes	1	1	1	1	1	1	1	1	1	1	1	1	1	1	1	1	2	1	2	0	0	0	2	0	1	1	0
Pseudobutyrivibrio sp. UC1225	B	Firmicutes	1	1	1	1	1	1	1	1	1	1	1	1	1	1	1	1	2	1	2	0	1	0	2	0	1	1	0
Pseudobutyrivibrio xylanivorans DSM 10317	B	Firmicutes	1	1	1	1	1	1	1	1	1	1	1	1	1	1	1	1	2	1	2	0	1	0	2	0	1	1	0
Pseudobutyrivibrio xylanivorans DSM 14809	B	Firmicutes	1	1	1	1	1	1	1	1	1	1	1	1	1	1	1	1	2	1	2	0	1	0	2	0	1	1	0
Peptostreptococcaceae bacterium pGA-8	B	Firmicutes	1	1	1	1	1	1	1	1	1	1	1	0	1	0	2	1	2	1	1	1	0	0	1	0	1	1	1
Clostridium beijerinckii HUN142	B	Firmicutes	1	1	1	1	1	1	1	1	1	1	1	1	1	1	1	1	2	1	1	0	1	0	3	0	1	1	0
Clostridium glycolicum KPPR-9	B	Firmicutes	1	1	1	1	1	1	1	1	1	1	1	1	1	1	0	1	1	1	1	0	0	0	3	1	1	1	1
Clostridium sp. DSM 8431	B	Firmicutes	1	1	1	1	1	1	1	1	1	1	1	1	1	1	1	1	2	1	1	0	1	0	3	0	1	1	0
Dorea sp. AGR2135	B	Firmicutes	1	1	1	1	1	1	1	1	1	1	1	1	1	1	1	1	2	1	1	0	1	0	3	0	1	1	0
Eubacterium sp. AB3007	B	Firmicutes	1	1	1	1	1	1	1	1	1	1	1	2	1	0	1	1	2	1	1	0	1	0	1	0	1	1	0
Lachnoclostridium lavalense NLAE-zl-G277	B	Firmicutes	1	1	1	1	1	1	1	1	1	1	1	1	1	0	1	1	2	1	1	0	1	0	4	0	1	1	1
Lachnoclostridium oroticum NLAE-zl-C242	B	Firmicutes	1	1	1	1	1	1	1	1	1	1	1	1	1	1	0	1	1	1	1	0	0	0	2	1	1	1	1
Lachnospiraceae bacterium KH1P17	B	Firmicutes	1	1	1	1	1	1	1	1	1	1	1	2	1	0	1	1	2	1	1	0	0	0	2	0	1	1	0
Megasphaera elsdenii DSM 20460	B	Firmicutes	1	1	1	1	1	1	1	1	1	1	1	1	1	1	1	2	1	1	1	0	1	0	3	0	1	1	0
Megasphaera elsdenii J1	B	Firmicutes	1	1	1	1	1	1	1	1	1	1	1	1	1	1	1	2	1	1	1	0	1	0	3	0	1	1	0
Megasphaera elsdenii T81	B	Firmicutes	1	1	1	1	1	1	1	1	1	1	1	1	1	1	1	2	1	1	1	0	1	0	3	0	1	1	0
Megasphaera elsdenii YE34	B	Firmicutes	1	1	1	1	1	1	1	1	1	1	1	1	1	1	1	2	1	1	1	0	1	0	3	0	1	1	0
Pseudobutyrivibrio ruminis AD2017	B	Firmicutes	1	1	1	1	1	1	0	1	1	1	1	1	1	1	1	1	2	1	2	0	1	0	2	0	1	1	0
Pseudobutyrivibrio ruminis HUN009	B	Firmicutes	1	1	1	1	1	1	1	1	1	1	1	1	1	1	1	1	2	1	2	0	0	0	2	0	0	1	0
Pseudobutyrivibrio sp AR14	B	Firmicutes	1	1	1	1	1	1	1	1	1	1	1	1	1	1	0	1	2	1	2	0	1	0	2	0	1	1	0
Pseudobutyrivibrio sp. C4	B	Firmicutes	1	1	1	1	1	1	1	1	1	1	1	1	1	1	1	1	2	1	2	0	0	0	2	0	0	1	0
Pseudobutyrivibrio sp. LB2011	B	Firmicutes	1	1	1	1	1	1	1	1	1	1	1	1	1	1	1	1	2	1	2	0	0	0	2	0	0	1	0
Pseudobutyrivibrio sp. MD2005	B	Firmicutes	1	1	1	1	1	1	0	1	1	1	1	1	1	1	1	1	2	1	2	0	1	0	2	0	1	1	0
Pseudobutyrivibrio sp. NOR37	B	Firmicutes	1	1	1	1	1	1	1	1	1	1	1	1	1	1	0	1	2	1	2	0	1	0	2	0	1	1	0
Pseudobutyrivibrio sp. OR37	B	Firmicutes	1	1	1	1	1	1	0	1	1	1	1	1	1	1	1	1	2	1	2	0	1	0	2	0	1	1	0
Ruminococcus flavefaciens AE3010	B	Firmicutes	1	1	1	1	1	0	1	1	2	1	1	1	1	1	1	1	3	1	1	0	0	0	3	0	0	1	0
Ruminococcus flavefaciens MA2007	B	Firmicutes	1	1	1	1	1	0	1	1	2	1	1	1	1	1	1	1	3	1	1	0	1	0	3	0	0	1	0
Ruminococcus flavefaciens YL228	B	Firmicutes	1	1	1	1	1	0	1	1	2	1	1	1	1	1	1	1	3	1	1	0	1	0	3	0	0	1	0
Ruminococcus sp. YE71	B	Firmicutes	1	1	1	1	1	1	1	1	1	1	1	1	1	1	0	1	2	1	2	0	1	0	4	0	1	1	0
Ruminococcus sp. YE78	B	Firmicutes	1	1	1	1	1	1	1	1	1	1	1	1	1	1	0	1	2	1	2	0	1	0	4	0	1	1	0
Treponema saccharophilum PB, DSM 2985	B	Spirochaetes	1	1	1	1	1	1	1	1	1	1	1	1	1	1	1	1	2	1	1	0	0	0	2	0	1	1	0
Methanogenic archaeon ISO4-H5	A	Euryarchaeota	1	2	1	1	1	1	1	1	1	1	1	1	2	1	1	0	0	1	1	4	0	0	5	0	1	1	0
Propionibacteriaceae bacterium P6A17	B	Actinobacteria	1	1	1	1	1	1	1	1	1	1	1	0	1	1	1	0	1	1	1	1	0	0	3	1	1	1	1
Propionibacterium acnes NLAE-zl-G260	B	Actinobacteria	0	1	1	1	1	1	1	1	1	1	1	0	1	1	1	2	1	1	1	1	0	0	4	1	1	0	1
Propionibacterium sp. MB3007	B	Actinobacteria	0	1	1	1	1	1	1	1	1	1	1	0	1	1	1	2	1	1	1	1	0	0	4	1	1	0	1
Butyrivibrio sp. VCB2006	B	Firmicutes	2	1	1	1	1	0	1	1	1	1	1	1	1	1	1	1	1	1	1	0	0	0	3	0	0	2	0
Cellulosilyticum ruminicola JCM 14822	B	Firmicutes	1	1	1	1	1	1	1	1	1	1	2	1	1	1	0	1	1	1	1	0	1	0	4	0	1	1	0
Clostridiales bacterium NK3B98	B	Firmicutes	1	1	1	1	1	1	1	1	1	1	1	1	1	1	1	1	2	1	1	0	0	0	2	0	0	1	0
Clostridium clostidiforme ATCC 25537	B	Firmicutes	1	1	1	1	1	1	1	1	1	1	1	1	1	0	1	1	2	1	1	0	1	0	2	0	1	1	0
Clostridium clostridioforme AGR2157	B	Firmicutes	1	1	1	1	1	1	1	1	1	1	1	1	1	0	1	1	2	1	1	0	1	0	2	0	1	1	0
Dorea longicatena AGR2136	B	Firmicutes	1	1	1	1	1	1	1	1	1	1	1	1	1	1	1	1	2	1	1	0	1	0	2	0	0	1	0
Eubacterium cellulosolvens 6	B	Firmicutes	1	1	1	1	1	1	1	1	1	1	1	1	1	1	0	1	2	1	1	0	1	0	3	0	1	1	0
Eubacterium cellulosolvens LD2006	B	Firmicutes	1	1	1	1	1	1	1	1	1	1	1	1	1	1	0	1	2	1	1	0	2	0	3	0	1	1	0
Lachnobacterium bovis AE2004	B	Firmicutes	1	1	1	1	1	1	1	1	1	1	1	1	1	1	1	1	2	1	1	0	0	0	2	0	0	1	0
Lachnobacterium bovis C6A12	B	Firmicutes	1	1	1	1	1	1	1	1	1	1	1	1	1	1	1	1	2	1	1	0	0	0	2	0	0	1	0
Lachnobacterium bovis NK4B19	B	Firmicutes	1	1	1	1	1	1	1	1	1	1	1	1	1	1	1	1	2	1	1	0	0	0	2	0	0	1	0
Lachnobacterium bovis S1b	B	Firmicutes	1	1	1	1	1	1	1	1	1	1	1	1	1	1	1	1	2	1	1	0	0	0	2	0	0	1	0
Lachnoclostridium aminophilum KH1P1	B	Firmicutes	1	1	1	1	1	1	1	1	1	1	1	1	1	0	2	1	2	1	1	0	0	0	2	0	0	1	0
Lachnoclostridium citroniae NLAE-zl-G70	B	Firmicutes	1	1	1	1	1	1	1	1	1	1	1	1	1	0	1	1	2	1	1	0	1	0	3	0	1	1	0
Lachnoclostridium clostridioforme NLAE-zl-C196	B	Firmicutes	1	1	1	1	1	1	1	1	1	1	1	1	1	0	1	1	2	1	1	0	1	0	3	0	1	1	0
Lachnoclostridium clostridioforme NLAE-zl-G208	B	Firmicutes	1	1	1	1	1	1	1	1	1	1	1	1	1	0	1	1	2	1	1	0	1	0	3	0	1	1	0
Lachnospiraceae bacterium AC2029	B	Firmicutes	1	1	2	1	1	0	1	2	1	1	2	1	1	1	0	1	1	1	1	0	0	0	2	0	0	1	0
Lachnospiraceae bacterium C7	B	Proteobacteria	1	1	1	1	1	1	1	1	1	1	1	1	1	1	0	1	2	1	1	0	0	0	2	0	1	1	0
Lachnospiraceae bacterium FE2018	B	Firmicutes	1	1	1	1	1	1	1	1	1	1	1	2	1	0	0	1	2	1	1	0	0	0	2	0	1	1	0
Lachnospiraceae bacterium JC7	B	Firmicutes	1	1	1	1	1	1	1	1	1	1	1	1	1	1	1	1	2	1	1	0	0	0	2	0	0	1	0
Lachnospiraceae bacterium KH1T2	B	Firmicutes	1	1	1	1	1	1	1	1	1	1	1	1	1	1	1	1	2	1	1	0	1	0	2	0	0	1	0
Lachnospiraceae bacterium MA2020	B	Firmicutes	1	1	1	1	1	1	1	1	1	1	1	1	1	1	1	1	2	1	1	0	0	0	2	0	0	1	0
Lachnospiraceae bacterium MC2017	B	Firmicutes	1	1	1	1	1	1	1	1	1	1	1	1	1	0	1	1	2	1	1	0	1	0	3	0	1	1	0
Lachnospiraceae bacterium ND2006	B	Firmicutes	1	1	1	1	1	1	1	1	1	1	1	1	1	1	1	1	2	1	1	0	1	0	2	0	0	1	0
Lachnospiraceae bacterium NK4A144	B	Firmicutes	1	1	1	1	1	1	1	1	1	1	1	1	1	0	1	1	2	1	1	0	2	0	2	0	1	1	0
Oribacterium sp. P6A1	B	Firmicutes	1	1	1	1	1	0	1	1	1	1	1	1	1	1	1	1	2	1	1	0	0	0	2	0	1	1	0
Oribacterium sp. WCC10	B	Firmicutes	1	0	1	1	1	1	1	1	2	1	1	1	1	1	1	0	2	1	1	0	0	0	2	0	1	1	0
Porphyromonadaceae bacterium KH3CP3RA	B	Bacteroidetes	1	1	1	1	1	0	1	1	1	1	1	1	1	1	1	1	1	1	1	0	0	1	3	1	0	1	1
Porphyromonadaceae bacterium KH3R12	B	Bacteroidetes	1	1	1	1	1	0	1	1	1	1	1	1	1	1	1	1	1	1	1	0	0	1	3	1	0	1	1
Porphyromonadaceae bacterium NLAE-zl-C104	B	Bacteroidetes	1	1	1	1	1	0	1	1	1	1	1	1	1	1	1	1	1	1	1	0	0	1	3	1	0	1	1
Prevotella ruminicola D31d	B	Bacteroidetes	1	1	1	1	1	0	1	1	1	1	1	2	1	1	0	1	1	1	1	0	0	0	5	1	0	1	1
Pseudobutyrivibrio sp. YE44	B	Firmicutes	1	1	1	1	1	1	1	1	1	1	1	1	1	0	0	1	2	1	2	0	1	0	3	0	1	1	0
Pseudobutyrivibrio xylanivorans MA3014 (Draft1)	B	Firmicutes	1	1	1	1	1	1	1	1	1	1	1	1	1	1	1	1	2	1	1	0	0	0	2	0	0	1	0
Ruminococcus flavefaciens ATCC 19208	B	Firmicutes	1	1	1	1	1	1	1	1	1	1	1	1	1	1	1	1	2	1	1	0	0	0	2	0	0	1	0
Ruminococcus flavefaciens ND2009	B	Firmicutes	1	1	1	1	1	1	1	1	1	1	1	1	1	1	1	1	2	1	1	0	1	0	3	0	0	1	0
Ruminococcus flavefaciens SAb67	B	Firmicutes	1	1	1	1	1	1	1	1	1	1	1	1	1	1	1	1	2	1	1	0	1	0	3	0	0	1	0
Ruminococcus flavefaciens Y1	B	Firmicutes	1	1	1	1	1	1	1	1	1	1	1	1	1	1	1	1	2	1	1	0	0	0	3	0	0	1	0
Ruminococcus flavefaciens YAD2003	B	Firmicutes	1	1	1	1	1	1	1	1	1	1	1	1	1	1	1	1	2	1	1	0	0	0	2	0	0	1	0
Ruminococcus sp. HUN007	B	Firmicutes	1	1	1	1	1	0	1	1	2	1	1	1	1	1	1	1	2	1	1	0	0	0	2	0	0	1	0
Slackia heliotrinireducens RHS 1, DSM 20476	B	Actinobacteria	1	1	1	1	1	1	0	1	1	1	1	2	1	1	0	1	2	1	1	0	0	0	3	0	1	1	0
Thermoplasmatales archaeon BRNA1	A	Euryarchaeota	1	2	1	1	1	1	1	1	1	1	1	0	2	1	1	0	0	1	1	2	0	0	5	0	1	1	0
Unclassified archaeon ISO4-G1	A	Euryarchaeota	1	2	1	1	1	1	1	1	1	1	1	1	2	1	1	0	0	1	1	2	0	0	3	0	0	1	0
Clostridium cellobioparum ATCC 15832	B	Firmicutes	1	1	1	1	1	1	1	1	1	1	1	0	1	1	1	1	1	1	1	1	1	0	2	0	1	1	0
Prevotella albensis DSM 11370	B	Bacteroidetes	1	1	1	1	1	1	1	1	1	1	1	0	1	1	0	1	1	1	1	1	0	0	1	1	0	1	1
Butyrivibrio hungatei XBD2006	B	Firmicutes	2	1	1	1	1	1	0	1	1	1	1	1	1	0	1	1	1	1	1	0	0	0	2	0	0	2	0
Butyrivibrio sp. AE2005	B	Firmicutes	2	1	1	1	1	1	0	1	1	1	1	1	1	0	1	1	1	1	1	0	0	0	2	0	0	2	0
Butyrivibrio sp. AE3003	B	Firmicutes	2	1	1	1	1	1	0	1	1	1	1	1	1	0	1	1	1	1	1	0	0	0	2	0	0	2	0
Butyrivibrio sp. AE3009	B	Firmicutes	2	1	1	1	1	0	0	1	1	1	1	1	1	1	1	1	1	1	1	0	0	0	2	0	0	2	0
Butyrivibrio sp. FCS014	B	Firmicutes	2	1	1	1	1	0	1	1	1	1	1	1	1	1	0	1	1	1	1	0	0	0	2	0	0	2	0
Butyrivibrio sp. INlla21	B	Firmicutes	2	1	1	1	1	0	0	1	1	1	1	1	1	1	1	1	1	1	1	0	0	0	2	0	0	2	0
Butyrivibrio sp. LB2008	B	Firmicutes	2	1	1	1	1	1	0	1	1	1	1	1	1	0	1	1	1	1	1	0	0	0	2	0	0	2	0
Butyrivibrio sp. M55	B	Firmicutes	2	1	1	1	1	1	0	1	1	1	1	1	1	0	1	1	1	1	1	0	0	0	3	0	0	2	0
Butyrivibrio sp. MC2021	B	Firmicutes	2	1	1	1	1	0	0	1	1	1	1	1	1	1	1	1	1	1	1	0	0	0	3	0	0	2	0
Eubacterium pyruvativorans i6	B	Firmicutes	1	1	1	1	1	1	1	1	1	1	1	1	1	0	0	1	2	1	1	0	0	0	2	0	1	1	0
Eubacterium pyruvativorans KHGC13	B	Firmicutes	1	1	1	1	1	1	1	1	1	1	1	1	1	0	0	1	2	1	1	0	0	0	2	0	1	1	0
Eubacterium pyruvativorans KHPC4	B	Firmicutes	1	1	1	1	1	1	1	1	1	1	1	1	1	0	0	1	2	1	1	0	0	0	2	0	1	1	0
Eubacterium ruminantium 2388	B	Firmicutes	1	1	1	1	1	1	1	1	1	1	1	1	1	1	0	1	2	1	1	0	0	0	2	0	0	1	0
Eubacterium ruminantium ATCC 17233	B	Firmicutes	1	1	1	1	1	1	1	1	1	1	1	1	1	1	0	1	2	1	1	0	0	0	2	0	0	1	0
Eubacterium ruminatium HUN269	B	Firmicutes	1	1	1	1	1	1	1	1	1	1	1	1	1	1	0	1	2	1	1	0	0	0	2	0	0	1	0
Lachnobacterium bovis DSM 14045	B	Firmicutes	1	1	1	1	1	1	0	1	1	1	1	1	1	1	1	1	2	1	1	0	0	0	2	0	0	1	0
Lachnospiraceae bacterium A10	B	Firmicutes	1	1	1	1	1	1	1	1	1	1	1	1	1	1	1	1	1	1	1	0	1	0	2	0	0	1	0
Lachnospiraceae bacterium AC2012	B	Firmicutes	1	1	1	1	1	1	1	1	1	1	1	1	1	1	1	1	1	1	1	0	1	0	2	0	0	1	0
Lachnospiraceae bacterium AC2014	B	Firmicutes	1	1	1	1	1	0	1	1	1	1	1	1	1	1	1	1	2	1	1	0	0	0	2	0	0	1	0
Lachnospiraceae bacterium AC2031	B	Firmicutes	1	1	1	1	1	1	1	1	1	1	1	2	1	1	0	1	1	1	1	0	0	0	2	0	0	1	0
Lachnospiraceae bacterium FD2005	B	Firmicutes	1	1	1	1	1	1	1	1	1	1	1	1	1	1	1	1	1	1	1	0	1	0	2	0	0	1	0
Lachnospiraceae bacterium MD2004	B	Firmicutes	1	1	1	1	1	1	1	1	1	1	1	1	1	1	1	1	1	1	1	0	1	0	2	0	0	1	0
Lachnospiraceae bacterium NK4A179	B	Firmicutes	1	1	1	1	1	0	1	1	1	1	1	1	1	1	1	1	1	2	1	0	0	0	4	0	0	1	0
Lachnospiraceae bacterium RM5	B	Firmicutes	1	1	1	1	1	0	1	1	1	1	1	1	1	1	1	1	2	1	1	0	0	0	3	0	0	1	0
Lachnospiraceae bacterium XBB1006	B	Firmicutes	1	1	1	1	1	1	1	1	1	1	1	1	1	0	1	1	2	1	1	0	2	0	2	0	0	1	0
Oribacterium sp. NK2B42	B	Firmicutes	1	1	1	1	1	1	1	1	1	1	1	1	1	1	0	0	2	1	1	0	0	0	2	0	1	1	0
Peptostreptococcus anaerobius C	B	Firmicutes	1	1	1	1	1	1	1	1	1	1	1	1	1	1	0	1	1	1	1	0	0	0	2	0	1	1	0
Peptostreptococcus russellii Calf135	B	Firmicutes	1	1	1	1	1	1	1	1	1	1	1	1	1	1	0	1	1	1	1	0	0	0	3	0	1	1	0
Peptostreptococcus sp. D1	B	Firmicutes	1	1	1	1	1	1	1	1	1	1	1	1	1	1	0	1	1	1	1	0	0	0	3	0	1	1	0
Prevotella ruminicola 23	B	Bacteroidetes	1	1	1	1	1	0	1	1	1	1	1	1	1	1	0	1	1	1	1	0	0	0	5	1	0	1	1
Prevotella ruminicola AR32	B	Bacteroidetes	1	1	1	1	1	0	1	1	1	1	1	1	1	1	0	1	1	1	1	0	0	0	4	1	0	1	1
Prevotella ruminicola ATCC 19189	B	Bacteroidetes	1	1	1	1	1	0	1	1	1	1	1	1	1	1	0	1	1	1	1	0	0	0	5	1	0	1	1
Prevotella ruminicola BPI-162	B	Bacteroidetes	1	1	1	1	1	0	1	1	1	1	1	1	1	1	0	1	1	1	1	0	0	0	5	1	0	1	1
Prevotella ruminicola BPI-34	B	Bacteroidetes	1	1	1	1	1	0	1	1	1	1	1	1	1	1	0	1	1	1	1	0	0	0	5	1	0	1	1
Prevotella ruminicola Ga6B6	B	Bacteroidetes	1	1	1	1	1	0	1	1	1	1	1	1	1	1	0	1	1	1	1	0	0	0	6	1	0	1	1
Prevotella ruminicola KHT3	B	Bacteroidetes	1	1	1	1	1	0	1	1	1	1	1	1	1	1	0	1	1	1	1	0	0	0	6	1	0	1	1
Prevotella sp. BP1-145	B	Bacteroidetes	1	1	1	1	1	1	1	1	1	1	1	1	1	0	0	1	1	1	1	0	0	0	6	1	0	1	1
Prevotella sp. BP1-148	B	Bacteroidetes	1	1	1	1	1	1	1	1	1	1	1	1	1	0	0	1	1	1	1	0	0	0	6	1	0	1	1
Prevotella sp. FD3004	B	Bacteroidetes	1	1	1	1	1	0	1	1	1	1	1	1	1	1	0	1	1	1	1	0	0	0	3	1	0	1	1
Prevotella sp. KHP1	B	Bacteroidetes	1	1	1	1	1	0	1	1	1	1	1	1	1	1	0	1	1	1	1	0	0	0	5	1	0	1	1
Prevotella sp. KHP7	B	Bacteroidetes	1	1	1	1	1	0	1	1	1	1	1	1	1	1	0	1	1	1	1	0	0	0	3	1	0	1	1
Prevotella sp. MA2016	B	Bacteroidetes	1	1	1	1	1	0	1	1	1	1	1	1	1	1	0	1	1	1	1	0	0	0	5	1	0	1	1
Prevotella sp. NE3005	B	Bacteroidetes	1	1	1	1	1	0	1	1	1	1	1	1	1	1	0	1	1	1	1	0	0	0	8	1	0	1	1
Prevotella sp. RM4	B	Bacteroidetes	1	1	1	1	1	0	1	1	1	1	1	1	1	1	0	1	1	1	1	0	0	0	5	1	0	1	1
Prevotella sp. TF2-5	B	Bacteroidetes	1	1	1	1	1	0	1	1	1	1	1	1	1	1	0	1	1	1	1	0	0	0	4	1	0	1	1
Ruminococcus flavefaciens MC2020	B	Firmicutes	1	1	1	1	1	0	1	1	1	1	1	1	1	1	1	1	2	1	1	0	1	0	2	0	0	1	0
Ruminococcus flavefaciens XPD3002	B	Firmicutes	1	1	1	1	1	0	1	1	1	1	1	1	1	1	1	1	2	1	1	0	0	0	1	0	0	1	0
Ruminococcus flavefaciens YRD2003	B	Firmicutes	1	1	1	1	1	0	1	1	1	1	1	1	1	1	1	1	2	1	1	0	0	0	1	0	0	1	0
Treponema sp. C6A8	B	Spirochaetes	1	1	1	1	1	1	1	1	1	1	1	1	1	1	0	1	2	1	1	0	0	0	4	0	0	1	0
Treponema sp. JC4	B	Spirochaetes	1	1	1	1	1	1	1	1	1	1	1	1	1	1	0	1	2	1	1	0	0	0	3	0	0	1	0
Methanobrevibacter olleyae DSM 16632	A	Euryarchaeota	1	2	1	1	1	1	1	1	1	1	1	1	1	1	0	0	0	1	1	1	0	0	4	0	1	1	0
Methanobrevibacter ruminantium M1	A	Euryarchaeota	1	2	1	1	1	1	1	1	1	1	1	1	1	1	0	0	0	1	1	1	0	0	3	0	1	1	0
Methanobrevibacter ruminantium YE286 (filtered contigs)	A	Euryarchaeota	1	2	1	1	1	1	1	1	1	1	1	1	1	1	0	0	0	1	1	1	0	0	3	0	1	1	0
Methanobrevibacter YLM1	A	Euryarchaeota	1	2	1	1	1	1	1	1	1	1	1	1	1	1	0	0	0	1	1	1	0	0	4	0	1	1	0
Butyrivibrio proteoclasticus P18	B	Firmicutes	1	1	1	1	1	0	1	1	1	1	1	1	1	1	1	1	1	1	1	0	0	0	2	0	0	1	0
Butyrivibrio sp. AE2015	B	Firmicutes	1	1	1	1	1	0	1	1	1	1	1	1	1	1	1	1	1	1	1	0	0	0	3	0	0	1	0
Butyrivibrio sp. FCS006	B	Firmicutes	2	1	1	1	1	0	0	1	1	1	1	1	1	1	0	1	1	1	1	0	0	0	2	0	0	2	0
Butyrivibrio sp. INlla14	B	Firmicutes	2	1	1	1	1	0	0	1	1	1	1	1	1	1	0	1	1	1	1	0	0	0	2	0	0	2	0
Butyrivibrio sp. NC2007	B	Firmicutes	2	1	1	1	1	0	0	1	1	1	1	1	1	1	0	1	1	1	1	0	0	0	2	0	0	2	0
Butyrivibrio sp. Su6	B	Firmicutes	1	1	1	1	1	0	1	1	1	1	1	1	1	1	1	1	1	1	1	0	1	0	4	0	0	1	0
Butyrivibrio sp. VCB2001	B	Firmicutes	2	1	1	1	1	0	0	1	1	1	1	1	1	1	0	1	1	1	1	0	0	0	2	0	0	2	0
Butyrivibrio sp. XBB1001	B	Firmicutes	2	1	1	1	1	0	0	1	1	1	1	1	1	1	0	1	1	1	1	0	0	0	3	0	0	2	0
Butyrivibrio sp. XPD2006	B	Firmicutes	2	1	1	1	1	0	0	1	1	1	1	1	1	1	0	1	1	1	1	0	0	0	2	0	0	2	0
Butyrivibrio sp. YAB3001	B	Firmicutes	2	1	1	1	1	0	0	1	1	1	1	1	1	1	0	1	1	1	1	0	0	0	4	0	0	2	0
Clostridiales bacterium R-7	B	Firmicutes	1	1	1	1	1	0	1	1	1	1	1	1	1	1	0	1	2	1	1	0	0	0	3	0	0	1	0
Clostridium aminophilum F	B	Firmicutes	1	1	1	1	1	1	1	1	1	1	1	0	1	0	1	1	2	1	1	0	0	0	2	0	0	1	0
Desulfovibrio desulfuricans desulfuricans ATCC 27774	B	Proteobacteria	1	1	0	1	1	1	1	1	1	1	0	2	1	0	1	1	1	1	1	0	0	0	1	0	1	1	0
Desulfovibrio desulfuricans DSM 7057	B	Proteobacteria	1	1	0	1	1	1	1	1	1	1	0	2	1	0	1	1	1	1	1	0	0	0	1	0	1	1	0
Desulfovibrio legallii KHC7	B	Proteobacteria	1	1	0	1	1	1	1	1	1	1	0	2	1	0	1	1	1	1	1	0	0	0	1	0	1	1	0
Lachnospiraceae bacterium AB2028	B	Firmicutes	1	1	1	1	1	0	1	1	1	1	1	1	1	0	1	1	2	1	1	0	0	0	1	0	0	1	0
Lachnospiraceae bacterium C10	B	Firmicutes	1	1	1	1	1	0	1	1	1	1	1	1	1	1	1	1	1	1	1	0	1	0	2	0	0	1	0
Lachnospiraceae bacterium G41	B	Firmicutes	1	1	1	1	1	0	1	1	1	1	1	1	1	1	0	1	2	1	1	0	0	0	3	0	0	1	0
Lachnospiraceae bacterium KHCPX20	B	Firmicutes	1	1	1	1	1	0	1	1	1	1	1	1	1	1	1	1	1	1	1	0	1	0	2	0	0	1	0
Lachnospiraceae bacterium NE2001	B	Firmicutes	1	1	1	1	1	0	1	1	1	1	1	2	1	1	0	1	1	1	1	0	0	0	3	0	0	1	0
Lachnospiraceae bacterium XPB1003	B	Firmicutes	1	1	1	1	1	0	1	1	1	1	1	1	1	0	1	1	1	2	1	0	0	0	3	0	0	1	0
Lachnospiraceae bacterium YSB2008	B	Firmicutes	1	1	1	1	1	1	0	1	1	1	1	1	1	1	0	1	2	1	1	0	0	0	3	0	0	1	0
Oribacterium sp. FC2011	B	Firmicutes	0	1	1	1	1	1	1	1	1	1	1	1	1	1	0	0	2	1	1	0	0	0	2	0	1	1	0
Oribacterium sp. KHPX15	B	Firmicutes	0	1	1	1	1	1	1	1	1	1	1	1	1	1	0	0	2	1	1	0	0	0	2	0	1	1	0
Prevotella sp. TC2-28	B	Bacteroidetes	1	1	1	1	1	0	1	1	1	1	1	0	1	1	0	1	1	1	1	0	0	0	4	1	0	1	1
Ruminococcus flavefaciens 17	B	Firmicutes	1	1	1	1	1	1	0	1	1	1	1	1	0	1	1	1	2	1	1	0	0	0	2	0	0	1	0
Ruminococcus flavefaciens FD-1	B	Firmicutes	0	1	1	1	1	1	1	1	1	1	1	1	1	1	1	1	2	1	1	0	0	0	2	0	0	0	0
Corynebacterium vitaeruminis DSM 20294 Genome sequencing	B	Actinobacteria	0	1	1	1	1	1	1	1	0	1	1	0	1	0	1	1	1	1	1	1	0	0	3	1	1	0	1
Corynebacterium vitaeruminis Ga6A13	B	Actinobacteria	0	1	1	1	1	1	1	1	0	1	1	0	1	0	1	1	1	1	1	1	0	0	3	1	1	0	1
Methanosarcina barkeri CM1	A	Euryarchaeota	1	3	0	1	1	1	1	1	1	1	0	0	1	1	1	0	0	1	1	1	1	0	5	0	1	1	0
Butyrivibrio fibrisolvens AB2020	B	Firmicutes	1	1	1	1	1	0	0	1	1	1	1	1	1	1	0	1	2	1	1	0	0	0	3	0	0	1	0
Butyrivibrio fibrisolvens DSM 3071	B	Firmicutes	1	1	1	1	1	0	0	1	1	1	1	1	1	1	0	1	2	1	1	0	0	0	3	0	0	1	0
Butyrivibrio fibrisolvens FE2007	B	Firmicutes	1	1	1	1	1	0	0	1	1	1	1	1	1	1	0	1	2	1	1	0	0	0	4	0	0	1	0
Butyrivibrio fibrisolvens MD2001	B	Firmicutes	1	1	1	1	1	0	0	1	1	1	1	1	1	1	0	1	2	1	1	0	0	0	2	0	0	1	0
Butyrivibrio fibrisolvens ND3005	B	Firmicutes	1	1	1	1	1	0	0	1	1	1	1	1	1	1	0	1	2	1	1	0	0	0	4	0	0	1	0
Butyrivibrio fibrisolvens WTE3004	B	Firmicutes	1	1	1	1	1	0	0	1	1	1	1	1	1	1	0	1	2	1	1	0	0	0	4	0	0	1	0
Butyrivibrio fibrisolvens YRB2005	B	Firmicutes	1	1	1	1	1	0	0	1	1	1	1	1	1	1	0	1	2	1	1	0	0	0	2	0	0	1	0
Butyrivibrio sp. AD3002	B	Firmicutes	1	1	1	1	1	0	0	1	1	1	1	1	1	1	0	1	1	1	1	0	0	0	3	0	0	2	0
Butyrivibrio sp. AE3006	B	Firmicutes	1	1	1	1	1	0	0	1	1	1	1	1	1	1	0	1	1	1	1	0	0	0	2	0	0	2	0
Butyrivibrio sp. INlla16	B	Firmicutes	1	1	1	1	1	0	0	1	1	1	1	1	1	1	0	1	1	1	1	0	0	0	2	0	0	2	0
Butyrivibrio sp. LC3010	B	Firmicutes	1	1	1	1	1	0	1	1	1	1	1	1	1	1	0	1	1	1	1	0	0	0	2	0	0	1	0
Butyrivibrio sp. MB2005	B	Firmicutes	1	1	1	1	1	0	0	1	1	1	1	1	1	1	0	1	1	1	1	0	0	0	3	0	0	2	0
Butyrivibrio sp. MC2013	B	Firmicutes	1	1	1	1	1	0	1	1	1	1	1	1	1	0	0	1	2	1	1	0	0	0	2	0	0	1	0
Butyrivibrio sp. NC2002	B	Firmicutes	1	1	1	1	1	0	0	1	1	1	1	1	1	1	0	1	1	1	1	0	0	0	2	0	0	2	0
Butyrivibrio sp. OB235	B	Firmicutes	1	1	1	1	1	0	0	1	1	1	1	1	1	1	0	1	1	1	1	0	0	0	2	0	0	2	0
Butyrivibrio sp. TB	B	Firmicutes	1	1	1	1	1	0	0	1	1	1	1	1	1	1	0	1	2	1	1	0	0	0	3	0	0	1	0
Butyrivibrio sp. WCD2001	B	Firmicutes	1	1	1	1	1	0	0	1	1	1	1	1	1	1	0	1	1	1	1	0	0	0	2	0	0	2	0
Butyrivibrio sp. WCD3002	B	Firmicutes	1	1	1	1	1	0	0	1	1	1	1	1	1	1	0	1	1	1	1	0	0	0	2	0	0	2	0
Butyrivibrio sp. WCE2006	B	Firmicutes	1	1	1	1	1	0	1	1	1	1	1	1	1	1	0	1	1	1	1	0	0	0	2	0	0	1	0
Butyrivibrio sp. XPD2002	B	Firmicutes	1	1	1	1	1	0	1	1	1	1	1	1	1	0	0	1	1	1	1	0	0	0	2	0	0	2	0
Eubacterium ruminantium FB3002	B	Firmicutes	1	1	1	1	1	0	0	1	1	1	1	1	1	1	0	1	2	1	1	0	0	0	2	0	0	1	0
Lachnospiraceae bacterium AC3007	B	Firmicutes	1	1	1	1	1	0	0	1	1	1	1	1	1	1	0	1	2	1	1	0	0	0	4	0	0	1	0
Lachnospiraceae bacterium AD3010	B	Firmicutes	1	1	1	1	1	0	1	1	1	1	1	1	1	0	1	1	1	1	1	0	1	0	4	0	0	1	0
Lachnospiraceae bacterium C6A11	B	Firmicutes	1	1	1	1	1	0	0	1	1	1	1	1	1	1	0	1	2	1	1	0	0	0	2	0	0	1	0
Lachnospiraceae bacterium G11	B	Firmicutes	1	1	1	1	1	0	1	1	1	1	1	1	1	1	0	1	1	1	1	0	0	0	2	0	0	1	0
Lachnospiraceae bacterium NC2008	B	Firmicutes	1	1	1	1	1	0	1	1	1	1	1	1	1	0	0	1	2	1	1	0	0	0	2	0	0	1	0
Lachnospiraceae bacterium NK4A136	B	Firmicutes	1	1	1	1	1	0	1	1	1	1	1	1	1	0	0	1	2	1	1	0	0	0	2	0	0	1	0
Lachnospiraceae bacterium P6A3	B	Firmicutes	1	1	1	1	1	0	1	1	1	1	1	1	1	1	0	1	1	1	1	0	0	0	3	0	0	1	0
Lachnospiraceae bacterium XBB2008	B	Firmicutes	1	1	1	1	1	0	1	1	1	1	1	1	1	0	1	1	1	1	1	0	0	0	2	0	0	1	0
Methanobacterium formicicum BRM9	A	Euryarchaeota	1	1	1	1	1	1	1	1	1	1	1	0	1	1	0	0	0	1	1	2	0	0	3	0	1	1	0
Methanobrevibacter boviskoreani JH1	A	Euryarchaeota	1	1	1	1	1	2	1	0	1	1	1	0	1	1	0	0	0	1	1	2	0	0	4	0	1	1	0
Methanobrevibacter gottschalkii DSM 11977	A	Euryarchaeota	1	1	1	1	1	1	1	1	1	1	1	0	1	1	0	0	0	1	1	2	0	0	3	0	1	1	0
Methanobrevibacter sp. AbM4	A	Euryarchaeota	1	1	1	1	1	1	1	1	1	1	1	0	1	1	0	0	0	1	1	2	0	0	4	0	1	1	0
Methanobrevibacter sp. YE315	A	Euryarchaeota	1	1	1	1	1	1	1	1	1	1	1	0	1	1	0	0	0	1	1	2	0	0	3	0	1	1	0
Methanobrevibacter thaueri DSM 11995	A	Euryarchaeota	1	1	1	1	1	1	1	1	1	1	1	0	1	1	0	0	0	1	1	2	0	0	3	0	1	1	0
Methanobrevibacter woesei DSM 11979	A	Euryarchaeota	1	1	1	1	1	1	1	1	1	1	1	0	1	1	0	0	0	1	1	2	0	0	3	0	1	1	0
Methanobrevibacter wolinii SH	A	Euryarchaeota	1	1	1	1	1	1	1	1	1	1	1	0	1	1	0	0	0	1	1	1	0	0	3	0	1	1	0
Butyrivibrio sp. AC2005	B	Firmicutes	1	1	1	1	1	0	0	1	1	1	1	1	1	0	0	1	1	1	1	0	0	0	5	0	0	2	0
Butyrivibrio sp. AE2032	B	Firmicutes	1	1	1	1	1	0	0	1	1	1	1	1	1	1	0	1	1	1	1	0	0	0	3	0	0	1	0
Butyrivibrio sp. AE3004	B	Firmicutes	1	1	1	1	1	0	1	1	1	1	1	1	1	0	0	1	1	1	1	0	#N/A	#N/A	#N/A	0	0	1	0
Butyrivibrio sp. FC2001	B	Firmicutes	1	1	1	1	1	0	0	1	1	1	1	1	1	0	0	1	1	1	1	0	0	0	2	0	0	2	0
Butyrivibrio sp. NC3005	B	Firmicutes	1	1	1	1	1	0	0	1	1	1	1	1	1	1	0	1	1	1	1	0	0	0	3	0	0	1	0
Butyrivibrio sp. VCD2006	B	Firmicutes	1	1	1	1	1	0	0	1	1	1	1	1	1	1	0	1	1	1	1	0	0	0	2	0	0	1	0
Ruminococcus flavefaciens 007c	B	Firmicutes	1	1	0	1	1	1	0	0	1	1	0	1	1	1	1	1	2	1	1	0	0	0	2	0	0	1	0
Sarcina sp. DSM 11001	B	Firmicutes	1	0	0	1	1	1	0	1	1	1	1	1	1	0	1	1	2	1	1	0	0	0	2	0	0	1	0
Methanobrevibacter gottschalkii DSM 11978	A	Euryarchaeota	1	1	1	0	1	1	1	1	1	1	1	0	1	1	0	0	0	1	1	2	0	0	3	0	1	1	0
Methanomicrobium mobile BP, DSM 1539	A	Euryarchaeota	0	2	0	1	1	1	1	1	1	1	0	0	1	1	1	0	0	1	1	1	0	0	2	0	1	1	0
Synergistetes Syn_Fa1	B	Synergistetes	0	0	0	1	1	1	1	1	1	0	0	1	0	1	2	0	1	1	1	0	0	0	2	1	0	0	2
Methanobrevibacter millerae DSM 16643	A	Euryarchaeota	1	1	0	1	1	1	1	1	1	1	0	0	1	1	0	0	0	1	1	2	0	0	4	0	1	1	0
Methanobrevibacter millerae SM9	A	Euryarchaeota	1	1	0	1	1	1	1	1	1	1	0	0	1	1	0	0	0	1	1	2	0	0	3	0	1	1	0
Methanosarcina sp. DSM 11855	A	Euryarchaeota	0	2	0	1	1	1	1	1	1	1	0	0	1	1	0	0	0	1	1	1	1	0	5	0	1	1	0
Bacillus nealsonii AAU1_buffalo	B	Firmicutes	0	0	0	0	0	0	0	0	0	0	0	0	1	1	0	0	2	1	1	2	0	0	6	1	2	0	1
Bacillus sp. MB2021	B	Firmicutes	0	0	0	0	0	0	0	0	0	0	0	0	1	1	0	0	2	1	1	2	1	0	5	1	2	0	1
Clostridium paraputrificum AGR2156	B	Firmicutes	0	0	0	0	0	0	0	0	0	0	0	1	1	1	1	1	2	1	1	0	1	0	3	0	1	0	0
Proteiniclasticum ruminis DSM 24773	B	Firmicutes	0	1	0	0	0	0	0	0	0	0	0	0	1	1	1	0	1	1	1	0	0	0	4	1	0	0	2
Lampropedia hyalina DSM 16112	B	Proteobacteria	0	0	0	0	0	0	0	0	0	0	0	0	1	1	0	1	1	1	1	1	0	0	3	1	1	0	1
Butyrivibrio hungatei DSM 14810	B	Firmicutes	1	0	0	0	0	0	0	0	0	0	0	0	1	1	1	1	1	1	1	0	0	0	2	0	0	1	0
Butyrivibrio hungatei MB2003 (Butyrivibrio Pan-genome)	B	Firmicutes	1	0	0	0	0	0	0	0	0	0	0	0	1	1	1	1	1	1	1	0	0	0	2	0	0	1	0
Butyrivibrio proteoclasticus P6B7	B	Firmicutes	1	0	0	0	0	0	0	0	0	0	0	0	1	1	1	1	1	1	1	0	0	0	2	0	0	1	0
Butyrivibrio sp. INlla18	B	Firmicutes	1	0	0	0	0	0	0	0	0	0	0	0	1	1	1	1	1	1	1	0	0	0	2	0	0	1	0
Eubacterium oxidoreducens DSM 3217	B	Firmicutes	0	1	0	0	0	0	0	0	0	0	0	0	0	1	1	1	2	1	1	0	1	0	2	0	1	0	0
Prevotella bryantii B14	B	Bacteroidetes	0	0	0	0	0	0	0	0	0	0	0	1	0	1	0	1	1	1	1	0	0	0	5	1	1	0	1
Prevotella bryantii C21a	B	Bacteroidetes	0	0	0	0	0	0	0	0	0	0	0	1	0	1	0	1	1	1	1	0	0	0	2	1	1	0	1
Prevotella bryantii FB3001	B	Bacteroidetes	0	0	0	0	0	0	0	0	0	0	0	1	0	1	0	1	1	1	1	0	0	0	2	1	1	0	1
Prevotella bryantii KHPX14	B	Bacteroidetes	0	0	0	0	0	0	0	0	0	0	0	1	0	1	0	1	1	1	1	0	0	0	2	1	1	0	1
Cellvibrio sp. BR	B	Proteobacteria	0	0	0	0	0	0	0	0	0	0	0	0	1	1	1	1	1	1	0	0	0	1	3	0	2	0	0
Butyrivibrio fibrisolvens AR40	B	Firmicutes	0	0	0	0	0	0	0	0	0	0	0	0	1	1	0	1	2	1	1	0	0	0	3	0	0	0	0
Clostridiales bacterium WTE2008	B	Firmicutes	0	0	0	0	0	0	0	0	0	0	0	0	1	1	0	1	2	1	1	0	0	0	2	0	0	0	0
Clostridium sartagoforme AAU1_buffalo	B	Firmicutes	0	0	0	0	0	0	0	0	0	0	0	1	1	0	1	1	2	0	1	0	1	0	3	0	0	0	0
Escherichia coli PA-3	B	Proteobacteria	0	0	0	0	0	0	0	0	0	0	0	0	0	1	1	1	1	1	0	0	0	1	3	0	1	0	1
Prevotella sp. LC2012	B	Bacteroidetes	0	0	0	0	0	0	0	0	0	0	0	0	0	1	0	1	1	1	1	0	0	1	3	1	0	0	1
Prevotella sp. P6B1	B	Bacteroidetes	0	0	0	0	0	0	0	0	0	0	0	0	0	1	0	1	1	1	1	0	0	0	5	1	0	0	1
Prevotella sp. P6B4	B	Bacteroidetes	0	0	0	0	0	0	0	0	0	0	0	0	0	1	0	1	1	1	1	0	0	0	5	1	0	0	1
Prevotella sp. TC2-24	B	Bacteroidetes	0	0	0	0	0	0	0	0	0	0	0	0	0	1	0	1	1	1	1	0	0	1	3	1	0	0	1
Shigella sonnei NLAE-zl-G496	B	Proteobacteria	0	0	0	0	0	0	0	0	0	0	0	0	0	1	1	1	1	1	0	0	0	1	3	0	1	0	1
Enterococcus mundtii C2	B	Firmicutes	0	0	0	0	0	0	0	0	0	0	0	0	0	0	0	0	0	0	0	0	0	0	5	3	0	0	3
Bacillus cereus KPR-7A	B	Firmicutes	0	0	0	0	0	0	0	0	0	0	0	0	0	0	0	0	0	0	0	2	0	0	2	1	2	0	1
Bacillus licheniformis VTM3R78	B	Firmicutes	0	0	0	0	0	0	0	0	0	0	0	0	0	0	0	0	0	0	0	1	0	0	3	1	2	0	1
Enterococcus faecalis 68A	B	Firmicutes	0	0	0	0	0	0	0	0	0	0	0	0	0	0	0	0	0	0	0	0	0	0	6	2	0	0	2
Enterococcus faecalis VTM1R91	B	Firmicutes	0	0	0	0	0	0	0	0	0	0	0	0	0	0	0	0	0	0	0	0	0	0	6	2	0	0	2
Lactobacillus brevis AG48	B	Firmicutes	0	0	0	0	0	0	0	0	0	0	0	0	0	0	0	0	0	0	0	0	0	0	6	2	0	0	2
Prevotella sp. HUN102	B	Bacteroidetes	0	0	0	0	0	0	0	0	0	0	0	0	0	0	1	0	1	0	0	0	0	0	1	1	0	0	1
Pseudochrobactrum sp. AO18b	B	Proteobacteria	0	0	0	0	0	0	0	0	0	0	0	0	0	0	0	1	0	0	0	0	0	0	1	1	1	0	1
Succinimonas amylolytica DSM 2873	B	Proteobacteria	0	0	0	0	0	0	0	0	0	0	0	0	0	1	0	1	0	1	1	0	0	0	2	0	0	0	0
Arcobacter butzleri 7h1h	B	Proteobacteria	0	0	0	0	0	0	0	0	0	0	0	0	0	0	0	0	1	1	0	1	0	0	2	0	1	0	0
Acinetobacter sp. DSM 11652	B	Proteobacteria	0	0	0	0	0	0	0	0	0	0	0	0	0	0	0	0	0	0	0	0	0	0	1	1	1	0	1
Acinetobacter sp. HR7	B	Proteobacteria	0	0	0	0	0	0	0	0	0	0	0	0	0	0	0	0	0	0	0	0	0	0	1	1	1	0	1
Bordetella trematum HR18	B	Proteobacteria	0	0	0	0	0	0	0	0	0	0	0	0	0	0	0	0	0	0	0	0	0	0	1	1	1	0	1
Clostridium innocuum NLAE-zl-C381	B	Firmicutes	0	0	0	0	0	0	0	0	0	0	0	0	0	0	1	0	0	0	0	0	0	0	3	0	1	0	1
Clostridium innocuum NLAE-zl-G197	B	Firmicutes	0	0	0	0	0	0	0	0	0	0	0	0	0	0	1	0	0	0	0	0	0	0	3	0	1	0	1
Prevotella sp. KH1P2	B	Bacteroidetes	0	0	0	0	0	0	0	0	0	0	0	0	0	0	0	0	1	0	0	0	0	0	3	1	0	0	1
Prevotellaceae bacterium KH2P17	B	Bacteroidetes	0	0	0	0	0	0	0	0	0	0	0	0	0	0	0	0	1	0	0	0	0	0	3	1	0	0	1
Proteus mirabilis NLAE-zl-C285	B	Proteobacteria	0	0	0	0	0	0	0	0	0	0	0	0	0	0	1	0	0	0	0	0	0	0	3	0	2	0	0
Proteus mirabilis NLAE-zl-G534	B	Proteobacteria	0	0	0	0	0	0	0	0	0	0	0	0	0	0	1	0	0	0	0	0	0	0	3	0	2	0	0
Cellulomonas sp. KH9	B	Actinobacteria	0	0	0	0	0	0	0	0	0	0	0	0	0	0	0	0	0	0	0	1	0	0	3	0	2	0	0
Staphylococcus epidermidis AG42	B	Firmicutes	0	0	0	0	0	0	0	0	0	0	0	0	0	0	0	0	0	0	0	1	0	0	5	0	2	0	0
Staphylococcus epidermidis NLAE-zl-G239	B	Firmicutes	0	0	0	0	0	0	0	0	0	0	0	0	0	0	0	0	0	0	0	1	0	0	5	0	2	0	0
Bacteroides sp. AR29	B	Bacteroidetes	0	0	0	0	0	0	0	0	0	0	0	0	0	0	0	0	0	0	0	0	1	1	3	1	0	0	1
Bacteroides sp. Ga6A2	B	Bacteroidetes	0	0	0	0	0	0	0	0	0	0	0	0	0	0	0	0	0	1	0	0	#N/A	#N/A	#N/A	0	1	0	0
Bacteroides thetaiotaomicron KPPR-3	B	Bacteroidetes	0	0	0	0	0	0	0	0	0	0	0	0	0	0	0	0	0	0	0	0	0	0	4	1	0	0	1
Bacteroides thetaiotaomicron NLAE-zl-C523 (Illumina Draft assembly with Velvet)	B	Bacteroidetes	0	0	0	0	0	0	0	0	0	0	0	0	0	0	0	0	0	0	0	0	0	0	4	1	0	0	1
Bacteroides thetaiotaomicron NLAE-zl-C579	B	Bacteroidetes	0	0	0	0	0	0	0	0	0	0	0	0	0	0	0	0	0	0	0	0	0	0	4	1	0	0	1
Bacteroides thetaiotaomicron NLAE-zl-G288	B	Bacteroidetes	0	0	0	0	0	0	0	0	0	0	0	0	0	0	0	0	0	0	0	0	0	0	4	1	0	0	1
Bacteroides xylanisolvens NLAE-zl-C29 (Illumina Draft assembly with Velvet)	B	Bacteroidetes	0	0	0	0	0	0	0	0	0	0	0	0	0	0	0	0	0	0	0	0	0	0	5	1	0	0	1
Butyrivibrio proteoclasticus B316	B	Firmicutes	0	0	0	0	0	0	0	0	0	0	0	0	0	0	1	0	0	0	0	0	0	0	3	0	0	1	0
Butyrivibrio proteoclasticus FD2007	B	Firmicutes	0	0	0	0	0	0	0	0	0	0	0	0	0	0	1	0	0	0	0	0	0	0	3	0	0	1	0
Lachnospiraceae bacterium NC2004	B	Firmicutes	0	0	0	0	0	0	0	0	0	0	0	0	0	0	1	0	0	0	0	0	0	0	2	0	1	0	0
Pediococcus acidilactici AGR20	B	Firmicutes	0	0	0	0	0	0	0	0	0	0	0	0	0	0	0	0	0	0	0	0	0	0	6	1	0	0	1
Porphyromonadaceae bacterium KHP3R9	B	Bacteroidetes	0	0	0	0	0	0	0	0	0	0	0	0	0	0	0	0	0	0	0	0	0	0	2	1	0	0	1
Prevotella sp. AGR2160	B	Bacteroidetes	0	0	0	0	0	0	0	0	0	0	0	0	0	0	0	0	0	0	0	0	0	0	1	1	0	0	1
Prevotella sp. KH2C16	B	Bacteroidetes	0	0	0	0	0	0	0	0	0	0	0	0	0	0	0	0	0	0	0	0	0	0	2	1	0	0	1
Prevotellaceae bacterium HUN156	B	Bacteroidetes	0	0	0	0	0	0	0	0	0	0	0	0	0	0	0	0	0	0	0	0	0	0	3	1	0	0	1
Prevotellaceae bacterium MN60	B	Bacteroidetes	0	0	0	0	0	0	0	0	0	0	0	0	0	0	0	0	0	0	0	0	0	0	3	1	0	0	1
Micrococcineae bacterium KH10	B	Actinobacteria	0	0	0	0	0	0	0	0	0	0	0	0	0	0	0	0	0	0	0	2	0	0	2	0	1	0	0
Actinomyces denticolens PA	B	Actinobacteria	0	0	0	0	0	0	0	0	0	0	0	0	0	0	0	0	0	0	0	1	0	0	3	0	1	0	0
Fibrobacter succinogenes elongatus HM2	B	Fibrobacteres	0	0	0	0	0	0	0	0	0	0	0	0	0	0	0	0	0	0	0	1	0	0	2	0	1	0	0
Fibrobacter succinogenes S85	B	Fibrobacteres	0	0	0	0	0	0	0	0	0	0	0	0	0	0	0	0	0	0	0	1	0	0	1	0	1	0	0
Micrococcus luteus VTM4R57	B	Actinobacteria	0	0	0	0	0	0	0	0	0	0	0	0	0	0	0	0	0	0	0	1	0	0	2	0	1	0	0
Acidaminococcus fermentans pGA-4	B	Firmicutes	0	0	0	0	0	0	0	0	0	0	0	0	0	0	0	0	0	0	0	0	0	0	2	0	1	0	0
Acidaminococcus fermentens WCC6	B	Firmicutes	0	0	0	0	0	0	0	0	0	0	0	0	0	0	0	0	0	0	0	0	0	0	2	0	1	0	0
Actinobacillus succinogenes 130Z	B	Proteobacteria	0	0	0	0	0	0	0	0	0	0	0	0	0	0	0	0	0	0	0	0	0	0	3	0	1	0	0
Allisonella histaminiformans DSM 15230	B	Firmicutes	0	0	0	0	0	0	0	0	0	0	0	0	0	0	0	1	0	0	0	0	0	1	2	0	0	0	0
Alysiella crassa DSM 2578	B	Proteobacteria	0	0	0	0	0	0	0	0	0	0	0	0	0	0	0	0	0	0	0	0	0	0	2	0	1	0	0
Alysiella filiformis DSM 16848	B	Proteobacteria	0	0	0	0	0	0	0	0	0	0	0	0	0	0	0	0	0	0	0	0	0	0	2	0	1	0	0
Bacteroidales bacterium KHT7	B	Bacteroidetes	0	0	0	0	0	0	0	0	0	0	0	0	0	0	0	0	0	0	0	0	0	1	3	0	1	0	0
Basfia succiniciproducens DSM 22022	B	Proteobacteria	0	0	0	0	0	0	0	0	0	0	0	0	0	0	0	0	0	0	0	0	0	0	3	0	1	0	0
Basfia succiniciproducens KPR-2	B	Proteobacteria	0	0	0	0	0	0	0	0	0	0	0	0	0	0	0	0	0	0	0	0	0	0	3	0	1	0	0
Denitrobacterium detoxificans DSM 21843	B	Actinobacteria	0	0	0	0	0	0	0	0	0	0	0	0	0	0	0	0	0	0	0	0	0	0	1	0	1	0	0
Eubacterium uniforme ATCC 35992	B	Firmicutes	0	0	0	0	0	0	0	0	0	0	0	0	0	0	1	0	0	0	0	0	0	0	2	0	0	0	0
Lachnospiraceae bacterium LC2019	B	Firmicutes	0	0	0	0	0	0	0	0	0	0	0	1	0	0	0	0	0	0	0	0	0	0	2	0	0	0	0
Lachnospiraceae bacterium P6B14	B	Firmicutes	0	0	0	0	0	0	0	0	0	0	0	0	0	0	1	0	0	0	0	0	0	0	1	0	0	0	0
Lachnospiraceae bacterium V9D3004	B	Firmicutes	0	0	0	0	0	0	0	0	0	0	0	0	0	0	1	0	0	0	0	0	0	0	2	0	0	0	0
Mannheimia succiniciproducens MBEL55E	B	Proteobacteria	0	0	0	0	0	0	0	0	0	0	0	0	0	0	0	0	0	0	0	0	0	0	3	0	1	0	0
Olsenella umbonata DSM 22619	B	Actinobacteria	0	0	0	0	0	0	0	0	0	0	0	1	0	0	0	0	0	0	0	0	0	0	3	0	0	0	0
Oscillibacter sp. PC13	B	Firmicutes	0	0	0	0	0	0	0	0	0	0	0	0	0	0	0	0	0	0	0	0	0	0	2	0	1	0	0
Ruminobacter amylophilus DSM 1361	B	Proteobacteria	0	0	0	0	0	0	0	0	0	0	0	0	0	0	0	0	0	0	0	0	0	0	2	0	1	0	0
Ruminobacter sp. RM87	B	Proteobacteria	0	0	0	0	0	0	0	0	0	0	0	0	0	0	0	0	0	0	0	0	0	0	2	0	1	0	0
Ruminococcaceae bacterium AB4001	B	Firmicutes	0	0	0	0	0	0	0	0	1	0	0	0	0	0	0	0	0	0	0	0	0	0	2	0	0	0	0
Ruminococcaceae bacterium AE2021	B	Firmicutes	0	0	0	0	0	0	0	0	1	0	0	0	0	0	0	0	0	0	0	0	0	0	2	0	0	0	0
Ruminococcaceae bacterium D5	B	Firmicutes	0	0	0	0	0	0	0	0	0	0	0	0	0	0	0	0	0	0	0	0	0	0	3	0	1	0	0
Ruminococcaceae bacterium FB2012	B	Firmicutes	0	0	0	0	0	0	0	0	0	0	0	0	0	0	0	0	0	0	1	0	0	0	2	0	0	0	0
Ruminococcaceae bacterium KH2T8	B	Firmicutes	0	0	0	0	0	0	0	0	1	0	0	0	0	0	0	0	0	0	0	0	0	0	2	0	0	0	0
Ruminococcaceae bacterium KHP2	B	Firmicutes	0	0	0	0	0	0	0	0	1	0	0	0	0	0	0	0	0	0	0	0	0	0	2	0	0	0	0
Ruminococcaceae bacterium P7	B	Firmicutes	0	0	0	0	0	0	0	0	0	0	0	0	0	0	1	0	0	0	0	0	0	0	2	0	0	0	0
Ruminococcus albus 7	B	Firmicutes	0	0	0	0	0	0	0	0	0	0	0	0	0	0	0	0	0	0	1	0	0	0	3	0	0	0	0
Ruminococcus albus 8	B	Firmicutes	0	0	0	0	0	0	0	0	0	0	0	0	0	0	0	0	0	0	1	0	0	0	3	0	0	0	0
Ruminococcus albus AD2013	B	Firmicutes	0	0	0	0	0	0	0	0	0	0	0	0	0	0	0	0	0	0	1	0	0	0	3	0	0	0	0
Ruminococcus albus AR67	B	Firmicutes	0	0	0	0	0	0	0	0	0	0	0	0	0	0	0	0	0	0	1	0	0	0	3	0	0	0	0
Ruminococcus albus KH2T6	B	Firmicutes	0	0	0	0	0	0	0	0	0	0	0	0	0	0	0	0	0	0	1	0	0	0	3	0	0	0	0
Ruminococcus albus SY3	B	Firmicutes	0	0	0	0	0	0	0	0	0	0	0	0	0	0	0	0	0	0	1	0	0	0	4	0	0	0	0
Ruminococcus bromii YE282	B	Firmicutes	0	0	0	0	0	0	0	0	0	0	0	0	0	0	1	0	0	0	0	0	0	0	1	0	0	0	0
Ruminococcus sp. FC2018	B	Firmicutes	0	0	0	0	0	0	0	0	0	0	0	0	0	0	0	0	0	0	1	0	0	0	1	0	0	0	0
Ruminococcus sp. NK3A76	B	Firmicutes	0	0	0	0	0	0	0	0	0	0	0	0	0	0	0	0	0	0	1	0	0	0	3	0	0	0	0
Sharpea azabuensis DSM 18934	B	Firmicutes	0	0	0	0	0	0	0	0	0	0	0	1	0	0	0	0	0	0	0	0	0	0	3	0	0	0	0
Sharpea azabuensis DSM 20406	B	Firmicutes	0	0	0	0	0	0	0	0	0	0	0	1	0	0	0	0	0	0	0	0	0	0	3	0	0	0	0
Sharpea azabuensis KH1P5	B	Firmicutes	0	0	0	0	0	0	0	0	0	0	0	1	0	0	0	0	0	0	0	0	0	0	3	0	0	0	0
Sharpea azabuensis KH2P10	B	Firmicutes	0	0	0	0	0	0	0	0	0	0	0	1	0	0	0	0	0	0	0	0	0	0	3	0	0	0	0
Succinivibrio dextrinosolvens 22B	B	Proteobacteria	0	0	0	0	0	0	0	0	0	0	0	0	0	0	0	0	0	0	1	0	0	0	3	0	0	0	0
Succinivibrio dextrinosolvens ACV-10	B	Proteobacteria	0	0	0	0	0	0	0	0	0	0	0	0	0	0	0	0	0	0	1	0	0	0	3	0	0	0	0
Succinivibrio dextrinosolvens DSM 3072	B	Proteobacteria	0	0	0	0	0	0	0	0	0	0	0	0	0	0	0	0	0	0	1	0	0	0	4	0	0	0	0
Succinivibrio dextrinosolvens H5	B	Proteobacteria	0	0	0	0	0	0	0	0	0	0	0	0	0	0	0	0	0	0	1	0	0	0	3	0	0	0	0
Wolinella succinogenes DSM 1740	B	Proteobacteria	0	0	0	0	0	0	0	0	0	0	0	0	0	0	0	0	0	0	0	0	0	0	2	0	1	0	0
Actinomyces nasicola KPR-1	B	Actinobacteria	0	0	0	0	0	0	0	0	0	0	0	0	0	0	0	0	0	0	0	0	0	0	4	0	0	0	0
Actinomyces ruminicola DSM 27982	B	Actinobacteria	0	0	0	0	0	0	0	0	0	0	0	0	0	0	0	0	0	0	0	0	0	0	3	0	0	0	0
Actinomyces ruminicola KPR-7B	B	Actinobacteria	0	0	0	0	0	0	0	0	0	0	0	0	0	0	0	0	0	0	0	0	0	0	3	0	0	0	0
Bacteroidales bacterium WCE2004	B	Bacteroidetes	0	0	0	0	0	0	0	0	0	0	0	0	0	0	0	0	0	0	0	0	0	0	3	0	0	0	0
Bacteroidales bacterium WCE2008	B	Bacteroidetes	0	0	0	0	0	0	0	0	0	0	0	0	0	0	0	0	0	0	0	0	0	0	3	0	0	0	0
Bifidobacterium adolescentis DSM 20087	B	Actinobacteria	0	0	0	0	0	0	0	0	0	0	0	0	0	0	0	0	0	0	0	0	0	0	3	0	0	0	0
Bifidobacterium bifidum Calf96	B	Actinobacteria	0	0	0	0	0	0	0	0	0	0	0	0	0	0	0	0	0	0	0	0	0	0	3	0	0	0	0
Bifidobacterium boum DSM 20432	B	Actinobacteria	0	0	0	0	0	0	0	0	0	0	0	0	0	0	0	0	0	0	0	0	0	0	3	0	0	0	0
Bifidobacterium breve RP2	B	Actinobacteria	0	0	0	0	0	0	0	0	0	0	0	0	0	0	0	0	0	0	0	0	0	0	3	0	0	0	0
Bifidobacterium longum AGR2137	B	Actinobacteria	0	0	0	0	0	0	0	0	0	0	0	0	0	0	0	0	0	0	0	0	0	0	3	0	0	0	0
Bifidobacterium merycicum DSM 6492	B	Actinobacteria	0	0	0	0	0	0	0	0	0	0	0	0	0	0	0	0	0	0	0	0	0	0	3	0	0	0	0
Bifidobacterium pseudolongum AGR2145	B	Actinobacteria	0	0	0	0	0	0	0	0	0	0	0	0	0	0	0	0	0	0	0	0	0	0	3	0	0	0	0
Bifidobacterium pseudolongum globosum DSM 20092	B	Actinobacteria	0	0	0	0	0	0	0	0	0	0	0	0	0	0	0	0	0	0	0	0	0	0	3	0	0	0	0
Bifidobacterium ruminantium DSM 6489	B	Actinobacteria	0	0	0	0	0	0	0	0	0	0	0	0	0	0	0	0	0	0	0	0	0	0	3	0	0	0	0
Bifidobacterium sp. AGR2158	B	Actinobacteria	0	0	0	0	0	0	0	0	0	0	0	0	0	0	0	0	0	0	0	0	0	0	3	0	0	0	0
Bifidobacterium thermophilum DSM 20212	B	Actinobacteria	0	0	0	0	0	0	0	0	0	0	0	0	0	0	0	0	0	0	0	0	0	0	3	0	0	0	0
Coriobacteriaceae bacterium KH1P3	B	Actinobacteria	0	0	0	0	0	0	0	0	0	0	0	0	0	0	0	0	0	0	0	0	0	0	2	0	0	0	0
Enterococcus casseliflavus NLAE-zl-C414	B	Firmicutes	0	0	0	0	0	0	0	0	0	0	0	0	0	0	0	0	0	0	0	0	0	0	6	0	0	0	0
Enterococcus casseliflavus NLAE-zl-G268	B	Firmicutes	0	0	0	0	0	0	0	0	0	0	0	0	0	0	0	0	0	0	0	0	0	0	6	0	0	0	0
Enterococcus gallinarum SKF1	B	Firmicutes	0	0	0	0	0	0	0	0	0	0	0	0	0	0	0	0	0	0	0	0	0	0	6	0	0	0	0
Erysipelotrichaceae bacterium NK3D112	B	Firmicutes	0	0	0	0	0	0	0	0	0	0	0	0	0	0	0	0	0	0	0	0	0	0	4	0	0	0	0
Eubacterium xylanophilum ATCC 35991	B	Firmicutes	0	0	0	0	0	0	0	0	0	0	0	0	0	0	0	0	0	0	0	0	0	0	2	0	0	0	0
Kandleria vitulina DSM 20405	B	Firmicutes	0	0	0	0	0	0	0	0	0	0	0	0	0	0	0	0	0	0	0	0	0	0	3	0	0	0	0
Kandleria vitulina KH4T7	B	Firmicutes	0	0	0	0	0	0	0	0	0	0	0	0	0	0	0	0	0	0	0	0	0	0	3	0	0	0	0
Kandleria vitulina MC3001	B	Firmicutes	0	0	0	0	0	0	0	0	0	0	0	0	0	0	0	0	0	0	0	0	0	0	3	0	0	0	0
Kandleria vitulina S3b	B	Firmicutes	0	0	0	0	0	0	0	0	0	0	0	0	0	0	0	0	0	0	0	0	0	0	3	0	0	0	0
Kandleria vitulina WCC7	B	Firmicutes	0	0	0	0	0	0	0	0	0	0	0	0	0	0	0	0	0	0	0	0	0	0	3	0	0	0	0
Kandleria vitulina WCE2011	B	Firmicutes	0	0	0	0	0	0	0	0	0	0	0	0	0	0	0	0	0	0	0	0	0	0	3	0	0	0	0
Lachnospira multipara ATCC 19207	B	Firmicutes	0	0	0	0	0	0	0	0	0	0	0	0	0	0	0	0	0	0	0	0	0	0	2	0	0	0	0
Lachnospira multipara D15d	B	Firmicutes	0	0	0	0	0	0	0	0	0	0	0	0	0	0	0	0	0	0	0	0	0	0	2	0	0	0	0
Lachnospira multipara LB2003	B	Firmicutes	0	0	0	0	0	0	0	0	0	0	0	0	0	0	0	0	0	0	0	0	0	0	2	0	0	0	0
Lachnospira multipara MC2003	B	Firmicutes	0	0	0	0	0	0	0	0	0	0	0	0	0	0	0	0	0	0	0	0	0	0	4	0	0	0	0
Lachnospira pectinoschiza M83	B	Firmicutes	0	0	0	0	0	0	0	0	0	0	0	0	0	0	0	0	0	0	0	0	0	0	2	0	0	0	0
Lachnospiraceae bacterium AC2028	B	Firmicutes	0	0	0	0	0	0	0	0	0	0	0	0	0	0	0	0	0	0	0	0	0	0	3	0	0	0	0
Lachnospiraceae bacterium NK3A20	B	Firmicutes	0	0	0	0	0	0	0	0	0	0	0	0	0	0	0	0	0	0	0	0	0	0	2	0	0	0	0
Lachnospiraceae bacterium YSD2013	B	Firmicutes	0	0	0	0	0	0	0	0	0	0	0	0	0	0	0	0	0	0	0	0	0	0	2	0	0	0	0
Lactobacillus mucosae AGR63	B	Firmicutes	0	0	0	0	0	0	0	0	0	0	0	0	0	0	0	0	0	0	0	0	0	0	6	0	0	0	0
Lactobacillus mucosae KHPC15	B	Firmicutes	0	0	0	0	0	0	0	0	0	0	0	0	0	0	0	0	0	0	0	0	0	0	6	0	0	0	0
Lactobacillus mucosae KHPX11	B	Firmicutes	0	0	0	0	0	0	0	0	0	0	0	0	0	0	0	0	0	0	0	0	0	0	6	0	0	0	0
Lactobacillus mucosae WCC8	B	Firmicutes	0	0	0	0	0	0	0	0	0	0	0	0	0	0	0	0	0	0	0	0	0	0	6	0	0	0	0
Lactobacillus plantarum AG30	B	Firmicutes	0	0	0	0	0	0	0	0	0	0	0	0	0	0	0	0	0	0	0	0	0	0	6	0	0	0	0
Lactobacillus ruminis ATCC 27782	B	Firmicutes	0	0	0	0	0	0	0	0	0	0	0	0	0	0	0	0	0	0	0	0	0	0	6	0	0	0	0
Lactobacillus ruminis DSM 20403	B	Firmicutes	0	0	0	0	0	0	0	0	0	0	0	0	0	0	0	0	0	0	0	0	0	0	6	0	0	0	0
Lactobacillus ruminis WC1T17	B	Firmicutes	0	0	0	0	0	0	0	0	0	0	0	0	0	0	0	0	0	0	0	0	0	0	6	0	0	0	0
Lactococcus garvieae M79	B	Firmicutes	0	0	0	0	0	0	0	0	0	0	0	0	0	0	0	0	0	0	0	0	0	0	4	0	0	0	0
Lactococcus lactis cremoris DPC6856	B	Firmicutes	0	0	0	0	0	0	0	0	0	0	0	0	0	0	0	0	0	0	0	0	0	0	6	0	0	0	0
Lactococcus lactis lactis 511	B	Firmicutes	0	0	0	0	0	0	0	0	0	0	0	0	0	0	0	0	0	0	0	0	0	0	5	0	0	0	0
Olsenella sp. KH2P3	B	Actinobacteria	0	0	0	0	0	0	0	0	0	0	0	0	0	0	0	0	0	0	0	0	0	0	3	0	0	0	0
Olsenella sp. KH3B4	B	Actinobacteria	0	0	0	0	0	0	0	0	0	0	0	0	0	0	0	0	0	0	0	0	0	0	3	0	0	0	0
Olsenella umbonata KHGC19	B	Actinobacteria	0	0	0	0	0	0	0	0	0	0	0	0	0	0	0	0	0	0	0	0	0	0	2	0	0	0	0
Olsenella umbonata WCP15	B	Actinobacteria	0	0	0	0	0	0	0	0	0	0	0	0	0	0	0	0	0	0	0	0	0	0	2	0	0	0	0
Oscillibacter ruminantium GH1	B	Firmicutes	0	0	0	0	0	0	0	0	0	0	0	0	0	0	0	0	0	0	0	0	0	0	2	0	0	0	0
Ruaniaceae bacterium KH17	B	Actinobacteria	0	0	0	0	0	0	0	0	0	0	0	0	0	0	0	0	0	0	0	0	0	0	4	0	0	0	0
Ruminococcaceae bacterium R-25	B	Firmicutes	0	0	0	0	0	0	0	0	0	0	0	0	0	0	0	0	0	0	0	0	0	0	2	0	0	0	0
Ruminococcaceae bacterium YAD3003	B	Firmicutes	0	0	0	0	0	0	0	0	0	0	0	0	0	0	0	0	0	0	0	0	0	0	2	0	0	0	0
Ruminococcaceae bacterium YRB3002	B	Firmicutes	0	0	0	0	0	0	0	0	0	0	0	0	0	0	0	0	0	0	0	0	0	0	2	0	0	0	0
Streptococcus bovis 2B	B	Firmicutes	0	0	0	0	0	0	0	0	0	0	0	0	0	0	0	0	0	0	0	0	0	0	6	0	0	0	0
Streptococcus bovis AG46	B	Firmicutes	0	0	0	0	0	0	0	0	0	0	0	0	0	0	0	0	0	0	0	0	0	0	6	0	0	0	0
Streptococcus bovis ATCC 33317	B	Firmicutes	0	0	0	0	0	0	0	0	0	0	0	0	0	0	0	0	0	0	0	0	0	0	6	0	0	0	0
Streptococcus bovis B315	B	Firmicutes	0	0	0	0	0	0	0	0	0	0	0	0	0	0	0	0	0	0	0	0	0	0	6	0	0	0	0
Streptococcus bovis C277	B	Firmicutes	0	0	0	0	0	0	0	0	0	0	0	0	0	0	0	0	0	0	0	0	0	0	6	0	0	0	0
Streptococcus bovis ES1	B	Firmicutes	0	0	0	0	0	0	0	0	0	0	0	0	0	0	0	0	0	0	0	0	0	0	6	0	0	0	0
Streptococcus bovis SN033	B	Firmicutes	0	0	0	0	0	0	0	0	0	0	0	0	0	0	0	0	0	0	0	0	0	0	6	0	0	0	0
Streptococcus equinus AR3	B	Firmicutes	0	0	0	0	0	0	0	0	0	0	0	0	0	0	0	0	0	0	0	0	0	0	6	0	0	0	0
Streptococcus equinus GA-1	B	Firmicutes	0	0	0	0	0	0	0	0	0	0	0	0	0	0	0	0	0	0	0	0	0	0	6	0	0	0	0
Streptococcus equinus H24	B	Firmicutes	0	0	0	0	0	0	0	0	0	0	0	0	0	0	0	0	0	0	0	0	0	0	6	0	0	0	0
Streptococcus equinus HC5	B	#N/A	0	0	0	0	0	0	0	0	0	0	0	0	0	0	0	0	0	0	0	0	0	0	6	0	0	0	0
Streptococcus equinus JB1	B	Firmicutes	0	0	0	0	0	0	0	0	0	0	0	0	0	0	0	0	0	0	0	0	0	0	6	0	0	0	0
Streptococcus equinus MPR1	B	Firmicutes	0	0	0	0	0	0	0	0	0	0	0	0	0	0	0	0	0	0	0	0	0	0	6	0	0	0	0
Streptococcus equinus MPR2	B	Firmicutes	0	0	0	0	0	0	0	0	0	0	0	0	0	0	0	0	0	0	0	0	0	0	6	0	0	0	0
Streptococcus equinus MPR4	B	Firmicutes	0	0	0	0	0	0	0	0	0	0	0	0	0	0	0	0	0	0	0	0	0	0	6	0	0	0	0
Streptococcus equinus pGA-7	B	Firmicutes	0	0	0	0	0	0	0	0	0	0	0	0	0	0	0	0	0	0	0	0	0	0	6	0	0	0	0
Streptococcus equinus pR-5	B	Firmicutes	0	0	0	0	0	0	0	0	0	0	0	0	0	0	0	0	0	0	0	0	0	0	6	0	0	0	0
Streptococcus equinus Sb04	B	Firmicutes	0	0	0	0	0	0	0	0	0	0	0	0	0	0	0	0	0	0	0	0	0	0	6	0	0	0	0
Streptococcus equinus Sb05	B	Firmicutes	0	0	0	0	0	0	0	0	0	0	0	0	0	0	0	0	0	0	0	0	0	0	6	0	0	0	0
Streptococcus equinus Sb09	B	Firmicutes	0	0	0	0	0	0	0	0	0	0	0	0	0	0	0	0	0	0	0	0	0	0	6	0	0	0	0
Streptococcus equinus Sb10	B	Firmicutes	0	0	0	0	0	0	0	0	0	0	0	0	0	0	0	0	0	0	0	0	0	0	6	0	0	0	0
Streptococcus equinus Sb13	B	Firmicutes	0	0	0	0	0	0	0	0	0	0	0	0	0	0	0	0	0	0	0	0	0	0	6	0	0	0	0
Streptococcus equinus Sb17	B	Firmicutes	0	0	0	0	0	0	0	0	0	0	0	0	0	0	0	0	0	0	0	0	0	0	6	0	0	0	0
Streptococcus equinus Sb18	B	Firmicutes	0	0	0	0	0	0	0	0	0	0	0	0	0	0	0	0	0	0	0	0	0	0	6	0	0	0	0
Streptococcus equinus Sb20	B	Firmicutes	0	0	0	0	0	0	0	0	0	0	0	0	0	0	0	0	0	0	0	0	0	0	6	0	0	0	0
Streptococcus equinus SI	B	Firmicutes	0	0	0	0	0	0	0	0	0	0	0	0	0	0	0	0	0	0	0	0	0	0	6	0	0	0	0
Streptococcus equinus Ye01	B	Firmicutes	0	0	0	0	0	0	0	0	0	0	0	0	0	0	0	0	0	0	0	0	0	0	6	0	0	0	0
Streptococcus gallolyticus LMG 15572	B	Firmicutes	0	0	0	0	0	0	0	0	0	0	0	0	0	0	0	0	0	0	0	0	0	0	6	0	0	0	0
Streptococcus gallolyticus VTM1R27	B	Firmicutes	0	0	0	0	0	0	0	0	0	0	0	0	0	0	0	0	0	0	0	0	0	0	6	0	0	0	0
Streptococcus gallolyticus VTM1R29	B	Firmicutes	0	0	0	0	0	0	0	0	0	0	0	0	0	0	0	0	0	0	0	0	0	0	6	0	0	0	0
Streptococcus gallolyticus VTM2R47	B	Firmicutes	0	0	0	0	0	0	0	0	0	0	0	0	0	0	0	0	0	0	0	0	0	0	6	0	0	0	0
Streptococcus gallolyticus VTM3R24	B	Firmicutes	0	0	0	0	0	0	0	0	0	0	0	0	0	0	0	0	0	0	0	0	0	0	6	0	0	0	0
Streptococcus gallolyticus VTM3R42	B	Firmicutes	0	0	0	0	0	0	0	0	0	0	0	0	0	0	0	0	0	0	0	0	0	0	6	0	0	0	0
Streptococcus henryi A-4	B	Firmicutes	0	0	0	0	0	0	0	0	0	0	0	0	0	0	0	0	0	0	0	0	0	0	6	0	0	0	0
Streptococcus sp. 45	B	Firmicutes	0	0	0	0	0	0	0	0	0	0	0	0	0	0	0	0	0	0	0	0	0	0	6	0	0	0	0
Streptococcus sp. NLAE-zl-C503	B	Firmicutes	0	0	0	0	0	0	0	0	0	0	0	0	0	0	0	0	0	0	0	0	0	0	5	0	0	0	0
Treponema bryantii B25	B	Spirochaetes	0	0	0	0	0	0	0	0	0	0	0	0	0	0	0	0	0	0	0	0	0	0	2	0	0	0	0
Treponema bryantii NK4A124	B	Spirochaetes	0	0	0	0	0	0	0	0	0	0	0	0	0	0	0	0	0	0	0	0	0	0	3	0	0	0	0
Treponema bryantii XBD1002	B	Spirochaetes	0	0	0	0	0	0	0	0	0	0	0	0	0	0	0	0	0	0	0	0	0	0	3	0	0	0	0
Bacteroides sp. Ga6A1	B	Bacteroidetes	0	0	0	0	0	0	0	0	0	0	0	0	0	0	0	0	0	1	0	0	0	1	3	0	1	0	0
Butyrivibrio hungatei NK4A153	B	Firmicutes	2	1	1	1	1	1	0	1	1	1	1	1	1	0	1	1	1	1	1	0	0	0	2	0	0	2	0
