# Supplementary material for: Cultivation and sequencing of rumen microbiome members from the Hungate1000 Collection
Source: Nat Biotechnol. 2018 Mar 19;36(4):359–67. doi: 10.1038/nbt.4110 (PMC6118326; doi:10.1038/nbt.4110)
Supplement: Supplementary Table 13 — List of Pfams that are over-represented (green highlight) or underrepresented (pink highlight) in the sheep ruminal metagenomes compared to the human intestinal metagenomes. (XLSX 1118 kb) [file 41587_2018_BFnbt4110_MOESM20_ESM.xlsx]

## Sheet: Suppl_Table13
Pfam ID	Pfam name	Pfam Abstract	mean (group1)	variance (group1)	std.err (group1)	mean (group2)	variance (group2)	std.err (group2)	pvalue	qvalue
pf14394	Domain of unknown function (DUF4423)	This presumed domain is functionally uncharacterised. This domain family is found in bacteria, and is approximately 170 amino acids in length.	0.000193144	2.19409e-08	5.237e-05	0	0	0	0.000999001	0.00186936
pf09670	CRISPR-associated protein (Cas_Cas02710)	Members of this family are found, exclusively in the vicinity of CRISPR repeats and other CRISPR-associated (cas) genes, in Methanothermobacter thermautotrophicus (Methanobacterium thermoformicicum), Thermus thermophilus (Deinococcus-Thermus), Chloroflexus aurantiacus (Chloroflexi), and Thermomicrobium roseum (Thermomicrobia).	1.87727e-05	1.76368e-11	1.48479e-06	0	0	0	0.000999001	0.00186936
pf09407	Transcriptional regulator, AbiEi antitoxin, Type IV TA system	AbiEi_1 is the cognate antitoxin of the type IV toxin-antitoxin 'innate immunity' bacterial abortive infection (Abi) system that protects bacteria from the spread of a phage infection. The Abi system is activated upon infection with phage to abort the cell thus preventing the spread of phage through viral replication. There are some 20 or more Abis, and they are predominantly plasmid-encoded lact…	5.36773e-05	3.53449e-10	6.64689e-06	0	0	0	0.000999001	0.00186936
pf04021	Class III signal peptide	This family of archaeal proteins contains. an amino terminal motif QXSXEXXXL that has been suggested to be part of a class III signal sequence. With the Q being the +1 residue of the signal peptidase cleavage site [1]. Two members of this family are cleaved by a type IV pilin-like signal peptidase.	1.88638e-05	4.28555e-11	2.3145e-06	0	0	0	0.000999001	0.00186936
pf10102	Domain of unknown function (DUF2341)	Members of this family are found in various bacterial proteins, including MotA/TolQ/ExbB proton channels and other transport proteins. The exact function of this set of domains has not, as yet, been determined.	9.49828e-06	3.3434e-11	2.04432e-06	0	0	0	0.000999001	0.00186936
pf11824	Protein of unknown function (DUF3344)	This family of proteins are functionally uncharacterised. This protein is found in bacteria and archaea. Proteins in this family are typically between 367 to 1857 amino acids in length.	1.8218e-05	4.72154e-11	2.42939e-06	0	0	0	0.000999001	0.00186936
pf09373	Pseudomurein-binding repeat	Methanothermobacter thermautotrophicus is a methanogenic Gram-positive microorganism with a cell wall consisting of pseudomurein. This repeat specifically binds to pseudomurein. This repeat is found at the N terminus of PeiW and PeiP which are pseudomurein binding phage proteins.	1.7284e-05	4.35383e-11	2.33287e-06	0	0	0	0.000999001	0.00186936
pf09930	Predicted transporter (DUF2162)	Members of this family of bacterial proteins are thought to be membrane transporters, but their exact function has not, as yet, been elucidated.	1.52393e-05	1.36831e-11	1.30782e-06	0	0	0	0.000999001	0.00186936
pf01901	Protein of unknown function DUF70	Archaebacterial proteins of unknown function. Members of this family may be transmembrane proteins.	9.31901e-06	1.74177e-11	1.47554e-06	0	0	0	0.000999001	0.00186936
pf09888	Uncharacterized protein conserved in archaea (DUF2115)	This domain, found in various hypothetical archaeal proteins, has no known function.	1.5444e-05	1.88804e-11	1.53625e-06	0	0	0	0.000999001	0.00186936
pf04208	Tetrahydromethanopterin S-methyltransferase, subunit A	The N5-methyltetrahydromethanopterin: coenzyme M (EC:2.1.1.86) of Methanosarcina mazei Go1 is a membrane-associated, corrinoid-containing protein that uses a transmethylation reaction to drive an energy-conserving sodium ion pump [1].	1.49532e-05	1.56298e-11	1.39776e-06	0	0	0	0.000999001	0.00186936
pf12386	Pseudomurein endo-isopeptidase Pei	This peptidase has the catalytic triad C-H-D at the C-terminal end, a triad similar to that in thiol proteases and animal transglutaminases. It catalyses the in vitro lysis of M. marburgensis cells under reducing conditions and exhibits characteristics of metal-activated peptidases.	7.50476e-06	6.19756e-12	8.80167e-07	0	0	0	0.000999001	0.00186936
pf02007	Tetrahydromethanopterin S-methyltransferase MtrH subunit	The enzyme tetrahydromethanopterin S-methyltransferase EC:2.1.1.86 is composed of eight subunits [1]. The enzyme is a membrane- associated enzyme complex which catalyses an energy-conserving, sodium-ion-translocating step in methanogenesis from hydrogen and carbon dioxide [1].	1.47143e-05	2.49138e-11	1.76472e-06	0	0	0	0.000999001	0.00186936
pf08350	Domain of unknown function (DUF1724)	This domain of unknown function has so far only been found at the C-terminus of archaean proteins, including several transcriptional regulators of the ArsR family (see Pfam:PF01022).	1.55534e-05	1.7156e-11	1.46441e-06	0	0	0	0.000999001	0.00186936
pf16581	Cytidyltransferase-related C-terminal region	This domain is found as the C-terminal portion of some HIGH_NTase1 proteins. The exact function is not known.	1.28712e-05	1.10906e-11	1.17742e-06	0	0	0	0.000999001	0.00186936
pf08859	DGC domain	This domain appears to be a zinc binding domain from the conservation of four potential chelating cysteines. The domain is named after a conserved central motif. The function of this domain is unknown.	9.3364e-06	8.14295e-12	1.0089e-06	0	0	0	0.000999001	0.00186936
pf10055	Uncharacterized small protein (DUF2292)	Members of this family of hypothetical bacterial proteins have no known function.	7.9603e-06	1.42293e-11	1.33366e-06	0	0	0	0.000999001	0.00186936
pf09843	Predicted membrane protein (DUF2070)	This is a family of Archaeal 7-TM proteins. There are 6 closely assembled TM-regions at the N-terminus followed by a long intracellular, from residues 220-590, highly conserved region, of unknown function, terminating with one more TM-region. The short 25 residue section between TMs 5 and 6 might lie on the outer surface of the membrane and be acting as a receptor (from TMHMM).	8.13249e-06	5.91563e-12	8.59915e-07	0	0	0	0.000999001	0.00186936
pf04409	Protein of unknown function (DUF530)	Family of hypothetical archaeal proteins.	9.14879e-06	1.1268e-11	1.1868e-06	0	0	0	0.000999001	0.00186936
pf09095	Domain of unknown function (DUF1926)	Members of this family, which are found in a set of prokaryotic transferases, adopt a beta-sandwich fold, in which two layers of anti-parallel beta-sheets are arranged in a nearly parallel fashion. The exact function of this family is, as yet, unknown, however it has been proposed that they may play a role in transglycosylation reactions [1].	5.75769e-06	3.55521e-12	6.66635e-07	0	0	0	0.000999001	0.00186936
pf01913	Formylmethanofuran-tetrahydromethanopterin formyltransferase	This enzyme EC:2.3.1.101 is involved in archaebacteria in the formation of methane from carbon dioxide. N-terminal distal lobe of alpha+beta ferredoxin-like fold. SCOP reports fold duplication with C-terminal proximal lobe.	1.35013e-05	1.22088e-11	1.23536e-06	0	0	0	0.000999001	0.00186936
pf01995	Domain of unknown function DUF128	This archaebacterial protein family has no known function. The domain is found duplicated in Swiss:O27611. Many of these are attached to an N-terminal winged helix domain suggesting these are transcriptional regulators and that this domain has a ligand binding function.	9.0091e-06	5.04303e-12	7.93964e-07	0	0	0	0.000999001	0.00186936
pf13573	SprB repeat	This repeat occurs several times in SprB, a cell surface protein involved in gliding motility in the bacterium Flavobacterium johnsoniae [1].	4.47751e-06	1.18353e-11	1.21631e-06	0	0	0	0.000999001	0.00186936
pf07230	Bacteriophage T4-like capsid assembly protein (Gp20)	This family consists of several bacteriophage T4-like capsid assembly (or portal) proteins. The exact mechanism by which the double-stranded (ds) DNA bacteriophages incorporate the portal protein at a unique vertex of the icosahedral capsid is unknown. In phage T4, there is evidence that this vertex, constituted by 12 subunits of gp20, acts as an initiator for the assembly of the major capsid pro…	1.56114e-05	6.65848e-11	2.88498e-06	0	0	0	0.000999001	0.00186936
pf09870	Uncharacterized protein conserved in archaea (DUF2097)	This domain, found in various hypothetical prokaryotic proteins, has no known function.	1.34493e-05	1.16941e-11	1.20904e-06	0	0	0	0.000999001	0.00186936
pf02741	FTR, proximal lobe	The FTR (Formylmethanofuran--tetrahydromethanopterin formyltransferase) enzyme EC:2.3.1.101 is involved in archaebacteria in the formation of methane from carbon dioxide. C-terminal proximal lobe of alpha+beta ferredoxin-like fold. SCOP reports fold duplication with N-terminal distal lobe.	1.30303e-05	1.13107e-11	1.18905e-06	0	0	0	0.000999001	0.00186936
pf01993	methylene-5,6,7,8-tetrahydromethanopterin dehydrogenase	This enzyme family is involved in formation of methane from carbon dioxide EC:1.5.99.9. The enzyme requires coenzyme F420 [1].	1.03786e-05	8.41797e-12	1.02579e-06	0	0	0	0.000999001	0.00186936
pf01983	Guanylyl transferase CofC like	Coenzyme F420 is a hydride carrier cofactor that functions during methanogenesis. This family of proteins represents CofC, a nucleotidyl transferase that is involved in coenzyme F420 biosynthesis. CofC has been shown to catalyse the formation of lactyl-2-diphospho-5'-guanosine from 2-phospho-L-lactate and GTP [1].	8.1236e-06	1.21252e-11	1.23112e-06	0	0	0	0.000999001	0.00186936
pf14385	Domain of unknown function (DUF4416)	This family of proteins is functionally uncharacterised. This family of proteins is found in bacteria. Proteins in this family are typically between 176 and 187 amino acids in length. There is a conserved DPG sequence motif.	1.23259e-05	7.51018e-11	3.06394e-06	0	0	0	0.000999001	0.00186936
pf03687	Uncharacterised protein family (UPF0164)	This family of uncharacterised proteins are only found in Treponema pallidum. They contain a putative signal peptide so may be secreted proteins.	2.55752e-06	8.65046e-13	3.28832e-07	0	0	0	0.000999001	0.00186936
pf02122	Peptidase S39	This family contains polyprotein processing endopeptidases from RNA viruses.	4.10347e-06	5.20694e-12	8.06764e-07	0	0	0	0.000999001	0.00186936
pf03686	Uncharacterised protein family (UPF0146)	The function of this family of proteins is unknown.	7.46411e-06	3.74242e-12	6.83961e-07	0	0	0	0.000999001	0.00186936
pf16467	Domain of unknown function (DUF5048)	This family consists of C-terminal of several uncharacterized proteins around 500 residues in length and is mainly found in various Faecalibacterium and Clostridium species. The function of this family is unknown.	6.6985e-06	6.50036e-11	2.85052e-06	0	0	0	0.000999001	0.00186936
pf09890	Uncharacterized protein conserved in archaea (DUF2117)	This domain, found in various hypothetical archaeal proteins, has no known function.	6.90809e-06	3.55648e-12	6.66753e-07	0	0	0	0.000999001	0.00186936
pf05597	Poly(hydroxyalcanoate) granule associated protein (phasin)	Polyhydroxyalkanoates (PHAs) are storage polyesters synthesised by various bacteria as intracellular carbon and energy reserve material. PHAs are accumulated as water-insoluble inclusions within the cells. This family consists of the phasins PhaF and PhaI which act as a transcriptional regulator of PHA biosynthesis genes. PhaF has been proposed to repress expression of the phaC1 gene and the phaI…	5.83706e-06	1.17525e-11	1.21205e-06	0	0	0	0.000999001	0.00186936
pf10125	NADH dehydrogenase I, subunit N related protein	This family comprises a set of NADH dehydrogenase I, subunit N related proteins found in archaea. Their exact function, has not, as yet, been determined.	5.48506e-06	5.13708e-12	8.01333e-07	0	0	0	0.000999001	0.00186936
pf10061	Uncharacterized conserved protein (DUF2299)	Members of this family of hypothetical bacterial proteins have no known function.	7.55205e-06	5.37734e-12	8.19859e-07	0	0	0	0.000999001	0.00186936
pf10107	Endonuclease related to archaeal Holliday junction resolvase	This domain is found in various predicted bacterial endonucleases which are distantly related to archaeal Holliday junction resolvases.	4.73093e-06	1.95265e-11	1.56231e-06	0	0	0	0.000999001	0.00186936
pf10016	Predicted secreted protein (DUF2259)	Members of this family of hypothetical bacterial proteins have no known function.	3.39818e-06	1.32009e-12	4.06216e-07	0	0	0	0.000999001	0.00186936
pf09082	Domain of unknown function (DUF1922)	Members of this family consist of a beta-sheet region followed by an alpha-helix and an unstructured C-terminus. The beta-sheet region contains a CXCX...XCXC sequence with Cys residues located in two proximal loops and pointing towards each other. This precise function of this set of bacterial proteins is, as yet, unknown [1].	7.85982e-06	5.38642e-12	8.2055e-07	0	0	0	0.000999001	0.00186936
pf06690	Protein of unknown function (DUF1188)	This family consists of several hypothetical archaeal proteins of around 260 residues in length which seem to be specific to Methanobacterium, Methanococcus and Methanopyrus species. The function of this family is unknown.	7.04261e-06	8.8408e-12	1.05124e-06	0	0	0	0.000999001	0.00186936
pf08735	Putative pyruvate format-lyase activating enzyme (DUF1786)	This family is annotated as pyruvate formate-lyase activating enzyme (EC:1.97.1.4) in UniProt. It is not clear where this annotation comes from.	6.37078e-06	2.23214e-12	5.28221e-07	0	0	0	0.000999001	0.00186936
pf04027	Domain of unknown function (DUF371)	Archaeal domain of unknown function.	6.05247e-06	3.09641e-12	6.22134e-07	0	0	0	0.000999001	0.00186936
pf09869	Uncharacterized protein conserved in archaea (DUF2096)	This domain, found in various hypothetical prokaryotic proteins, has no known function.	6.55022e-06	3.08017e-12	6.20501e-07	0	0	0	0.000999001	0.00186936
pf09218	Domain of unknown function (DUF1959)	This domain is found in a set of uncharacterised Archaeal hypothetical proteins. Its function has not, as yet, been described.	6.15111e-06	4.68692e-12	7.65418e-07	0	0	0	0.000999001	0.00186936
pf09378	HAS barrel domain	The HAS barrel is named after HerA-ATP Synthase. In ATP synthases, this domain is implicated in the assembly of the catalytic toroid and docking of accessory subunits, such as the subunit of the ATP synthase complex. Similar roles in docking of the functional partner, the NurA nuclease, and assembly of the HerA toroid complex appear likely for the HAS-barrel of the HerA family [1].	5.5632e-06	2.5524e-12	5.64845e-07	0	0	0	0.000999001	0.00186936
pf01941	S-adenosylmethionine synthetase (AdoMet synthetase)	This family consists of several archaebacterial S-adenosylmethionine synthetase C(AdoMet synthetase or MAT) (EC 2.5.1.6). S-Adenosylmethionine (AdoMet) occupies a central role in the metabolism of all cells. The biological roles of AdoMet include acting as the primary methyl group donor, as a precursor to the polyamines, and as a progenitor of a 5'-deoxyadenosyl radical. S-Adenosylmethionine synt…	3.9249e-06	9.15431e-13	3.38273e-07	0	0	0	0.000999001	0.00186936
pf11419	Protein of unknown function (DUF3194)	This family of proteins has no known function however the structure has been determined. The protein consists of two alpha-helices packed on the same side of a central beta-hairpin [1].	5.86924e-06	2.39455e-12	5.471e-07	0	0	0	0.000999001	0.00186936
pf16536	PNKP adenylyltransferase domain, C-terminal region	PNKP-ligase_C is a short unique anti-parallel two-helical module with an extended tail peptide. It packs tightly against an extended peptide segment, residues 489ΓÇô501 in UniProtKB:A3DJ38, near the N-terminus of the NTase domain, Pfam:PF16542. PNKP (polynucleotide 5'-kinase/3'-phosphatase) is the end-healing and end-sealing component of an RNA-repair system present in diverse bacteria from ten d…	2.05257e-06	2.07836e-13	1.61181e-07	0	0	0	0.000999001	0.00186936
pf09472	Tetrahydromethanopterin S-methyltransferase, F subunit (MtrF)	Many archaea have evolved energy-yielding pathways marked by one-carbon biochemistry featuring novel cofactors and enzymes. This domain is mostly found in MtrF, where it covers the entire length of the protein. This polypeptide is one of eight subunits of the N5-methyltetrahydromethanopterin: coenzyme M methyltransferase complex found in methanogenic archaea. This is a membrane-associated enzyme …	7.48742e-06	3.90385e-12	6.98556e-07	0	0	0	0.000999001	0.00186936
pf03201	H2-forming N5,N10-methylene-tetrahydromethanopterin dehydrogenase	NULL	6.28304e-06	2.73366e-12	5.84557e-07	0	0	0	0.000999001	0.00186936
pf05370	Domain of unknown function (DUF749)	Archaeal domain of unknown function. This domain has been solved as part of a structural genomics project and comprises of segregated helical and anti-parallel beta sheet regions.	8.33317e-06	6.95487e-12	9.32394e-07	0	0	0	0.000999001	0.00186936
pf11150	Protein of unknown function (DUF2927)	This family is conserved in Proteobacteria. Several members are described as being putative lipoproteins, but otherwise the function is not known.	2.35788e-06	1.70294e-12	4.61375e-07	0	0	0	0.000999001	0.00186936
pf07091	Ribosomal RNA methyltransferase (FmrO)	This family consists of several bacterial ribosomal RNA methyltransferase (aminoglycoside-resistance methyltransferase) proteins [1,2].	1.14715e-06	2.05866e-13	1.60416e-07	0	0	0	0.000999001	0.00186936
pf04009	Protein of unknown function (DUF356)	Members of this family are around 120 amino acids in length and are found in some archaebacteria. The function of this family is unknown. However it contains a conserved motif IHPPAH that may be involved in its function.	5.96833e-06	3.08809e-12	6.21298e-07	0	0	0	0.000999001	0.00186936
pf09893	Uncharacterized protein conserved in archaea (DUF2120)	This domain, found in various hypothetical archaeal proteins, has no known function.	7.11272e-06	3.75668e-12	6.85263e-07	0	0	0	0.000999001	0.00186936
pf09882	Predicted membrane protein (DUF2109)	This domain, found in various hypothetical archaeal proteins, has no known function.	4.31762e-06	1.71924e-12	4.63579e-07	0	0	0	0.000999001	0.00186936
pf04211	Tetrahydromethanopterin S-methyltransferase, subunit C	The N5-methyltetrahydromethanopterin: coenzyme M (EC:2.1.1.86) of Methanosarcina mazei Go1 is a membrane-associated, corrinoid-containing protein that uses a transmethylation reaction to drive an energy-conserving sodium ion pump [1].	7.24311e-06	2.92972e-12	6.05157e-07	0	0	0	0.000999001	0.00186936
pf09521	NgoPII restriction endonuclease	This family includes the NgoPII (recognises and cleaves GG^CC) restriction endonuclease.	1.87447e-06	2.64579e-12	5.75086e-07	0	0	0	0.000999001	0.00186936
pf04210	Tetrahydromethanopterin S-methyltransferase, subunit G	The N5-methyltetrahydromethanopterin: coenzyme M (EC:2.1.1.86) of Methanosarcina mazei Go1 is a membrane-associated, corrinoid-containing protein that uses a transmethylation reaction to drive an energy-conserving sodium ion pump [1].	7.07054e-06	2.40691e-12	5.48511e-07	0	0	0	0.000999001	0.00186936
pf07201	HrpJ-like domain	This family represents a conserved region approximately 200 residues long within a number of bacterial hypersensitivity response secretion protein HrpJ and similar proteins. HrpJ forms part of a type III secretion system through which, in phytopathogenic bacterial species, virulence factors are thought to be delivered to plant cells [1]. This family also includes the InvE invasion protein from Sa…	1.76617e-06	1.0523e-12	3.6268e-07	0	0	0	0.000999001	0.00186936
pf14332	Domain of unknown function (DUF4388)	This domain family is found in bacteria, and is typically between 102 and 135 amino acids in length.	7.57659e-06	2.86372e-11	1.892e-06	0	0	0	0.000999001	0.00186936
pf13115	YtkA-like	NULL	5.41985e-06	3.08013e-12	6.20497e-07	0	0	0	0.000999001	0.00186936
pf09881	Predicted membrane protein (DUF2108)	This domain, found in various hypothetical archaeal proteins, has no known function.	4.02337e-06	1.10142e-12	3.7105e-07	0	0	0	0.000999001	0.00186936
pf01889	Membrane protein of unknown function DUF63	Proteins found in Archaebacteria of unknown function. These proteins are probably transmembrane proteins.	6.2336e-06	4.26161e-12	7.29864e-07	0	0	0	0.000999001	0.00186936
pf04207	Tetrahydromethanopterin S-methyltransferase, subunit D	The N5-methyltetrahydromethanopterin: coenzyme M (EC:2.1.1.86) of Methanosarcina mazei Go1 is a membrane-associated, corrinoid-containing protein that uses a transmethylation reaction to drive an energy-conserving sodium ion pump [1].	6.98805e-06	2.6779e-12	5.78565e-07	0	0	0	0.000999001	0.00186936
pf09880	Predicted membrane protein (DUF2107)	This domain, found in various hypothetical archaeal proteins, has no known function.	3.90907e-06	9.35997e-13	3.42052e-07	0	0	0	0.000999001	0.00186936
pf08979	Domain of unknown function (DUF1894)	Members of this family have an important role in methanogenesis. They assume an alpha-beta globular structure consisting of six beta-strands and three alpha-helices forming the secondary structural topological arrangement of alpha1-beta1-alpha2-beta2-beta3-beta4-beta5-beta6-alpha3 [1].	4.4578e-06	1.57891e-12	4.44256e-07	0	0	0	0.000999001	0.00186936
pf14447	Prokaryotic RING finger family 4	RING finger family domain found sporadically in bacteria. The finger is fused to an N-terminal alpha-helical domain, ROT/Trove-like repeats and a C-terminal TerD domain [1]. The architecture suggests a possible role in an RNA-processing complex [1].	2.65261e-06	2.26732e-12	5.32367e-07	0	0	0	0.000999001	0.00186936
pf06300	Tsp45I type II restriction enzyme	This family consists of several type II restriction enzymes.	2.47565e-06	1.26509e-11	1.25752e-06	0	0	0	0.000999001	0.00186936
pf06787	Uncharacterised protein family (UPF0254)	NULL	4.81498e-06	1.52231e-12	4.36221e-07	0	0	0	0.000999001	0.00186936
pf01893	Uncharacterised protein family UPF0058	This archaebacterial protein has no known function.	3.52304e-06	1.0488e-12	3.62078e-07	0	0	0	0.000999001	0.00186936
pf09940	Domain of unknown function (DUF2172)	This domain, found in various hypothetical prokaryotic proteins, has no known function. An aminopeptidase domain is conserved within the family, but its relevance has not been established yet. Rebuilding from PDB:3kt9 shows this is an inserted (nested domain within the amino-peptidase). The function of this small domain is not known.	3.43436e-06	2.34553e-11	1.71228e-06	0	0	0	0.000999001	0.00186936
pf09720	Putative addiction module component	This entry defines several short bacterial proteins, typically about 75 amino acids long, which are always found as part of a pair (at least) of small genes. The other protein in the pair always belongs to a family of plasmid stabilisation proteins (IPR007712). It is likely that this protein and its partner comprise some form of addiction module - a pair of genes consisting of a stable toxin and …	1.52945e-06	1.46817e-12	4.28393e-07	0	0	0	0.000999001	0.00186936
pf06282	Protein of unknown function (DUF1036)	This family consists of several hypothetical bacterial proteins of unknown function.	1.22152e-06	6.0297e-13	2.74538e-07	0	0	0	0.000999001	0.00186936
pf12000	Gkycosyl transferase family 4 group	This domain is found associated with Pfam:PF00534.	8.4619e-07	4.12992e-13	2.27209e-07	0	0	0	0.000999001	0.00186936
pf14582	Metallophosphoesterase, calcineurin superfamily	Members of this family are part of the Calcineurin-like phosphoesterase superfamily.	7.39848e-07	1.19873e-13	1.2241e-07	0	0	0	0.000999001	0.00186936
pf09877	Predicted membrane protein (DUF2104)	This domain, found in various hypothetical archaeal proteins, has no known function.	3.70797e-06	3.76575e-12	6.86089e-07	0	0	0	0.000999001	0.00186936
pf11576	Protein of unknown function (DUF3236)	This family of proteins with unknown function appears to be restricted to Methanobacteria.	4.23856e-06	4.19917e-12	7.24497e-07	0	0	0	0.000999001	0.00186936
pf09323	Domain of unknown function (DUF1980)	Members of this family are found in a set of prokaryotic hypothetical proteins. Their exact function, has not, as yet, been defined.	1.56488e-06	1.50914e-12	4.3433e-07	0	0	0	0.000999001	0.00186936
pf16169	Domain of unknown function (DUF4872)	Members of this family are often found in the gene neighbourhood, or fused to, non-ribosomal peptide synthetases.	2.27298e-05	5.71043e-10	8.44869e-06	0	0	0	0.000999001	0.00186936
pf12690	Intracellular proteinase inhibitor	This is a bacterial domain which has been named BsuPI in Bacillus subtilis. This domain is found in Swiss:P39804, where it has been suggested to regulate the major intracellular proteinase (ISP-1) activity in vivo [1]. The structure of proteins in this family adopt a beta barrel topology.	4.14903e-06	6.81433e-12	9.22925e-07	0	0	0	0.000999001	0.00186936
pf12281	Nucleotidyltransferase	This is a family of bacterial proteins that have a nucleotidyltransferase fold. The fold-prediction is backed up by conservation of three highly characteristic sequence motifs found in all other nucleotidyl transferases: i) pDhDhhh(h/p), where p is a polar residue and h is a hydrophobic residue; ii) upstream of the first, a GG/S; iii) a conserved D/E in a hydrophobic surround. In the classificati…	1.03964e-06	5.85084e-13	2.70436e-07	0	0	0	0.000999001	0.00186936
pf04415	Protein of unknown function (DUF515)	Family of hypothetical Archaeal proteins.	3.06489e-06	1.14857e-12	3.78908e-07	0	0	0	0.000999001	0.00186936
pf09892	Uncharacterized protein conserved in archaea (DUF2119)	This domain, found in various hypothetical archaeal proteins, has no known function.	4.16315e-06	2.20518e-12	5.25021e-07	0	0	0	0.000999001	0.00186936
pf07761	Protein of unknown function (DUF1617)	This is a family of sequences from hypothetical bacterial and bacteriophage proteins. The region in question is approximately 150 residues long and is highly conserved throughout the family.	2.12239e-06	2.10571e-12	5.13044e-07	0	0	0	0.000999001	0.00186936
pf07754	Domain of unknown function (DUF1610)	This zinc ribbon domain is found in archaeal species. It is likely to bind zinc via its four well-conserved cysteine residues.	2.53764e-06	8.73442e-13	3.30424e-07	0	0	0	0.000999001	0.00186936
pf09001	Domain of unknown function (DUF1890)	This domain is found in a set of hypothetical archaeal proteins.	4.0889e-06	1.31733e-12	4.05791e-07	0	0	0	0.000999001	0.00186936
pf10622	Energy-converting hydrogenase B subunit P (EhbP)	Ehb (energy-converting hydrogenase B) is an methanogenic archaeal enzyme that functions in one of the metabolic pathways involved in methanol reduction to methane. This family contains subunit P of Ehb.	5.10116e-06	2.31556e-12	5.38001e-07	0	0	0	0.000999001	0.00186936
pf11450	Protein of unknwon function (DUF3008)	This is a bacterial family of uncharacterised proteins.	2.20428e-06	4.22365e-12	7.26606e-07	0	0	0	0.000999001	0.00186936
pf10113	Fibrillarin-like archaeal protein	Members of this family of proteins include archaeal fibrillarin homologs.	4.82395e-06	1.87832e-12	4.84551e-07	0	0	0	0.000999001	0.00186936
pf09894	Uncharacterized protein conserved in archaea (DUF2121)	This domain, found in various hypothetical archaeal proteins, has no known function.	4.09446e-06	1.02164e-12	3.57359e-07	0	0	0	0.000999001	0.00186936
pf15592	Immunity protein 41	A predicted immunity protein with an alpha+beta fold and a conserved SF motif and tryptophan residue. Proteins containing this domain are present in bacterial polymorphic toxin systems as an immediate gene neighbour of the toxin gene, usually containing a domain of the Ntox21, Ntox29 or Tox-ART-RSE-like ADP-ribosyltransferase families [1].	2.67857e-06	1.15243e-11	1.20023e-06	0	0	0	0.000999001	0.00186936
pf12587	Protein of unknown function (DUF3761)	This family of proteins is found in bacteria. Proteins in this family are typically between 100 and 157 amino acids in length.	1.65326e-06	8.54797e-13	3.26879e-07	0	0	0	0.000999001	0.00186936
pf11407	Type II restriction enzyme MunI	Type II restriction enzyme MunI recognises the palindromic sequence C/AATTG. It makes contact with the DNA via the major groove [1].	1.70488e-06	1.86866e-12	4.83303e-07	0	0	0	0.000999001	0.00186936
pf14104	Domain of unknown function (DUF4277)	This presumed domain is functionally uncharacterised. This domain family is found in bacteria and archaea, and is approximately 110 amino acids in length. There is a conserved NGLGF sequence motif.	8.89575e-07	2.11666e-13	1.6266e-07	0	0	0	0.000999001	0.00186936
pf09392	Type III secretion needle MxiH, YscF, SsaG, EprI, PscF, EscF	Type III secretion systems are essential virulence determinants for many gram-negative bacterial pathogens. MxiH is an extracellular alpha helical needle that is required for translocation of effector proteins into host cells [1]. Once inside, the effector proteins subvert normal cell function to aid infection. The needle protein F, polymerises to form a shaft [2,3,4].	1.28426e-06	8.07836e-13	3.17773e-07	0	0	0	0.000999001	0.00186936
pf09484	CRISPR-associated protein TM1802 (cas_TM1802)	Clusters of short DNA repeats with non-homologous spacers, which are found at regular intervals in the genomes of phylogenetically distinct prokaryotic species, comprise a family with recognisable features. This family is known as CRISPR (short for Clustered, Regularly Interspaced Short Palindromic Repeats). A number of protein families appear only in association with these repeats and are design…	1.13261e-06	1.08333e-12	3.67989e-07	0	0	0	0.000999001	0.00186936
pf06819	Archaeal Peptidase A24 C-terminal Domain	This region is of unknown function but is found in some archaeal Pfam:PF01478. It is predicted to be of mixed alpha/beta secondary structure by JPred.	3.29805e-06	1.56491e-12	4.42282e-07	0	0	0	0.000999001	0.00186936
pf09879	Predicted membrane protein (DUF2106)	This domain, found in various hypothetical archaeal proteins, has no known function.	3.39005e-06	1.51035e-12	4.34505e-07	0	0	0	0.000999001	0.00186936
pf06226	Protein of unknown function (DUF1007)	Family of conserved bacterial proteins with unknown function.	2.84574e-06	3.40667e-12	6.52559e-07	0	0	0	0.000999001	0.00186936
pf06635	Nodulation protein NolV	This family consists of several nodulation protein NolV sequences from different Rhizobium species [1]. The function of this family is unclear.	1.24585e-06	6.60276e-13	2.87288e-07	0	0	0	0.000999001	0.00186936
pf09878	Predicted membrane protein (DUF2105)	This domain, found in various hypothetical archaeal proteins, has no known function.	3.60521e-06	6.0717e-13	2.75493e-07	0	0	0	0.000999001	0.00186936
pf09356	Phage conserved hypothetical protein BR0599	This entry describes a family of proteins found almost exclusively in phage or in prophage regions of bacterial genomes, including the phage-like Rhodobacter capsulatus gene transfer agent, which packages DNA. An apparent exception is Wolbachia pipientis wMel, a bacterial endosymbiont of the fruit fly, which has several candidate phage-related genes physically separate from obvious prophage regio…	3.16643e-06	1.4494e-11	1.34601e-06	0	0	0	0.000999001	0.00186936
pf09971	Predicted membrane protein (DUF2206)	This domain, found in various hypothetical archaeal proteins, has no known function.	2.46564e-06	4.62135e-13	2.40347e-07	0	0	0	0.000999001	0.00186936
pf09887	Uncharacterized protein conserved in archaea (DUF2114)	This domain, found in various hypothetical archaeal proteins, has no known function.	5.03012e-06	1.34225e-12	4.09611e-07	0	0	0	0.000999001	0.00186936
pf09959	Uncharacterized protein conserved in archaea (DUF2193)	This domain, found in various hypothetical archaeal proteins, has no known function.	3.55277e-06	8.15314e-13	3.1924e-07	0	0	0	0.000999001	0.00186936
pf09345	Domain of unknown function (DUF1987)	This family of proteins are functionally uncharacterised.	4.94547e-07	1.38096e-13	1.31385e-07	0	0	0	0.000999001	0.00186936
pf12700	HlyD family secretion protein	This family is related to Pfam:PF00529.	6.61438e-07	8.58838e-14	1.03612e-07	0	0	0	0.000999001	0.00186936
pf10989	Protein of unknown function (DUF2808)	This family of proteins with unknown function appears to be restricted to Cyanobacteria.	2.91745e-06	3.67899e-12	6.7814e-07	0	0	0	0.000999001	0.00186936
pf04575	Protein of unknown function (DUF560)	Family of hypothetical bacterial proteins.	1.3498e-06	5.35203e-12	8.17927e-07	0	0	0	0.000999001	0.00186936
pf11023	Zinc-ribbon containing domain	This is a family of proteins conserved in the Bacillaceae family. Some members are annotated as being protein YgzB. The function is not known.	2.06212e-06	6.89453e-12	9.28341e-07	0	0	0	0.000999001	0.00186936
pf14346	Domain of unknown function (DUF4398)	This family of proteins is functionally uncharacterised. This family of proteins is found in bacteria and archaea. Proteins in this family are typically between 127 and 269 amino acids in length.	1.6285e-06	2.2295e-12	5.27909e-07	0	0	0	0.000999001	0.00186936
pf14371	Domain of unknown function (DUF4412)	This presumed domain is functionally uncharacterised. This domain family is found in bacteria, archaea and eukaryotes, and is typically between 75 and 104 amino acids in length.	1.28927e-06	4.48375e-13	2.36742e-07	0	0	0	0.000999001	0.00186936
pf09712	Poly(R)-hydroxyalkanoic acid synthase subunit (PHA_synth_III_E)	This entry represents the PhaE subunit of the heterodimeric class (class III) of polymerase for poly(R)-hydroxyalkanoic acids (PHAs), carbon and energy storage polymers of many bacteria. The most common PHA is polyhydroxybutyrate but about 150 different constituent hydroxyalkanoic acids (HAs) have been identified in various species.	5.54697e-07	2.04004e-14	5.04981e-08	0	0	0	0.000999001	0.00186936
pf16918	Protein kinase G tetratricopeptide repeat	This domain is found at the C-terminus of protein kinase G and contains a tetratricopeptide repeat (TPR) [1].	2.66414e-06	8.58717e-12	1.03605e-06	0	0	0	0.000999001	0.00186936
pf16873	Putative abortive phage resistance protein AbiGii toxin	AbiGii is a family of putative type IV toxin-antitoxin system toxins. The AbiG abortive phage resistance protein affects lactococcal bacteriophages phiP335 and phiQ30 but not the other P335 phage species. AbiGii toxin appears to confer resistance to phages by a mechanism of abortive infection that acts by interfering with phage RNA synthesis [1]. The cognate anti-toxin is found in Pfam:PF10899.	7.12132e-07	1.6384e-13	1.43108e-07	0	0	0	0.000999001	0.00186936
pf09226	Restriction endonuclease HincII	Members of this family of prokaryotic restriction endonucleases recognise the double-stranded sequence 5'-GTYRAC-3' and cleave after Y-3. They catalyse the endonucleolytic cleavage of DNA to give specific double-stranded fragments with terminal 5'-phosphates [1].	5.04207e-07	2.42744e-13	1.74192e-07	0	0	0	0.000999001	0.00186936
pf17001	Type III secretion basal body protein I, YscI, HrpB, PscI	T3SS_basalb_I represents a family of Gram-negative type III secretion basal body proteins I. It is the inner rod protein of the secreted needle. YscI is suggested to form a rod that allows substrate passage across the inner membrane of the needle protein YscF through it [1].	9.93379e-07	3.64983e-13	2.13595e-07	0	0	0	0.000999001	0.00186936
pf08823	Putative peptidoglycan binding domain	This family may be a peptidoglycan binding domain.	8.73314e-07	3.10799e-13	1.97104e-07	0	0	0	0.000999001	0.00186936
pf05628	Borrelia membrane protein P13	This family consists of P13 proteins from Borrelia species. P13 is a 13kDa integral membrane protein which is post-translationally processed at both ends and modified by an unknown mechanism [1].	1.63349e-06	3.17454e-12	6.29934e-07	0	0	0	0.000999001	0.00186936
pf10120	Thiamine-phosphate synthase	This family is thiamine-phosphate synthase, and it belongs to the SCOP phosphomethylpyrimidine kinase C-terminal domain-like family. Vitamin B1 (thiamine pyrophosphate) is involved in several microbial metabolic functions. Thiamine biosynthesis is accomplished by joining two intermediate molecules that are synthesized separately, HMP-PP and HET-P. In the archaeon Natrialba magadii, ThiE and ThiN,…	7.38694e-07	1.61302e-13	1.41996e-07	0	0	0	0.000999001	0.00186936
pf07120	Protein of unknown function (DUF1376)	This family consists of several hypothetical bacterial proteins of around 95 residues in length. The function of this family is unknown.	8.23697e-07	6.81893e-13	2.91953e-07	0	0	0	0.000999001	0.00186936
pf11463	R.HinP1I restriction endonuclease	Hinp1I is a type II restriction endonuclease, recognising and cleaving a palindromic tetranucleotide sequence (G/CGC) resulting in 2 nt 5' overhanging ends [1]. HINP1I has a conserved catalytic core domain containing an active site motif SDC18QXK and a DNA-binding domain [1].	5.7163e-07	1.60205e-13	1.41512e-07	0	0	0	0.000999001	0.00186936
pf09897	Uncharacterized protein conserved in archaea (DUF2124)	This domain, found in various hypothetical archaeal proteins, has no known function.	9.81642e-07	7.2026e-13	3.00054e-07	0	0	0	0.000999001	0.00186936
pf06578	YOP proteins translocation protein K (YscK)	This family consists of several YscK proteins. The function of this protein is unknown but it belongs to an operon involved in the secretion of Yop proteins across bacterial membranes.	7.78192e-07	1.6672e-13	1.44361e-07	0	0	0	0.000999001	0.00186936
pf13253	Protein of unknown function (DUF4044)	This family of proteins is functionally uncharacterised. This family of proteins is found in bacteria. Proteins in this family are typically between 42 and 56 amino acids in length. There is a single completely conserved residue M that may be functionally important.	5.37572e-07	9.47033e-14	1.08802e-07	0	0	0	0.000999001	0.00186936
pf15572	Immunity protein 45	A predicted immunity protein with an alpha+beta fold and a conserved C-terminal tryptophan residue. Proteins containing this domain are present in bacterial polymorphic toxin systems as an immediate gene neighbour of the toxin gene, usually containing a domain of the Tox-ColE3 family [1].	2.36865e-06	1.88804e-11	1.53625e-06	0	0	0	0.000999001	0.00186936
pf09569	ScaI restriction endonuclease	This family includes the ScaI (recognises and cleaves AGT^ACT) restriction endonuclease.	3.99335e-07	1.06829e-13	1.15558e-07	0	0	0	0.000999001	0.00186936
pf04206	Tetrahydromethanopterin S-methyltransferase, subunit E	The N5-methyltetrahydromethanopterin: coenzyme M (EC:2.1.1.86) of Methanosarcina mazei Go1 is a membrane-associated, corrinoid-containing protein that uses a transmethylation reaction to drive an energy-conserving sodium ion pump [1].	4.31281e-06	8.77581e-13	3.31206e-07	0	0	0	0.000999001	0.00186936
pf16538	Flagellar assembly protein T, C-terminal domain	FlgT_C is the C-terminal domain of a family of flagellar proteins that make up part of the basal body of the flagellum. The flagellum is a large macromolecular assembly composed of three major parts: the basal body, the hook, and the filament. The basal body has two unique ring structures, the T ring and the H ring. FlgT is required to form and stabilise both ring structures. FlgT_C is not essent…	6.8668e-07	2.78099e-13	1.86447e-07	0	0	0	0.000999001	0.00186936
pf09902	Uncharacterized protein conserved in bacteria (DUF2129)	This domain, found in various hypothetical prokaryotic proteins, has no known function. Structural modelling suggests this domain may bind nucleic acids [1].	6.56241e-07	3.39963e-13	2.06144e-07	0	0	0	0.000999001	0.00186936
pf14187	Domain of unknown function (DUF4310)	This family of proteins is functionally uncharacterised. This family of proteins is found in bacteria. Proteins in this family are typically between 214 and 231 amino acids in length.	2.97626e-07	5.30598e-14	8.144e-08	0	0	0	0.000999001	0.00186936
pf14485	Domain of unknown function (DUF4431)	NULL	3.20784e-07	3.60205e-14	6.71011e-08	0	0	0	0.000999001	0.00186936
pf11346	Protein of unknown function (DUF3149)	This bacterial family of proteins has no known function.	1.16613e-06	2.04628e-12	5.05752e-07	0	0	0	0.000999001	0.00186936
pf13113	Protein of unknown function (DUF3970)	This family of proteins is functionally uncharacterised. This family of proteins is found in bacteria. Proteins in this family are approximately 60 amino acids in length. There is a conserved NPKY sequence motif.	8.03903e-07	6.61304e-13	2.87512e-07	0	0	0	0.000999001	0.00186936
pf01886	Protein of unknown function DUF61	Protein found in Archaebacteria. These proteins have no known function.	7.59264e-07	1.12808e-13	1.18748e-07	0	0	0	0.000999001	0.00186936
pf13512	Tetratricopeptide repeat	NULL	6.24514e-07	9.91896e-13	3.52118e-07	0	0	0	0.000999001	0.00186936
pf07696	7TMR-DISM extracellular 2	This entry represents one of two distinct types of extracellular domain found in the 7TM-DISM (7TM Receptors with Diverse Intracellular Signalling Modules) bacterial transmembrane proteins [1]. It is possible that this domain adopts a jelly roll fold and acts as a receptor for carbohydrates and their derivatives [1].	6.3895e-07	1.89821e-13	1.54038e-07	0	0	0	0.000999001	0.00186936
pf02273	Acyl transferase	This bacterial family of Acyl transferases (or myristoyl-acp-specific thioesterases) catalyse the first step in the bioluminescent fatty acid reductase system.	1.32015e-06	2.10742e-12	5.13252e-07	0	0	0	0.000999001	0.00186936
pf13212	Domain of unknown function (DUF4020)	This presumed domain is functionally uncharacterised. This domain family is found in bacteria, and is typically between 176 and 195 amino acids in length.	2.48197e-07	3.57184e-14	6.68191e-08	0	0	0	0.000999001	0.00186936
pf16591	Helical bimodular sensor domain	The HBM sensor domain has been identified primarily in bacterial chemoreceptors but is also present on histidine kinases. Characteristic features of this domain are its size of approximately 250 amino acids and its location in the bacterial periplasm [1]. The McpS chemoreceptor of Pseudomonas putida KT2440 was found to possess an HBM sensor domain and its 3D structure in complex with physiologica…	6.06947e-07	1.69885e-13	1.45724e-07	0	0	0	0.000999001	0.00186936
pf15638	Metallopeptidase toxin 2	A zincin-like metallopeptidase domain found in bacterial polymorphic toxin systems [1].	1.1934e-06	2.19119e-12	5.23354e-07	0	0	0	0.000999001	0.00186936
pf14395	Phage phiEco32-like COOH.NH2 ligase-type 2	A family of COOH-NH2 ligases/GCS superfamily found in the neighborhood of YheC/D-like ATP-grasp and the CotE family of proteins in the firmicutes. Contextual analysis suggests that it might be involved in cell wall modification and spore coat biosynthesis [1].	1.11441e-06	1.92882e-12	4.91022e-07	0	0	0	0.000999001	0.00186936
pf09601	Protein of unknown function (DUF2459)	This conserved hypothetical protein of unknown function is found in several Proteobacteria. Its function is unknown and its genome context is not well-conserved. It is found amid urease genes in at least one species.	3.58786e-07	1.94192e-14	4.92686e-08	0	0	0	0.000999001	0.00186936
pf09985	C-terminal binding-module, SLH-like, of glucodextranase	Glucodextran_C is the C-terminal domain of glucodextranase-like proteins found in various prokaryotic membrane-anchored proteins. It shows homology to the carbohydrate-binding unit of some glycosidases [1].	4.26943e-07	7.5992e-14	9.74628e-08	0	0	0	0.000999001	0.00186936
pf16075	Domain of unknown function (DUF4815)	NULL	3.54393e-07	8.79856e-14	1.04872e-07	0	0	0	0.000999001	0.00186936
pf07968	Leukocidin/Hemolysin toxin family	NULL	1.71412e-06	2.24093e-12	5.2926e-07	0	0	0	0.000999001	0.00186936
pf10756	Bacterial PH domain	This domain has a bacterial type PH domain structure. This domain was previously known as DUF2581. This family is conserved in the Actinomycetales. Although several members are annotated as RbiX homologues, RbiX being a putative regulator of riboflavin biosynthesis, the function could not be confirmed.	3.37234e-06	1.62771e-11	1.42641e-06	0	0	0	0.000999001	0.00186936
pf10865	Domain of unknown function (DUF2703)	This family of protein has no known function, but it may be distantly related to the thioredoxin fold. It contains the CXXC motif that is characteristic of thioredoxins.	1.83208e-06	2.55764e-13	1.78803e-07	0	0	0	0.000999001	0.00186936
pf14235	Domain of unknown function (DUF4337)	This family of proteins is functionally uncharacterised. This family of proteins is found in bacteria. Proteins in this family are typically between 187 and 201 amino acids in length. There is a single completely conserved residue Q that may be functionally important.	4.49101e-07	1.09916e-13	1.17216e-07	0	0	0	0.000999001	0.00186936
pf08804	gp32 DNA binding protein like	gp32 is a single stranded (ss) DNA binding protein in bacteriophage T4 that is essential for DNA replication, recombination and repair. The ssDNA binding cleft of gp32 comprises regions from three structural subdomains [1].	2.88759e-06	1.86602e-11	1.52726e-06	0	0	0	0.000999001	0.00186936
pf04368	Protein of unknown function (DUF507)	Bacterial protein of unknown function.	2.07908e-07	9.33296e-15	3.41558e-08	0	0	0	0.000999001	0.00186936
pf13009	Putative phage integrase	This family is found in association with IS elements.	7.5784e-07	3.23239e-13	2.0101e-07	0	0	0	0.000999001	0.00186936
pf00548	3C cysteine protease (picornain 3C)	Picornaviral proteins are expressed as a single polyprotein which is cleaved by the viral 3C cysteine protease.	3.52627e-07	1.40756e-13	1.32644e-07	0	0	0	0.000999001	0.00186936
pf16142	Domain of unknown function (DUF4850)	This family consists of several uncharacterized proteins around 250 residues in length and is mainly found in various Acinetobacter species. The function of this family is unknown.	1.97798e-07	7.79307e-15	3.12111e-08	0	0	0	0.000999001	0.00186936
pf06433	Methylamine dehydrogenase heavy chain (MADH)	Methylamine dehydrogenase (EC:1.4.99.3) a periplasmic quinoprotein found in several methyltrophic bacteria. Induced when grown on methylamine as a carbon source MADH catalyses the oxidative deamination of amines to there corresponding aldehydes. MADH is a hetero- tetramer, comprised of two heavy chains (H) and two light chains (L). The H-chain forms a beta-propeller like structure [1].	4.14615e-07	2.87523e-13	1.8958e-07	0	0	0	0.000999001	0.00186936
pf11373	Protein of unknown function (DUF3175)	This family of proteins with unknown function appears to be restricted to Proteobacteria.	3.00995e-07	5.3081e-14	8.14563e-08	0	0	0	0.000999001	0.00186936
pf09651	CRISPR-associated protein (Cas_APE2256)	This entry represents a conserved region of about 150 amino acids found in at least five archaeal and three bacterial species. These species all contain CRISPRs (Clustered Regularly Interspaced Short Palindromic Repeats). In six of eight species, the protein is encoded the vicinity of a CRISPR/Cas locus.	2.94819e-07	1.1159e-13	1.18105e-07	0	0	0	0.000999001	0.00186936
pf10824	Excreted virulence factor EspC, type VII ESX diderm	T7SS_ESX-EspC is a family of exported virulence proteins from largely Acinetobacteria and a few Fimicutes, Gram-positive bacteria. It is exported in conjunction with EspA as an interacting pair.ED F8ADQ6.1/227-313; F8ADQ6.1/227-313;	2.81316e-07	4.68211e-14	7.65025e-08	0	0	0	0.000999001	0.00186936
pf12912	NLPC_P60 stabilising domain, N term	This domain, at the N-terminus, appears to be the stabilising domain for the structure from Swiss:Q72DN3, PDB:3m1u, which is a four-domain protein. The next domain is an SH3b1, the third an SH3b2 and the last, the C-terminal region, the catalytic domain of the cysteine-peptidase type, ie family NLPC_P60, Pfam:PF00877 (details derived from TOPSAN).	3.56546e-07	2.69938e-13	1.83691e-07	0	0	0	0.000999001	0.00186936
pf13485	Peptidase MA superfamily	NULL	4.29166e-07	6.74734e-14	9.18378e-08	0	0	0	0.000999001	0.00186936
pf11872	Protein of unknown function (DUF3392)	This family of proteins are functionally uncharacterised. This protein is found in bacteria. Proteins in this family are about 110 amino acids in length.	3.2809e-06	1.07038e-11	1.15671e-06	0	0	0	0.000999001	0.00186936
pf13536	Putative multidrug resistance efflux transporter	This is a membrane protein family whose members are purported to be related to the DMT or Drug/Metabolite Transporter (DMT) Superfamily. Members are all uncharacterised.	6.11078e-07	2.1673e-13	1.64594e-07	0	0	0	0.000999001	0.00186936
pf09650	Putative polyhydroxyalkanoic acid system protein (PHA_gran_rgn)	Proteins in this entry are encoded by genes involved in either polyhydroxyalkanoic acid (PHA) biosynthesis or utilisation, including proteins found at the surface of PHA granules. These proteins have so far been found in the Pseudomonadales, Xanthomonadales, and Vibrionales, all of which belong to the Gammaproteobacteria.	2.12991e-07	5.73378e-15	2.67717e-08	0	0	0	0.000999001	0.00186936
pf04604	Type-A lantibiotic	Lantibiotics are antibiotic peptides distinguished by the presence of the rare thioether amino acids lanthionine and/or methyl-lanthionine. They are produced by Gram-positive bacteria as gene-encoded precursor peptides and undergo post-translational modification to generate the mature peptide. Based on their structural and functional features lantibiotics are currently divided into two major grou…	7.55693e-07	1.91752e-13	1.54819e-07	0	0	0	0.000999001	0.00186936
pf01696	Adenovirus EB1 55K protein / large t-antigen	This family consists of adenovirus E1B 55K protein or large t-antigen. E1B 55K binds p53 the tumour suppressor protein converting it from a transcriptional activator which responds to damaged DNA in to an unregulated repressor of genes with a p53 binding site [1]. This protects the virus against p53 induced host antiviral responses and prevents apoptosis as induced by the adenovirus E1A protein […	5.8607e-07	2.77613e-13	1.86284e-07	0	0	0	0.000999001	0.00186936
pf13972	Bacterial transcriptional repressor	This family of bacterial transcriptional repressors is characterised by the short approximately 50 amino acid stretch of residues constituting the helix-turn-helix DNA binding motif, around the YRFhY motif. The target proteins that are repressed are involved in the transcriptional control of multi-drug efflux pumps, pathways for the biosynthesis of antibiotics, response to osmotic stress and toxi…	2.7645e-07	3.38412e-14	6.50396e-08	0	0	0	0.000999001	0.00186936
pf11178	Protein of unknown function (DUF2963)	This family of proteins with unknown function appears to be restricted to Mollicutes.	1.80336e-07	2.42061e-14	5.50069e-08	0	0	0	0.000999001	0.00186936
pf09208	Restriction endonuclease MspI	Members of this family of prokaryotic restriction endonucleases recognise the palindromic tetranucleotide sequence 5'-CCGG and cleave between the first and second nucleotides, leaving 2 base 5' overhangs. They fold into an alpha/beta architecture, with a five-stranded mixed beta-sheet sandwiched on both sides by alpha-helices [1].	9.74721e-07	1.16209e-12	3.81132e-07	0	0	0	0.000999001	0.00186936
pf16811	TRAP transporter T-component	TAtT is a family of one component, the T-component, of a sub-set of TRAP-Ts or Tripartite ATP-independent periplasmic transporters. TRAP-Ts are bacterial transport systems implicated in the import of small molecules into the cytoplasm in bacteria. They are all periplasmic lipoproteins. TatT consists of a 13-alpha-helical fold containing cryptic tetratricopeptide repeat motifs (cTPRs) and encompas…	2.34035e-07	7.89344e-14	9.93318e-08	0	0	0	0.000999001	0.00186936
pf01355	High potential iron-sulfur protein	NULL	6.8321e-07	3.13458e-13	1.97945e-07	0	0	0	0.000999001	0.00186936
pf07672	Mycoplasma MFS transporter	These proteins share some similarity with members of the Major Facilitator Superfamily (MFS).	2.09628e-07	3.48814e-14	6.60317e-08	0	0	0	0.000999001	0.00186936
pf07848	PaaX-like protein	This family contains proteins that are similar to the product of the paaX gene of Escherichia coli (Swiss:P76086). This protein is involved in the regulation of expression of a group of proteins known to participate in the metabolism of phenylacetic acid [1]. In fact, some members of this family are annotated by InterPro as containing a winged helix DNA-binding domain (Interpro:IPR009058).	2.23271e-07	4.76825e-14	7.72031e-08	0	0	0	0.000999001	0.00186936
pf07635	Planctomycete cytochrome C	These proteins share a region of homology at their N-terminus that contains the C-{CPWHF}-{CPWR}-C-H-{CFYW} motif typical of cytochromes C, or CxxCH.	6.80931e-07	1.21104e-12	3.89076e-07	0	0	0	0.000999001	0.00186936
pf11311	Protein of unknown function (DUF3114)	Some members in this family of proteins with unknown function are annotated as cytosolic proteins. This cannot be confirmed.	3.31437e-07	1.5361e-13	1.38569e-07	0	0	0	0.000999001	0.00186936
pf12293	Putative outer membrane core complex of type IVb secretion	T4BSS_DotH_IcmK is a family of bacterial transporter proteins from Proteobacteria. DotH is an integral outer membrane component and it may form an outer membrane complex along with DotD and DotC functionally equivalent to secretins. DotH is the strongest candidate for the VirB9 counterpart of other T4BSS systems [1].	1.73689e-07	9.13173e-15	3.37856e-08	0	0	0	0.000999001	0.00186936
pf09920	Uncharacterized protein conserved in archaea (DUF2150)	This domain, found in various hypothetical archaeal proteins, has no known function.	3.11171e-07	1.11555e-13	1.18086e-07	0	0	0	0.000999001	0.00186936
pf11246	Base plate wedge protein 53	The baseplate of bacteriophage T4 controls host cell recognition, attachment, tail sheath contraction and viral DNA ejection. The structure of the baseplate suggests a mechanism of baseplate structural transition during the initial stages of T4 infection. The baseplate is assembled from six identical wedges that surround the central hub. Gp53, along with other T4 gene products, combine sequential…	8.11462e-07	1.16016e-12	3.80815e-07	0	0	0	0.000999001	0.00186936
pf14119	Domain of unknown function (DUF4288)	This family of proteins is functionally uncharacterised. This family of proteins is found in bacteria. Proteins in this family are approximately 120 amino acids in length.	1.96156e-07	2.59996e-14	5.70083e-08	0	0	0	0.000999001	0.00186936
pf14188	Domain of unknown function (DUF4311)	This family of proteins is functionally uncharacterised. This family of proteins is found in bacteria. Proteins in this family are approximately 260 amino acids in length.	2.45385e-07	6.53728e-14	9.03969e-08	0	0	0	0.000999001	0.00186936
pf15643	Papain fold toxin 2	A papain fold toxin domain found in bacterial polymorphic toxin systems [1].	2.14008e-07	5.00885e-14	7.91268e-08	0	0	0	0.000999001	0.00186936
pf11836	Phage tail tube protein, GTA-gp10	This is a family of phage tail tube proteins.	4.05645e-07	1.5316e-13	1.38366e-07	0	0	0	0.000999001	0.00186936
pf07643	Protein of unknown function (DUF1598)	A family of Rhodopirellula baltica hypothetical proteins of about 500 amino acids in length.	2.46037e-07	3.75846e-14	6.85425e-08	0	0	0	0.000999001	0.00186936
pf11062	Protein of unknown function (DUF2863)	This bacterial family of proteins have no known function.	1.68277e-07	1.25991e-14	3.96849e-08	0	0	0	0.000999001	0.00186936
pf09863	Uncharacterized protein conserved in bacteria (DUF2090)	This domain, found in various prokaryotic carbohydrate kinases, has no known function.	1.1525e-07	4.77549e-15	2.44323e-08	0	0	0	0.000999001	0.00186936
pf14246	AefR-like transcriptional repressor, C-terminal region	This family comprises the C-terminal domain of transcriptional regulators of the TetR family. It includes the AefR transcriptional regulator from P. syringae [1]. It is found in association with Pfam:PF00440.	1.58402e-07	5.69104e-15	2.66717e-08	0	0	0	0.000999001	0.00186936
pf06847	Archaeal Peptidase A24 C-terminus Type II	This region is of unknown function but is found in some archaeal Pfam:PF01478. It is predicted to be of mixed alpha/beta secondary structure by Prof.	5.06602e-07	2.49429e-14	5.58378e-08	0	0	0	0.000999001	0.00186936
pf16795	Archaeal phage integrase	Catalyses cleavage and ligation of DNA [1-2].	4.05805e-07	2.23529e-13	1.67156e-07	0	0	0	0.000999001	0.00186936
pf06129	Chordopoxvirus G3 protein	This family consists of several Chordopoxvirus specific G3 proteins. The function of this family is unknown.	1.02813e-06	3.12468e-12	6.24968e-07	0	0	0	0.000999001	0.00186936
pf04200	Lipoprotein associated domain	This presumed domain is about 100 amino acids in length. It is found in lipoprotein of unknown function and is greatly expanded in Mycoplasma pulmonis. The domain is found in up to five copies in some proteins. This family also includes the Mycoplasma arthritidis MAA2 variable surface protein. MAA2 is implicated in in cytoadherence and virulence and has been shown to exhibit both size and phase v…	3.89025e-07	4.39449e-13	2.34374e-07	0	0	0	0.000999001	0.00186936
pf06304	Protein of unknown function (DUF1048)	This family consists of several hypothetical bacterial proteins of unknown function.	3.14591e-07	1.31503e-13	1.2821e-07	0	0	0	0.000999001	0.00186936
pf09935	Protein of unknown function (DUF2167)	This domain, found in various hypothetical membrane-anchored prokaryotic proteins, has no known function.	2.41605e-07	4.65951e-14	7.63177e-08	0	0	0	0.000999001	0.00186936
pf07639	YTV	These hypothetical proteins in Rhodopirellula baltica contain several repeats of a sequence whose core is the residues YTV.	2.18459e-07	1.06818e-14	3.65408e-08	0	0	0	0.000999001	0.00186936
pf13313	Domain of unknown function (DUF4082)	This family appears to be a parallel beta-helix repeated region that sits between successive Cadherin domains, Pfam:PF00028.	1.64778e-07	2.05835e-14	5.07242e-08	0	0	0	0.000999001	0.00186936
pf16268	Domain of unknown function (DUF4921)	This family consists of uncharacterized proteins around 450 residues in length and is mainly found in various Corynebacterium species. Several proteins are predicted as galactose-1-phosphate uridylytransferases. The function of this family is unknown.	2.28013e-07	4.88978e-14	7.81808e-08	0	0	0	0.000999001	0.00186936
pf05810	NinF protein	This family consists of several bacteriophage NinF proteins as well as related sequences from E. coli.	1.85849e-07	1.75674e-14	4.68607e-08	0	0	0	0.000999001	0.00186936
pf15649	Restriction endonuclease fold toxin 7	A predicted toxin of the restriction endonuclease fold present in bacterial polymorphic toxin systems. In bacterial polymorphic toxin systems, the toxin is exported by the type 2, type 5, type 6, or type 7 secretion system [1].	2.79821e-07	5.15404e-14	8.02655e-08	0	0	0	0.000999001	0.00186936
pf10094	Uncharacterized protein conserved in bacteria (DUF2332)	Members of this family of hypothetical bacterial proteins have no known function.	1.4747e-07	1.25164e-14	3.95545e-08	0	0	0	0.000999001	0.00186936
pf05952	Bacillus competence pheromone ComX	Natural genetic competence in Bacillus subtilis is controlled by quorum-sensing (QS). The ComP- ComA two-component system detects the signalling molecule ComX, and this signal is transduced by a conserved phosphotransfer mechanism. ComX is synthesised as an inactive precursor and is then cleaved and modified by ComQ before export to the extracellular environment [1].	4.56462e-07	5.10184e-13	2.52533e-07	0	0	0	0.000999001	0.00186936
pf09516	CfrBI restriction endonuclease	This family includes the CfrBI (recognises and cleaves C^CWWGG) restriction endonuclease.	5.22133e-06	8.6909e-11	3.296e-06	0	0	0	0.000999001	0.00186936
pf14415	Domain of unknown function (DUF4424)	This family of proteins is functionally uncharacterised. This family of proteins is found in bacteria. Proteins in this family are typically between 310 and 361 amino acids in length.	2.59717e-06	3.13274e-11	1.97887e-06	0	0	0	0.000999001	0.00186936
pf07461	Nicotine adenine dinucleotide glycohydrolase (NADase)	This family consists of several bacterial nicotine adenine dinucleotide glycohydrolase (NGA) proteins which appear to be specific to Streptococcus pyogenes. NAD glycohydrolase (NADase) is a potential virulence factor. Streptococcal NADase may contribute to virulence by its ability to cleave beta-NAD at the ribose-nicotinamide bond, depleting intracellular NAD pools and producing the potent vasoac…	2.3088e-07	3.62366e-14	6.73021e-08	0	0	0	0.000999001	0.00186936
pf10842	Protein of unknown function (DUF2642)	This family of proteins with unknown function appear to be restricted to Bacillus spp.	5.81831e-07	2.36551e-13	1.71956e-07	0	0	0	0.000999001	0.00186936
pf01954	Protein of unknown function DUF104	This family includes short archaebacterial proteins of unknown function. Archaeoglobus fulgidus has twelve copies of this protein, with several being clustered together in the genome.	2.6858e-07	3.65005e-14	6.75467e-08	0	0	0	0.000999001	0.00186936
pf13800	Sigma factor regulator N-terminal	This domain is found near the N-terminus of a sigma factor regulator. The N-terminus is responsible for interaction with the sigma factor [1].	3.13326e-07	1.54708e-13	1.39063e-07	0	0	0	0.000999001	0.00186936
pf07410	Streptococcus thermophilus bacteriophage Gp111 protein	This family consists of several Streptococcus thermophilus bacteriophage Gp111 proteins of around 110 residues in length. The function of this family is unknown.	3.0448e-07	1.46013e-13	1.35099e-07	0	0	0	0.000999001	0.00186936
pf09947	Uncharacterized protein conserved in archaea (DUF2180)	This domain, found in various hypothetical archaeal proteins, has no known function. A few of the family members contain a zinc finger domain.	6.26843e-07	4.13448e-13	2.27335e-07	0	0	0	0.000999001	0.00186936
pf16789	YscO-like protein	This family of proteins is similar to the type III secretion protein YscO. The family includes Chlamydia trachomatis CT670 which is found in a type III secretion gene cluster. CT670 interacts with CT671, a putative YscP homologue and CT670 and CT671 may form a chaperone-effector pair [1].	1.4711e-07	1.81915e-14	4.76859e-08	0	0	0	0.000999001	0.00186936
pf05814	Baculovirus protein of unknown function (DUF843)	This family consists of several Baculovirus proteins of around 85 residues long with no known function.	2.62037e-07	5.35455e-14	8.18119e-08	0	0	0	0.000999001	0.00186936
pf02414	Borrelia ORF-A	This protein is encoded by an open reading frame in plasmid borne DNA repeats of Borrelia species. This protein is known as ORF-A [1]. The function of this putative protein is unknown.	1.84622e-07	8.70924e-14	1.04339e-07	0	0	0	0.000999001	0.00186936
pf13264	Domain of unknown function (DUF4055)	This presumed domain is functionally uncharacterised. This domain family is found in bacteria and viruses, and is approximately 140 amino acids in length.	2.87827e-07	9.78005e-14	1.10567e-07	0	0	0	0.000999001	0.00186936
pf14356	Domain of unknown function (DUF4403)	This family of proteins is functionally uncharacterised. This family of proteins is found in bacteria. Proteins in this family are typically between 455 and 518 amino acids in length. There is a single completely conserved residue W that may be functionally important.	4.54033e-07	1.79419e-13	1.49758e-07	0	0	0	0.000999001	0.00186936
pf16895	Domain of unknown function (DUF5085)	This protein is believed to be involved in the type VII secretion system.	2.96612e-07	1.92328e-13	1.55051e-07	0	0	0	0.000999001	0.00186936
pf13179	Family of unknown function (DUF4006)	This is a family of short, approx 65 residue-long, bacterial proteins of unknown function.	2.64871e-07	9.49804e-14	1.08961e-07	0	0	0	0.000999001	0.00186936
pf12059	Protein of unknown function (DUF3540)	This family of proteins is functionally uncharacterised. This protein is found in bacteria. Proteins in this family are typically between 212 to 238 amino acids in length. This protein has a conserved SCL sequence motif.	1.1456e-07	4.39419e-15	2.34366e-08	0	0	0	0.000999001	0.00186936
pf11056	Recombination, repair and ssDNA binding protein UvsY	UvsY protein enhances the rate of single-stranded-DNA-dependant ATP hydrolysis by UvsX protein. The enhancement of ATP hydrolysis by UvsY protein is shown to result from the ability of UvsY protein to increase the affinity of UvsX protein for single-stranded DNA [1].	2.00295e-07	3.05029e-14	6.17484e-08	0	0	0	0.000999001	0.00186936
pf11993	Ribosomal S4P (gammaproteobacterial)	This family of proteins are ribosomal SSU S4 p proteins. This protein is found in gamma-proteobacteria. Proteins in this family are typically between 162 to 178 amino acids in length.	1.43841e-07	2.0949e-14	5.11725e-08	0	0	0	0.000999001	0.00186936
pf11393	Macrophage killing protein with similarity to conjugation protein	IcmL contains two amphipathic beta-sheet regions, required for the pore-forming ability which may be related to the transfer of this protein into a host cell membrane [1]. The icmL gene shows significant similarity to plasmid genes involved in conjugation however IcmL is thought to be required for macrophage killing. It is unknown whether conjugation plays a role in macrophage killing [2].	8.44889e-08	1.03648e-14	3.59944e-08	0	0	0	0.000999001	0.00186936
pf12482	Phage integrase protein	This domain family is found in bacteria, and is approximately 100 amino acids in length. The family is found in association with Pfam:PF00589.	1.03049e-07	1.06342e-14	3.64592e-08	0	0	0	0.000999001	0.00186936
pf06727	Protein of unknown function (DUF1207)	This family consists of a number of hypothetical bacterial proteins of around 410 residues in length which seem to be specific to Chlamydia species. The function of this family is unknown.	1.47453e-07	1.24133e-14	3.93911e-08	0	0	0	0.000999001	0.00186936
pf11755	Protein of unknown function (DUF3311)	This is a family of short bacterial proteins of unknown function.	3.77311e-07	6.68083e-14	9.1384e-08	0	0	0	0.000999001	0.00186936
pf12244	Protein of unknown function (DUF3606)	This family of proteins is found in bacteria. Proteins in this family are typically between 58 and 85 amino acids in length. There is a single completely conserved residue G that may be functionally important.	2.18151e-07	7.60586e-14	9.75055e-08	0	0	0	0.000999001	0.00186936
pf12275	Protein of unknown function (DUF3616)	This family of proteins is found in bacteria. Proteins in this family are typically between 335 and 392 amino acids in length. There is a conserved GLRGPV sequence motif.	1.95067e-06	3.48207e-12	6.59742e-07	0	0	0	0.000999001	0.00186936
pf12914	SH3 domain of SH3b2 type	This domain appears to be an SH3 domain of the SH3b2-type, and is the second SH3 domain to be found, downstream of an N-terminal domain that is probably the stabilising domain, for the structure from Swiss:Q72DN3, PDB:3m1u, which is a four-domain protein. The last, the C-terminal region, is the catalytic domain of the cysteine-peptidase type, ie family NLPC_P60, Pfam:PF00877 (details derived from…	9.3143e-08	6.11764e-15	2.76533e-08	0	0	0	0.000999001	0.00186936
pf01617	Surface antigen	This family includes a number of bacterial surface antigens expressed on the surface of pathogens.	1.69681e-07	9.89604e-15	3.51711e-08	0	0	0	0.000999001	0.00186936
pf07435	YycH protein	This family contains the bacterial protein YycH which is approximately 450 residues long. YycH plays a role in signal transduction and is found immediately downstream of the essential histidine kinase YycG. YycG forms a two component system together with its cognate response regulator YycF. PhoA fusion studies have shown that YycH is transported across the cytoplasmic protein. It is postulated th…	2.52638e-07	1.70002e-14	4.60981e-08	0	0	0	0.000999001	0.00186936
pf08886	Glutamate-cysteine ligase	This is a rare family of glutamate--cysteine ligases, EC:6.3.2.2, demonstrated first in Thiobacillus ferrooxidans and present in a few other Proteobacteria [1]. It is the first of two enzymes for glutathione biosynthesis. It is also called gamma-glutamylcysteine synthetase. The structure of this family has been solved, and is similar to that of human glutathione synthetase and very different to g…	8.79283e-08	4.40462e-15	2.34644e-08	0	0	0	0.000999001	0.00186936
pf05155	Phage X family	This family is the product of Gene X. The function of this protein is unknown.	9.99349e-08	9.6852e-15	3.47944e-08	0	0	0	0.000999001	0.00186936
pf05584	Sulfolobus plasmid regulatory protein	This family consists of several plasmid regulatory proteins from the extreme thermophilic and acidophilic archaea Sulfolobus.	1.45283e-07	3.41418e-14	6.53279e-08	0	0	0	0.000999001	0.00186936
pf05800	Gas vesicle synthesis protein GvpO	This family consists of archaeal GvpO proteins which are required for gas vesicle synthesis [1]. The family also contains two related sequences from Streptomyces coelicolor.	9.40431e-08	6.88956e-15	2.93461e-08	0	0	0	0.000999001	0.00186936
pf07439	Protein of unknown function (DUF1515)	This family consists of several hypothetical bacterial proteins of around 130 residues in length. Members of this family seem to be found exclusively in Rhizobium species. The function of this family is unknown.	2.15709e-07	8.23717e-14	1.01471e-07	0	0	0	0.000999001	0.00186936
pf10869	Protein of unknown function (DUF2666)	This Archaeal family of proteins has no known function.	2.23739e-07	2.89319e-14	6.01372e-08	0	0	0	0.000999001	0.00186936
pf11736	Protein of unknown function (DUF3299)	This is a family of bacterial proteins of unknown function.	1.03424e-07	7.78238e-15	3.11897e-08	0	0	0	0.000999001	0.00186936
pf09853	Putative transposon-encoded protein (DUF2080)	This domain, found in various hypothetical archaeal proteins, has no known function.	2.70588e-07	5.303e-14	8.14171e-08	0	0	0	0.000999001	0.00186936
pf09695	Bacterial protein of unknown function (YtfJ_HI0045)	These are sequences from gamma proteobacteria that are related to the E. coli protein, YtfJ.	0	0	0	3.83199e-05	4.10875e-10	6.75669e-06	0.000999001	0.00186936
pf16379	Domain of unknown function	This family around 300 residues locates in the N-terminal of some uncharacterized proteins in various Bacteroides and Alistipes species. The function of this family remains unknown.	0	0	0	3.46694e-05	5.28864e-10	7.66568e-06	0.000999001	0.00186936
pf16390	Domain of unknown function	This family around 75 residues locates in the N-terminal of F5/8 type C domain proteins and some uncharacterized proteins in various Bacteroides species. The function of this family remains unknown.	0	0	0	2.16405e-05	6.48563e-10	8.48897e-06	0.000999001	0.00186936
pf16372	Domain of unknown function	This family around 150 residues locates in the C-terminal of some uncharacterized proteins in various Bacteroides and Prevotella species. The function of this family remains unknown.	0	0	0	8.96971e-05	2.896e-09	1.79382e-05	0.000999001	0.00186936
pf16386	Domain of unknown function	This family around 100 residues locates in the N-terminal of some uncharacterized proteins and glucuronyl hydrolases in various Bacteroides species. The function of this family remains unknown.	0	0	0	8.6305e-05	2.41635e-09	1.63855e-05	0.000999001	0.00186936
pf13496	Domain of unknown function (DUF4120)	Based on Bacteroides thetaiotaomicron gene BT_2585, a putative uncharacterised protein. As seen in gene expression experiments (http://www.ncbi.nlm.nih.gov/geo/query/acc.cgi?acc=GSE2231), it appears to be upregulated in the presence of host or vs when in culture [1,2].	0	0	0	5.24892e-05	5.81423e-10	8.03757e-06	0.000999001	0.00186936
pf13498	Domain of unknown function (DUF4122)	Based on Bacteroides thetaiotaomicron gene BT_2607, a putative uncharacterized protein. As seen in gene expression experiments (http://www.ncbi.nlm.nih.gov/geo/query/acc.cgi?acc=GSE2231), it appears to be upregulated in the presence of host or vs when in culture [1,2].	0	0	0	5.83288e-05	1.28913e-09	1.19682e-05	0.000999001	0.00186936
pf14201	Domain of unknown function (DUF4318)	This family of proteins is functionally uncharacterised. This family of proteins is found in bacteria. Proteins in this family are approximately 80 amino acids in length. There is a single completely conserved residue F that may be functionally important.	0	0	0	5.04345e-06	2.16133e-11	1.54967e-06	0.000999001	0.00186936
pf14660	Domain of unknown function (DUF4458)	this domain is found in tandem repeats on the N-terminus of secreted LRR proteins from human associated Bacteroidetes domain boundaries are based on the JCSG solved 3D structure of JCSG target SP16667A (BT_0210)	0	0	0	9.19881e-05	2.99673e-09	1.82475e-05	0.000999001	0.00186936
pf15425	Domain of unknown function (DUF4627)	This family of proteins is found in bacteria. Proteins in this family are approximately 230 amino acids in length. There is a conserved WYK sequence motif.	0	0	0	2.37748e-05	3.26109e-10	6.01949e-06	0.000999001	0.00186936
pf16023	Domain of unknown function (DUF4784)	This is a family of uncharacterised proteins from Bacteroidetes.	0	0	0	4.75032e-05	5.77374e-10	8.00954e-06	0.000999001	0.00186936
pf16129	Domain of unknown function (DUF4841)	this domain is found on the N-terminal of several uncharacterize proteins found in various Bacteroides species. Solved structure of one of them (BACOVA_00967) from Bacteroides ovatus shows a small beta barrel with an immunoglobulin-like fold. DUF4841 domain shows weak overlap with the DUF4114 family, suggesting a possible distant relation. Function of this domain is unknown.	0	0	0	4.03862e-05	8.84048e-10	9.91098e-06	0.000999001	0.00186936
pf16232	Domain of unknown function (DUF4891)	This family consists of uncharacterized proteins around 140 residues in length and is mainly found in various Bacteroides species. The function of this family is unknown.	0	0	0	6.276e-05	6.37973e-10	8.41938e-06	0.000999001	0.00186936
pf16250	Domain of unknown function (DUF4907)	A family of uncharacterized proteins around 110 residues in length and found in various Bacteroides species. The function of this family is unknown.	0	0	0	4.5421e-05	4.43285e-10	7.01811e-06	0.000999001	0.00186936
pf16272	Domain of unknown function (DUF4925)	This family consists of uncharacterized proteins around 400 residues in length and is mainly found in various Bacteroides species. The function of this family is unknown.	0	0	0	0.000111319	3.88254e-09	2.077e-05	0.000999001	0.00186936
pf16306	Domain of unknown function (DUF4948)	This small family consists of uncharacterized proteins around 200 residues in length and is mainly found in various Bacteroides, Paraprevotella, Parabacteroides and Alistipes species. The function of this family is unknown.	0	0	0	5.39853e-05	2.04905e-09	1.50888e-05	0.000999001	0.00186936
pf16341	Domain of unknown function (DUF4971)	This small family consists of uncharacterized proteins around 370 residues in length and is mainly found in various Bacteroides species. The function of this protein is unknown.	0	0	0	3.27477e-05	2.75556e-10	5.53329e-06	0.000999001	0.00186936
pf16342	Domain of unknown function (DUF4972)	This family consists of uncharacterized proteins around 490 residues in length and is mainly found in various Bacteroides species. The function of this protein is unknown.	0	0	0	4.30808e-05	2.56678e-09	1.68878e-05	0.000999001	0.00186936
pf16394	Domain of unknown function (DUF5003)	This small family of proteins is functionally uncharacterised. This family is found in bacteroides. Proteins in this family are typically between 500 and 650 amino acids in length.	0	0	0	7.95023e-05	3.4014e-09	1.94405e-05	0.000999001	0.00186936
pf16397	Domain of unknown function (DUF5006)	This small family of proteins is functionally uncharacterised. This family is found in bacteroides. Proteins in this family are around 600 amino acids in length.	0	0	0	3.23789e-05	2.55172e-09	1.68382e-05	0.000999001	0.00186936
pf16400	Domain of unknown function (DUF5008)	This small family of proteins is functionally uncharacterised. This family is found in Bacteroides, Paraprevotella, and Sphingobacterium. The members in this family are around 550 residues in length.	0	0	0	6.00909e-06	1.74778e-11	1.39355e-06	0.000999001	0.00186936
pf16402	Domain of unknown function (DUF5010)	This small family of proteins is functionally uncharacterised. This family is found in bacteroides. Proteins in this family are around 600 amino acids in length.	0	0	0	5.20527e-06	9.12351e-12	1.00684e-06	0.000999001	0.00186936
pf16406	Domain of unknown function (DUF5014)	This small family of proteins is functionally uncharacterised. This family is found in various Bacteroides species. Proteins in this family are around 630 amino acids in length.	0	0	0	4.28457e-05	2.41793e-09	1.63908e-05	0.000999001	0.00186936
pf16435	Domain of unknown function (DUF5032)	This family consists of several uncharacterized proteins around 270 in length and is mainly found in various Bacteroides and Parabacteroides species. The function of this family is unknown.	0	0	0	6.18201e-06	1.62991e-11	1.34574e-06	0.001998	0.00348216
pf16436	Domain of unknown function (DUF5033)	This family consists of several uncharacterized proteins around 200 in length and is mainly found in various Bacteroides species. The function of this family is unknown.	0	0	0	2.83646e-05	5.38387e-10	7.73439e-06	0.001998	0.00348216
pf16438	Domain of unknown function (DUF5035)	This family consists of several uncharacterized proteins around 170 residues in length and is mainly found in various Bacteroides species. The function of this family is unknown.	0	0	0	2.35367e-05	2.65783e-10	5.43429e-06	0.000999001	0.00186936
pf16442	Domain of unknown function (DUF5039)	This family consists of several uncharacterized proteins around 240 residues in length and is mainly found in various Bacteroides species. The function of this family is unknown.	0	0	0	1.31476e-05	3.40412e-10	6.15009e-06	0.000999001	0.00186936
pf16443	Domain of unknown function (DUF5040)	This family consists of several uncharacterized proteins around 260 residues in length and is mainly found in various Bacteroides species. The function of this family is unknown.	0	0	0	2.72241e-05	5.98445e-10	8.15438e-06	0.000999001	0.00186936
pf12956	Domain of Unknown Function with PDB structure	Member PDB:3GF6 has statistically significant similarity to TNF-like jelly roll fold may indicate an immunomodulatory function[1] or a bioadhesion role[2]	0	0	0	2.16544e-05	2.71131e-10	5.48869e-06	0.000999001	0.00186936
pf12980	Domain of Unknown Function with PDB structure (DUF3864)	Domain based on 366-449 domain of PDB:3LM3 which is encoded by the BDI_3119 gene from Parabacteroides distasonis atcc 8503.	0	0	0	5.36413e-06	1.92756e-11	1.46347e-06	0.002997	0.00505334
pf12992	Domain of unknown function, B. Theta Gene description (DUF3876)	Based on Bacteroides thetaiotaomicron gene BT_0092, a conserved protein found in a conjugate transposon. As seen in gene expression experiments (http://www.ncbi.nlm.nih.gov/geo/query/acc.cgi?acc=GSE2231), it appears to be upregulated in the presence of host or other bacterial species vs when in culture [1,2].	0	0	0	0.000267433	5.77726e-09	2.53361e-05	0.000999001	0.00186936
pf13494	Domain of unknown function, B. Theta Gene description (DUF4119)	Based on Bacteroides thetaiotaomicron gene BT_0594, a putative uncharacterised protein. As seen in gene expression experiments (http://www.ncbi.nlm.nih.gov/geo/query/acc.cgi?acc=GSE2231), it appears to be upregulated in the presence of host or vs when in culture [1,2]	0	0	0	1.23044e-05	5.17941e-11	2.39894e-06	0.000999001	0.00186936
pf02329	Histidine carboxylase PI chain	Histidine carboxylase catalyses the formation of histamine from histidine. Cleavage of the proenzyme PI chain yields two subunits, alpha and beta, which arrange as a hexamer (alpha beta)6.	0	0	0	1.51489e-05	2.76098e-11	1.7515e-06	0.000999001	0.00186936
pf15583	Immunity protein 68	A predicted immunity protein with an alpha+beta fold and a conserved glutamate residue. The domain is often fused to one or more immunity domains in poly-immunity proteins [1].	0	0	0	2.03711e-05	5.14792e-10	7.56301e-06	0.000999001	0.00186936
pf15587	Immunity protein 9	A predicted immunity protein with an alpha+beta fold and a conserved lysine residue. Proteins containing this domain are present in bacterial polymorphic toxin systems as an immediate gene neighbour of the toxin gene, usually containing a domain of the Tox-URI2 family [1]. The protein is also found in heterogeneous poly-immunity loci.	0	0	0	3.37986e-05	6.19944e-10	8.29956e-06	0.000999001	0.00186936
pf14423	Immunity protein Imm5	A predicted Immunity protein, with an all-alpha fold, present in bacterial polymorphic toxin systems as an immediate neighbor of the toxin [1] .	0	0	0	2.63693e-05	9.12291e-10	1.00681e-05	0.001998	0.00348216
pf15655	NTF2 fold immunity protein	A predicted immunity protein of the NTF2 fold. Proteins containing this domain are present in bacterial polymorphic toxin systems as an immediate gene neighbor of the toxin gene, which usually contains toxin domains of the Tox-JAB-2 family [1].	0	0	0	1.80552e-05	4.09998e-11	2.13437e-06	0.000999001	0.00186936
pf14466	PLAT/LH2 and C2-like Ca2+-binding lipoprotein	A small family of bacterial proteins, found in several Bacteroides species. Structure determination (NMR and Xray) shows an immunoglobulin beta-barrel fold. Multiple homologues have been found in human gut metagenomics data sets. Structural experimentation shows it to share features with two well-established protein architectures in the SCOP database, ie, C2 (calcium/lipid-binding domain) of the …	0	0	0	2.571e-06	3.00939e-12	5.78253e-07	0.000999001	0.00186936
pf08963	Protein of unknown function (DUF1878)	This domain is found in a set of hypothetical bacterial proteins.	0	0	0	5.67263e-06	3.35801e-11	1.93161e-06	0.000999001	0.00186936
pf12962	Protein of unknown function (DUF3851)	A family of uncharacterised proteins found by clustering human gut metagenomic sequences [1].	0	0	0	1.46778e-05	2.02181e-10	4.73968e-06	0.000999001	0.00186936
pf07680	TQO small subunit DoxA	Thiosulphate:quinone oxidoreductase (TQO) is one of the early steps in elemental sulphur oxidation. A novel TQO enzyme was purified from the thermo-acidophilic archaeon Acidianus ambivalens and shown to consist of a large subunit (DoxD) and a smaller subunit (DoxA). The DoxD- and DoxA-like two subunits are fused together in a single polypeptide in Swiss:Q8AAF0.	0	0	0	7.41696e-06	3.94122e-11	2.09264e-06	0.000999001	0.00186936
pf06603	UpxZ family of transcription anti-terminator antagonists	The UpxZ family of proteins acts to inhibit transcription of heterologous capsular polysaccharide loci in Bacteroides species by interfering with the action of the UpxY family of transcription anti-terminators. As antagonists of polysaccharide locus-specific UpxY transcription anti-terminators, the UpxZ proteins exert a hierarchical level of regulation, insuring that only one of the multiple phas…	0	0	0	0.000127688	1.26029e-08	3.74209e-05	0.000999001	0.00186936
pf16446	Domain of unknown function (DUF5043)	This family consists of several uncharacterized proteins around 200 residues in length and is mainly found in various Bacteroides species. The function of this family is unknown.	0	0	0	3.77368e-05	1.62912e-09	1.34541e-05	0.003996	0.00657886
pf16246	Domain of unknown function (DUF4903)	A small family of uncharacterized proteins around 210 residues in length and found in various Bacteroides and Prevotella species. The function of this family is unknown.	0	0	0	2.68837e-05	6.99902e-10	8.81855e-06	0.004995	0.00806479
pf15589	Immunity protein 21	A predicted immunity protein with an alpha+beta fold and conserved WxG and YxxxC motif. Proteins containing this domain are present in bacterial polymorphic toxin systems as an immediate gene neighbour of the toxin gene, usually containing a domain of the NGO1392-family of HNH/Endonuclease VII fold nucleases [1].	0	0	0	3.14702e-05	2.7806e-09	1.75771e-05	0.00599401	0.00956623
pf06486	Protein of unknown function (DUF1093)	This family consists of several hypothetical bacterial proteins of unknown function.	0	0	0	5.19052e-06	5.03133e-11	2.3644e-06	0.00699301	0.0110571
pf13273	Protein of unknown function (DUF4064)	NULL	1.18321e-06	8.83261e-13	3.32276e-07	0	0	0	0.000999001	0.00186936
pf09957	Bacterial antitoxin of type II TA system, VapB	VapB is the antitoxin of a bacterial toxin-antitoxin gene pair. The cognate toxin is VapC, Pfam:PF05016. The family contains several related antitoxins from Cyanobacteria and Actinobacterial families. Antitoxins of this class carry an N-terminal ribbon-helix-helix domain, RHH, that is highly conserved across all type II bacterial antitoxins, which dimerises with the RHH domain of a second VapB mo…	1.05257e-06	3.77647e-13	2.17269e-07	0	0	0	0.000999001	0.00186936
pf09722	Protein of unknown function (DUF2384)	Proteins in this family are found almost exclusively in the Proteobacteria, but also in Gloeobacter violaceus PCC 7421, a cyanobacterium. The function is unknown.	1.19832e-06	3.28237e-13	2.02558e-07	0	0	0	0.000999001	0.00186936
pf06156	Protein of unknown function (DUF972)	This family consists of several hypothetical bacterial sequences. The function of this family is unknown.	6.27033e-07	4.89693e-13	2.4741e-07	0	0	0	0.000999001	0.00186936
pf05227	CHASE3 domain	CHASE3 is an extracellular sensory domain, which is present in various classes of transmembrane receptors that are parts of signal transduction pathways in bacteria. Specifically, CHASE3 domains are found in histidine kinases, adenylate cyclases, methyl-accepting chemotaxis proteins and predicted diguanylate cyclases/phosphodiesterases. Environmental factors that are recognised by CHASE3 domains …	3.39071e-07	1.25145e-13	1.25072e-07	0	0	0	0.000999001	0.00186936
pf04234	CopC domain	CopC is a bacterial blue copper protein that binds 1 atom of copper per protein molecule. Along with CopA, CopC mediates copper resistance by sequestration of copper in the periplasm [1].	6.73519e-07	4.77927e-13	2.44419e-07	0	0	0	0.000999001	0.00186936
pf06850	PHB de-polymerase C-terminus	This family represents the C-terminus of bacterial poly(3-hydroxybutyrate) (PHB) de-polymerase. This degrades PHB granules to oligomers and monomers of 3-hydroxy-butyric acid.	1.32822e-07	1.55842e-14	4.41364e-08	0	0	0	0.000999001	0.00186936
pf11845	Protein of unknown function (DUF3365)	This family of proteins are functionally uncharacterised. This protein is found in bacteria. Proteins in this family are typically between 198 to 657 amino acids in length.	2.3852e-07	5.24597e-14	8.09782e-08	0	0	0	0.000999001	0.00186936
pf04888	Secretion system effector C (SseC) like family	SseC is a secreted protein that forms a complex together with SecB and SecD on the surface of Salmonella. All these proteins are secreted by the type III secretion system [1]. Many mucosal pathogens use type III secretion systems for the injection of effector proteins into target cells. SecB, SseC and SecD are inserted into the target cell membrane. where they form a small pore or translocon [1,2…	1.26545e-06	3.83675e-13	2.18996e-07	0	0	0	0.000999001	0.00186936
pf11992	Domain of unknown function (DUF3488)	This presumed domain is functionally uncharacterised. This domain is found in bacteria. This domain is typically between 323 to 339 amino acids in length. This domain is found associated with Pfam:PF01841. This domain has a conserved PLW sequence motif. This domain contains 6 transmembrane helices.	8.29502e-07	6.99698e-14	9.35213e-08	0	0	0	0.000999001	0.00186936
pf03527	RHS protein	NULL	5.39356e-07	5.44539e-14	8.2503e-08	0	0	0	0.000999001	0.00186936
pf14066	Protein of unknown function (DUF4256)	This family of proteins is functionally uncharacterised. This family of proteins is found in bacteria. Proteins in this family are approximately 190 amino acids in length.	9.44063e-05	7.94406e-10	9.96498e-06	0	0	0	0.000999001	0.00186936
pf11008	Protein of unknown function (DUF2846)	Some members in this family of proteins with unknown function are annotated as lipoproteins however this cannot be confirmed.	9.60629e-08	1.47925e-14	4.30007e-08	0	0	0	0.000999001	0.00186936
pf11740	Plasmid replication region DNA-binding N-term	The broad host-range plasmid RK2 is able to replicate in and be inherited in a stable manner in diverse Gram-negative bacterial species. It encodes a number of co-ordinately regulated operons including a central control korF1 operon that represses the kfrA operon. The KfrA polypeptide is a site-specific DNA-binding protein whose operator overlaps the kfrA promoter. The N-terminus, containing an h…	7.58673e-07	4.88643e-14	7.81539e-08	0	0	0	0.000999001	0.00186936
pf14400	Inactive transglutaminase fused to 7 transmembrane helices	A family of inactive transglutaminases fused to seven transmembrane helices. The transglutaminase domain is predicted to be extracellularly located. Members of this family are associated in gene neighborhoods with a pepsin-like peptidase and an ATP-grasp of the RimK-family. The ATP-grasp is predicted to modify the 7TM protein or a cofactor that interacts with it [1].	1.69331e-07	1.40618e-14	4.19252e-08	0	0	0	0.000999001	0.00186936
pf04250	Protein of unknown function (DUF429)	NULL	1.37295e-05	2.56199e-11	1.78955e-06	0	0	0	0.000999001	0.00186936
pf00033	Cytochrome b/b6/petB	NULL	4.97896e-06	7.31307e-13	3.02346e-07	0	0	0	0.000999001	0.00186936
pf03335	Phage tail fibre repeat	NULL	8.4547e-07	5.88038e-13	2.71118e-07	0	0	0	0.000999001	0.00186936
pf10052	Protein of unknown function (DUF2288)	Members of this family of hypothetical bacterial proteins have no known function.	8.25739e-08	1.55771e-15	1.3954e-08	0	0	0	0.000999001	0.00186936
pf09656	Putative transmembrane protein (PGPGW)	Proteins in this entry are putative Actinobacterial proteins of about 150 amino acids in length, with three predicted transmembrane helices and an unusual motif with consensus sequence PGPGW.	8.91262e-07	8.09711e-13	3.18141e-07	0	0	0	0.000999001	0.00186936
pf11199	Protein of unknown function (DUF2891)	This is a bacterial family of uncharacterised proteins.	1.8784e-06	6.202e-12	8.80483e-07	0	0	0	0.000999001	0.00186936
pf11948	Protein of unknown function (DUF3465)	This family of proteins are functionally uncharacterised. This protein is found in bacteria. Proteins in this family are typically between 131 to 151 amino acids in length. This protein has a conserved HWTH sequence motif.	4.47905e-07	1.36238e-13	1.30498e-07	0	0	0	0.000999001	0.00186936
pf07879	PHB/PHA accumulation regulator DNA-binding domain	This domain is found at the N-terminus of the Polyhydroxyalkanoate (PHA) synthesis regulators. These regulators have been shown to directly bind DNA and PHA ([1]). The invariant nature of this domain compared to the C-terminal Pfam:PF05233 domain(s) suggests that it contains the DNA-binding function.	1.58257e-07	1.01146e-14	3.55573e-08	0	0	0	0.000999001	0.00186936
pf12294	Protein of unknown function (DUF3626)	This family of proteins is found in bacteria. Proteins in this family are typically between 294 and 374 amino acids in length.	1.45094e-06	5.00405e-13	2.50101e-07	0	0	0	0.000999001	0.00186936
pf09290	Prokaryotic acetaldehyde dehydrogenase, dimerisation	Members of this family are found in prokaryotic acetaldehyde dehydrogenase (acylating), and adopt a structure consisting of an alpha-beta-alpha-beta(3) core. They mediate dimerisation of the protein [1].	8.10514e-07	1.1396e-13	1.19352e-07	0	0	0	0.000999001	0.00186936
pf04620	Flagellar filament outer layer protein Flaa	Periplasmic flagella are the organelles of spirochete mobility, and are structurally different from the flagella of other motile bacteria. They reside inside the cell within the periplasmic space, and confer mobility in viscous gel-like media such connective tissue [1]. The flagella are composed of an outer sheath of FlaA proteins and a core filament of FlaB proteins. Each species usually has sev…	1.29588e-05	1.3612e-11	1.30441e-06	0	0	0	0.000999001	0.00186936
pf08714	Formaldehyde-activating enzyme (Fae)	Formaldehyde-activating enzyme is an enzyme required for energy metabolism and formaldehyde detoxification. It catalyses the condensation of formaldehyde and tetrahydromethanopterin to methylene tetrahydromethanopterin [1].	8.9545e-06	5.49267e-12	8.28603e-07	0	0	0	0.000999001	0.00186936
pf11209	Protein of unknown function (DUF2993)	This family of proteins with unknown function appears to be restricted to Cyanobacteria.	6.69596e-06	3.05863e-11	1.95532e-06	0	0	0	0.000999001	0.00186936
pf06055	Exopolysaccharide synthesis, ExoD	Among the bacterial genes required for nodule invasion are the exo genes. These genes are involved in the production of an extracellular polysaccharide. Mutations in the exoD result in altered exopolysaccharide production and defects in nodule invasion [1].	2.50166e-06	5.47416e-13	2.61585e-07	0	0	0	0.000999001	0.00186936
pf05401	Nodulation protein S (NodS)	This family consists of nodulation S (NodS) proteins. The products of the rhizobial nodulation genes are involved in the biosynthesis of lipochitin oligosaccharides (LCOs), which are host-specific signal molecules required for nodule formation. NodS is an S-adenosyl-L-methionine (SAM)-dependent methyltransferase involved in N methylation of LCOs. NodS uses N-deacetylated chitooligosaccharides, th…	4.37754e-07	7.6815e-14	9.79891e-08	0	0	0	0.000999001	0.00186936
pf05114	Protein of unknown function (DUF692)	This family consists of several uncharacterised bacterial proteins.	5.11953e-07	5.77469e-13	2.6867e-07	0	0	0	0.000999001	0.00186936
pf13547	GTA TIM-barrel-like domain	This domain is found in the gene transfer agent protein. An unusual system of genetic exchange exists in the purple nonsulfur bacterium Rhodobacter capsulatus. DNA transmission is mediated by a small bacteriophage-like particle called the gene transfer agent (GTA) that transfers random 4.5-kb segments of the producing cell's genome to recipient cells, where allelic replacement occurs [1]. The gen…	2.50321e-07	8.82441e-14	1.05026e-07	0	0	0	0.000999001	0.00186936
pf13486	Reductive dehalogenase subunit	This family is most frequently associated with a Fer4 iron-sulfur cluster towards the C-terminal region.	1.70627e-06	1.83248e-12	4.78603e-07	0	0	0	0.000999001	0.00186936
pf14472	Domain of unknown function (DUF4429)	This presumed domain is functionally uncharacterised. This domain family is found in bacteria, archaea and viruses, and is approximately 90 amino acids in length. This domain is often found in two tandem copies.	1.46147e-07	2.88399e-14	6.00415e-08	0	0	0	0.000999001	0.00186936
pf13785	Domain of unknown function (DUF4178)	NULL	3.749e-06	3.13626e-12	6.26125e-07	0	0	0	0.000999001	0.00186936
pf13511	Domain of unknown function (DUF4124)	This presumed domain is found in a variety of bacterial proteins. It is found associated at the N-terminus associated with other domains such as the SLT domain and glutaredoxin domains in some proteins. The function of this domain is unknown, but it may have an Ig-like fold.	1.34992e-07	9.1797e-15	3.38742e-08	0	0	0	0.000999001	0.00186936
pf05384	Sensor protein DegS	This is small family of Bacillus DegS proteins. The DegS-DegU two-component regulatory system of Bacillus subtilis controls various processes that characterise the transition from the exponential to the stationary growth phase, including the induction of extracellular degradative enzymes, expression of late competence genes and down-regulation of the sigma D regulon [1]. The family also contains …	5.2944e-06	1.96173e-11	1.56594e-06	0	0	0	0.000999001	0.00186936
pf16105	Domain of unknown function (DUF4823)	This family consists of hypothetical lipoproteins around 210 residues of length and is mainly found in various Pseudomonas species. The function of this family is unknown.	4.87815e-07	1.8367e-13	1.51521e-07	0	0	0	0.000999001	0.00186936
pf12098	Protein of unknown function (DUF3574)	This family of proteins is functionally uncharacterised. This protein is found in bacteria and viruses. Proteins in this family are typically between 144 to 163 amino acids in length. This protein has a conserved TPRF sequence motif.	1.32863e-05	2.42357e-11	1.74054e-06	0	0	0	0.000999001	0.00186936
pf09969	Uncharacterized conserved protein (DUF2203)	This domain, found in various hypothetical bacterial proteins, has no known function.	4.3025e-07	2.59986e-13	1.80273e-07	0	0	0	0.000999001	0.00186936
pf11122	Inner spore coat protein D	This family is conserved in the Enterobacteriaceae family. CotD is an inner spore coat protein that is expressed in the middle phase of mother cell gene expression. Along with CotD, CotH, CotS and CotT it is assumed to assemble into the loose skeleton of the matrix, between the shells of SpoIVA and CotE. Coat proteins do not share much sequence similarity between species, but this does not imply …	2.85878e-06	2.67064e-12	5.77781e-07	0	0	0	0.000999001	0.00186936
pf08548	Peptidase M10 serralysin C terminal	Serralysins are peptidases related to mammalian matrix metallopeptidases (MMPs). The peptidase unit is found at the N terminal while this domain at the C terminal forms a corkscrew and is thought to be important for secretion of the protein through the bacterial cell wall. This domain contains the calcium ion binding domain Pfam:PF00353.	3.82613e-07	4.85991e-14	7.79416e-08	0	0	0	0.000999001	0.00186936
pf10335	Putative nucleotidyltransferase substrate binding domain	This domain is found associated with presumed nucleotidyltransferase domains and seems to be distantly related to other helical substrate binding domains.	1.54592e-07	2.23664e-14	5.28753e-08	0	0	0	0.000999001	0.00186936
pf06993	Protein of unknown function (DUF1304)	This family consists of several hypothetical bacterial proteins of around 120 residues in length. The function of this family is unknown.	4.61188e-05	3.58099e-10	6.69047e-06	0	0	0	0.000999001	0.00186936
pf10119	Predicted methyltransferase regulatory domain	Members of this family of domains are found in various prokaryotic methyltransferases, where they regulate the activity of the methyltransferase domain.	1.64279e-06	8.81951e-13	3.3203e-07	0	0	0	0.000999001	0.00186936
pf11172	Protein of unknown function (DUF2959)	This family of proteins with unknown function appears to be restricted to Gammaproteobacteria.	1.69061e-07	2.10003e-14	5.12351e-08	0	0	0	0.000999001	0.00186936
pf11026	Protein of unknown function (DUF2721)	This family is conserved in bacteria. The function is not known.	0	0	0	0.000122672	1.79275e-09	1.41136e-05	0.000999001	0.00186936
pf11141	Protein of unknown function (DUF2914)	This bacterial family of proteins has no known function.	4.94019e-06	9.82721e-12	1.10833e-06	0	0	0	0.000999001	0.00186936
pf07167	Poly-beta-hydroxybutyrate polymerase (PhaC) N-terminus	This family represents the N-terminal region of the bacterial poly-beta-hydroxybutyrate polymerase (PhaC). Polyhydroxyalkanoic acids (PHAs) are carbon and energy reserve polymers produced in some bacteria when carbon sources are plentiful and another nutrient, such as nitrogen, phosphate, oxygen, or sulfur, becomes limiting. PHAs composed of monomeric units ranging from 3 to 14 carbons exist in n…	4.09807e-07	5.10911e-14	7.99149e-08	0	0	0	0.000999001	0.00186936
pf07642	Putative beta-barrel porin-2, OmpL-like. bbp2	BBP2 is a family of putative porin proteins that are likely to be outer membrane beta barrel proteins porins.	1.92006e-07	1.26362e-14	3.97432e-08	0	0	0	0.000999001	0.00186936
pf06684	Amino acid synthesis	This family of proteins is structurally similar to proteins with the Bacillus chorismate mutase-like (BCM-like) fold. This structure, combined with its genomic context, suggest that it has a role in amino acid synthesis [1].	1.74669e-07	6.38331e-15	2.82474e-08	0	0	0	0.000999001	0.00186936
pf11381	Protein of unknown function (DUF3185)	Some members in this bacterial family of proteins are annotated as membrane proteins however this cannot be confirmed. Currently no function is known.	7.64696e-07	2.70892e-13	1.84015e-07	0	0	0	0.000999001	0.00186936
pf16867	Dimethlysulfonioproprionate lyase	Breaks down into dimethylsulfoniopropionate (DMSP) into acrylate and dimethyl sulfide [1].	4.06223e-06	9.85428e-12	1.10986e-06	0	0	0	0.000999001	0.00186936
pf03971	Monomeric isocitrate dehydrogenase	NADP(+)-dependent isocitrate dehydrogenase (ICD) is an important enzyme of the intermediary metabolism, as it controls the carbon flux within the citric acid cycle and supplies the cell with 2-oxoglutarate EC:1.1.1.42 and NADPH for biosynthetic purposes [2].	1.42234e-05	1.10366e-10	3.71427e-06	0	0	0	0.000999001	0.00186936
pf13852	Protein of unknown function (DUF4197)	This family of proteins is functionally uncharacterised. This family of proteins is found in bacteria. Proteins in this family are typically between 228 and 249 amino acids in length.	1.21385e-06	1.07561e-12	3.66676e-07	0	0	0	0.000999001	0.00186936
pf14341	PilX N-terminal	This domain is found at the N-terminus of the PilX prepilin-like proteins which are involved in type 4 fimbrial biogenesis [1].	6.14912e-07	8.26365e-13	3.21396e-07	0	0	0	0.000999001	0.00186936
pf14110	Domain of unknown function (DUF4282)	This family of proteins is functionally uncharacterised. This family of proteins is found in bacteria and eukaryotes. Proteins in this family are typically between 93 and 155 amino acids in length. There is a single completely conserved residue E that may be functionally important.	1.26797e-06	8.92889e-13	3.34082e-07	0	0	0	0.000999001	0.00186936
pf04008	Adenosine specific kinase	The structure of a member of this family from the hyperthermophilic archaeon Pyrobaculum aerophilum contains a modified histidine residue which is interpreted as stable phosphorylation [1]. In vitro binding studies confirmed that adenosine and AMP but not ADP or ATP bind to the protein [1].	1.22358e-07	1.27219e-14	3.98778e-08	0	0	0	0.000999001	0.00186936
pf12688	Tetratrico peptide repeat	BH0479 of Bacillus halodurans is a hypothetical protein which contains a tetratrico peptide repeat (TPR) structural motif. The TPR motif is often involved in mediating protein-protein interactions. This protein is likely to function as a dimer. The first 48 amino acids are not present in the clone construct. This Pfam entry includes tetratricopeptide-like repeats not detected by the Pfam:PF00515,…	2.20148e-06	1.11105e-12	3.72667e-07	0	0	0	0.000999001	0.00186936
pf09613	Bacterial type III secretion protein (HrpB1_HrpK)	This family of proteins is encoded by genes found within type III secretion operons in a limited range of species including Xanthomonas, Ralstonia and Burkholderia.	5.78119e-07	9.95404e-14	1.11546e-07	0	0	0	0.000999001	0.00186936
pf14085	Domain of unknown function (DUF4265)	This family of proteins is functionally uncharacterised. This family of proteins is found in bacteria. Proteins in this family are typically between 139 and 168 amino acids in length.	0	0	0	1.87121e-05	3.96043e-10	6.63361e-06	0.003996	0.00657886
pf04289	Protein of unknown function (DUF447)	Archaeal protein of unknown function. A fungal member UniProtKB:M2LN89 is clearly a Flavine-reductase enzyme by homology, and UniProtKB:O28442 has been shown to bind riboflavin 5'-phosphate (unpublished structural Xray analysis).	1.74484e-05	2.49058e-11	1.76443e-06	0	0	0	0.000999001	0.00186936
pf11231	Protein of unknown function (DUF3034)	This family of proteins with unknown function appears to be restricted to Proteobacteria.	1.93391e-06	1.10574e-12	3.71776e-07	0	0	0	0.000999001	0.00186936
pf08421	Putative zinc binding domain	This domain is found at the N-terminus of bacterial methyltransferases and contains four conserved cysteines suggesting a potential zinc binding domain.	8.38565e-06	1.65136e-11	1.43673e-06	0	0	0	0.000999001	0.00186936
pf11351	Holin of 3TMs, for gene-transfer release	This is a family of bacterial 3TM holins. In Rhodobacter capsulatus the protein is expressed just overlapping and downstream of a putative N-acetylmuramidase lysozyme (an endolysin) thought to be responsible for lysing a phage particle, RcGTA - a gene-transfer agent. A holin would be necessary for such an endolysin to access the peptidoglycan [1]. Gene-transfer agents are bacteriophage-like genet…	0	0	0	4.97772e-06	1.19669e-11	1.15311e-06	0.000999001	0.00186936
pf16074	Type IV Pilus-assembly protein W	PilW is a family of putative type IV pilus-assembly proteins. PilW is one of the component proteins of the pilus biogenesis process whereby pilus fibres are assembled in the periplasm, emerge onto the cell surface and are there stabilised, to allow bacterial attachment to host cells. PilW is an outer-membrane protein necessary for both the functionality of fibres and their stabilisation [1].	9.60711e-08	5.33919e-15	2.58341e-08	0	0	0	0.000999001	0.00186936
pf12778	PXPV repeat (3 copies)	This short repeat is found in multiple copies in a variety of Burkholderia proteins. The function of this region is unknown.	1.67178e-07	3.5864e-14	6.69552e-08	0	0	0	0.000999001	0.00186936
pf11136	Protein of unknown function (DUF2889)	This bacterial family of proteins has no known function.	3.27583e-07	4.92688e-15	2.48165e-08	0	0	0	0.000999001	0.00186936
pf05567	Neisseria PilC beta-propeller domain	This family consists of several PilC protein sequences from Neisseria gonorrhoeae and N. meningitidis. PilC is a phase-variable protein associated with pilus-mediated adherence of pathogenic Neisseria to target cells [1]. This domain has been shown to adopt a beta-propeller structure [2].	1.93501e-07	2.31445e-14	5.37872e-08	0	0	0	0.000999001	0.00186936
pf08819	Domain of unknown function (DUF1802)	The function of this family is unknown. This region is found associated with a Pfam:PF04471 suggesting they could be part of a restriction modification system..	3.41411e-06	1.31232e-12	4.05018e-07	0	0	0	0.000999001	0.00186936
pf05925	Enterobacterial virulence protein IpgD	This family consists of several enterobacterial IpgD like virulence factor proteins. In the Gram-negative pathogen Shigella flexneri, the virulence factor IpgD is translocated directly into eukaryotic cells and acts as a potent inositol 4-phosphatase that specifically dephosphorylates phosphatidylinositol 4,5-bisphosphate [PtdIns(4,5)P(2)] into phosphatidylinositol 5-monophosphate [PtdIns(5)P] th…	4.07015e-07	3.5648e-14	6.67533e-08	0	0	0	0.000999001	0.00186936
pf10703	Molybdenum cofactor biosynthesis protein F	MoaF protein is essential for the production of the monoamine-inducible 30kDa protein in Klebsiella [1]. It is necessary for reconstituting organoautotrophic growth in Ralstonia eutropha [2]. It is conserved in Proteobacteria and some lower eukaryotes. The operon regulating the Moa genes is responsible for molybdenum cofactor biosynthesis.	1.54103e-05	7.06386e-11	2.9715e-06	0	0	0	0.000999001	0.00186936
pf12694	Putative molybdenum carrier	The structure of proteins in this family contain central beta strands with flanking alpha helices. The structure is similar to that of a molybdenum cofactor carrier protein.	2.04885e-05	4.17742e-11	2.28512e-06	0	0	0	0.000999001	0.00186936
pf04476	Putative methanogenic enzyme for methanofuran	This family has a classical TIM-barrel structure whose biological unit is a homohexamer. The conserved, potentail active-site residues suggest an enzymic function in the production of methanofuran [1].	7.58436e-06	3.68817e-12	6.78985e-07	0	0	0	0.000999001	0.00186936
pf12228	Protein of unknown function (DUF3604)	This family of proteins is found in bacteria. Proteins in this family are typically between 621 and 693 amino acids in length.	1.10953e-07	2.45124e-14	5.53539e-08	0	0	0	0.000999001	0.00186936
pf05265	Protein of unknown function (DUF723)	This family contains several uncharacterised proteins from Neisseria meningitidis. These proteins may have a role in DNA-binding.	9.27243e-06	1.53165e-11	1.38368e-06	0	0	0	0.000999001	0.00186936
pf09970	Nucleotidyl transferase of unknown function (DUF2204)	This domain, found in various hypothetical archaeal proteins, has no known function. However, this family was identified as belonging to the nucleotidyltransferase superfamily [1].	5.885e-07	2.96132e-13	1.92397e-07	0	0	0	0.000999001	0.00186936
pf05791	Bacillus haemolytic enterotoxin (HBL)	This family consists of several Bacillus haemolytic enterotoxins (HblC, HblD, HblA, NheA, and NheB) which can cause food poisoning in humans [1].	2.29965e-07	1.03379e-13	1.13677e-07	0	0	0	0.000999001	0.00186936
pf10698	Protein of unknown function (DUF2505)	Members of this family are all Actinobacteria. The function is not known.	1.0529e-07	1.13494e-14	3.76653e-08	0	0	0	0.000999001	0.00186936
pf10460	Peptidase M30	This family contains the metallopeptidase hyicolysin. Hyicolysin has a zinc ion which is liganded by two histidine and one glutamate residue.	3.17549e-06	3.35027e-12	6.47135e-07	0	0	0	0.000999001	0.00186936
pf06339	Ectoine synthase	This family consists of several bacterial ectoine synthase proteins. The ectABC genes encode the diaminobutyric acid acetyltransferase (EctA), the diaminobutyric acid aminotransferase (EctB), and the ectoine synthase (EctC). Together these proteins constitute the ectoine biosynthetic pathway [1].	7.97533e-08	3.58544e-15	2.11703e-08	0	0	0	0.000999001	0.00186936
pf05262	Borrelia P83/100 protein	This family consists of several Borrelia P83/P100 antigen proteins.	6.83842e-06	4.46525e-12	7.47098e-07	0	0	0	0.000999001	0.00186936
pf08857	Putative ParB-like nuclease	This domain is probably distantly related to Pfam:PF02195. Suggesting these uncharacterised proteins have a nuclease function.	4.49535e-07	3.27586e-14	6.39908e-08	0	0	0	0.000999001	0.00186936
pf01059	NADH-ubiquinone oxidoreductase chain 4, amino terminus	NULL	2.45001e-07	1.73901e-14	4.66237e-08	0	0	0	0.000999001	0.00186936
pf12973	ChrR Cupin-like domain	Members of this family are part of the cupin superfamily. This family includes the transcriptional activator ChrR.	9.12475e-07	3.90585e-13	2.20959e-07	0	0	0	0.000999001	0.00186936
pf07143	Hydroxyneurosporene synthase (CrtC)	This family consists of several purple photosynthetic bacterial hydroxyneurosporene synthase (CrtC) proteins. The enzyme catalyses the conversion of various acyclic carotenes including 1-hydroxy derivatives. This broad substrate specificity reflects the participation of CrtC in 1'-HO-spheroidene and in spirilloxanthin biosynthesis [1]. This family also contains the members of the old Pfam family …	2.76048e-06	2.13874e-12	5.17052e-07	0	0	0	0.000999001	0.00186936
pf13468	Glyoxalase-like domain	This domain is related to the Glyoxalase domain Pfam:PF00903.	5.55473e-07	1.76536e-13	1.48549e-07	0	0	0	0.000999001	0.00186936
pf02979	Nitrile hydratase, alpha chain	NULL	6.88401e-07	3.76172e-13	2.16845e-07	0	0	0	0.000999001	0.00186936
pf09663	Amidohydrolase ring-opening protein (Amido_AtzD_TrzD)	Members of this family are ring-opening amidohydrolases, including cyanuric acid amidohydrolase (EC:3.5.2.15) (AtzD and TrzD) and barbiturase. Note that barbiturase does not act as defined for EC:3.5.2.1 (barbiturate + water = malonate + urea) but rather catalyses the ring opening of barbiturase acid to ureidomalonic acid.	9.5442e-08	4.87799e-15	2.46931e-08	0	0	0	0.000999001	0.00186936
pf14252	Domain of unknown function (DUF4347)	This domain family is found in bacteria and eukaryotes, and is approximately 160 amino acids in length. There are two completely conserved residues (C and G) that may be functionally important.	1.23091e-06	2.48526e-12	5.57366e-07	0	0	0	0.000999001	0.00186936
pf11954	Domain of unknown function (DUF3471)	This presumed domain is functionally uncharacterised. This domain is found in bacteria, archaea and eukaryotes. This domain is typically between 98 to 114 amino acids in length. This domain is found associated with Pfam:PF00144.	3.15829e-06	3.40684e-12	6.52576e-07	0	0	0	0.000999001	0.00186936
pf14882	Phage-integrase repeat unit	This repeat family is found on phage-integrase proteins in up to 15 copies. The function is not known.	2.50396e-07	8.42377e-14	1.02614e-07	0	0	0	0.000999001	0.00186936
pf11617	Putative metal-binding motif	The seqeunce of structure 2vov is not matched in any other sequence either in UniProt or in NCBI (Sep2014). The model is of a short repeat not found on the G1UBC6 - 2vov - protein. The presence of conserved cysteine residues and the lack of hydrophobic residues suggests that this repeat might be a metal-binding site, perhaps for zinc or calcium ions.	1.32234e-06	1.99651e-12	4.99564e-07	0	0	0	0.000999001	0.00186936
pf09183	Domain of unknown function (DUF1947)	Members of this family are found in a set of hypothetical Archaeal proteins. Their exact function has not, as yet, been defined.	1.21562e-05	1.34145e-11	1.29492e-06	0	0	0	0.000999001	0.00186936
pf11697	Protein of unknown function (DUF3293)	This bacterial family of proteins has no known function.	2.22125e-06	2.01887e-12	5.02353e-07	0	0	0	0.000999001	0.00186936
pf08014	Domain of unknown function (DUF1704)	This family contains many hypothetical proteins.	1.88565e-06	1.49088e-12	4.31694e-07	0	0	0	0.000999001	0.00186936
pf02790	Cytochrome C oxidase subunit II, transmembrane domain	The N-terminal domain of cytochrome C oxidase contains two transmembrane alpha-helices.	2.35196e-07	3.90194e-15	2.20849e-08	0	0	0	0.000999001	0.00186936
pf01442	Apolipoprotein A1/A4/E domain	These proteins contain several 22 residue repeats which form a pair of alpha helices. This family includes: Swiss:P02647 Apolipoprotein A-I. Swiss:P06727 Apolipoprotein A-IV. Swiss:P02649 Apolipoprotein E.	1.50723e-05	4.34436e-10	7.36916e-06	0	0	0	0.000999001	0.00186936
pf02456	Adenovirus IVa2 protein	IVa2 protein can interact with the adenoviral packaging signal and that this interaction involves DNA sequences that have previously been demonstrated to be required for packaging [1]. During the course of lytic infection, the adenovirus major late promoter (MLP) is induced to high levels after replication of viral DNA has started. IVa2 is a transcriptional activator of the major late promoter [2…	2.1171e-07	2.38201e-14	5.45666e-08	0	0	0	0.000999001	0.00186936
pf04820	Tryptophan halogenase	Tryptophan halogenase catalyses the chlorination of tryptophan to form 7-chlorotryptophan. This is the first step in the biosynthesis of pyrrolnitrin, an antibiotic with broad-spectrum anti-fungal activity. Tryptophan halogenase is NADH-dependent [1].	2.64528e-06	8.10581e-13	3.18312e-07	0	0	0	0.000999001	0.00186936
pf01947	Protein of unknown function (DUF98)	This is a family of uncharacterised proteins.	6.66174e-06	2.97452e-12	6.09767e-07	0	0	0	0.000999001	0.00186936
pf11720	Peptidase inhibitor I78 family	This family includes Aspergillus elastase inhibitor and belongs to MEROPS peptidase inhibitor family I78.	1.16802e-06	1.45548e-12	4.26538e-07	0	0	0	0.000999001	0.00186936
pf10994	Protein of unknown function (DUF2817)	This family of proteins has no known function.	6.88339e-07	5.29818e-13	2.57346e-07	0	0	0	0.000999001	0.00186936
pf14870	Photosynthesis system II assembly factor YCF48	YCF48 is one of several assembly factors of the photosynthesis system II. The photosynthesis system II occurs in Cyanobacteria that are Gram-negative bacteria performing oxygenic photosynthesis. One of the three membranes surrounding these bacteria is the inner thylakoid membrane (TM) system that is localised within the cell and houses the large pigment-protein complexes of the photosynthetic ele…	1.28961e-06	3.6784e-12	6.78086e-07	0	0	0	0.000999001	0.00186936
pf03196	Protein of unknown function, DUF261	NULL	7.80129e-07	7.57754e-13	3.07765e-07	0	0	0	0.000999001	0.00186936
pf10717	Occlusion-derived virus envelope protein ODV-E18	This family of occlusion-derived viral envelope proteins are detected in viral-induced intranuclear microvesicles and are not detected in the plasma membrane, cytoplasmic membranes, or the nuclear envelope. The ODV-E18 protein is encoded by baculovirus late genes with transcription initiating from a TAAG motif. It exists as a dimer in the ODV envelope and contains a hydrophobic domain which is pu…	5.54615e-07	9.5921e-13	3.46268e-07	0	0	0	0.000999001	0.00186936
pf07271	Cytadhesin P30/P32	This family consists of several Mycoplasma species specific Cytadhesin P32 and P30 proteins. P30 has been found to be membrane associated and localised on the tip organelle. It is thought that it is important in cytadherence and virulence [1].	1.18536e-07	7.91366e-15	3.14517e-08	0	0	0	0.000999001	0.00186936
pf07298	NnrU protein	This family consists of several plant and bacterial NnrU proteins. NnrU is thought to be involved in the reduction of nitric oxide. The exact function of NnrU is unclear. It is thought however that NnrU and perhaps NnrT are required for expression of both nirK and nor [1].	4.16368e-07	2.23565e-13	1.6717e-07	0	0	0	0.000999001	0.00186936
pf03583	Secretory lipase	These lipases are expressed and secreted during the infection cycle of these pathogens. In particular, C. albicans has a large number of different lipases, possibly reflecting broad lipolytic activity, which may contribute to the persistence and virulence of C. albicans in human tissue [1].	7.70975e-05	7.9757e-10	9.9848e-06	0	0	0	0.000999001	0.00186936
pf00519	Papillomavirus helicase	This protein is a DNA helicase that is required for initiation of viral DNA replication. This protein forms a complex with the E2 protein Pfam:PF00508.	2.53563e-07	3.82806e-14	6.91742e-08	0	0	0	0.000999001	0.00186936
pf02945	Recombination endonuclease VII	NULL	3.34356e-07	1.5196e-13	1.37822e-07	0	0	0	0.000999001	0.00186936
pf01083	Cutinase	NULL	8.59425e-07	3.78954e-13	2.17645e-07	0	0	0	0.000999001	0.00186936
pf05870	Phenolic acid decarboxylase (PAD)	This family consists of several bacterial phenolic acid decarboxylase proteins. Phenolic acids, also called substituted cinnamic acids, are important lignin-related aromatic acids and natural constituents of plant cell walls. These acids (particularly ferulic, p-coumaric, and caffeic acids) bind the complex lignin polymer to the hemicellulose and cellulose in plants. The Phenolic acid decarboxyla…	1.38028e-05	4.73642e-11	2.43321e-06	0	0	0	0.000999001	0.00186936
pf06143	Baculovirus 11 kDa family	Family of uncharacterised Baculovirus proteins that are all about 11 kDa in size.	8.98764e-07	7.83829e-13	3.13015e-07	0	0	0	0.000999001	0.00186936
pf06974	Protein of unknown function (DUF1298)	This family represents the C-terminus (approximately 170 residues) of a number of hypothetical plant proteins of unknown function.	3.86089e-06	9.49936e-12	1.08969e-06	0	0	0	0.000999001	0.00186936
pf00032	Cytochrome b(C-terminal)/b6/petD	NULL	4.92074e-06	7.52129e-13	3.0662e-07	0	0	0	0.000999001	0.00186936
pf06762	Lipase maturation factor	This family of transmembrane proteins includes the lipase maturation factor, LMF1. Lipoprotein lipase and hepatic lipase require LMF1 to fold into their active states [1,2]. The precise role of LMF1 in lipase folding has yet to be determined [3].	7.08476e-06	1.6942e-11	1.45525e-06	0	0	0	0.000999001	0.00186936
pf03670	Uncharacterised protein family (UPF0184)	NULL	5.26947e-07	5.80242e-13	2.69314e-07	0	0	0	0.000999001	0.00186936
pf03259	Roadblock/LC7 domain	This family includes proteins that are about 100 amino acids long and have been shown to be related [3]. Members of this family of proteins are associated with both flagellar outer arm dynein and Drosophila and rat brain cytoplasmic dynein. It is proposed that roadblock/LC7 family members may modulate specific dynein functions [2]. This family also includes Swiss:Q9Y2Q5 Golgi-associated MP1 adapt…	1.68815e-05	4.27845e-11	2.31259e-06	0	0	0	0.000999001	0.00186936
pf00799	Geminivirus Rep catalytic domain	The AL1 proteins encodes the replication initiator protein (Rep) of geminiviruses, which is a replicon-specific initiator enzyme and is an essential component of the replisome [1]. For geminivirus Rep protein, this N-terminal region is crucial for origin recognition and DNA cleavage and nucleotidyl transfer [1].	6.46254e-07	3.05145e-13	1.95303e-07	0	0	0	0.000999001	0.00186936
pf01744	GLTT repeat (6 copies)	This short repeat of unknown function is found in multiple copies in several C. elegans proteins. The repeat is five residues long and consists of XGLTT where X can be any amino acid.	1.12582e-06	5.87707e-13	2.71041e-07	0	0	0	0.000999001	0.00186936
pf06108	Protein of unknown function (DUF952)	This family consists of several hypothetical bacterial and plant proteins of unknown function.	9.11872e-07	8.80828e-14	1.0493e-07	0	0	0	0.000999001	0.00186936
pf05187	Electron transfer flavoprotein-ubiquinone oxidoreductase, 4Fe-4S	Electron-transfer flavoprotein-ubiquinone oxidoreductase (ETF-QO) in the inner mitochondrial membrane accepts electrons from electron-transfer flavoprotein which is located in the mitochondrial matrix and reduces ubiquinone in the mitochondrial membrane. The two redox centres in the protein, FAD and a [4Fe4S] cluster, are present in a 64-kDa monomer [1].	9.46867e-06	2.87507e-11	1.89574e-06	0	0	0	0.000999001	0.00186936
pf15521	Novel toxin 11	A predicted RNase toxin found in bacterial polymorphic toxin systems. The toxin contains two structural domains, an N-terminal alpha/beta domain and a C-terminal all-beta domain. The domain contains conserved GxR, RxxxoH GxE and GxxH motifs and a conserved histidine residue. In bacterial polymorphic toxin systems, the toxin is usually exported by the Photorhabdus virulence cassette (PVC)-type exp…	4.57695e-07	1.01473e-13	1.12624e-07	0	0	0	0.000999001	0.00186936
pf14342	Domain of unknown function (DUF4396)	This family of proteins is functionally uncharacterised. This family of proteins is found in bacteria, archaea and eukaryotes. Proteins in this family are typically between 167 and 310 amino acids in length.	0	0	0	2.8892e-05	6.04738e-10	8.19714e-06	0.000999001	0.00186936
pf04376	Arginine-tRNA-protein transferase, N terminus	This family represents the N terminal region of the enzyme arginine-tRNA-protein transferase (EC 2.3.2.8), which catalyses the post-translational conjugation of arginine to the N terminus of a protein. In eukaryotes, this functions as part of the N-end rule pathway of protein degradation by conjugating a de-stabilising amino acid to the amino terminal aspartate or glutamate of a protein, targetin…	9.65226e-06	1.78997e-11	1.49582e-06	0	0	0	0.000999001	0.00186936
pf14124	Domain of unknown function (DUF4291)	This family of proteins is functionally uncharacterised. This family of proteins is found in bacteria and eukaryotes. Proteins in this family are typically between 190 and 214 amino acids in length. There are two conserved sequence motifs: VYQAY and RMTW.	2.44108e-06	4.24058e-13	2.30233e-07	0	0	0	0.000999001	0.00186936
pf04508	Viral A-type inclusion protein repeat	The repeat is found in the A-type inclusion protein of the Poxvirus family [1].	1.25585e-06	9.94256e-13	3.52536e-07	0	0	0	0.000999001	0.00186936
pf04377	Arginine-tRNA-protein transferase, C terminus	This family represents the C terminal region of the enzyme arginine-tRNA-protein transferase (EC 2.3.2.8), which catalyses the post-translational conjugation of arginine to the N terminus of a protein. In eukaryotes, this functions as part of the N-end rule pathway of protein degradation by conjugating a destabilising amino acid to the amino terminal aspartate or glutamate of a protein, targeting…	1.06557e-05	1.74458e-11	1.47673e-06	0	0	0	0.000999001	0.00186936
pf01382	Avidin family	NULL	3.48239e-07	1.73301e-13	1.47182e-07	0	0	0	0.000999001	0.00186936
pf13625	Helicase conserved C-terminal domain	This domain family is found in a wide variety of helicases and helicase-related proteins.	1.62952e-05	2.90165e-11	1.90449e-06	0	0	0	0.000999001	0.00186936
pf03945	delta endotoxin, N-terminal domain	This family contains insecticidal toxins produced by Bacillus species of bacteria. During spore formation the bacteria produce crystals of this protein. When an insect ingests these proteins they are activated by proteolytic cleavage. The N terminus is cleaved in all of the proteins and a C terminal extension is cleaved in some members. Once activated the endotoxin binds to the gut epithelium and…	2.86667e-07	1.14396e-13	1.19581e-07	0	0	0	0.000999001	0.00186936
pf03445	Putative nucleotidyltransferase DUF294	This domain is found associated with Pfam:PF00571. This region is uncharacterised, however it seems to be similar to Pfam:PF01909, conserving the DXD motif. This strongly suggests that members of this family are also nucleotidyltransferases (Bateman A pers. obs.).	2.38961e-07	6.42451e-14	8.96138e-08	0	0	0	0.000999001	0.00186936
pf01474	Class-II DAHP synthetase family	Members of this family are aldolase enzymes that catalyse the first step of the shikimate pathway.	3.47835e-07	3.95002e-14	7.02676e-08	0	0	0	0.000999001	0.00186936
pf03067	Chitin binding domain	This domain is found associated with a wide variety of cellulose binding domain. This domain however is a chitin binding domain. This domain is found in isolation in baculoviral spheroidins and spindolins, protein of unknown function.	8.00911e-06	2.36321e-11	1.71872e-06	0	0	0	0.000999001	0.00186936
pf05706	Cyclin-dependent kinase inhibitor 3 (CDKN3)	This family consists of cyclin-dependent kinase inhibitor 3 or kinase associated phosphatase proteins from several mammalian species. The cyclin-dependent kinase (Cdk)-associated protein phosphatase (KAP) is a human dual specificity protein phosphatase that dephosphorylates Cdk2 on threonine 160 in a cyclin-dependent manner [1,2].	6.1312e-07	2.75086e-13	1.85434e-07	0	0	0	0.000999001	0.00186936
pf05724	Thiopurine S-methyltransferase (TPMT)	This family consists of thiopurine S-methyltransferase proteins from both eukaryotes and prokaryotes. Thiopurine S-methyltransferase (TPMT) is a cytosolic enzyme that catalyses S-methylation of aromatic and heterocyclic sulfhydryl compounds, including anticancer and immunosuppressive thiopurines [1].	6.78381e-06	3.58729e-11	2.11757e-06	0	0	0	0.000999001	0.00186936
pf14791	DNA polymerase beta thumb	The catalytic region of DNA polymerase beta is split into three domains. An N-terminal fingers domain, a central palm domain and a C-terminal thumb domain. This entry represents the thumb domain [1].	1.46579e-06	2.45506e-12	5.5397e-07	0	0	0	0.000999001	0.00186936
pf13725	Possible tRNA binding domain	This domain, found at the C-terminus of tRNA(Met) cytidine acetyltransferase, may be involved in tRNA-binding [1].	2.98517e-06	5.96715e-12	8.63652e-07	0	0	0	0.000999001	0.00186936
pf16203	ERCC3/RAD25/XPB C-terminal helicase	This is the C-terminal helicase domain of ERCC3, RAD25 and XPB helicases [1].	1.69385e-05	6.71265e-11	2.89669e-06	0	0	0	0.000999001	0.00186936
pf02412	Thrombospondin type 3 repeat	The thrombospondin repeat is a short aspartate rich repeat which binds to calcium ions. The repeat was initially identified in thrombospondin proteins that contained 7 of these repeats [1]. The repeat lacks defined secondary structure [2].	3.91252e-05	2.51442e-10	5.60627e-06	0	0	0	0.000999001	0.00186936
pf05116	Sucrose-6F-phosphate phosphohydrolase	This family consists of Sucrose-6F-phosphate phosphohydrolase proteins found in plants and cyanobacteria. Sucrose-6(F)-phosphate phosphohydrolase catalyses the final step in the pathway of sucrose biosynthesis [1].	6.48489e-07	8.38628e-14	1.02386e-07	0	0	0	0.000999001	0.00186936
pf03318	Clostridium epsilon toxin ETX/Bacillus mosquitocidal toxin MTX2	This family appears to be distantly related to Pfam:PF01117.	1.69539e-06	9.23154e-12	1.07422e-06	0	0	0	0.000999001	0.00186936
pf13844	Glycosyl transferase family 41	This family of glycosyltransferases includes O-linked beta-N-acetylglucosamine (O-GlcNAc) transferase, an enzyme which catalyses the addition of O-GlcNAc to serine and threonine residues [1,2]. In addition to its function as an O-GlcNAc transferase, human OGT, Swiss:O15294, also appears to proteolytically cleave the epigenetic cell-cycle regulator HCF-1 [3].	2.38675e-05	2.55657e-10	5.65307e-06	0	0	0	0.000999001	0.00186936
pf06441	Epoxide hydrolase N terminus	This family represents the N-terminal region of the eukaryotic epoxide hydrolase protein. Epoxide hydrolases (EC:3.3.2.3) comprise a group of functionally related enzymes that catalyse the addition of water to oxirane compounds (epoxides), thereby usually generating vicinal trans-diols. EHs have been found in all types of living organisms, including mammals, invertebrates, plants, fungi and bacte…	3.40798e-07	1.04609e-13	1.14351e-07	0	0	0	0.000999001	0.00186936
pf01010	NADH-dehyrogenase subunit F, TMs, (complex I) C-terminus	This sub-family represents a carboxyl terminal extension of Pfam:PF00361. It includes subunit 5 from chloroplasts, and bacterial subunit L. This sub-family is part of complex I which catalyses the transfer of two electrons from NADH to ubiquinone in a reaction that is associated with proton translocation across the membrane. This family is largely a few TM regions of the F subunit of NADH-Ubiquin…	6.91573e-06	1.95501e-11	1.56325e-06	0	0	0	0.000999001	0.00186936
pf00124	Photosynthetic reaction centre protein	NULL	9.37743e-06	2.05082e-12	5.06312e-07	0	0	0	0.000999001	0.00186936
pf15780	Abnormal spindle-like microcephaly-assoc'd, ASPM-SPD-2-Hydin	The ASH domain or N-terminal domain of abnormal spindle-like microcephaly-associated protein are found in proteins associated with cilia, flagella, the centrosome and the Golgi complex. The domain is also found in Hydin and OCRL whose deficiencies are associated with hydrocephalus and Lowe oculocerebrorenal syndrome (OCRL), respectively. The fact that Human ASPM protein carries an ASH domain indi…	1.67195e-05	4.70724e-11	2.42571e-06	0	0	0	0.000999001	0.00186936
pf09585	Conserved hypothetical protein (Lin0512_fam)	This family consists of few members, broadly distributed. It occurs so far in several Firmicutes (twice in Oceanobacillus), one Cyanobacterium, one alpha Proteobacterium, and (with a long prefix) in plants. The function is unknown. The alignment includes a well conserved motif GxGxDxHG near the N-terminus.	6.86492e-06	3.38972e-12	6.50934e-07	0	0	0	0.000999001	0.00186936
pf14521	Lysine-specific metallo-endopeptidase	This is the catalytic region of aspzincins, a group of lysine-specific metallo-endopeptidases in the MEROPS:M35 family. They exhibit the following active-site architecture. The active site is composed of two helices and a loop region and includes the HExxH and GTxDxxYG motifs. In UniProt:P81054, His117, His121 and Asp130 coordinate to the catalytic zinc ligands. An electrostatically negative regi…	2.2227e-07	8.05216e-14	1.00325e-07	0	0	0	0.000999001	0.00186936
pf01701	Photosystem I reaction centre subunit IX / PsaJ	This family consists of the photosystem I reaction centre subunit IX or PsaJ from various organisms including Synechocystis sp. (strain pcc 6803), Pinus thunbergii (green pine) and Zea mays (maize). PsaJ Swiss:P19443 is a small 4.4kDa, chloroplastal encoded, hydrophobic subunit of the photosystem I reaction complex its function is not yet fully understood [1]. PsaJ can be cross-linked to PsaF Swi…	3.87326e-06	7.68555e-13	3.09951e-07	0	0	0	0.000999001	0.00186936
pf02468	Photosystem II reaction centre N protein (psbN)	This is a family of small proteins encoded on the chloroplast genome. psbN is involved in photosystem II during photosynthesis, but its exact role is unknown.	4.57515e-06	8.31164e-13	3.22328e-07	0	0	0	0.000999001	0.00186936
pf05887	Procyclic acidic repetitive protein (PARP)	This family consists of several Trypanosoma brucei procyclic acidic repetitive protein (PARP) like sequences. The procyclic acidic repetitive protein (parp) genes of Trypanosoma brucei encode a small family of abundant surface proteins whose expression is restricted to the procyclic form of the parasite. They are found at two unlinked loci, parpA and parpB; transcription of both loci is developme…	8.52102e-07	2.82585e-13	1.87945e-07	0	0	0	0.000999001	0.00186936
pf03079	ARD/ARD' family	The two acireductone dioxygenase enzymes (ARD and ARD', previously known as E-2 and E-2') from Klebsiella pneumoniae share the same amino acid sequence Swiss:Q9ZFE7, but bind different metal ions: ARD binds Ni2+, ARD' binds Fe2+. ARD and ARD' can be experimentally interconverted by removal of the bound metal ion and reconstitution with the appropriate metal ion. The two enzymes share the same sub…	2.67442e-07	7.68315e-14	9.79997e-08	0	0	0	0.000999001	0.00186936
pf10262	Rdx family	This entry is an approximately 100 residue region of selenoprotein-T, conserved from plants to humans. The protein binds to UDP-glucose:glycoprotein glucosyltransferase (UGTR), the endoplasmic reticulum (ER)-resident protein, which is known to be involved in the quality control of protein folding [1]. Selenium (Se) plays an essential role in cell survival and most of the effects of Se are probabl…	3.65119e-05	5.39242e-10	8.21007e-06	0	0	0	0.000999001	0.00186936
pf01028	Eukaryotic DNA topoisomerase I, catalytic core	Topoisomerase I promotes the relaxation of DNA superhelical tension by introducing a transient single-stranded break in duplex DNA and are vital for the processes of replication, transcription, and recombination [2].	6.70768e-06	1.25545e-11	1.25272e-06	0	0	0	0.000999001	0.00186936
pf02679	(2R)-phospho-3-sulfolactate synthase (ComA)	In methanobacteria (2R)-phospho-3-sulfolactate synthase (ComA) catalyses the first step of the biosynthesis of coenzyme M from phosphoenolpyruvate (P-enolpyruvate). This novel enzyme catalyses the stereospecific Michael addition of sulfite to P-enolpyruvate, forming L-2-phospho-3-sulfolactate (PSL). It is suggested that the ComA-catalysed reaction is analogous to those reactions catalysed by beta…	3.14173e-06	1.17424e-12	3.83119e-07	0	0	0	0.000999001	0.00186936
pf04455	LOR/SDH bifunctional enzyme conserved region	Lysine-oxoglutarate reductase/Saccharopine dehydrogenase (LOR/SDH) is a bifunctional enzyme. This conserved region is commonly found immediately N-terminal to Saccharop_dh (Pfam:PF03435) in eukaryotes [1,2].	6.958e-06	2.59887e-12	5.69964e-07	0	0	0	0.000999001	0.00186936
pf05189	RNA 3'-terminal phosphate cyclase (RTC), insert domain	RNA cyclases are a family of RNA-modifying enzymes that are conserved in all cellular organisms. They catalyse the ATP-dependent conversion of the 3'-phosphate to the 2',3'-cyclic phosphodiester at the end of RNA, in a reaction involving formation of the covalent AMP-cyclase intermediate [1]. The structure of RTC demonstrates that RTCs are comprised two domain. The larger domain contains an inser…	4.5454e-07	1.25104e-13	1.25052e-07	0	0	0	0.000999001	0.00186936
pf00195	Chalcone and stilbene synthases, N-terminal domain	The C-terminal domain of Chalcone synthase is reported to be structurally similar to domains in thiolase and beta-ketoacyl synthase. The differences in activity are accounted for by differences in this N-terminal domain.	2.57442e-07	3.20869e-14	6.33313e-08	0	0	0	0.000999001	0.00186936
pf12949	HeH/LEM domain	This is a HeH domain. HeH domains form helix-extended loop-helix (HeH) structures. This domain is closely related to Pfam:PF03020 and Pfam:PF02037.	4.39661e-06	1.51714e-11	1.37711e-06	0	0	0	0.000999001	0.00186936
pf05996	Ferredoxin-dependent bilin reductase	This family consists of several different but closely related proteins which include phycocyanobilin:ferredoxin oxidoreductase EC:1.3.7.5 (PcyA), 15,16-dihydrobiliverdin:ferredoxin oxidoreductase EC:1.3.7.2 (PebA) and phycoerythrobilin:ferredoxin oxidoreductase EC:1.3.7.3 (PebB). Phytobilins are linear tetrapyrrole precursors of the light-harvesting prosthetic groups of the phytochrome photorecep…	1.50361e-06	1.50975e-12	4.34417e-07	0	0	0	0.000999001	0.00186936
pf09206	Alpha-L-arabinofuranosidase B, catalytic	Members of this family, which are present in fungal alpha-L-arabinofuranosidase B, adopt a beta-sandwich fold similar to that of Concanavalin A-like lectins/glucanase. The beta-sandwich fold consists of two anti-parallel beta-sheets with seven and and six strands, respectively. In addition, there are four helices outside of the beta-strands. The beta-sandwich strands are closely packed and curved…	4.93934e-06	1.7661e-11	1.48581e-06	0	0	0	0.000999001	0.00186936
pf11539	Protein of unknown function (DUF3228)	This family of proteins has no known function.	1.53594e-06	7.53838e-13	3.06969e-07	0	0	0	0.000999001	0.00186936
pf03404	Mo-co oxidoreductase dimerisation domain	This domain is found in molybdopterin cofactor (Mo-co) oxidoreductases. It is involved in dimer formation, and has an Ig-fold structure [1].	2.64764e-07	5.573e-14	8.3464e-08	0	0	0	0.000999001	0.00186936
pf16808	Coiled-coil N-terminus of cGMP-dependent protein kinase	PKcGMP_CC is the N-terminal coiled-coil, dimerisation, domain of cGMP-protein kinases [1].	3.87379e-07	1.17949e-13	1.21423e-07	0	0	0	0.000999001	0.00186936
pf11397	Glycosyltransferase (GlcNAc)	GlcNAc is an enzyme that carries out the first glycosylation step of hydroxylated Skp1, a ubiquitous eukaryotic protein, in the cytoplasm [1].	9.62396e-07	1.69261e-13	1.45456e-07	0	0	0	0.000999001	0.00186936
pf04366	Las17-binding protein actin regulator	Ysc84 is a family of Las17-binding proteins found in metazoa. Together, Las17 and Ysc84 are essential for proper polymerisation of actin; Ysc84 is able to bind to and stabilise the actin dimer presented by Las17 and thereby promote polymerisation. An active actin cytoskeleton is necessary for adequate endocytosis. (Pfam:PF00018), or a FYVE zinc finger (Pfam:PF01363).	6.53547e-06	1.05297e-11	1.14726e-06	0	0	0	0.000999001	0.00186936
pf01788	PsbJ	This family consists of the photosystem II reaction centre protein PsbJ from plants and Cyanobacteria. In Synechocystis sp. PCC 6803 PsbJ regulates the number of photosystem II centres in thylakoid membranes, it is a predicted 4kDa protein with one membrane spanning domain [1].	2.06212e-06	4.53578e-12	7.52975e-07	0	0	0	0.000999001	0.00186936
pf06390	Neuroendocrine-specific golgi protein P55 (NESP55)	This family consists of several mammalian neuroendocrine-specific golgi protein P55 (NESP55) sequences. NESP55 is a novel member of the chromogranin family and is a soluble, acidic, heat-stable secretory protein that is expressed exclusively in endocrine and nervous tissues, although less widely than chromogranins [1].	3.31161e-07	1.11056e-13	1.17822e-07	0	0	0	0.000999001	0.00186936
pf00737	Photosystem II 10 kDa phosphoprotein	This protein is phosphorylated in a light dependent reaction.	4.65786e-06	8.31407e-13	3.22375e-07	0	0	0	0.000999001	0.00186936
pf10473	Leucine-rich repeats of kinetochore protein Cenp-F/LEK1	Cenp-F, a centromeric kinetochore, microtubule-binding protein consisting of two 1,600-amino acid-long coils, is essential for the full functioning of the mitotic checkpoint pathway [1,2]. There are several leucine-rich repeats along the sequence of LEK1 that are considered to be zippers, though they do not appear to be binding DNA directly in this instance [2].	8.31472e-07	2.30813e-13	1.69858e-07	0	0	0	0.000999001	0.00186936
pf01166	TSC-22/dip/bun family	NULL	8.60631e-07	1.7678e-13	1.48652e-07	0	0	0	0.000999001	0.00186936
pf00283	Cytochrome b559, alpha (gene psbE) and beta (gene psbF)subunits	NULL	6.50263e-06	3.07403e-12	6.19882e-07	0	0	0	0.000999001	0.00186936
pf05421	Protein of unknown function (DUF751)	This family contains several plant, cyanobacterial and algal proteins of unknown function. The family is exclusively found in phototrophic organisms and may therefore play a role in photosynthesis (personal obs:Moxon SJ).	4.72543e-07	8.0609e-13	3.17429e-07	0	0	0	0.000999001	0.00186936
pf05141	Pyoverdine/dityrosine biosynthesis protein	DIT1 is involved in synthesising dityrosine [1]. Dityrosine is a sporulation-specific component of the yeast ascospore wall that is essential for the resistance of the spores to adverse environmental conditions. Pyoverdine biosynthesis protein PvcA is involved in the biosynthesis of pyoverdine, a cyclized isocyano derivative of tyrosine [2,3]. It has a modified Rossmann fold [3].	4.10052e-07	1.90225e-13	1.54202e-07	0	0	0	0.000999001	0.00186936
pf03219	TLC ATP/ADP transporter	NULL	6.85542e-07	5.42475e-13	2.60402e-07	0	0	0	0.000999001	0.00186936
pf00421	Photosystem II protein	NULL	9.96805e-06	3.61168e-12	6.71907e-07	0	0	0	0.000999001	0.00186936
pf06677	Sjogren's syndrome/scleroderma autoantigen 1 (Autoantigen p27)	This family consists of several Sjogren's syndrome/scleroderma autoantigen 1 (Autoantigen p27) sequences. It is thought that the potential association of anti-p27 with anti-centromere antibodies suggests that autoantigen p27 might play a role in mitosis [1].	1.23625e-05	5.96409e-11	2.73041e-06	0	0	0	0.000999001	0.00186936
pf01731	Arylesterase	This family consists of arylesterases (Also known as serum paraoxonase) EC:3.1.1.2. These enzymes hydrolyse organophosphorus esters such as paraoxon and are found in the liver and blood. They confer resistance to organophosphate toxicity [1]. Human arylesterase (PON1) Swiss:P27169 is associated with HDL and may protect against LDL oxidation [2].	5.72003e-07	3.35625e-13	2.04825e-07	0	0	0	0.000999001	0.00186936
pf03211	Pectate lyase	NULL	2.57919e-05	1.31051e-09	1.2799e-05	0	0	0	0.000999001	0.00186936
pf13871	C-terminal domain on Strawberry notch homologue	Strawberry notch proteins carry DExD/H-box groups upstream of this domain. The function of this domain is not known. These proteins promote the expression of diverse targets, potentially through interactions with transcriptional activator or repressor complexes [1].	2.09788e-06	1.31259e-12	4.05061e-07	0	0	0	0.000999001	0.00186936
pf02529	Cytochrome B6-F complex subunit 5	This family consists of cytochrome B6-F complex subunit 5 (PetG). The cytochrome bf complex found in green plants, eukaryotic algae and cyanobacteria, connects photosystem I to photosystem II in the electron transport chain, functioning as a plastoquinol:plastocyanin/cytochrome c6 oxidoreductase [1]. PetG or subunit 5 is associated with the bf complex and the absence of PetG affects either the as…	2.40569e-06	6.41773e-12	8.95665e-07	0	0	0	0.000999001	0.00186936
pf01737	YCF9	This family consists of the hypothetical protein product of the YCF9 gene from chloroplasts and cyanobacteria. These proteins have no known function.	4.79606e-06	9.70031e-13	3.48215e-07	0	0	0	0.000999001	0.00186936
pf04457	Protein of unknown function (DUF504)	Family of uncharacterised proteins.	5.4732e-07	3.78347e-13	2.1747e-07	0	0	0	0.000999001	0.00186936
pf13872	P-loop containing NTP hydrolase pore-1	NULL	2.11296e-06	1.45369e-12	4.26276e-07	0	0	0	0.000999001	0.00186936
pf01333	Apocytochrome F, C-terminal	This is a sub-family of cytochrome C. See Pfam:PF00034.	4.52199e-06	4.9932e-13	2.4983e-07	0	0	0	0.000999001	0.00186936
pf01117	Aerolysin toxin	This family represents the pore forming lobe of aerolysin.	1.67358e-07	1.04985e-14	3.62258e-08	0	0	0	0.000999001	0.00186936
pf08333	Protein of unknown function (DUF1725)	This family include many eukaryotic and one bacterial sequence. Many of its members are annotated as being putative L1 retrotransposons or LINE-1 reverse transcriptase homologs. The region in question is found repeated in some family members.	6.80789e-07	4.61489e-13	2.40179e-07	0	0	0	0.000999001	0.00186936
pf02533	Photosystem II 4 kDa reaction centre component	This family consists of various photosystem II 4 kDa reaction centre components (PsbK) from plant and Cyanobacteria. The photosystem II reaction centre is responsible for catalysing the core photosynthesis reaction the light-induced splitting of water and the consequential release of dioxygen. In C. reinhardtii the psbK product is required for the stable assembly and/or stability of the photosyst…	4.39558e-06	4.54391e-13	2.38325e-07	0	0	0	0.000999001	0.00186936
pf00223	Photosystem I psaA/psaB protein	NULL	1.04243e-05	3.7074e-12	6.80753e-07	0	0	0	0.000999001	0.00186936
pf09830	ATP adenylyltransferase	Members of this family of proteins catabolise Ap4N nucleotides (where N is A,C,G or U). Additionally they catalise the conversion of adenosine-5-phosphosulfate (AMPs) plus Pi to ADP plus sulphate, the exchange of NDP and phosphate and the synthesis of Ap4A from AMPs plus ATP [1].	1.1252e-07	5.55328e-15	2.63469e-08	0	0	0	0.000999001	0.00186936
pf00284	Lumenal portion of Cytochrome b559, alpha (gene psbE) subunit	This family is the lumenal portion of cytochrome b559 alpha chain, matches to this family should be accompanied by a match to the Pfam:PF00283 family also. The Prosite pattern pattern matches the transmembrane region of the cytochrome b559 alpha and beta subunits.	4.4719e-06	4.73326e-13	2.4324e-07	0	0	0	0.000999001	0.00186936
pf12721	RIP homotypic interaction motif	RIP proteins are receptor-interacting serine/threonine-protein kinases or cell death proteins [1]. This interacting domain is involved in virus recognition. The RHIM domain is necessary for the recruitment of RIP and RIP3 by the IFN-inducible protein DNA-dependent activator of IRFs (DAI), also known as DLM-1 or Z-DNA binding protein (ZBP1). Both the RIP kinases contribute to DAI-induced NF-kappaB…	2.74926e-07	1.24191e-13	1.24595e-07	0	0	0	0.000999001	0.00186936
pf16639	Apocytochrome F, N-terminal	This is the N-terminal domain of cytochrome f. It is a soluble lumen-side domain [1].	4.54305e-06	5.55315e-13	2.63466e-07	0	0	0	0.000999001	0.00186936
pf09127	Leukotriene A4 hydrolase, C-terminal	Members of this family adopt a structure consisting of two layers of parallel alpha-helices, five in the inner layer and four in the outer, arranged in an antiparallel manner, with perpendicular loops containing short helical segments on top. They are required for the formation of a deep cleft harbouring the catalytic Zn2+ site in Leukotriene A4 hydrolase [1].	1.38579e-05	5.74441e-11	2.67965e-06	0	0	0	0.000999001	0.00186936
pf12483	E3 Ubiquitin ligase	This domain family is found in bacteria, archaea and eukaryotes, and is typically between 150 and 163 amino acids in length. There is a single completely conserved residue E that may be functionally important. GIDE is an E3 ubiquitin ligase which is involved in inducing apoptosis.	1.31708e-06	9.29308e-13	3.40828e-07	0	0	0	0.000999001	0.00186936
pf02392	Ycf4	This family consists of hypothetical Ycf4 proteins from various chloroplast genomes. It has been suggested that Ycf4 is involved in the assembly and/or stability of the photosystem I complex in chloroplasts [1].	4.51183e-06	5.19595e-13	2.54852e-07	0	0	0	0.000999001	0.00186936
pf03040	CemA family	Members of this family are probable integral membrane proteins. Their molecular function is unknown. CemA proteins are found in the inner envelope membrane of chloroplasts but not in the thylakoid membrane [1]. A cyanobacterial member of this family has been implicated in CO2 transport, but is probably not a CO2 transporter itself [1]. They are predicted to be haem-binding however this has not be…	4.58527e-06	5.83349e-13	2.70034e-07	0	0	0	0.000999001	0.00186936
pf02136	Nuclear transport factor 2 (NTF2) domain	This family includes the NTF2-like Delta-5-3-ketosteroid isomerase proteins.	5.09185e-06	1.19771e-11	1.22357e-06	0	0	0	0.000999001	0.00186936
pf03068	Protein-arginine deiminase (PAD)	Members of this family are found in mammals. In the presence of calcium ions, PAD enzymes EC:3.5.3.15 catalyse the post-translational modification reaction responsible for the formation of citrulline residues: Protein L-arginine + H2O <=> Protein L-citrulline + NH3. Several types are recognised (and included in the family) on the basis of molecular mass, substrate specificity, and tissue localisa…	4.96427e-07	1.1658e-13	1.20717e-07	0	0	0	0.000999001	0.00186936
pf01186	Lysyl oxidase	NULL	5.16839e-07	2.88025e-13	1.89745e-07	0	0	0	0.000999001	0.00186936
pf04135	Nucleolar RNA-binding protein, Nop10p family	Nop10p is a nucleolar protein that is specifically associated with H/ACA snoRNAs. It is essential for normal 18S rRNA production and rRNA pseudouridylation by the ribonucleoprotein particles containing H/ACA snoRNAs (H/ACA snoRNPs). Nop10p is probably necessary for the stability of these RNPs [1].	1.08107e-05	7.60264e-12	9.74849e-07	0	0	0	0.000999001	0.00186936
pf13621	Cupin-like domain	This cupin like domain shares similarity to the JmjC domain.	1.32969e-06	5.05406e-13	2.51348e-07	0	0	0	0.000999001	0.00186936
pf05889	O-phosphoseryl-tRNA(Sec) selenium transferase, SepSecS	Early annotation suggested this family, SepSecS, of several eukaryotic and archaeal proteins, was involved in antigen-antibodies responses in the liver and pancreas [1,2]. Structural studies show that the family is O-phosphoseryl-tRNA(Sec) selenium transferase, an enzyme involved in the synthesis of the amino acid selenocysteine (Sec). Sec is the only amino acid whose biosynthesis occurs on its c…	2.8223e-06	1.41581e-12	4.20686e-07	0	0	0	0.000999001	0.00186936
pf06093	Spt4/RpoE2 zinc finger	This family consists of several eukaryotic transcription elongation Spt4 proteins as well as archaebacterial RpoE2 [2]. Three transcription-elongation factors Spt4, Spt5, and Spt6 are conserved among eukaryotes and are essential for transcription via the modulation of chromatin structure. Spt4 and Spt5 are tightly associated in a complex, while the physical association of the Spt4-Spt5 complex wi…	9.97669e-06	5.14941e-12	8.02294e-07	0	0	0	0.000999001	0.00186936
pf04181	Rtr1/RPAP2 family	This family includes the human RPAP2 (RNAP II associated polypeptide) protein and the yeast Rtr1 protein [1]. It has been suggested that this family of proteins are regulators of core RNA polymerase II function [1].	2.26951e-06	2.84388e-12	5.96226e-07	0	0	0	0.000999001	0.00186936
pf02598	Putative RNA methyltransferase	This family has a TIM barrel-like fold with a deep C-terminal trefoil knot. The arrangement of its hydrophilic and hydrophobic surfaces are opposite to that of the classic TIM barrel proteins. It is likely to bind RNA [1], and may function as a methyltransferase [2,3].	1.02337e-05	7.14732e-12	9.45206e-07	0	0	0	0.000999001	0.00186936
pf04784	Protein of unknown function, DUF547	Family of uncharacterised proteins from C. elegans and A. thaliana.	2.38993e-05	1.48908e-10	4.31434e-06	0	0	0	0.000999001	0.00186936
pf10577	Uncharacterised protein family UPF0560	This family of proteins has no known function.	3.15854e-06	1.89653e-11	1.5397e-06	0	0	0	0.000999001	0.00186936
pf04032	RNAse P Rpr2/Rpp21/SNM1 subunit domain	This family contains a ribonuclease P subunit of humans and yeast. Other members of the family include the probable archaeal homologues. This family includes SNM1 [2]. It is a subunit of RNase MRP (mitochondrial RNA processing), a ribonucleoprotein endoribonuclease that has roles in both mitochondrial DNA replication and nuclear 5.8S rRNA processing. SNM1 is an RNA binding protein that binds the …	8.03148e-06	4.62357e-12	7.60228e-07	0	0	0	0.000999001	0.00186936
pf05671	GETHR pentapeptide repeat (5 copies)	This pentapeptide repeat is found mainly in C. elegans. The most conserved amino acid at each position leads to its name GETHR (Bateman A unpublished obs.). The family also includes a divergent repeat in a microneme protein Swiss:Q26588. The function of this repeat is unknown.	2.24906e-07	4.7383e-14	7.69602e-08	0	0	0	0.000999001	0.00186936
pf08695	Cytochrome oxidase complex assembly protein 1	Coa1 is an inner mitochondrial membrane protein that associates with Shy1 and is required for cytochrome oxidase complex IV assembly. It contains a conserved hydrophobic segment (amino acids 74-92) with the potential to form a membrane-spanning helix. The N-terminus of Coa1 is rich in positively charged amino acids and could form an amphipathic alpha helix, characteristic of a mitochondrial prese…	1.52678e-06	1.13911e-12	3.77344e-07	0	0	0	0.000999001	0.00186936
pf13911	AhpC/TSA antioxidant enzyme	This family contains proteins related to alkyl hydro-peroxide reductase (AhpC) and thiol specific antioxidant (TSA).	3.68703e-07	2.33749e-14	5.40542e-08	0	0	0	0.000999001	0.00186936
pf13234	rRNA-processing arch domain	Mtr4 is the essential RNA helicase, and is an exosome-activating cofactor. This arch domain is carried in Mtr4 and Ski2 (the cytosolic homologue of Mtr4). The arch domain is required for proper 5.8S rRNA processing, and appears to function independently of canonical helicase activity [1].	5.39411e-06	1.25254e-11	1.25127e-06	0	0	0	0.000999001	0.00186936
pf11977	Zc3h12a-like Ribonuclease NYN domain	This domain is found in the Zc3h12a protein which has shown to be a ribonuclease that controls the stability of a set of inflammatory genes [1]. It has been suggested that this domain belongs to the PIN domain superfamily [1]. This domain has also been identified as part of the NYN domain family [2].	8.46751e-06	1.83673e-12	4.79157e-07	0	0	0	0.000999001	0.00186936
pf01900	Rpp14/Pop5 family	tRNA processing enzyme ribonuclease P (RNase P) consists of an RNA molecule associated with at least eight protein subunits, hPop1, Rpp14, Rpp20, Rpp25, Rpp29, Rpp30, Rpp38, and Rpp40 [1]. This protein is known as Pop5 in eukaryotes.	8.47497e-06	6.55132e-12	9.0494e-07	0	0	0	0.000999001	0.00186936
pf04706	Dickkopf N-terminal cysteine-rich region	Dickkopf proteins are a class of Wnt antagonists. They possess two conserved cysteine-rich regions. This family represents the N-terminal one [1]. The C-terminal region has been found to share significant sequence similarity to the colipase fold, Pfam:PF01114, Pfam:PF02740 [2].	1.70722e-06	5.4919e-12	8.28545e-07	0	0	0	0.000999001	0.00186936
pf01140	Matrix protein (MA), p15	The matrix protein, p15, is encoded by the gag gene. MA is involved in pathogenicity [1].	4.86359e-07	4.1785e-13	2.28542e-07	0	0	0	0.000999001	0.00186936
pf06467	MYM-type Zinc finger with FCS sequence motif	MYM-type zinc fingers were identified in MYM family proteins [1]. Human protein Swiss:Q14202 is involved in a chromosomal translocation and may be responsible for X-linked retardation in XQ13.1 [2]. Swiss:Q9UBW7 is also involved in disease. In myeloproliferative disorders it is fused to FGF receptor 1 [3]; in atypical myeloproliferative disorders it is rearranged [4]. Members of the family genera…	1.4178e-06	4.03106e-12	7.09847e-07	0	0	0	0.000999001	0.00186936
pf01057	Parvovirus non-structural protein NS1	This family also contains the NS2 protein. Parvoviruses encode two non-structural proteins, NS1 and NS2. The mRNA for NS2 contains the coding sequence for the first 87 amino acids of NS1, then by an alternative splicing mechanism mRNA from a different reading frame, encoding the last 78 amino acids, makes up the full length of the NS2 mRNA [2]. NS1, is the major non-structural protein. It is esse…	6.57915e-07	1.58933e-13	1.40949e-07	0	0	0	0.000999001	0.00186936
pf09202	Rio2, N-terminal	Members of this family are found in Rio2, and are structurally homologous to the winged helix (wHTH) domain. They adopt a structure consisting of four alpha helices followed by two beta strands and a fifth alpha helix. The domain confers DNA binding properties to the protein, as per other winged helix domains [1].	1.75143e-06	1.72026e-12	4.63716e-07	0	0	0	0.000999001	0.00186936
pf08477	Ras of Complex, Roc, domain of DAPkinase	Roc, or Ras of Complex, proteins are mitochondrial Rho proteins (Miro-1, Swiss:Q8IXI2, and Miro-2, Swiss:Q8IXI1) and atypical Rho GTPases. Full-length proteins have a unique domain organisation, with tandem GTP-binding domains and two EF hand domains (Pfam:PF00036) that may bind calcium. They are also larger than classical small GTPases. It has been proposed that they are involved in mitochondria…	6.24534e-05	9.28028e-10	1.07705e-05	0	0	0	0.000999001	0.00186936
pf00887	Acyl CoA binding protein	NULL	6.08141e-06	8.99646e-12	1.06045e-06	0	0	0	0.000999001	0.00186936
pf02150	RNA polymerases M/15 Kd subunit	NULL	1.49361e-05	2.93722e-11	1.91612e-06	0	0	0	0.000999001	0.00186936
pf16095	C-terminal of Roc, COR, domain	The C-terminal of Roc domain, COR, along with Roc functions as the putative regulator of kinase activity. It functions as a proper GTP-binding protein with a low GTPase activity somehow stimulating the kinase activity [1,2].	5.38698e-06	4.79874e-11	2.44917e-06	0	0	0	0.000999001	0.00186936
pf06241	Castor and Pollux, part of voltage-gated ion channel	This family represents a short region in the middle of largely plant proteins that belong to the TCDB:1.A.1.23.2 family of the voltage-gated ion channel superfamily, eg UniProtKB:Q5H8A6, Q5H8A5 and Q4VY51.	6.30061e-06	5.00548e-12	7.91002e-07	0	0	0	0.000999001	0.00186936
pf02093	Gag P30 core shell protein	According to Swiss-Prot annotation this protein is the viral core shell protein. P30 is essential for viral assembly [1].	1.42794e-06	3.50803e-12	6.62196e-07	0	0	0	0.000999001	0.00186936
pf05600	Protein of unknown function (DUF773)	This family contains several eukaryotic sequences which are thought to be CDK5 activator-binding proteins, however, the function of this family is unknown.	4.09778e-06	8.76746e-12	1.04687e-06	0	0	0	0.000999001	0.00186936
pf12259	Protein of unknown function (DUF3609)	This domain family is found in eukaryotes and viruses, and is typically between 348 and 360 amino acids in length.	5.12254e-07	2.83949e-13	1.88397e-07	0	0	0	0.000999001	0.00186936
pf02148	Zn-finger in ubiquitin-hydrolases and other protein	NULL	1.98504e-05	1.71678e-10	4.63246e-06	0	0	0	0.000999001	0.00186936
pf01907	Ribosomal protein L37e	This family includes ribosomal protein L37 from eukaryotes and archaebacteria. The family contains many conserved cysteines and histidines suggesting that this protein may bind to zinc.	2.4692e-05	1.68431e-10	4.58845e-06	0	0	0	0.000999001	0.00186936
pf02160	Cauliflower mosaic virus peptidase (A3)	NULL	2.39745e-07	6.35935e-14	8.91582e-08	0	0	0	0.000999001	0.00186936
pf00031	Cystatin domain	Very diverse family. Attempts to define separate sub-families failed. Typically, either the N-terminal or C-terminal end is very divergent. But splitting into two domains would make very short families. All members except Swiss:Q03196 and Swiss:Q10993 are found. Pfam:PF00666 are related to this family but have not been included.	1.53144e-05	6.84145e-11	2.92435e-06	0	0	0	0.000999001	0.00186936
pf01020	Ribosomal L40e family	Bovine L40 has been identified as a secondary RNA binding protein [1]. L40 is fused to a ubiquitin protein [2].	2.59283e-05	1.12204e-10	3.74506e-06	0	0	0	0.000999001	0.00186936
pf13948	Domain of unknown function (DUF4215)	The function of this family is unknown.	5.17761e-06	4.82416e-12	7.76543e-07	0	0	0	0.000999001	0.00186936
pf03874	RNA polymerase Rpb4	This family includes the Rpb4 protein. This family also includes C17 (aka CGRP-RCP) is an essential subunit of RNA polymerase III. C17 forms a subcomplex with C25 [5] which is likely to be the counterpart of subcomplex Rpb4/7 in Pol II [4].	9.46109e-06	5.63094e-12	8.38968e-07	0	0	0	0.000999001	0.00186936
pf01387	Synuclein	There are three types of synucleins in humans, these are called alpha, beta and gamma. Alpha synuclein has been found mutated in families with autosomal dominant Parkinson's disease. A peptide of alpha synuclein has also been found in amyloid plaques in Alzheimer's patients.	3.79784e-06	6.28053e-12	8.8604e-07	0	0	0	0.000999001	0.00186936
pf02985	HEAT repeat	The HEAT repeat family is related to armadillo/beta-catenin-like repeats (see Pfam:PF00514).	9.90169e-06	4.81109e-11	2.45232e-06	0	0	0	0.000999001	0.00186936
pf05277	Protein of unknown function (DUF726)	This family consists of several uncharacterised eukaryotic proteins.	2.17745e-05	1.08226e-10	3.67807e-06	0	0	0	0.000999001	0.00186936
pf04572	Alpha 1,4-glycosyltransferase conserved region	The glycosphingolipids (GSL) form part of eukaryotic cell membranes. They consist of a hydrophilic carbohydrate moiety linked to a hydrophobic ceramide tail embedded within the lipid bilayer of the membrane. Lactosylceramide, Gal1,4Glc1Cer (LacCer), is the common synthetic precursor to the majority of GSL found in vertebrates. Alpha 1.4-glycosyltransferases utilise UDP donors and transfer the sug…	3.33925e-07	1.17069e-13	1.2097e-07	0	0	0	0.000999001	0.00186936
pf01918	Alba	Alba is a novel chromosomal protein that coats archaeal DNA without compacting it.	7.27216e-05	1.53736e-09	1.38625e-05	0	0	0	0.000999001	0.00186936
pf01852	START domain	NULL	3.71859e-05	5.09181e-10	7.97795e-06	0	0	0	0.000999001	0.00186936
pf10162	G8 domain	This domain is found in disease proteins PKHD1 and KIAA1199 and is named G8 after its 8 conserved glycines. It is predicted to contain 10 beta strands and an alpha helix.	3.33445e-07	2.96878e-13	1.92639e-07	0	0	0	0.000999001	0.00186936
pf14701	glucanotransferase domain of human glycogen debranching enzyme	this is a glucanotransferase catalytic domain of the eukaryotic variant of the glycogen debranching enzyme (GDE). The eukaryotic GDEs performs two functions: 4-╬▒-D-glucanotransferase (EC 2.4.1.25) and Amylo-╬▒-1,6-glucosidase (EC 3.2.1.33), performed by the, respectively N- and C- terminal halfs of eukaryotic GDE enzymes. hDGE_amylase domain is a catalytic domain responsible for the glucanotrans…	1.05644e-05	3.07522e-11	1.96062e-06	0	0	0	0.000999001	0.00186936
pf12576	Protein of unknown function (DUF3754)	This domain family is found in bacteria, archaea and eukaryotes, and is typically between 135 and 166 amino acids in length. There is a single completely conserved residue P that may be functionally important.	1.40006e-07	3.87092e-15	2.19969e-08	0	0	0	0.000999001	0.00186936
pf03803	Scramblase	Scramblase is palmitoylated and contains a potential protein kinase C phosphorylation site. Scramblase exhibits Ca2+-activated phospholipid scrambling activity in vitro. There are also possible SH3 and WW binding motifs. Scramblase is involved in the redistribution of phospholipids after cell activation or injury [1].	6.13584e-05	1.63775e-09	1.4308e-05	0	0	0	0.000999001	0.00186936
pf02015	Glycosyl hydrolase family 45	NULL	3.61817e-05	7.46076e-10	9.6571e-06	0	0	0	0.000999001	0.00186936
pf02994	L1 transposable element	NULL	1.86682e-05	4.17751e-10	7.22626e-06	0	0	0	0.000999001	0.00186936
pf15140	Domain of unknown function (DUF4573)	This family of proteins is found in eukaryotes. Proteins in this family are typically approximately 360 amino acids in length.	3.59306e-07	5.05638e-14	7.95014e-08	0	0	0	0.000999001	0.00186936
pf14792	DNA polymerase beta palm	The catalytic region of DNA polymerase beta is split into three domains. An N-terminal fingers domain, a central palm domain and a C-terminal thumb domain. This entry represents the palm domain [1].	1.40839e-06	2.182e-12	5.22255e-07	0	0	0	0.000999001	0.00186936
pf02201	SWIB/MDM2 domain	This family includes the SWIB domain and the MDM2 domain [1]. The p53-associated protein (MDM2) is an inhibitor of the p53 tumour suppressor gene binding the transactivation domain and down regulating the ability of p53 to activate transcription. This family contains the p53 binding domain of MDM2 [2].	2.41543e-06	2.68812e-12	5.79668e-07	0	0	0	0.000999001	0.00186936
pf01287	Eukaryotic elongation factor 5A hypusine, DNA-binding OB fold	eIF5A, previously thought to be an initiation factor, has been shown to be required for peptide chain elongation in yeast [1].	2.93929e-05	3.38685e-10	6.50658e-06	0	0	0	0.000999001	0.00186936
pf00450	Serine carboxypeptidase	NULL	3.59922e-05	3.06484e-10	6.18955e-06	0	0	0	0.000999001	0.00186936
pf08662	Eukaryotic translation initiation factor eIF2A	This is a family of eukaryotic translation initiation factors.	1.75059e-05	1.54333e-10	4.39223e-06	0	0	0	0.000999001	0.00186936
pf04885	Stigma-specific protein, Stig1	This family represents the Stig1 cysteine rich plant protein. The STIG1 gene is developmentally regulated and expressed specifically in the stigmatic secretory zone [1].	1.91139e-06	2.46346e-12	5.54917e-07	0	0	0	0.000999001	0.00186936
pf00292	'Paired box' domain	NULL	1.71876e-06	5.08414e-12	7.97194e-07	0	0	0	0.000999001	0.00186936
pf04410	Gar1/Naf1 RNA binding region	Gar1 is a small nucleolar RNP that is required for pre-mRNA processing and pseudouridylation [1]. It is co-immunoprecipitated with the H/ACA families of snoRNAs. This family represents the conserved central region of Gar1. This region is necessary and sufficient for normal cell growth, and specifically binds two snoRNAs snR10 and snR30. This region is also necessary for nucleolar targeting, and i…	1.46072e-05	2.42919e-11	1.74255e-06	0	0	0	0.000999001	0.00186936
pf13921	Myb-like DNA-binding domain	This family contains the DNA binding domains from Myb proteins, as well as the SANT domain family [1].	4.27875e-05	5.36416e-10	8.18853e-06	0	0	0	0.000999001	0.00186936
pf02389	Cornifin (SPRR) family	SPRR genes (formerly SPR) encode a novel class of polypeptides (small proline rich proteins) that are strongly induced during differentiation of human epidermal keratinocytes in vitro and in vivo. The most characteristic feature of the SPRR gene family resides in the structure of the central segments of the encoded polypeptides that are built up from tandemly repeated units of either eight (SPRR1…	3.76233e-06	2.18798e-12	5.22969e-07	0	0	0	0.000999001	0.00186936
pf02460	Patched family	The transmembrane protein Patched Swiss:P18502 is a receptor for the morphogene Sonic Hedgehog. This protein associates with the smoothened protein to transduce hedgehog signals.	1.37131e-06	1.34257e-12	4.0966e-07	0	0	0	0.000999001	0.00186936
pf03367	ZPR1 zinc-finger domain	The zinc-finger protein ZPR1 is ubiquitous among eukaryotes. It is indeed known to be an essential protein in yeast. In quiescent cells, ZPR1 is localised to the cytoplasm. But in proliferating cells treated with EGF or with other mitogens, ZPR1 accumulates in the nucleolus. ZPR1 interacts with the cytoplasmic domain of the inactive EGF receptor (EGFR) and is thought to inhibit the basal protein …	1.34513e-05	1.03591e-11	1.13793e-06	0	0	0	0.000999001	0.00186936
pf07202	T-complex protein 10 C-terminus	This family represents the C-terminus (approximately 180 residues) of eukaryotic T-complex protein 10. The T-complex is involved in spermatogenesis in mice [1].	2.55931e-05	1.39924e-10	4.18217e-06	0	0	0	0.000999001	0.00186936
pf14204	Ribosomal L18 C-terminal region	This domain is the C-terminal end of ribosomal L18/L5 proteins.	1.34325e-05	1.64239e-11	1.43282e-06	0	0	0	0.000999001	0.00186936
pf16575	mRNA cleavage and polyadenylation factor CLP1 P-loop	CLP1_P is the P-loop carrying domain of Clp1 mRNA cleavage and polyadenylation factor, Clp1, proteins in eukaryotes. Clp1 is essential for 3'-end processing of mRNAs. This region carries the P-loop suggesting it is the region that binds adenine or guanine nucleotide [1].	3.15255e-06	6.433e-12	8.9673e-07	0	0	0	0.000999001	0.00186936
pf16058	Mucin-like	This domain is found repeated at the C-terminus (C-tail) of bile salt-activated lipase, where is is O-glycosylated [1].	3.5208e-06	6.84938e-12	9.25296e-07	0	0	0	0.000999001	0.00186936
pf09265	Cytokinin dehydrogenase 1, FAD and cytokinin binding	Members of this family adopt an alpha+beta sandwich structure with an antiparallel beta-sheet, in a ferredoxin-like fold. They are predominantly found in plant cytokinin dehydrogenase 1, where they are capable of binding both FAD and cytokinin substrates. The substrate displays a 'plug-into-socket' binding mode that seals the catalytic site and precisely positions the carbon atom undergoing oxida…	9.59432e-07	1.38232e-12	4.1568e-07	0	0	0	0.000999001	0.00186936
pf00173	Cytochrome b5-like Heme/Steroid binding domain	This family includes heme binding domains from a diverse range of proteins. This family also includes proteins that bind to steroids. The family includes progesterone receptors such as Swiss:O00264 [1,2]. Many members of this subfamily are membrane anchored by an N-terminal transmembrane alpha helix. This family also includes a domain in some chitin synthases. There is no known ligand for this do…	1.17004e-05	6.3167e-11	2.80996e-06	0	0	0	0.000999001	0.00186936
pf02337	Retroviral GAG p10 protein	This family consists of various retroviral GAG (core) polyproteins and encompasses the p10 region producing the p10 protein upon proteolytic cleavage of GAG by retroviral protease. The p10 or matrix protein (MA) is associated with the virus envelope glycoproteins in most mammalian retroviruses and may be involved in virus particle assembly, transport and budding [1]. Some of the GAG polyproteins …	4.19737e-07	3.47608e-13	2.08449e-07	0	0	0	0.000999001	0.00186936
pf00102	Protein-tyrosine phosphatase	NULL	5.57753e-05	1.16351e-09	1.20598e-05	0	0	0	0.000999001	0.00186936
pf06905	Fas apoptotic inhibitory molecule (FAIM1)	This family consists of several fas apoptotic inhibitory molecule (FAIM1) proteins. FAIM expression is upregulated in B cells by anti-Ig treatment that induces Fas-resistance, and overexpression of FAIM diminishes sensitivity to Fas-mediated apoptosis of B and non-B cell lines. FAIM1 is highly evolutionarily conserved and is widely expressed in murine tissues, suggesting that FAIM plays an import…	7.07558e-06	3.26217e-11	2.01934e-06	0	0	0	0.000999001	0.00186936
pf11978	Shoulder domain	This domain is found in the Major Vault Protein and has been called the shoulder domain [1]. This family includes two bacterial proteins Swiss:A6FXE2 and Swiss:A1ZGE7. This suggests that some bacteria may possess vault particles.	5.65656e-06	4.77025e-11	2.44189e-06	0	0	0	0.000999001	0.00186936
pf01824	MatK/TrnK amino terminal region	The function of this region is unknown.	4.4484e-06	9.67811e-13	3.47817e-07	0	0	0	0.000999001	0.00186936
pf06552	Plant specific mitochondrial import receptor subunit TOM20	This family consists of several plant specific mitochondrial import receptor subunit TOM20 (translocase of outer membrane 20 kDa subunit) proteins. Most mitochondrial proteins are encoded by the nuclear genome, and are synthesised in the cytosol. TOM20 is a general import receptor that binds to mitochondrial pre-sequences in the early step of protein import into the mitochondria [1].	9.49967e-08	9.54753e-15	3.45462e-08	0	0	0	0.000999001	0.00186936
pf01283	Ribosomal protein S26e	NULL	2.07556e-05	1.23972e-10	3.93655e-06	0	0	0	0.000999001	0.00186936
pf03407	Nucleotide-diphospho-sugar transferase	Proteins in this family have been been predicted to be nucleotide-diphospho-sugar transferases.	2.44788e-06	2.51567e-12	5.60766e-07	0	0	0	0.000999001	0.00186936
pf10373	Est1 DNA/RNA binding domain	Est1 is a protein which recruits or activates telomerase at the site of polymerisation [1][2]. This is the DNA/RNA binding domain of EST1 [3][4].	2.00902e-07	4.31917e-15	2.32357e-08	0	0	0	0.000999001	0.00186936
pf04862	Protein of unknown function (DUF642)	This family represents a duplicated conserved region found in a number of uncharacterised plant proteins, potentially in the stem. There is a conserved CGP sequence motif.	6.33174e-07	7.20094e-13	3.0002e-07	0	0	0	0.000999001	0.00186936
pf04758	Ribosomal protein S30	NULL	1.05594e-05	4.09552e-11	2.26261e-06	0	0	0	0.000999001	0.00186936
pf02902	Ulp1 protease family, C-terminal catalytic domain	This domain contains the catalytic triad Cys-His-Asn.	4.95928e-06	8.95968e-12	1.05828e-06	0	0	0	0.000999001	0.00186936
pf11781	RNA polymerase I-specific transcription initiation factor Rrn7	Rrn7 is a transcription binding factor that associates strongly with both Rrn6 and Rrn11 to form a complex which itself binds the TATA-binding protein and is required for transcription by the core domain of the RNA PolI promoter [1,2].	5.51467e-06	7.28139e-12	9.54031e-07	0	0	0	0.000999001	0.00186936
pf01199	Ribosomal protein L34e	NULL	2.25406e-05	7.21552e-11	3.00323e-06	0	0	0	0.000999001	0.00186936
pf14360	PAP2 superfamily C-terminal	This family is closely related to the C-terminal a region of PAP2.	4.23168e-06	6.40132e-12	8.9452e-07	0	0	0	0.000999001	0.00186936
pf15905	Hyaluronan mediated motility receptor N-terminal	HMMR_N is the N-terminal region of eukaryotic hyaluronan-mediated motility receptor proteins. The protein is functionally associated with BRCA1 and thus predicted to be a common, low-penetrance breast cancer candidate.	4.51124e-07	1.75432e-13	1.48084e-07	0	0	0	0.000999001	0.00186936
pf03917	Eukaryotic glutathione synthase, ATP binding domain	NULL	1.33699e-05	5.01206e-11	2.50301e-06	0	0	0	0.000999001	0.00186936
pf10393	Trimeric coiled-coil oligomerisation domain of matrilin	This short domain is a coiled coil structure and has a single cysteine residue at the start which is likely to form a di-sulfide bridge with a corresponding cysteine in an upstream EGF (Pfam:PF00008) domain thereby spanning a VWA (Pfam:PF00092) domain. All three domains can be associated together as in the cartilage matrix protein matrilin, where this domain is likely to be responsible for oligom…	2.6077e-07	1.81829e-13	1.5076e-07	0	0	0	0.000999001	0.00186936
pf00429	ENV polyprotein (coat polyprotein)	NULL	7.49479e-07	7.32257e-13	3.02543e-07	0	0	0	0.000999001	0.00186936
pf03297	S25 ribosomal protein	NULL	1.08108e-05	4.41931e-11	2.35035e-06	0	0	0	0.000999001	0.00186936
pf03385	Protein of unknown function, DUF288	NULL	2.27605e-06	1.31891e-12	4.06034e-07	0	0	0	0.000999001	0.00186936
pf05049	Interferon-inducible GTPase (IIGP)	Interferon-inducible GTPase (IIGP) is thought to play a role in in intracellular defence. IIGP is predominantly associated with the Golgi apparatus and also localises to the endoplasmic reticulum and exerts a distinct role in IFN-induced intracellular membrane trafficking or processing [1].	4.35514e-06	8.01115e-12	1.0007e-06	0	0	0	0.000999001	0.00186936
pf03657	Uncharacterised protein family (UPF0113)	NULL	3.64176e-06	7.51602e-12	9.69279e-07	0	0	0	0.000999001	0.00186936
pf03815	LCCL domain	NULL	4.96457e-06	1.28381e-11	1.26679e-06	0	0	0	0.000999001	0.00186936
pf15345	Transmembrane protein 51	This family of proteins is found in eukaryotes. Proteins in this family are typically between 233 and 253 amino acids in length.	1.93996e-06	5.35827e-12	8.18403e-07	0	0	0	0.000999001	0.00186936
pf05129	Transcription elongation factor Elf1 like	This family of short proteins contains a putative zinc binding domain with four conserved cysteines. Swiss:P36053 has been identified as a transcription elongation factor in Saccharomyces cerevisiae [1].	5.21556e-06	1.28722e-11	1.26848e-06	0	0	0	0.000999001	0.00186936
pf08771	Rapamycin binding domain	This domain forms an alpha helical structure and binds to rapamycin [1].	1.4065e-05	3.61881e-11	2.12686e-06	0	0	0	0.000999001	0.00186936
pf12894	Anaphase-promoting complex subunit 4 WD40 domain	Apc4 contains an N-terminal propeller-shaped WD40 domain.The N-terminus of Afi1 serves to stabilise the union between Apc4 and Apc5, both of which lie towards the bottom-front of the APC,	6.4914e-05	1.32869e-09	1.28875e-05	0	0	0	0.000999001	0.00186936
pf14623	Hint-domain	This short domain is a conserved region of intein-containing proteins from lower eukaryotes.	4.6889e-06	7.2608e-12	9.5268e-07	0	0	0	0.000999001	0.00186936
pf05761	5' nucleotidase family	This family of eukaryotic proteins includes 5' nucleotidase enzymes, such as purine 5'-nucleotidase EC:3.1.3.5.	3.83992e-06	7.71786e-12	9.82208e-07	0	0	0	0.000999001	0.00186936
pf00808	Histone-like transcription factor (CBF/NF-Y) and archaeal histone	This family includes archaebacterial histones and histone like transcription factors from eukaryotes.	4.34823e-05	1.30739e-10	4.04257e-06	0	0	0	0.000999001	0.00186936
pf02013	Cellulose or protein binding domain	This domain is found in two distinct sets of proteins with different functions. Those found in aerobic bacteria bind cellulose (or other carbohydrates); but in anaerobic fungi they are protein binding domains, referred to as dockerin domains or docking domains. They are believed to be responsible for the assembly of a multiprotein cellulase/hemicellulase complex, similar to the cellulosome found …	1.05544e-06	1.46956e-12	4.28596e-07	0	0	0	0.000999001	0.00186936
pf05185	PRMT5 arginine-N-methyltransferase	The human homologue of yeast Skb1 (Shk1 kinase-binding protein 1) is PRMT5, an arginine-N-methyltransferase [3][4]. These proteins appear to be key mitotic regulators. They play a role in Jak signalling in higher eukaryotes.	2.06674e-06	2.30406e-12	5.36663e-07	0	0	0	0.000999001	0.00186936
pf16898	C-terminal associated domain of TOPRIM	TOPRIM_C is found as the C-terminal extension of the TOPRIM domain, Pfam:PF01751 in metazoa.	1.2574e-05	9.35946e-11	3.42043e-06	0	0	0	0.000999001	0.00186936
pf09336	Vps4 C terminal oligomerisation domain	This domain is found at the C terminal of ATPase proteins involved in vacuolar sorting. It forms an alpha helix structure and is required for oligomerisation [1].	4.70024e-05	8.1266e-10	1.00788e-05	0	0	0	0.000999001	0.00186936
pf16503	Zinc-ribbon	This is a family of zinc-ribbons largely from eukaryotes that lie at the C-terminus of cytoplasmic tRNA adenylyltransferase 1 proteins. Most of these proteins carry an ATP-binding domain towards the N-terminus.	5.15057e-06	2.83359e-12	5.95146e-07	0	0	0	0.000999001	0.00186936
pf12349	Sterol-sensing domain of SREBP cleavage-activation	Sterol regulatory element-binding proteins (SREBPs) are membrane-bound transcription factors that promote lipid synthesis in animal cells. They are embedded in the membranes of the endoplasmic reticulum (ER) in a helical hairpin orientation and are released from the ER by a two-step proteolytic process. Proteolysis begins when the SREBPs are cleaved at Site-1, which is located at a leucine residu…	3.35955e-07	1.44639e-13	1.34461e-07	0	0	0	0.000999001	0.00186936
pf02919	Eukaryotic DNA topoisomerase I, DNA binding fragment	Topoisomerase I promotes the relaxation of DNA superhelical tension by introducing a transient single-stranded break in duplex DNA and are vital for the processes of replication, transcription, and recombination [2]. This family may be more than one structural domain.	5.82095e-06	8.22832e-12	1.01417e-06	0	0	0	0.000999001	0.00186936
pf09607	Brinker DNA-binding domain	This DNA-binding domain is the first approx. 100 residues of the N-terminal end of Brinker. The structure of this domain in complex with DNA consists of four alpha-helices that contain a helix-turn-helix DNA recognition motif specific for GC-rich DNA. The Brinker nuclear repressor is a major element of the Drosophila Decapentaplegic morphogen signalling pathway [1].	1.51738e-06	1.74268e-12	4.66728e-07	0	0	0	0.000999001	0.00186936
pf12044	Putative peptidase family	This family of proteins is functionally uncharacterised. However, it does contain an HEXXH motif characteristic of metallopeptidases [1]. This protein is found mainly in fungi. Proteins in this family are typically between 625 to 773 amino acids in length.	1.55529e-07	2.11578e-15	1.62626e-08	0	0	0	0.000999001	0.00186936
pf14370	C-terminal topoisomerase domain	This domain is found at the C-terminal of topoisomerase and other similar enzymes.	5.02822e-06	8.01237e-12	1.00077e-06	0	0	0	0.000999001	0.00186936
pf00028	Cadherin domain	NULL	2.12483e-05	1.30403e-10	4.03737e-06	0	0	0	0.000999001	0.00186936
pf02078	Synapsin, N-terminal domain	This family is structurally related to the PreATP-grasp domain.	3.22638e-06	3.91725e-12	6.99754e-07	0	0	0	0.000999001	0.00186936
pf02750	Synapsin, ATP binding domain	Ca dependent ATP binding in this ATP grasp fold. Function unknown.	4.60538e-06	8.98142e-12	1.05956e-06	0	0	0	0.000999001	0.00186936
pf01373	Glycosyl hydrolase family 14	This family are beta amylases.	2.37369e-07	7.3804e-14	9.60495e-08	0	0	0	0.000999001	0.00186936
pf04922	DIE2/ALG10 family	The ALG10 protein from Saccharomyces cerevisiae encodes the alpha-1,2 glucosyltransferase of the endoplasmic reticulum. This protein has been characterised in rat as potassium channel regulator 1 [2].	2.91138e-06	3.36673e-12	6.48723e-07	0	0	0	0.000999001	0.00186936
pf06342	Alpha/beta hydrolase of unknown function (DUF1057)	This family consists of several Caenorhabditis elegans specific proteins of unknown function. Members of this family have an alpha/beta hydrolase fold.	9.38814e-07	2.80463e-13	1.87237e-07	0	0	0	0.000999001	0.00186936
pf10359	RNA pol II promoter Fmp27 protein domain	Fmp27_WPPW is a conserved domain of a family of proteins involved in RNA polymerase II transcription initiation [1]. It contains characteristic HQR and WPPW sequence motifs. and is towards the C-terminal in members which contain Fmp27_SW Pfam:PF10305.	3.33326e-07	6.61066e-14	9.09028e-08	0	0	0	0.000999001	0.00186936
pf09138	Urm1 (Ubiquitin related modifier)	Urm1 is a ubiquitin related protein that modifies proteins in the yeast ubiquitin-like pathway urmylation [1]. Structural comparisons and phylogenetic analysis of the ubiquitin superfamily has indicated that Urm1 has the most conserved structural and sequence features of the common ancestor of the entire superfamily [2].	2.14223e-06	2.78792e-12	5.9033e-07	0	0	0	0.000999001	0.00186936
pf01294	Ribosomal protein L13e	NULL	1.94821e-05	1.20933e-10	3.888e-06	0	0	0	0.000999001	0.00186936
pf05916	GINS complex protein	The eukaryotic GINS complex is essential for the initiation and elongation phases of DNA replication [1-3]. It consists of four paralogous protein subunits (Sld5, Psf1, Psf2 and Psf3), all of which are included in this family. The GINS complex is conserved from yeast to humans, and has been shown in human to bind directly to DNA primase [4].	5.78233e-06	2.93124e-11	1.91417e-06	0	0	0	0.000999001	0.00186936
pf00536	SAM domain (Sterile alpha motif)	It has been suggested that SAM is an evolutionarily conserved protein binding domain that is involved in the regulation of numerous developmental processes in diverse eukaryotes. The SAM domain can potentially function as a protein interaction module through its ability to homo- and heterooligomerise with other SAM domains.	2.03323e-05	1.86915e-10	4.83368e-06	0	0	0	0.000999001	0.00186936
pf00036	EF hand	The EF-hands can be divided into two classes: signalling proteins and buffering/transport proteins. The first group is the largest and includes the most well-known members of the family such as calmodulin, troponin C and S100B. These proteins typically undergo a calcium-dependent conformational change which opens a target binding site. The latter group is represented by calbindin D9k and do not u…	9.83516e-05	3.96435e-09	2.22608e-05	0	0	0	0.000999001	0.00186936
pf04212	MIT (microtubule interacting and transport) domain	The MIT domain forms an asymmetric three-helix bundle [3] and binds ESCRT-III (endosomal sorting complexes required for transport) substrates [2].	1.01407e-05	4.0703e-11	2.25563e-06	0	0	0	0.000999001	0.00186936
pf00769	Ezrin/radixin/moesin family	This family of proteins contain a band 4.1 domain (Pfam:PF00373), at their amino terminus. This family represents the rest of these proteins.	2.54035e-07	6.73964e-14	9.17853e-08	0	0	0	0.000999001	0.00186936
pf07224	Chlorophyllase	This family consists of several plant specific Chlorophyllase proteins (EC:3.1.1.14). Chlorophyllase (Chlase) is the first enzyme involved in chlorophyll (Chl) degradation and catalyses the hydrolysis of ester bond to yield chlorophyllide and phytol [1].	6.0634e-07	4.56695e-13	2.38929e-07	0	0	0	0.000999001	0.00186936
pf14519	Macro-like domain	This domain is an ADP-ribose binding module. It is found in a number of yeast proteins.	3.5177e-07	1.19725e-13	1.22334e-07	0	0	0	0.000999001	0.00186936
pf01453	D-mannose binding lectin	These proteins include mannose-specific lectins from plants[1] as well as bacteriocins from bacteria [2].	1.55978e-06	2.64644e-12	5.75157e-07	0	0	0	0.000999001	0.00186936
pf00362	Integrin, beta chain	Integrins have been found in animals and their homologues have also been found in cyanobacteria, probably due to horizontal gene transfer [1]. The sequences repeats have been trimmed due to an overlap with EGF.	1.83139e-07	3.73341e-14	6.83137e-08	0	0	0	0.000999001	0.00186936
pf03388	Legume-like lectin family	Lectins are structurally diverse proteins that bind to specific carbohydrates. This family includes the VIP36 Swiss:P49256 and ERGIC-53 Swiss:P49257 lectins. These two proteins were the first recognised members of a family of animal lectins similar (19-24%) to the leguminous plant lectins [1]. The alignment for this family aligns residues lying towards the N-terminus, where the similarity of VIP3…	1.51834e-07	2.84858e-14	5.96718e-08	0	0	0	0.000999001	0.00186936
pf07443	HepA-related protein (HARP)	This family represents a conserved region approximately 60 residues long within eukaryotic HepA-related protein (HARP). This exhibits single-stranded DNA-dependent ATPase activity, and is ubiquitously expressed in human and mouse tissues [1]. Family members may contain more than one copy of this region.	1.63257e-07	3.50751e-14	6.62147e-08	0	0	0	0.000999001	0.00186936
pf06101	Plant protein of unknown function (DUF946)	This family consists of several hypothetical proteins from Arabidopsis thaliana and Oryza sativa. The function of this family is unknown.	2.86904e-07	7.59553e-14	9.74393e-08	0	0	0	0.000999001	0.00186936
pf01428	AN1-like Zinc finger	Zinc finger at the C-terminus of An1 Swiss:Q91889, a ubiquitin-like protein in Xenopus laevis. The following pattern describes the zinc finger. C-X2-C-X(9-12)-C-X(1-2)-C-X4-C-X2-H-X5-H-X-C Where X can be any amino acid, and numbers in brackets indicate the number of residues.	2.02011e-06	8.94416e-13	3.34368e-07	0	0	0	0.000999001	0.00186936
pf03199	Eukaryotic glutathione synthase	NULL	8.06416e-07	1.93718e-13	1.55611e-07	0	0	0	0.000999001	0.00186936
pf03452	Anp1	The members of this family (Anp1, Van1 and Mnn9) are membrane proteins required for proper Golgi function. These proteins co-localise within the cis Golgi, and that they are physically associated in two distinct complexes[1].	5.30676e-07	1.78414e-13	1.49338e-07	0	0	0	0.000999001	0.00186936
pf10639	Putative transmembrane family 234	TMEM234 is a family of putative inner membrane proteins. Many bacterial members are annotated as putative L-Ara4N-phosphoundecaprenol flippase subunit ArnE, and as inner membrane proteins. They may be transporters of the multi-drug-resistant superfamily.	1.90513e-06	3.06451e-12	6.18921e-07	0	0	0	0.000999001	0.00186936
pf01457	Leishmanolysin	NULL	0.000100454	2.8692e-09	1.8938e-05	0	0	0	0.000999001	0.00186936
pf01331	mRNA capping enzyme, catalytic domain	This family represents the ATP binding catalytic domain of the mRNA capping enzyme.	2.74541e-06	3.8785e-12	6.96285e-07	0	0	0	0.000999001	0.00186936
pf13383	Methyltransferase domain	This family appears to be a methyltransferase domain.	3.04913e-06	1.06431e-11	1.15342e-06	0	0	0	0.000999001	0.00186936
pf03291	mRNA capping enzyme	This family of enzymes are related to Pfam:PF03919.	6.67141e-06	2.73795e-11	1.84998e-06	0	0	0	0.000999001	0.00186936
pf03071	GNT-I family	Alpha-1,3-mannosyl-glycoprotein beta-1,2-N-acetylglucosaminyltransferase (GNT-I, GLCNAC-T I) EC:2.4.1.101 transfers N-acetyl-D-glucosamine from UDP to high-mannose glycoprotein N-oligosaccharide. This is an essential step in the synthesis of complex or hybrid-type N-linked oligosaccharides. The enzyme is an integral membrane protein localised to the Golgi apparatus, and is probably distributed in…	2.5038e-06	6.53843e-12	9.04048e-07	0	0	0	0.000999001	0.00186936
pf13851	Growth-arrest specific micro-tubule binding	This family is the highly conserved central region of a number of metazoan proteins referred to as growth-arrest proteins. In mouse, Gas8 is predominantly a testicular protein, whose expression is developmentally regulated during puberty and spermatogenesis. In humans, it is absent in infertile males who lack the ability to generate gametes. The localisation of Gas8 in the motility apparatus of p…	1.26092e-05	5.83393e-11	2.70045e-06	0	0	0	0.000999001	0.00186936
pf12018	Domain of unknown function (DUF3508)	This presumed domain is functionally uncharacterised. This domain is found in eukaryotes. This domain is about 280 amino acids in length. This domain has two conserved sequence motifs: GFC and GLL. This family is also known as UPF0704.	6.1144e-06	1.9026e-11	1.54216e-06	0	0	0	0.000999001	0.00186936
pf10469	AKAP7 2'5' RNA ligase-like domain	AKAP7_NLS is the N-terminal domain of the cyclic AMP-dependent protein kinase A, PKA, anchor protein AKAP7. This protein anchors PKA for its role in regulating PKA-mediated gene transcription in both somatic cells and oocytes [1]. AKAP7_NLS carries the nuclear localisation signal (NLS) KKRKK, that indicates the cellular destiny of this anchor protein [2]. Binding to the regulatory subunits RI and…	3.5753e-06	4.18824e-12	7.23553e-07	0	0	0	0.000999001	0.00186936
pf04777	Erv1 / Alr family	Biogenesis of Fe/S clusters involves a number of essential mitochondrial proteins. Erv1p of Saccharomyces cerevisiae mitochondria is required for the maturation of Fe/S proteins in the cytosol. The ALR (augmenter of liver regeneration) represents a mammalian orthologue of yeast Erv1p. Both Erv1p and full-length ALR are located in the mitochondrial intermembrane an d it thought to operate downstre…	5.78078e-06	1.28409e-11	1.26693e-06	0	0	0	0.000999001	0.00186936
pf16190	Ubiquitin-activating enzyme E1 FCCH domain	This domain is found in the ubiquitin-activating E1 family enzymes [1].	1.33902e-05	8.40461e-11	3.24126e-06	0	0	0	0.000999001	0.00186936
pf01247	Ribosomal protein L35Ae	NULL	2.03509e-05	1.49798e-10	4.32721e-06	0	0	0	0.000999001	0.00186936
pf04900	Fcf1	Fcf1 is a nucleolar protein involved in pre-rRNA processing [1]. Depletion of yeast Fcf1 and Fcf2 leads to a decrease in synthesis of the 18S rRNA and results in a deficit in 40S ribosomal subunits [1].	4.01012e-06	8.08364e-12	1.00521e-06	0	0	0	0.000999001	0.00186936
pf10275	Peptidase C65 Otubain	This family of proteins conserved from plants to humans is a highly specific ubiquitin iso-peptidase that removes ubiquitin from proteins. The modification of cellular proteins by ubiquitin (Ub) is an important event that underlies protein stability and function in eukaryote being a dynamic and reversible process. Otubain carries several key conserved domains: (i) the OTU (ovarian tumour domain) …	4.90999e-05	7.2357e-10	9.51033e-06	0	0	0	0.000999001	0.00186936
pf09716	Malarial early transcribed membrane protein (ETRAMP)	These sequences represent a family of proteins from the malaria parasite Plasmodium falciparum, several of which have been shown to be expressed specifically in the ring stage as well as the rodent parasite Plasmodium yoelii. A homologue from Plasmodium chabaudi was localized to the parasitophorous vacuole membrane. Members have an initial hydrophobic, Phe/Tyr-rich, stretch long enough to span th…	4.68208e-07	4.99215e-13	2.49804e-07	0	0	0	0.000999001	0.00186936
pf02807	ATP:guanido phosphotransferase, N-terminal domain	The N-terminal domain has an all-alpha fold.	1.55837e-06	1.30548e-12	4.03962e-07	0	0	0	0.000999001	0.00186936
pf08923	Mitogen-activated protein kinase kinase 1 interacting	Mitogen-activated protein kinase kinase 1 interacting protein is a small subcellular adaptor protein required for MAPK signaling and ERK1/2 activation. The overall topology of this domain has a central five-stranded beta-sheet sandwiched between a two alpha-helix and a one alpha-helix layer [1].	5.36308e-06	1.48674e-11	1.36324e-06	0	0	0	0.000999001	0.00186936
pf00332	Glycosyl hydrolases family 17	NULL	1.42606e-06	6.09425e-13	2.76004e-07	0	0	0	0.000999001	0.00186936
pf01150	GDA1/CD39 (nucleoside phosphatase) family	NULL	8.33563e-06	2.807e-11	1.87317e-06	0	0	0	0.000999001	0.00186936
pf10174	RIM-binding protein of the cytomatrix active zone	This is a family of proteins that form part of the CAZ (cytomatrix at the active zone) complex which is involved in determining the site of synaptic vesicle fusion [1]. The C-terminus is a PDZ-binding motif that binds directly to RIM (a small G protein Rab-3A effector). The family also contains four coiled-coil domains [2].	4.31641e-07	2.16346e-13	1.64448e-07	0	0	0	0.000999001	0.00186936
pf11051	Mannosyltransferase putative	This family is conserved in fungi. Several members are annotated as being alpha-1,3-mannosyltransferase but this could not be confirmed.	1.10717e-07	3.14275e-15	1.98203e-08	0	0	0	0.000999001	0.00186936
pf00879	Defensin propeptide	NULL	2.64143e-07	7.05763e-14	9.39257e-08	0	0	0	0.000999001	0.00186936
pf12569	NMDA receptor-regulated protein 1	This domain family is found in eukaryotes, and is approximately 40 amino acids in length. The family is found in association with Pfam:PF07719, Pfam:PF00515. There is a single completely conserved residue L that may be functionally important. NARP1 is the mammalian homologue of a yeast N-terminal acetyltransferase that regulates entry into the G(0) phase of the cell cycle.	7.04104e-06	1.16267e-11	1.20554e-06	0	0	0	0.000999001	0.00186936
pf04928	Poly(A) polymerase central domain	The central domain of Poly(A) polymerase shares structural similarity with the allosteric activity domain of ribonucleotide reductase R1, which comprises a four-helix bundle and a three-stranded mixed beta- sheet. Even though the two enzymes bind ATP, the ATP-recognition motifs are different.	3.25729e-06	4.25538e-12	7.2933e-07	0	0	0	0.000999001	0.00186936
pf02191	Olfactomedin-like domain	NULL	1.30882e-06	5.26933e-13	2.56645e-07	0	0	0	0.000999001	0.00186936
pf01929	Ribosomal protein L14	This family includes the eukaryotic ribosomal protein L14.	2.12867e-05	1.73869e-10	4.66194e-06	0	0	0	0.000999001	0.00186936
pf11913	Protein of unknown function (DUF3431)	This family of proteins are functionally uncharacterised. This protein is found in eukaryotes. Proteins in this family are typically between 291 to 390 amino acids in length. This protein has a conserved NLRC sequence motif.	2.86893e-07	6.15758e-14	8.77324e-08	0	0	0	0.000999001	0.00186936
pf17005	WD40-like domain	This is a family of proteins which have weak homology to the WD40 repeat family. Members are largely from microsporidia and related species.	2.24302e-06	2.38122e-12	5.45575e-07	0	0	0	0.000999001	0.00186936
pf10323	Serpentine type 7TM GPCR chemoreceptor Srv	Chemoreception is mediated in Caenorhabditis elegans by members of the seven-transmembrane G-protein-coupled receptor class (7TM GPCRs) of proteins which are of the serpentine type [1]. Srv is a member of the Srg superfamily of chemoreceptors. Chemoperception is one of the central senses of soil nematodes like C. elegans which are otherwise 'blind' and 'deaf' [2].	3.66459e-07	8.14124e-14	1.00879e-07	0	0	0	0.000999001	0.00186936
pf13877	Potential Monad-binding region of RPAP3	This domain is found at the C-terminus of RNA-polymerase II-associated proteins. These proteins bind to Monad and are involved in regulating apoptosis. They contain TPR-repeats towards the N_terminus.	4.2301e-06	5.20747e-12	8.06805e-07	0	0	0	0.000999001	0.00186936
pf04750	FAR-17a/AIG1-like protein	This family includes the hamster androgen-induced FAR-17a protein (Swiss:Q60534) [1], and its human homologue, the AIG1 protein (Swiss:Q9NVV5) [2]. The function of these proteins is unknown. This family also includes homologous regions from a number of other metazoan proteins.	7.11221e-06	1.70639e-11	1.46048e-06	0	0	0	0.000999001	0.00186936
pf01536	Adenosylmethionine decarboxylase	This is a family of S-adenosylmethionine decarboxylase (SAMDC) proenzymes. In the biosynthesis of polyamines SAMDC produces decarboxylated S-adenosylmethionine, which serves as the aminopropyl moiety necessary for spermidine and spermine biosynthesis from putrescine [1]. The Pfam alignment contains both the alpha and beta chains that are cleaved to form the active enzyme.	1.84625e-06	6.27285e-12	8.85498e-07	0	0	0	0.000999001	0.00186936
pf10300	Protein of unknown function (DUF3808)	This is a family of proteins conserved from fungi to humans. Members of this family also carry a TPR_2 domain Pfam:PF07719 at their C-terminus.	1.93211e-06	1.68225e-12	4.58564e-07	0	0	0	0.000999001	0.00186936
pf05667	Protein of unknown function (DUF812)	This family consists of several eukaryotic proteins of unknown function.	2.44247e-06	1.96024e-12	4.95005e-07	0	0	0	0.000999001	0.00186936
pf05028	Poly (ADP-ribose) glycohydrolase (PARG)	Poly(ADP-ribose) glycohydrolase (PARG), is a ubiquitously expressed exo- and endoglycohydrolase which mediates oxidative and excitotoxic neuronal death [1].	2.09389e-05	2.58549e-10	5.68495e-06	0	0	0	0.000999001	0.00186936
pf11544	Spindle pole body component Spc42p	Spc42p is a 42-kD component of the S.cerevisiae spindle body that localises to the electron dense central region of the SPB [1].Spc42p is a phosphoprotein which forms a polymeric layer at the periphery of the SPB central plaque. This functions during SPB duplication and also facilitates the attachment of the SPB to the nuclear membrane [1].	5.6583e-07	4.6369e-13	2.40751e-07	0	0	0	0.000999001	0.00186936
pf02940	mRNA capping enzyme, beta chain	The beta chain of mRNA capping enzyme has triphosphatase activity. The function of the capping enzyme also depends on the guanylyltransferase activity conferred by the alpha chain (see Pfam:PF01331)	2.24301e-06	4.98441e-12	7.89336e-07	0	0	0	0.000999001	0.00186936
pf07857	Transmembrane family, TMEM144 of transporters	Members of this family fall in to the drug/metabolite transporter (dmt) superfamily. They carry 10xTM domains arranged as 5+5. Although these two sets may originally have arisen by gene-duplication the divergence now is such that the two halves are no longer homologous.	4.74876e-06	2.26965e-11	1.68436e-06	0	0	0	0.000999001	0.00186936
pf08519	Replication factor RFC1 C terminal domain	This is the C terminal domain of replication factor C, RFC1. RFC complexes hydrolyse ATP and load sliding clamps such as PCNA (proliferating cell nuclear antigen) onto double-stranded DNA. RFC1 is essential for RFC function in vivo [1][2].	5.2978e-06	1.30228e-11	1.27587e-06	0	0	0	0.000999001	0.00186936
pf05919	Mitovirus RNA-dependent RNA polymerase	This family consists of several Mitovirus RNA-dependent RNA polymerase proteins. The family also contains fragment matches in the mitochondria of Arabidopsis thaliana.	2.42095e-07	5.78949e-15	2.69014e-08	0	0	0	0.000999001	0.00186936
pf08325	WLM domain	This is a predicted metallopeptidase domain called WLM (Wss1p-like metalloproteases). These are linked to the Ub-system by virtue of fusions with the UB-binding PUG (PUB), Ub-like, and Little Finger domains. More specifically, genetic evidence implicates the WLM family in de-SUMOylation [1].	8.64097e-07	2.59813e-12	5.69883e-07	0	0	0	0.000999001	0.00186936
pf01085	Hedgehog amino-terminal signalling domain	For the carboxyl Hint module, see Pfam:PF01079. Hedgehog is a family of secreted signal molecules required for embryonic cell differentiation.	3.49455e-07	1.24406e-13	1.24703e-07	0	0	0	0.000999001	0.00186936
pf14908	Domain of unknown function (DUF4496)	This domain family is found in eukaryotes, and is typically between 134 and 154 amino acids in length. Proteins in this family vary in length between 264 and 772 amino acid residues.	4.64393e-05	6.83816e-10	9.24538e-06	0	0	0	0.000999001	0.00186936
pf14874	Flagellar-associated PapD-like	This domain is a putative PapD periplasmic pilus chaperone protein family.	1.54952e-06	1.32035e-12	4.06256e-07	0	0	0	0.000999001	0.00186936
pf08152	GUCT (NUC152) domain	This is the C terminal domain found in the RNA helicase II / Gu protein family [1].	3.39845e-06	4.38673e-12	7.40501e-07	0	0	0	0.000999001	0.00186936
pf01781	Ribosomal L38e protein family	NULL	1.38737e-05	1.13215e-10	3.7619e-06	0	0	0	0.000999001	0.00186936
pf11717	RNA binding activity-knot of a chromodomain	This is a novel knotted tudor domain which is required for binding to RNA. The know influences the loop conformation of the helical turn Ht2 - residues 61-6 3- that is located at the side opposite the knot in the tudor domain-chromodomain; stabilisation of Ht2 is essential for RNA binding [1].	1.37539e-05	1.13614e-10	3.76852e-06	0	0	0	0.000999001	0.00186936
pf15665	Family with sequence similarity 184, A and B	The function of FAM184 is not known.	6.00647e-06	1.45527e-11	1.34874e-06	0	0	0	0.000999001	0.00186936
pf08373	RAP domain	This domain is found in various eukaryotic species, where it is found in proteins that are important in various parasite-host cell interactions. It is thought to be an RNA-binding domain [1]. The domain is involved in plant defence in response to bacterial infection [2,3].	1.18573e-06	2.35495e-12	5.42558e-07	0	0	0	0.000999001	0.00186936
pf13513	HEAT-like repeat	The HEAT repeat family is related to armadillo/beta-catenin-like repeats (see Pfam:PF00514). These EZ repeats are found in subunits of cyanobacterial phycocyanin lyase and other proteins and probably carry out a scaffolding role.	7.4346e-06	2.38059e-11	1.72503e-06	0	0	0	0.000999001	0.00186936
pf01477	PLAT/LH2 domain	This domain is found in a variety of membrane or lipid associated proteins. It is called the PLAT (Polycystin-1, Lipoxygenase, Alpha-Toxin) domain or LH2 (Lipoxygenase homology) domain. The known structure of pancreatic lipase shows this domain binds to procolipase Pfam:PF01114, which mediates membrane association. So it appears possible that this domain mediates membrane attachment via other pro…	7.33137e-07	7.13684e-13	2.98681e-07	0	0	0	0.000999001	0.00186936
pf04677	Protein similar to CwfJ C-terminus 1	This region is found in the N terminus of Schizosaccharomyces pombe protein CwfJ (Swiss:Q09909). CwfJ is part of the Cdc5p complex involved in mRNA splicing [1].	2.00543e-06	5.9549e-13	2.7283e-07	0	0	0	0.000999001	0.00186936
pf04990	RNA polymerase Rpb1, domain 7	RNA polymerases catalyse the DNA dependent polymerisation of RNA. Prokaryotes contain a single RNA polymerase compared to three in eukaryotes (not including mitochondrial. and chloroplast polymerases). This domain, domain 7, represents a mobile module of the RNA polymerase. Domain 7 forms a substantial interaction with the lobe domain of Rpb2 (Pfam:PF04561) [1,2].	1.04781e-06	4.29693e-12	7.32882e-07	0	0	0	0.000999001	0.00186936
pf13405	EF-hand domain	NULL	6.13175e-05	2.3562e-09	1.71617e-05	0	0	0	0.000999001	0.00186936
pf04670	Gtr1/RagA G protein conserved region	GTR1 was first identified in S. cerevisiae as a suppressor of a mutation in RCC1. Biochemical analysis revealed that Gtr1 is in fact a G protein of the Ras family. The RagA/B proteins are the human homologues of Gtr1. Included in this family is the human Rag C, a novel protein that has been shown to interact with RagA/B [1,2,3,4].	4.25394e-05	5.75902e-10	8.48456e-06	0	0	0	0.000999001	0.00186936
pf09139	Mitochondrial matrix Mmp37	MMp37 is a mitochondrial matrix protein that functions in the translocation of proteins across the mitochondrial inner membrane [1]. It has been shown that MMP37 proteins possess the NTase fold but they have only one active site carboxylate and thus probably are not able to carry out enzymatic reaction. These potentially non-active members of NTase fold superfamily may bind ATP, hydrolysis of whi…	1.42594e-06	5.70066e-13	2.66942e-07	0	0	0	0.000999001	0.00186936
pf00643	B-box zinc finger	NULL	0.000580986	1.01434e-07	0.000112602	0	0	0	0.000999001	0.00186936
pf04992	RNA polymerase Rpb1, domain 6	RNA polymerases catalyse the DNA dependent polymerisation of RNA. Prokaryotes contain a single RNA polymerase compared to three in eukaryotes (not including mitochondrial. and chloroplast polymerases). This domain, domain 6, represents a mobile module of the RNA polymerase. Domain 6 forms part of the shelf module [1,2]. This family appears to be specific to the largest subunit of RNA polymerase I…	2.79919e-07	2.62454e-14	5.72771e-08	0	0	0	0.000999001	0.00186936
pf08646	Replication factor-A C terminal domain	This domain is found at the C terminal of replication factor A. Replication factor A (RPA) binds single-stranded DNA and is involved in replication, repair, and recombination of DNA [1].	3.0591e-05	1.45062e-10	4.25826e-06	0	0	0	0.000999001	0.00186936
pf10058	Predicted integral membrane zinc-ribbon metal-binding protein	This domain, found in various hypothetical bacterial and eukaryotic metal-binding proteins is a probably zinc-ribbon.	1.51355e-07	1.51096e-14	4.34592e-08	0	0	0	0.000999001	0.00186936
pf10269	Transmembrane Fragile-X-F protein	This is a family of conserved transmembrane proteins that appear in humans to be expressed from a region upstream of the FragileXF site and to be intimately linked with the Fragile-X syndrome. Absence of TMEM185A does not necessarily lead to developmental delay, but might in combination with other, yet unknown, factors. Otherwise, the lack of the TMEM185A protein is either disposable (redundant) …	7.15119e-06	5.01027e-12	7.91381e-07	0	0	0	0.000999001	0.00186936
pf16900	Replication protein A OB domain	Replication protein A contains two OB domains in it's DNA binding region. This is the second of the OB domains [1].	1.55359e-05	8.90569e-11	3.33648e-06	0	0	0	0.000999001	0.00186936
pf02889	Sec63 Brl domain	This domain (also known as the Brl domain) is required for assembly of functional endoplasmic reticulum translocons [2].	1.51696e-05	7.81007e-11	3.12451e-06	0	0	0	0.000999001	0.00186936
pf10391	Fingers domain of DNA polymerase lambda	DNA polymerases catalyse the addition of dNMPs onto the 3-prime ends of DNA chains. There is a general polymerase fold consisting of three subdomains that have been likened to the fingers, palm, and thumb of a right hand. DNA_pol_lambd_f is the central three-helical region of DNA polymerase lambda referred to as the F and G helices of the fingers domain. Contacts with DNA involve this conserved h…	1.40786e-06	2.25065e-12	5.30407e-07	0	0	0	0.000999001	0.00186936
pf08288	PIGA (GPI anchor biosynthesis)	This domain is found on phosphatidylinositol n-acetylglucosaminyltransferase proteins. These proteins are involved in GPI anchor biosynthesis and are associated with disease the paroxysmal nocturnal haemoglobinuria [1].	3.00612e-06	4.7371e-12	7.69505e-07	0	0	0	0.000999001	0.00186936
pf05158	RNA polymerase Rpc34 subunit	Subunit specific to RNA Pol III, the tRNA specific polymerase. The C34 subunit of yeast RNA Pol III is part of a subcomplex of three subunits which have no counterpart in the other two nuclear RNA polymerases. This subunit interacts with TFIIIB70 and is therefore participates in Pol III recruitment [1].	3.26186e-06	4.47884e-12	7.48235e-07	0	0	0	0.000999001	0.00186936
pf01834	XRCC1 N terminal domain	NULL	1.21076e-06	7.39756e-13	3.04088e-07	0	0	0	0.000999001	0.00186936
pf08235	LNS2 (Lipin/Ned1/Smp2)	This domain is found in Saccharomyces cerevisiae protein SMP2, proteins with an N-terminal lipin domain (Pfam: PF04571) and phosphatidylinositol transfer proteins [1]. SMP2 (also known as PAH1) is involved in plasmid maintenance and respiration [2], and has been identified as a Mg2+-dependent phosphatidate phosphatase (EC:3.1.3.4) that contains a haloacid dehalogenase (HAD)-like domain [4]. Lipin…	1.00252e-05	4.96589e-11	2.49146e-06	0	0	0	0.000999001	0.00186936
pf10340	Protein of unknown function (DUF2424)	This is a family of proteins conserved in yeasts. The function is not known.	1.30276e-06	6.27853e-13	2.80146e-07	0	0	0	0.000999001	0.00186936
pf04108	Autophagy protein Apg17	Apg17 is required for activating Apg1 protein kinases [1].	7.83878e-07	1.60669e-13	1.41717e-07	0	0	0	0.000999001	0.00186936
pf10230	Uncharacterised conserved protein (DUF2305)	This family of proteins is conserved from plants to humans. The function is unknown.	6.40249e-07	2.16821e-13	1.64629e-07	0	0	0	0.000999001	0.00186936
pf08551	Eukaryotic integral membrane protein (DUF1751)	This domain is found in eukaryotic integral membrane proteins. Swiss:Q12239, a Saccharomyces cerervisiae protein, has been shown to localise COP II vesicles [1].	1.44978e-06	1.62121e-12	4.50168e-07	0	0	0	0.000999001	0.00186936
pf03357	Snf7	This family of proteins are involved in protein sorting and transport from the endosome to the vacuole/lysosome in eukaryotic cells. Vacuoles/lysosomes play an important role in the degradation of both lipids and cellular proteins. In order to perform this degradative function, vacuoles/lysosomes contain numerous hydrolases which have been transported in the form of inactive precursors via the bi…	9.72701e-05	4.42818e-09	2.35271e-05	0	0	0	0.000999001	0.00186936
pf11735	Cryptococcal mannosyltransferase 1	The capsule of pathogenic fungi is a complex polysaccharide whose formation is determined by a number of enzymes including, most importantly, alpha-1,3-mannosyltransferase 1, EC:2.4.1.- [1].	4.08676e-05	6.07672e-10	8.71544e-06	0	0	0	0.000999001	0.00186936
pf01233	Myristoyl-CoA:protein N-myristoyltransferase, N-terminal domain	The N and C-terminal domains of NMT are structurally similar, each adopting an acyl-CoA N-acyltransferase-like fold.	1.67374e-05	1.36656e-10	4.13303e-06	0	0	0	0.000999001	0.00186936
pf04762	IKI3 family	Members of this family are components of the elongator multi-subunit component of a novel RNA polymerase II holoenzyme for transcriptional elongation [1]. This region contains WD40 like repeats.	3.86603e-06	1.26548e-11	1.25772e-06	0	0	0	0.000999001	0.00186936
pf08647	BRE1 E3 ubiquitin ligase	BRE1 is an E3 ubiquitin ligase that has been shown to act as a transcriptional activator through direct activator interactions [1].	2.28267e-07	5.02927e-14	7.9288e-08	0	0	0	0.000999001	0.00186936
pf03919	mRNA capping enzyme, C-terminal domain	NULL	3.82846e-06	8.11138e-12	1.00694e-06	0	0	0	0.000999001	0.00186936
pf10241	Uncharacterized conserved protein	This is a family of short proteins which are conserved over a region of 80 residues. There is a characteristic KxDL motif towards the C-terminus. The function is unknown.	4.05639e-07	3.56574e-13	2.1112e-07	0	0	0	0.000999001	0.00186936
pf16709	Fused Ig-PH domain of plant-specific actin-binding protein	SCAB-IgPH is a fused Ig and PH domain found on plant-specific actin-binding proteins or SCABs. SCAB proteins bind, bundle and stabilise actin filaments and regulate stomatal movement. The Ig-PH fusion domain is at the C-terminus. This domain has the N-terminal Ig beta-sandwich fold consisting of two antiparallel beta-sheets built from strands beta1 and beta2 and strands beta3ΓÇôbeta6, respectivel…	1.70104e-06	2.18895e-12	5.23085e-07	0	0	0	0.000999001	0.00186936
pf06911	Senescence-associated protein	This family contains a number of plant senescence-associated proteins of approximately 450 residues in length. In Hemerocallis, petals have a genetically based program that leads to senescence and cell death approximately 24 hours after the flower opens, and it is believed that senescence proteins produced around that time have a role in this program [1]. This family extends to the higher vertebr…	9.28567e-07	2.85358e-13	1.88865e-07	0	0	0	0.000999001	0.00186936
pf03133	Tubulin-tyrosine ligase family	Tubulins and microtubules are subjected to several post-translational modifications of which the reversible detyrosination/tyrosination of the carboxy-terminal end of most alpha-tubulins has been extensively analysed. This modification cycle involves a specific carboxypeptidase and the activity of the tubulin-tyrosine ligase (TTL) [2]. The true physiological function of TTL has so far not been es…	0.000163484	9.57052e-09	3.45878e-05	0	0	0	0.000999001	0.00186936
pf02162	XYPPX repeat (two copies)	This repeat is found in a wide variety of proteins and generally consists of the motif XYPPX where X can be any amino acid. The family includes annexin VII Swiss:P24639, the carboxy tail of certain rhodopsins Swiss:Q17094. This family also includes plaque matrix proteins, however this motif is embedded in a ten residue repeat in Swiss:Q25460. The molecular function of this repeat is unknown. It i…	7.42448e-07	7.82764e-13	3.12803e-07	0	0	0	0.000999001	0.00186936
pf15294	Leucine zipper	This family includes Leucine zipper transcription factor-like protein 1 (LZTFL1) [1] and Leucine zipper protein 2 (LUZP2) [2].	2.01468e-06	1.41301e-12	4.20269e-07	0	0	0	0.000999001	0.00186936
pf00617	RasGEF domain	Guanine nucleotide exchange factor for Ras-like small GTPases.	3.90725e-05	2.95431e-10	6.07691e-06	0	0	0	0.000999001	0.00186936
pf05005	Janus/Ocnus family (Ocnus)	This family is comprised of the Ocnus, Janus-A and Janus-B proteins. These proteins have been found to be testes specific in Drosophila melanogaster [1].	1.08027e-05	3.48108e-11	2.08599e-06	0	0	0	0.000999001	0.00186936
pf03366	YEATS family	We have named this family the YEATS family, after `YNK7', `ENL', `AF-9', and `TFIIF small subunit'. This family also contains the GAS41 protein. All these proteins are thought to have a transcription stimulatory activity	3.3876e-06	3.69628e-12	6.79731e-07	0	0	0	0.000999001	0.00186936
pf03159	XRN 5'-3' exonuclease N-terminus	This family aligns residues towards the N-terminus of several proteins with multiple functions. The members of this family all appear to possess 5'-3' exonuclease activity EC:3.1.11.-. Thus, the aligned region may be necessary for 5' to 3' exonuclease function. The family also contains several Xrn1 and Xrn2 proteins. The 5'-3' exoribonucleases Xrn1p and Xrn2p/Rat1p function in the degradation and…	1.09078e-05	6.34876e-11	2.81708e-06	0	0	0	0.000999001	0.00186936
pf05808	Podoplanin	This family consists of several mammalian podoplanin like proteins which are thought to control specifically the unique shape of podocytes [1].	1.28357e-06	4.57264e-12	7.56029e-07	0	0	0	0.000999001	0.00186936
pf09668	Aspartyl protease	This family of eukaryotic aspartyl proteases have a fold similar to retroviral proteases which implies they function proteolytically during regulated protein turnover [1].	7.09068e-06	1.6143e-11	1.42052e-06	0	0	0	0.000999001	0.00186936
pf10516	SHNi-TPR	SHNi-TPR family members contain a reiterated sequence motif that is an interrupted form of TPR repeat [1].	3.0409e-07	6.92546e-14	9.30421e-08	0	0	0	0.000999001	0.00186936
pf16940	Chloroplast envelope transporter	Tic110 is a family of chloroplast envelope proteins. Some are involved in protein translocation and others are neurotransmitter receptor, cys loop, ligand-gated ion channel or LIC proteins.	4.87826e-07	3.46303e-13	2.08057e-07	0	0	0	0.000999001	0.00186936
pf11715	Nucleoporin Nup120/160	Nup120 is conserved from fungi to plants to humans, and is homologous with the Nup160 of vertebrates. The nuclear core complex, or NPC, mediates macromolecular transport across the nuclear envelope. Deletion of the NUP120 gene causes clustering of NPCs at one side of the nuclear envelope, moderate nucleolar fragmentation and slower cell growth [1]. The vertebrate NPC is estimated to contain betwe…	7.57916e-07	6.432e-13	2.83549e-07	0	0	0	0.000999001	0.00186936
pf06624	Ribosome associated membrane protein RAMP4	This family consists of several ribosome associated membrane protein RAMP4 (or SERP1) sequences. Stabilisation of membrane proteins in response to stress involves the concerted action of a rescue unit in the ER membrane comprised of SERP1/RAMP4, other components of the translocon, and molecular chaperones in the ER [1].	2.73708e-06	1.15783e-11	1.20304e-06	0	0	0	0.000999001	0.00186936
pf04756	OST3 / OST6 family	The proteins in this family are part of a complex of eight ER proteins that transfers core oligosaccharide from dolichol carrier to Asn-X-Ser/Thr motifs [1]. This family includes both OST3 and OST6, each of which contains four predicted transmembrane helices. Disruption of OST3 and OST6 leads to a defect in the assembly of the complex. Hence, the function of these genes seems to be essential for …	7.03585e-06	1.2065e-11	1.22806e-06	0	0	0	0.000999001	0.00186936
pf07426	Dynactin subunit p22	This family contains p22, the smallest subunit of dynactin, a complex that binds to cytoplasmic dynein and is a required activator for cytoplasmic dynein-mediated vesicular transport. Dynactin localises to the cleavage furrow and to the midbodies of dividing cells, suggesting that it may function in cytokinesis [1]. Family members are approximately 170 residues long.	2.24337e-06	2.40961e-12	5.48818e-07	0	0	0	0.000999001	0.00186936
pf09756	DDRGK domain	This is a family of proteins of approximately 300 residues, found in plants and vertebrates. They contain a highly conserved DDRGK motif.	6.97856e-06	1.80392e-11	1.50163e-06	0	0	0	0.000999001	0.00186936
pf05064	Nsp1-like C-terminal region	This family probably forms a coiled-coil [2]. This important region of Nsp1 is involved in binding Nup82 [2].	4.40133e-07	8.83116e-14	1.05066e-07	0	0	0	0.000999001	0.00186936
pf04495	GRASP55/65 PDZ-like domain	GRASP55 (Golgi re-assembly stacking protein of 55 kDa) and GRASP65 (a 65 kDa) protein are highly homologous. GRASP55 is a component of the Golgi stacking machinery. GRASP65, an N-ethylmaleimide- sensitive membrane protein required for the stacking of Golgi cisternae in a cell-free system [1]. This region appears to be related to the PDZ domain.	7.17162e-06	1.10727e-11	1.17647e-06	0	0	0	0.000999001	0.00186936
pf13843	Transposase IS4	NULL	8.02204e-06	2.5735e-11	1.79356e-06	0	0	0	0.000999001	0.00186936
pf09810	Exonuclease V - a 5' deoxyribonuclease	Exonuclease V is a monomeric 5' deoxyribonuclease that is localised in the nucleus. It degrades single-stranded, but not double-stranded, DNA from the 5'-end, and the products are dinucleotides, except the 3'-terminal tri- and tetranucleotides, which are not degraded. The initial hydrolytic cut of exonuclease V on the dephosphorylated substrate produces a mixture of dinucleoside monophosphates an…	2.32734e-07	6.54166e-14	9.04272e-08	0	0	0	0.000999001	0.00186936
pf03345	Oligosaccharyltransferase 48 kDa subunit beta	Members of this family are involved in asparagine-linked protein glycosylation. In particular, dolichyl-diphosphooligosaccharide-protein glycosyltransferase (DDOST), also known as oligosaccharyltransferase EC:2.4.1.119, transfers the high-mannose sugar GlcNAc(2)-Man(9)-Glc(3) from a dolichol-linked donor to an asparagine acceptor in a consensus Asn-X-Ser/Thr motif. In most eukaryotes, the DDOST c…	1.37738e-05	1.10562e-10	3.71757e-06	0	0	0	0.000999001	0.00186936
pf10258	PHAX RNA-binding domain	RNA_GG_bind is the highly conserved U3 snoRNA-binding domain of PHAX (phosphorylated adaptor for RNA export) whose function is to transport U3 snoRNA from the nucleus after transcription [1]. It is characterised by having two pairs of adjacent glycines, as GGx12GG.	3.6727e-06	7.19581e-12	9.48407e-07	0	0	0	0.000999001	0.00186936
pf14643	Domain of unknown function (DUF4455)	This domain family is found in bacteria and eukaryotes, and is approximately 480 amino acids in length. There are two completely conserved residues (W and P) that may be functionally important.	6.18112e-06	1.37407e-11	1.31057e-06	0	0	0	0.000999001	0.00186936
pf00622	SPRY domain	SPRY Domain is named from SPla and the RYanodine Receptor. Domain of unknown function. Distant homologues are domains in butyrophilin/marenostrin/pyrin homologues.	7.71983e-05	2.82045e-09	1.87765e-05	0	0	0	0.000999001	0.00186936
pf10320	Serpentine type 7TM GPCR chemoreceptor Srsx	Chemoreception is mediated in Caenorhabditis elegans by members of the seven-transmembrane G-protein-coupled receptor class (7TM GPCRs) of proteins which are of the serpentine type [1]. Srsx is a solo family amongst the superfamilies of chemoreceptors. Chemoperception is one of the central senses of soil nematodes like C. elegans which are otherwise 'blind' and 'deaf' [2].	2.77291e-07	3.74563e-14	6.84254e-08	0	0	0	0.000999001	0.00186936
pf08302	Fungal tRNA ligase phosphodiesterase domain	This domain is found in fungal tRNA ligases and has cyclic phosphodiesterase activity [1]. tRNA ligases are enzymes required for the splicing of precursor tRNA molecules containing introns.	1.52739e-06	1.93696e-12	4.92057e-07	0	0	0	0.000999001	0.00186936
pf06462	Propeller	Probable beta-propeller.	1.19765e-06	3.48926e-13	2.08844e-07	0	0	0	0.000999001	0.00186936
pf14652	Domain of unknown function (DUF4457)	This family of proteins is found in eukaryotes. It is found repeated several times in the vertebrate KIAA0556 proteins.	1.84976e-05	1.02718e-10	3.58326e-06	0	0	0	0.000999001	0.00186936
pf06730	FAM92 protein	This family of proteins has a role in embryogenesis. During embryogenesis it is essential for ectoderm and axial mesoderm development [1]. It may regulate cell proliferation and apoptosis [2].	5.28597e-06	1.30059e-11	1.27504e-06	0	0	0	0.000999001	0.00186936
pf08221	RNA polymerase III subunit RPC82 helix-turn-helix domain	This family consists of several DNA-directed RNA polymerase III polypeptides which are related to the Saccharomyces cerevisiae RPC82 protein. RNA polymerase C (III) promotes the transcription of tRNA and 5S RNA genes. In Saccharomyces cerevisiae, the enzyme is composed of 15 subunits, ranging from 160 to about 10 kDa [1]. This region is a probably DNA-binding helix-turn-helix.	2.96794e-06	1.92085e-12	4.90006e-07	0	0	0	0.000999001	0.00186936
pf02799	Myristoyl-CoA:protein N-myristoyltransferase, C-terminal domain	The N and C-terminal domains of NMT are structurally similar, each adopting an acyl-CoA N-acyltransferase-like fold.	1.53754e-05	8.69284e-11	3.29637e-06	0	0	0	0.000999001	0.00186936
pf09192	Actin-fragmin kinase, catalytic	Members of this family assume a secondary structure consisting of eight beta strands and 11 alpha-helices, organised in two lobes. They are predominantly found in actin-fragmin kinase, where they act as a catalytic domain that mediates the phosphorylation of actin [1].	2.47546e-06	2.57637e-12	5.67492e-07	0	0	0	0.000999001	0.00186936
pf02893	GRAM domain	The GRAM domain is found in in glucosyltransferases, myotubularins and other putative membrane-associated proteins. Note the alignment is lacking the last two beta strands and alpha helix.	5.07809e-06	9.35788e-12	1.08154e-06	0	0	0	0.000999001	0.00186936
pf08170	POPLD (NUC188) domain	This domain is found in POP1-like nucleolar proteins [1].	1.42304e-06	8.63588e-13	3.28555e-07	0	0	0	0.000999001	0.00186936
pf15240	Proline-rich	This family includes several eukaryotic proline-rich proteins.	3.58302e-07	1.02922e-13	1.13425e-07	0	0	0	0.000999001	0.00186936
pf10601	LITAF-like zinc ribbon domain	Members of this family display a conserved zinc ribbon structure [1] with the motif C-XX-C- separated from the more C-terminal HX-C(P)X-C-X4-G-R motif by a variable region of usually 25-30 (hydrophobic) residues. Although it belongs to one of the zinc finger's fold groups (zinc ribbon), this particular domain was first identified in LPS-induced tumour necrosis alpha factor (LITAF) which is produc…	4.82713e-05	8.87463e-10	1.05325e-05	0	0	0	0.000999001	0.00186936
pf07054	Pericardin like repeat	This family consists of several repeated sequences of around 34 residues in length. This repeat is found in multiple copies in the Drosophila pericardin and other extracellular matrix proteins.	1.35757e-06	9.10389e-13	3.37341e-07	0	0	0	0.000999001	0.00186936
pf10237	Probable N6-adenine methyltransferase	This is a protein of approximately 200 residues which is conserved from plants to humans [1]. It contains a highly conserved QFW motif close to the N-terminus and a DPPF motif in the centre. The DPPF motif is characteristic of N-6 adenine-specific DNA methylases, and this family is found in eukaryotes [2].	8.61129e-06	4.37205e-11	2.33775e-06	0	0	0	0.000999001	0.00186936
pf01576	Myosin tail	The myosin molecule is a multi-subunit complex made up of two heavy chains and four light chains it is a fundamental contractile protein found in all eukaryote cell types [1]. This family consists of the coiled-coil myosin heavy chain tail region. The coiled-coil is composed of the tail from two molecules of myosin. These can then assemble into the macromolecular thick filament [1]. The coiled-co…	3.12814e-07	8.07423e-14	1.00463e-07	0	0	0	0.000999001	0.00186936
pf03078	ATHILA ORF-1 family	ATHILA is a group of Arabidopsis thaliana retrotransposons [1] belonging to the Ty3/gypsy family of the long terminal repeat (LTR) class of eukaryotic retrotransposons[2,3]. The central region of ATHILA retrotransposons contains two or three open reading frames (ORFs). This family represents the ORF1 product. The function of ORF1 is unknown.	1.50977e-06	1.73026e-12	4.65062e-07	0	0	0	0.000999001	0.00186936
pf06705	SF-assemblin/beta giardin	This family consists of several eukaryotic SF-assemblin and related beta giardin proteins. During mitosis the SF-assemblin-based cytoskeleton is reorganised; it divides in prophase and is reduced to two dot-like structures at each spindle pole in metaphase. During anaphase, the two dots present at each pole are connected again. In telophase there is an asymmetrical outgrowth of new fibres. It has…	2.00263e-05	1.79595e-10	4.73808e-06	0	0	0	0.000999001	0.00186936
pf01357	Pollen allergen	This family contains allergens lol PI, PII and PIII from Lolium perenne.	2.32025e-06	9.07303e-12	1.06495e-06	0	0	0	0.000999001	0.00186936
pf05282	AAR2 protein	This family consists of several eukaryotic AAR2-like proteins. The yeast protein AAR2 is involved in splicing pre-mRNA of the a1 cistron and other genes that are important for cell growth [1].	1.99166e-06	2.08759e-12	5.10832e-07	0	0	0	0.000999001	0.00186936
pf12738	twin BRCT domain	This is a BRCT domain that appears in duplicate in most member sequences. BRCT domains are peptide- and phosphopeptide-binding modules. BRCT domains are present in a number of proteins involved in DNA checkpoint controls and DNA repair [1,2].	3.95911e-07	9.59521e-14	1.09517e-07	0	0	0	0.000999001	0.00186936
pf02338	OTU-like cysteine protease	This family is comprised of a group of predicted cysteine proteases, homologous to the Ovarian Tumour (OTU) gene in Drosophila. Members include proteins from eukaryotes, viruses and pathogenic bacterium. The conserved cysteine and histidine, and possibly the aspartate, represent the catalytic residues in this putative group of proteases.	2.87721e-05	2.33554e-10	5.40317e-06	0	0	0	0.000999001	0.00186936
pf01369	Sec7 domain	The Sec7 domain is a guanine-nucleotide-exchange-factor (GEF) for the Pfam:PF00025 family [2].	3.16304e-05	3.89149e-10	6.9745e-06	0	0	0	0.000999001	0.00186936
pf14772	Sperm tail	NYD-SP28 is expressed in a development-dependent manner, localised in spermatogenic cell cytoplams and human spermatozoa tail. It is post-translationally modified during sperm capacitation and ultimately contributes to the success of fertilisation [1].	8.29018e-06	2.58864e-11	1.79883e-06	0	0	0	0.000999001	0.00186936
pf14529	Endonuclease-reverse transcriptase	This domain represents the endonuclease region of retrotransposons from a range of bacteria, archaea and eukaryotes. These are enzymes largely from class EC:2.7.7.49.	4.60603e-05	8.86827e-10	1.05287e-05	0	0	0	0.000999001	0.00186936
pf11331	Probable zinc-ribbon domain	This eukaryotic family of proteins has no known function.	1.88031e-07	9.85482e-15	3.50978e-08	0	0	0	0.000999001	0.00186936
pf05891	AdoMet dependent proline di-methyltransferase	This protein is expressed in the tail neuron PVT and in uterine cells in C. elegans [worm-base]. In Saccharomyces cerevisiae this is AdoMet dependent proline di-methyltransferase. This enzyme catalyses the di-methylation of ribosomal proteins Rpl12 and Rps25 at N-terminal proline residues. The methyltransferases described here specifically recognise the N-terminal X-Pro-Lys sequence motif, and th…	3.58545e-06	3.59731e-12	6.7057e-07	0	0	0	0.000999001	0.00186936
pf06221	Putative zinc finger motif, C2HC5-type	This zinc finger appears to be common in activating signal cointegrator 1/thyroid receptor interacting protein 4.	2.23083e-06	3.11045e-12	6.23543e-07	0	0	0	0.000999001	0.00186936
pf00235	Profilin	NULL	3.67186e-05	6.81995e-10	9.23306e-06	0	0	0	0.000999001	0.00186936
pf01652	Eukaryotic initiation factor 4E	NULL	9.29769e-05	2.84252e-09	1.88498e-05	0	0	0	0.000999001	0.00186936
pf11559	Afadin- and alpha -actinin-Binding	This family is found in mammals where it is localised at cell-cell adherens junctions [1], and in Sch. pombe and other fungi where it anchors spindle-pole bodies to spindle microtubules [2]. It is a coiled-coil structure, and in pombe, it is required for anchoring the minus end of spindle microtubules to the centrosome equivalent, the spindle-pole body. The name ADIP derives from the family being…	3.09829e-06	3.82669e-12	6.91619e-07	0	0	0	0.000999001	0.00186936
pf00143	Interferon alpha/beta domain	NULL	7.74395e-08	5.94987e-15	2.72715e-08	0	0	0	0.000999001	0.00186936
pf04548	AIG1 family	Arabidopsis protein AIG1 appears to be involved in plant resistance to bacteria.	4.09732e-05	4.28897e-10	7.32203e-06	0	0	0	0.000999001	0.00186936
pf00047	Immunoglobulin domain	Members of the immunoglobulin superfamily are found in hundreds of proteins of different functions. Examples include antibodies, the giant muscle kinase titin and receptor tyrosine kinases. Immunoglobulin-like domains may be involved in protein-protein and protein-ligand interactions.	7.73019e-07	1.26415e-12	3.97515e-07	0	0	0	0.000999001	0.00186936
pf03227	Gamma interferon inducible lysosomal thiol reductase (GILT)	This family includes the two characterised human gamma-interferon-inducible lysosomal thiol reductase (GILT) sequences: Swiss:P13284 [1] and Swiss:Q9UL08 [2]. It also contains several other eukaryotic putative proteins with similarity to GILT [3]. The aligned region contains three conserved cysteine residues. In addition, the two GILT sequences possess a C-X(2)-C motif that is shared by some of t…	5.48621e-06	1.08964e-11	1.16707e-06	0	0	0	0.000999001	0.00186936
pf00443	Ubiquitin carboxyl-terminal hydrolase	NULL	0.000972146	2.75604e-07	0.000185609	0	0	0	0.000999001	0.00186936
pf02099	Josephin	NULL	4.73857e-06	8.39223e-12	1.02422e-06	0	0	0	0.000999001	0.00186936
pf00058	Low-density lipoprotein receptor repeat class B	This domain is also known as the YWTD motif after the most conserved region of the repeat. The YWTD repeat is found in multiple tandem repeats and has been predicted to form a beta-propeller structure [2].	4.1008e-07	4.04843e-13	2.24956e-07	0	0	0	0.000999001	0.00186936
pf08613	Cyclin	This family includes many different cyclin proteins. Members include the G1/S-specific cyclin pas1 [1], and the phosphate system cyclin PHO80/PHO85 [2].	0.000131558	4.92596e-09	2.48142e-05	0	0	0	0.000999001	0.00186936
pf09011	HMG-box domain	This short 71 residue domain is an HMG-box domain. HMG-box domains mediate re-modelling of chromatin-structure. Mammalian HMG-box proteins are of two types: those that are non-sequence-specific DNA-binding proteins with two HMG-box domains and a long highly acidic C-tail; and a diverse group of sequence-specific transcription factor-proteins with either a single HMG-box or up to six copies, and n…	1.51655e-05	1.27255e-10	3.98834e-06	0	0	0	0.000999001	0.00186936
pf10243	Microtubule-binding protein MIP-T3	This protein, which interacts with both microtubules and TRAF3 (tumour necrosis factor receptor-associated factor 3), is conserved from worms to humans. The N-terminal region is the microtubule binding domain and is well-conserved; the C-terminal 100 residues, also well-conserved, constitute the coiled-coil region which binds to TRAF3. The central region of the protein is rich in lysine and gluta…	1.33215e-05	9.98794e-11	3.5334e-06	0	0	0	0.000999001	0.00186936
pf03997	VPS28 protein	NULL	7.96102e-06	3.10276e-11	1.96938e-06	0	0	0	0.000999001	0.00186936
pf07412	Geminin	This family contains the eukaryotic protein geminin (approximately 200 residues long). Geminin inhibits DNA replication by preventing the incorporation of MCM complex into prereplication complex, and is degraded during the mitotic phase of the cell cycle. It has been proposed that geminin inhibits DNA replication during S, G2, and M phases and that geminin destruction at the metaphase-anaphase tr…	4.10881e-07	5.12542e-13	2.53116e-07	0	0	0	0.000999001	0.00186936
pf05348	Proteasome maturation factor UMP1	UMP1 is a short-lived chaperone present in the precursor form of the 20S proteasome and absent in the mature complex. UMP1 is required for the correct assembly and enzymatic activation of the proteasome. UMP1 seems to be degraded by the proteasome upon its formation	5.79081e-06	1.50289e-11	1.37062e-06	0	0	0	0.000999001	0.00186936
pf05216	UNC-50 family	Gmh1p (Swiss:P36125) from S. cerevisiae is located in the Golgi membrane and interacts with ARF exchange factors [1].	4.91157e-06	1.0189e-11	1.12855e-06	0	0	0	0.000999001	0.00186936
pf04576	Zein-binding	This domain binds to zein proteins, Pfam:PF01559 [1]. Zein proteins are seed storage proteins.	2.25377e-07	3.45461e-14	6.57135e-08	0	0	0	0.000999001	0.00186936
pf07500	Transcription factor S-II (TFIIS), central domain	Transcription elongation by RNA polymerase II is regulated by the general elongation factor TFIIS. This factor stimulates RNA polymerase II to transcribe through regions of DNA that promote the formation of stalled ternary complexes. TFIIS is composed of three structural domains, termed I, II, and III. The two C-terminal domains (II and III), this domain and Pfam:PF01096 are required for transcri…	1.35662e-05	7.56771e-11	3.07565e-06	0	0	0	0.000999001	0.00186936
pf15272	Spindle pole body component BBP1, C-terminal	This C-terminal domain of BBP1, a spindle pole body component, carries coiled-coils that are necessary for the localisation of BBP1 to the spindle pole body (SPB) [1]. Although not a membrane protein itself, BBP1 binds to Mps2 as well as to Spc29 and the half-bridge protein Kar1, thus providing a model for how the SPB core is tethered within the nuclear envelope and to the half-bridge [2]	1.1791e-07	8.1195e-15	3.18581e-08	0	0	0	0.000999001	0.00186936
pf00996	GDP dissociation inhibitor	NULL	4.39214e-05	9.69181e-10	1.10067e-05	0	0	0	0.000999001	0.00186936
pf09430	Protein of unknown function (DUF2012)	This is a eukaryotic family of uncharacterised proteins.	3.08469e-06	6.22851e-12	8.82362e-07	0	0	0	0.000999001	0.00186936
pf00307	Calponin homology (CH) domain	The CH domain is found in both cytoskeletal proteins and signal transduction proteins [1]. The CH domain is involved in actin binding in some members of the family. However in calponins there is evidence that the CH domain is not involved in its actin binding activity [4]. Most member proteins have from two to four copies of the CH domain, however some proteins such as calponin and Swiss:P15498 h…	5.3048e-05	8.83756e-10	1.05104e-05	0	0	0	0.000999001	0.00186936
pf05631	Sugar-tranasporters, 12 TM	MFS_5 is a family of sugar-transporters from both prokaryotes and eukaryotes.	4.74794e-06	8.74959e-12	1.0458e-06	0	0	0	0.000999001	0.00186936
pf13920	Zinc finger, C3HC4 type (RING finger)	NULL	9.67133e-05	3.34439e-09	2.04463e-05	0	0	0	0.000999001	0.00186936
pf04912	Dynamitin	Dynamitin is a subunit of the microtubule-dependent motor complex and in implicated in cell adhesion by binding to macrophage-enriched myristoylated alanine-rice C kinase substrate (MacMARCKS) [1].	5.60036e-06	9.58742e-12	1.09473e-06	0	0	0	0.000999001	0.00186936
pf00838	Translationally controlled tumour protein	NULL	1.11535e-05	7.90698e-11	3.14384e-06	0	0	0	0.000999001	0.00186936
pf00026	Eukaryotic aspartyl protease	Aspartyl (acid) proteases include pepsins, cathepsins, and renins. Two-domain structure, probably arising from ancestral duplication. This family does not include the retroviral nor retrotransposon proteases (Pfam:PF00077), which are much smaller and appear to be homologous to a single domain of the eukaryotic asp proteases.	0.000288055	3.63857e-08	6.74405e-05	0	0	0	0.000999001	0.00186936
pf16093	Proteasome assembly chaperone 4	PAC4 or proteasome assembly chaperone 4 protein promotes assembly of the 20S proteasome. It interacts with PSMG3. It associates with alpha subunits of the 20S proteasome [1]. At the very C-terminal is a crucial HbYX or hydrophobic-tyrosine-X sequence motif that, in proteasome activators, opens the 20S proteasome entry pore [2].	8.1907e-07	3.52216e-13	2.09826e-07	0	0	0	0.000999001	0.00186936
pf12717	non-SMC mitotic condensation complex subunit 1	The three non-SMC (structural maintenance of chromosomes) subunits of the mitotic condensation complex are Cnd1-3. The whole complex is essential for viability and the condensing of chromosomes in mitosis.	6.64192e-06	1.35151e-11	1.29976e-06	0	0	0	0.000999001	0.00186936
pf03155	ALG6, ALG8 glycosyltransferase family	N-linked (asparagine-linked) glycosylation of proteins is mediated by a highly conserved pathway in eukaryotes, in which a lipid (dolichol phosphate)-linked oligosaccharide is assembled at the endoplasmic reticulum membrane prior to the transfer of the oligosaccharide moiety to the target asparagine residues. This oligosaccharide is composed of Glc(3)Man(9)GlcNAc(2). The addition of the three glu…	7.91841e-06	2.46232e-11	1.75439e-06	0	0	0	0.000999001	0.00186936
pf09337	His(2)-Cys(2) zinc finger	This domain binds to histone upstream activating sequence (UAS) elements that are found in histone gene promoters [1]. Added to clan to resolve overlaps with PF16721 but neither are classic zf_C2H2 zinc-fingers.	1.09032e-06	6.11296e-13	2.76427e-07	0	0	0	0.000999001	0.00186936
pf07647	SAM domain (Sterile alpha motif)	NULL	2.86717e-05	1.97121e-10	4.96388e-06	0	0	0	0.000999001	0.00186936
pf02214	BTB/POZ domain	In voltage-gated K+ channels this domain is responsible for subfamily-specific assembly of alpha-subunits into functional tetrameric channels [1]. In KCTD1 (Swiss:Q719H9) this domain functions as a transcriptional repressor [2]. It also mediates homomultimerisation of KCTD1 and interaction of KCTD1 with the transcription factor AP-2-alpha [2-3].	2.73812e-05	4.19089e-10	7.23783e-06	0	0	0	0.000999001	0.00186936
pf07534	TLD	This domain is predicted to be an enzyme [1] and is often found associated with Pfam:PF01476. It's structure consists of a beta-sandwich surrounded by two helices and two one-turn helices [2].	0.000627338	1.36799e-07	0.000130766	0	0	0	0.000999001	0.00186936
pf00233	3'5'-cyclic nucleotide phosphodiesterase	NULL	7.27287e-05	1.22755e-09	1.23873e-05	0	0	0	0.000999001	0.00186936
pf12734	Cysteine-rich TM module stress tolerance	The members of this family are short cysteine-rich membrane proteins that most probably dimerise together to form a transmembrane sulfhydryl-lined pore. The CYSTM module is always present at the extreme C-terminus of the protein in which it is present. Furthermore, like the yeast prototypes, the majority of the proteins also possess a proline/glutamine-rich segment upstream of the CYSTM module th…	4.91666e-06	3.66947e-11	2.14169e-06	0	0	0	0.000999001	0.00186936
pf07716	Basic region leucine zipper	NULL	4.13684e-06	1.1477e-11	1.19776e-06	0	0	0	0.000999001	0.00186936
pf16092	Domain of unknown function (DUF4821)	NULL	8.46667e-06	4.66923e-11	2.41589e-06	0	0	0	0.000999001	0.00186936
pf12554	Mitotic-spindle organizing gamma-tubulin ring associated	The name MOZART is derived from letters of 'mitotic-spindle organizing proteins associated with a ring of gamma-tubulin'. This family operates as part of the gamma-tubulin ring complex, gamma-TuRC, one of the complexes necessary for chromosome segregation. This complex is located at centrosomes and mediates the formation of bipolar spindles in mitosis; it consists of six subunits. However, unlike…	2.97502e-06	4.49418e-12	7.49515e-07	0	0	0	0.000999001	0.00186936
pf12877	Domain of unknown function (DUF3827)	This family contains the Swiss:Q9HCM3 protein which has been found to be fused fused to BRAF gene in many cases of pilocytic astrocytomas. The fusion is due mainly to a tandem duplication of 2 Mb at 7q34 [1-2]. Although nothing is known about the function of Swiss:Q9HCM3 protein, the BRAF protein is a well characterised oncoprotein. It is a serine/threonine protein kinase which is implicated in M…	1.48174e-06	1.65113e-12	4.54303e-07	0	0	0	0.000999001	0.00186936
pf04506	Rft protein	NULL	1.77242e-05	1.38047e-10	4.15402e-06	0	0	0	0.000999001	0.00186936
pf14777	Cilia BBSome complex subunit 10	The BBSome (so-named after the association with Bardet-Biedl syndrome) is a complex of 8 subunits that lies at the base of the flagellar microtubule structure. The precise function of the all the individual components in cilia formation is unclear, however they function to promote loading of cargo to the ciliary axoneme [1]. BBIP10 localises to the primary cilium, and is present exclusively in ci…	1.58311e-06	1.33295e-12	4.08189e-07	0	0	0	0.000999001	0.00186936
pf04564	U-box domain	This domain is related to the Ring finger Pfam:PF00097 but lacks the zinc binding residues [1].	2.23404e-05	1.25434e-10	3.95971e-06	0	0	0	0.000999001	0.00186936
pf00097	Zinc finger, C3HC4 type (RING finger)	The C3HC4 type zinc-finger (RING finger) is a cysteine-rich domain of 40 to 60 residues that coordinates two zinc ions, and has the consensus sequence: C-X2-C-X(9-39)-C-X(1-3)-H-X(2-3)-C-X2-C-X(4-48)-C-X2-C where X is any amino acid [1]. Many proteins containing a RING finger play a key role in the ubiquitination pathway [2].	5.19566e-05	1.12456e-09	1.18562e-05	0	0	0	0.000999001	0.00186936
pf08284	Retroviral aspartyl protease	Single domain aspartyl proteases from retroviruses, retrotransposons, and badnaviruses (plant dsDNA viruses). These proteases are generally part of a larger polyprotein; usually pol, more rarely gag. Retroviral proteases appear to be homologous to a single domain of the two-domain eukaryotic aspartyl proteases	3.34912e-06	5.39629e-12	8.21302e-07	0	0	0	0.000999001	0.00186936
pf13874	Nucleoporin complex subunit 54	This is the human Nup54 subunit of the nucleoporin complex, equivalent to Nup57 of yeast. Nup54, Nup58 and Nup62 all have similar affinities for importin-beta. It seems likely that they are the only FG-repeat nucleoporins of the central channel, and as such they would form a zone of equal affinity spanning the central channel. The diffusion of importin-beta import complexes through the central ch…	3.33892e-06	8.81581e-12	1.04975e-06	0	0	0	0.000999001	0.00186936
pf02877	Poly(ADP-ribose) polymerase, regulatory domain	Poly(ADP-ribose) polymerase catalyses the covalent attachment of ADP-ribose units from NAD+ to itself and to a limited number of other DNA binding proteins, which decreases their affinity for DNA. Poly(ADP-ribose) polymerase is a regulatory component induced by DNA damage. The carboxyl-terminal region is the most highly conserved region of the protein. Experiments have shown that a carboxyl 40 kD…	1.23695e-05	5.29516e-11	2.57273e-06	0	0	0	0.000999001	0.00186936
pf13863	Domain of unknown function (DUF4200)	This family is found in eukaryotes. It is a coiled-coil domain of unknwon function.	7.40433e-06	5.35877e-11	2.58814e-06	0	0	0	0.000999001	0.00186936
pf07156	Prenylcysteine lyase	This family contains prenylcysteine lyases (EC:1.8.3.5) that are approximately 500 residues long. Prenylcysteine lyase is a FAD-dependent thioether oxidase that degrades a variety of prenylcysteines, producing free cysteine, an isoprenoid aldehyde and hydrogen peroxide as products of the reaction [1]. It has been noted that this enzyme has considerable homology with ClP55, a 55 kDa protein that i…	2.97044e-07	7.65718e-14	9.78339e-08	0	0	0	0.000999001	0.00186936
pf11527	The ARF-like 2 binding protein BART	BART binds specifically to ARL2.GTP with a high affinity however it does not bind to ARL2.GDP. It is thought that this specific interaction is due to BART being the first identified ARL2-specific effector. The function is not completely characterised [1]. BART is predominantly cytosolic but can also be found to be associated with mitochondria. BART is also involved in binding to the adenine nucle…	2.47297e-05	1.88492e-10	4.85401e-06	0	0	0	0.000999001	0.00186936
pf09451	Autophagy-related protein 27	NULL	1.74042e-06	1.24363e-12	3.94275e-07	0	0	0	0.000999001	0.00186936
pf04438	HIT zinc finger	This presumed zinc finger contains up to 6 cysteine residues that could coordinate zinc. The domain is named after the HIT protein Swiss:P46973. This domain is also found in the Thyroid receptor interacting protein 3 (TRIP-3) Swiss:Q15649 that specifically interact with the ligand binding domain of the thyroid receptor.	7.82601e-06	2.41695e-11	1.73816e-06	0	0	0	0.000999001	0.00186936
pf10152	Predicted coiled-coil domain-containing protein (DUF2360)	This is the conserved 140 amino acid region of a family of proteins conserved from nematodes to humans. One C. elegans member is annotated as a Daf-16-dependent longevity protein 1 but this could not be confirmed. The function is unknown.	1.50199e-05	1.29482e-10	4.02308e-06	0	0	0	0.000999001	0.00186936
pf04189	Gcd10p family	eIF-3 is a multi-subunit complex that stimulates translation initiation in vitro at several different steps. This family corresponds to the gamma subunit if eIF3 [1,2]. The Yeast protein Gcd10p has also been shown to be part of a complex with the methyltransferase Gcd14p that is involved in modifying tRNA [3].	2.10863e-06	2.06107e-12	5.07576e-07	0	0	0	0.000999001	0.00186936
pf03451	HELP motif	The founding member of the EMAP protein family is the 75 kDa Echinoderm Microtubule-Associated Protein, so-named for its abundance in sea urchin, sand dollar and starfish eggs. The Hydrophobic EMAP-Like Protein (HELP) motif was identified initially in the human EMAP-Like Protein 2 (EML2) and subsequently in the entire EMAP Protein family. The HELP motif is approximately 60-70 amino acids in lengt…	2.12638e-05	1.75689e-10	4.68626e-06	0	0	0	0.000999001	0.00186936
pf07106	Tat binding protein 1(TBP-1)-interacting protein (TBPIP)	This family consists of several eukaryotic TBP-1 interacting protein (TBPIP) sequences. TBP-1 has been demonstrated to interact with the human immunodeficiency virus type 1 (HIV-1) viral protein Tat, then modulate the essential replication process of HIV. In addition, TBP-1 has been shown to be a component of the 26S proteasome, a basic multiprotein complex that degrades ubiquitinated proteins in…	2.8627e-06	3.88085e-12	6.96496e-07	0	0	0	0.000999001	0.00186936
pf14931	Intraflagellar transport complex B, subunit 20	IFT20 is subunit 20 of the intraflagellar transport complex B [1]. The intraflagellar transport complex assembles and maintains eukaryotic cilia and flagella. IFT20 is localised to the Golgi complex and is anchored there by the Golgi polypeptide, GMAP210, whereas all other subunits except IFT172 localise to cilia and the peri-basal body or centrosomal region at the base of cilia [1,2,3]. IFT20 ac…	1.55206e-06	6.67342e-13	2.88821e-07	0	0	0	0.000999001	0.00186936
pf09454	Vps23 core domain	ESCRT complexes form the main machinery driving protein sorting from endosomes to lysosomes. The core domain of the Vps23 subunit of the heterotrimeric ESCRT-I complex is a helical hairpin sandwiched in a fan-like formation between two other helical hairpins from Vps28 (Pfam:PF03997) and Vps37. Vps23 gives ESCRT-I complex its stability [1].	2.19399e-05	2.88544e-10	6.00567e-06	0	0	0	0.000999001	0.00186936
pf10699	Male gamete fusion factor	The gene encoding Arabidopsis HAP2 is allelic with GCS1 (Generative cell-specific protein 1). HAP2 is expressed only in the haploid sperm and is required for efficient guidance of the pollen tube to the ovules. In Arabidopsis the protein is a predicted membrane protein with an N-terminal secretion signal, a single transmembrane domain and a C-terminal histidine-rich domain [1]. HAP2-GCS1 is found…	1.18302e-06	8.13393e-13	3.18864e-07	0	0	0	0.000999001	0.00186936
pf10255	RNA polymerase I-associated factor PAF67	RNA polymerase I is a multisubunit enzyme and its transcription competence is dependent on the presence of PAF67 [1]. This family of proteins is conserved from worms to humans.	1.01751e-05	2.61704e-10	5.71953e-06	0	0	0	0.000999001	0.00186936
pf14727	PTHB1 N-terminus	This family includes the N-terminus of PTHB1 protein. This protein forms a part of the BBSome complex, which is required for ciliogenesis [1].	3.62058e-06	3.95929e-12	7.035e-07	0	0	0	0.000999001	0.00186936
pf00505	HMG (high mobility group) box	NULL	6.69368e-05	2.41611e-09	1.73786e-05	0	0	0	0.000999001	0.00186936
pf07707	BTB And C-terminal Kelch	This domain is found associated with Pfam:PF00651 and Pfam:PF01344 [1]. The BACK domain is found juxtaposed to the BTB domain; they are separated by as little as two residues [1]. This family appears to be closely related to the BTB domain (Finn RD, personal observation).	1.09872e-05	3.5619e-11	2.11007e-06	0	0	0	0.000999001	0.00186936
pf05620	Protein of unknown function (DUF788)	This family consists of several eukaryotic proteins of unknown function.	2.38767e-06	1.71896e-12	4.63541e-07	0	0	0	0.000999001	0.00186936
pf05695	Plant protein of unknown function (DUF825)	This family consists of several plant proteins greater than 1000 residues in length. The function of this family is unknown.	1.28889e-05	2.17831e-11	1.65012e-06	0	0	0	0.000999001	0.00186936
pf07727	Reverse transcriptase (RNA-dependent DNA polymerase)	A reverse transcriptase gene is usually indicative of a mobile element such as a retrotransposon or retrovirus. Reverse transcriptases occur in a variety of mobile elements, including retrotransposons, retroviruses, group II introns, bacterial msDNAs, hepadnaviruses, and caulimoviruses. This Pfam entry includes reverse transcriptases not recognised by the Pfam:PF00078 model.	8.48867e-06	3.36287e-11	2.05027e-06	0	0	0	0.000999001	0.00186936
pf11411	DNA ligase IV	DNA ligase IV along with Xrcc4 functions in DNA non-homologous end joining. This process is required to mend double-strand breaks. Upon ligase binding to an Xrcc4 dimer, the helical tails unwind leading to a flat interaction surface [1].	1.84819e-06	1.99549e-12	4.99436e-07	0	0	0	0.000999001	0.00186936
pf00651	BTB/POZ domain	The BTB (for BR-C, ttk and bab) [1] or POZ (for Pox virus and Zinc finger) [2] domain is present near the N-terminus of a fraction of zinc finger (Pfam:PF00096) proteins and in proteins that contain the Pfam:PF01344 motif such as Kelch and a family of pox virus proteins. The BTB/POZ domain mediates homomeric dimerisation and in some instances heteromeric dimerisation [2]. The structure of the dim…	1.2051e-05	5.94066e-11	2.72504e-06	0	0	0	0.000999001	0.00186936
pf10508	Proteasome non-ATPase 26S subunit	The 26S proteasome, a eukaryotic ATP-dependent, dumb-bell shaped, protease complex with a molecular mass of approx 20kDa consists of a central 20S proteasome,functioning as a catalytic machine, and two large V-shaped terminal modules, having possible regulatory roles,composed of multiple subunits of 25- 110 kDa attached to the central portion in opposite orientations. It is responsible for degrad…	1.63015e-06	1.55397e-12	4.40734e-07	0	0	0	0.000999001	0.00186936
pf00179	Ubiquitin-conjugating enzyme	Proteins destined for proteasome-mediated degradation may be ubiquitinated. Ubiquitination follows conjugation of ubiquitin to a conserved cysteine residue of UBC homologues. TSG101 is one of several UBC homologues that lacks this active site cysteine [4, 5].	0.000479126	8.10587e-08	0.00010066	0	0	0	0.000999001	0.00186936
pf03770	Inositol polyphosphate kinase	ArgRIII has has been demonstrated to be an inositol polyphosphate kinase [1].	2.82429e-06	3.28443e-12	6.40745e-07	0	0	0	0.000999001	0.00186936
pf04669	Polysaccharide biosynthesis	This family of proteins plays a role in xylan biosynthesis in plant cell walls. Its precise role in xylan biosynthesis is unknown [1,2]. Its function in other organisms is unknown.	6.71525e-07	2.60062e-13	1.80299e-07	0	0	0	0.000999001	0.00186936
pf10264	Winged helix Storkhead-box1 domain	This is the conserved N-terminal winged helix domain of Storkhead-box1 protein which is likely to be a DNA binding domain. In humans the full-length protein controls polyploidization of extravillus trophoblast and is implicated in pre-eclampsia.	1.04705e-06	2.57566e-12	5.67413e-07	0	0	0	0.000999001	0.00186936
pf02991	Autophagy protein Atg8 ubiquitin like	Light chain 3 is proposed to function primarily as a subunit of microtubule associated proteins 1A and 1B and that its expression may regulate microtubule binding activity [1]. Autophagy is generally known as a process involved in the degradation of bulk cytoplasmic components that are non-specifically sequestered into an autophagosome, where they are sequestered into double-membrane vesicles and…	4.51553e-05	8.4922e-10	1.0303e-05	0	0	0	0.000999001	0.00186936
pf06140	Interferon-induced 6-16 family	NULL	1.79014e-05	3.25252e-10	6.37624e-06	0	0	0	0.000999001	0.00186936
pf13894	C2H2-type zinc finger	This family contains a number of divergent C2H2 type zinc fingers.	3.05278e-05	2.21945e-10	5.26718e-06	0	0	0	0.000999001	0.00186936
pf02259	FAT domain	The FAT domain is named after FRAP, ATM and TRRAP.	1.48044e-05	4.07877e-11	2.25798e-06	0	0	0	0.000999001	0.00186936
pf07699	GCC2 and GCC3	NULL	2.81269e-05	3.20406e-10	6.32857e-06	0	0	0	0.000999001	0.00186936
pf06428	GDP/GTP exchange factor Sec2p	In Saccharomyces cerevisiae, Sec2p is a GDP/GTP exchange factor for Sec4p, which is required for vesicular transport at the post-Golgi stage of yeast secretion [1].	5.10988e-07	1.05293e-13	1.14724e-07	0	0	0	0.000999001	0.00186936
pf12861	Anaphase-promoting complex subunit 11 RING-H2 finger	Apc11 is one of the subunits of the anaphase-promoting complex or cyclosome [1]. The APC subunits are cullin family proteins with ubiquitin ligase activity [2]. Polyubiquitination marks proteins for degradation by the 26S proteasome and is carried out by a cascade of enzymes that includes ubiquitin-activating enzymes (E1s), ubiquitin-conjugating enzymes (E2s), and ubiquitin ligases (E3s). Apc11 a…	4.99695e-06	1.86393e-11	1.5264e-06	0	0	0	0.000999001	0.00186936
pf15007	Centrosomal spindle body, CEP44	CEP44 is a coiled coil domain found localised in the centrosome and spindle poles.	3.05353e-06	3.41777e-12	6.53622e-07	0	0	0	0.000999001	0.00186936
pf13879	KIAA1430 homologue	This is a family of KIAA1430 homologues. The function is not known.	1.32544e-05	5.08428e-11	2.52098e-06	0	0	0	0.000999001	0.00186936
pf06645	Microsomal signal peptidase 12 kDa subunit (SPC12)	This family consists of several microsomal signal peptidase 12 kDa subunit proteins. Translocation of polypeptide chains across the endoplasmic reticulum (ER) membrane is triggered by signal sequences. Subsequently, signal recognition particle interacts with its membrane receptor and the ribosome-bound nascent chain is targeted to the ER where it is transferred into a protein-conducting channel. …	2.90565e-06	3.53761e-12	6.64982e-07	0	0	0	0.000999001	0.00186936
pf05458	Cd27 binding protein (Siva)	Siva binds to the CD27 cytoplasmic tail. It has a DD homology region, a box-B-like ring finger, and a zinc finger-like domain. Overexpression of Siva in various cell lines induces apoptosis, suggesting an important role for Siva in the CD27-transduced apoptotic pathway [1]. Siva-1 binds to and inhibits BCL-X(L)-mediated protection against UV radiation-induced apoptosis. Indeed, the unique amphipa…	1.47767e-06	1.33926e-12	4.09155e-07	0	0	0	0.000999001	0.00186936
pf13923	Zinc finger, C3HC4 type (RING finger)	NULL	7.65369e-05	2.10779e-09	1.62319e-05	0	0	0	0.000999001	0.00186936
pf09794	Transport protein Avl9	Avl9 is a protein involved in exocytic transport from the Golgi. It has been speculated that Avl9 could play a role in deforming membranes for vesicle fission and/or in recruiting cargo [1].	1.70517e-05	5.87873e-11	2.7108e-06	0	0	0	0.000999001	0.00186936
pf13870	Domain of unknown function (DUF4201)	This is a family of coiled-coil proteins from eukaryotes. The function is not known.	1.26698e-05	7.34719e-11	3.03051e-06	0	0	0	0.000999001	0.00186936
pf14644	Domain of unknown function (DUF4456)	This domain family is found in bacteria and eukaryotes, and is approximately 210 amino acids in length. There is a single completely conserved residue E that may be functionally important.	4.82187e-06	1.26679e-11	1.25837e-06	0	0	0	0.000999001	0.00186936
pf09507	DNA polymerase subunit Cdc27	This protein forms the C subunit of DNA polymerase delta. It carries the essential residues for binding to the Pol1 subunit of polymerase alpha, from residues 293-332, which are characterised by the motif D--G--VT, referred to as the DPIM motif. The first 160 residues of the protein form the minimal domain for binding to the B subunit, Cdc1, of polymerase delta, the final 10 C-terminal residues, …	2.2641e-06	3.30618e-12	6.42862e-07	0	0	0	0.000999001	0.00186936
pf04969	CS domain	The CS and CHORD (Pfam:PF04968) are fused into a single polypeptide chain in metazoans but are found in separate proteins in plants; this is thought to be indicative of an interaction between CS and CHORD [1]. It has been suggested that the CS domain is a binding module for HSP90, implying that CS domain-containing proteins are involved in recruiting heat shock proteins to multiprotein assemblies…	3.92431e-05	4.4037e-10	7.41932e-06	0	0	0	0.000999001	0.00186936
pf02966	Mitosis protein DIM1	NULL	1.81046e-06	1.34656e-12	4.10268e-07	0	0	0	0.000999001	0.00186936
pf06087	Tyrosyl-DNA phosphodiesterase	Covalent intermediates between topoisomerase I and DNA can become dead-end complexes that lead to cell death. Tyrosyl-DNA phosphodiesterase can hydrolyse the bond between topoisomerase I and DNA [1].	2.89842e-06	9.29158e-13	3.408e-07	0	0	0	0.000999001	0.00186936
pf05914	RIB43A	This family consists of several RIB43A-like eukaryotic proteins. Ciliary and flagellar microtubules contain a specialised set of protofilaments, termed ribbons, that are composed of tubulin and several associated proteins. RIB43A was first characterised in the unicellular biflagellate, Chlamydomonas reinhardtii although highly related sequences are present in several higher eukaryotes including h…	1.7165e-05	1.13711e-10	3.77012e-06	0	0	0	0.000999001	0.00186936
pf04791	LMBR1-like membrane protein	Members of this family are integral membrane proteins that are around 500 residues in length. LMBR1 is not involved in preaxial polydactyly, as originally thought [1]. Vertebrate members of this family may play a role in limb development [3]. A member of this family has been shown to be a lipocalin membrane receptor [2]	2.90587e-05	3.18514e-10	6.30985e-06	0	0	0	0.000999001	0.00186936
pf13639	Ring finger domain	NULL	0.000308785	3.17236e-08	6.29718e-05	0	0	0	0.000999001	0.00186936
pf06320	GCN5-like protein 1 (GCN5L1)	This family consists of several eukaryotic GCN5-like protein 1 (GCN5L1) sequences. The function of this family is unknown [1,2].	1.47095e-06	9.20622e-13	3.39231e-07	0	0	0	0.000999001	0.00186936
pf05454	Dystroglycan (Dystrophin-associated glycoprotein 1)	Dystroglycan is one of the dystrophin-associated glycoproteins, which is encoded by a 5.5 kb transcript in human. The protein product is cleaved into two non-covalently associated subunits, [alpha] (N-terminal) and [beta] (C-terminal). In skeletal muscle the dystroglycan complex works as a transmembrane linkage between the extracellular matrix and the cytoskeleton. [alpha]-dystroglycan is extrace…	2.04536e-07	7.58079e-14	9.73447e-08	0	0	0	0.000999001	0.00186936
pf09763	Exocyst complex component Sec3	This entry is the conserved middle and C-terminus of the Sec3 protein. Sec3 binds to the C-terminal cytoplasmic domain of GLYT1 (glycine transporter protein 1). Sec3 is the exocyst component that is closest to the plasma membrane docking site and it serves as a spatial landmark in the plasma membrane for incoming secretory vesicles. Sec3 is recruited to the sites of polarised membrane growth thro…	7.0909e-07	4.53977e-13	2.38216e-07	0	0	0	0.000999001	0.00186936
pf03943	TAP C-terminal domain	The vertebrate Tap protein is a member of the NXF family of shuttling transport receptors for nuclear export of mRNA. Tap has a modular structure, and its most C-terminal domain is important for binding to FG repeat-containing nuclear pore proteins (FG-nucleoporins) and is sufficient to mediate nuclear shuttling [1]. The structure of the C-terminal domain is composed of four helices [1]. The stru…	5.7609e-08	1.96352e-15	1.56665e-08	0	0	0	0.000999001	0.00186936
pf00646	F-box domain	This domain is approximately 50 amino acids long, and is usually found in the N-terminal half of a variety of proteins. Two motifs that are commonly found associated with the F-box domain are the leucine rich repeats (LRRs; Pfam:PF00560 and Pfam:PF07723) and the WD repeat (Pfam:PF00400). The F-box domain has a role in mediating protein-protein interactions in a variety of contexts, such as polyub…	7.62522e-06	2.93059e-11	1.91396e-06	0	0	0	0.000999001	0.00186936
pf05577	Serine carboxypeptidase S28	These serine proteases include several eukaryotic enzymes such as lysosomal Pro-X carboxypeptidase, dipeptidyl-peptidase II, and thymus-specific serine peptidase.	9.46686e-07	1.88912e-12	4.85942e-07	0	0	0	0.000999001	0.00186936
pf08163	NUC194 domain	This is domain B in the catalytic subunit of DNA-dependent protein kinases.	1.91298e-06	2.02487e-12	5.031e-07	0	0	0	0.000999001	0.00186936
pf01683	EB module	This domain has no known function. It is found in several C. elegans proteins. The domain contains 8 conserved cysteines that probably form four disulphide bridges. This domain is found associated with kunitz domains Pfam:PF00014.	1.3886e-06	1.42868e-12	4.22593e-07	0	0	0	0.000999001	0.00186936
pf08246	Cathepsin propeptide inhibitor domain (I29)	This domain is found at the N-terminus of some C1 peptidases such as Cathepsin L where it acts as a propeptide. There are also a number of proteins that are composed solely of multiple copies of this domain such as the peptidase inhibitor salarin Swiss:Q70SU8. This family is classified as I29 by MEROPS.	4.91276e-05	7.68522e-10	9.80129e-06	0	0	0	0.000999001	0.00186936
pf10211	Axonemal dynein light chain	Axonemal dynein light chain proteins play a dynamic role in flagellar and cilia motility. Eukaryotic cilia and flagella are complex organelles consisting of a core structure, the axoneme, which is composed of nine microtubule doublets forming a cylinder that surrounds a pair of central singlet microtubules. This ultra-structural arrangement seems to be one of the most stable micro-tubular assembl…	5.69085e-05	1.27671e-09	1.26329e-05	0	0	0	0.000999001	0.00186936
pf03798	TLC domain	NULL	2.35622e-05	2.39946e-10	5.47661e-06	0	0	0	0.000999001	0.00186936
pf06148	COG (conserved oligomeric Golgi) complex component, COG2	The COG complex comprises eight proteins COG1-8. The COG complex plays critical roles in Golgi structure and function [1]. The proposed function of the complex is to mediate the initial physical contact between transport vesicles and their membrane targets. A comparable role in tethering vesicles has been suggested for at least six additional large multisubunit complexes, including the exocyst, a…	9.0882e-07	3.1191e-13	1.97456e-07	0	0	0	0.000999001	0.00186936
pf15305	Intraflagellar transport protein 43	Intraflagellar transport protein 43 (IFT43) is a subunit of the IFT complex A (IFT-A) machinery of primary cilia [1].	3.38439e-06	1.07981e-11	1.16179e-06	0	0	0	0.000999001	0.00186936
pf08626	Transport protein Trs120 or TRAPPC9, TRAPP II complex subunit	This region is found at the N terminal of Saccharomyces cerevisiae Trs120 protein (Swiss:Q04183). Trs120 is a subunit of the multiprotein complex TRAPP (transport particle protein) which functions in ER to Golgi traffic [1]. Trs120 is specific to the larger TRAPP complex, TRAPP II, along with Trs65p and Trs130p(TRAPPC10). It is suggested that Trs120p is required for the stability of the Trs130p s…	4.80235e-06	1.0653e-11	1.15396e-06	0	0	0	0.000999001	0.00186936
pf08016	Polycystin cation channel	This family contains the cation channel region of PKD1 and PKD2 proteins.	9.4341e-06	5.87912e-11	2.71088e-06	0	0	0	0.000999001	0.00186936
pf03164	Trafficking protein Mon1	Members of this family have been called SAND proteins [4] although these proteins do not contain a SAND domain. In Saccharomyces cerevisiae a protein complex of Mon1 and Ccz1 functions with the small GTPase Ypt7 to mediate vesicle trafficking to the vacuole [7]. The Mon1/Ccz1 complex is conserved in eukaryotic evolution and members of this family (previously known as DUF254) are distant homologue…	2.1665e-05	1.66051e-10	4.55592e-06	0	0	0	0.000999001	0.00186936
pf13842	DDE_Tnp_1-like zinc-ribbon	This zinc-ribbon domain is frequently found at the C-terminal of proteins derived from transposable elements.	2.91935e-07	4.95947e-14	7.87358e-08	0	0	0	0.000999001	0.00186936
pf01776	Ribosomal L22e protein family	NULL	1.47606e-05	8.66068e-11	3.29027e-06	0	0	0	0.000999001	0.00186936
pf14753	Domain of unknown function (DUF4475)	This family of proteins is found in eukaryotes. Proteins in this family are typically between 99 and 305 amino acids in length.	1.22068e-05	4.14252e-11	2.27556e-06	0	0	0	0.000999001	0.00186936
pf02109	DAD family	Members of this family are thought to be integral membrane proteins. Some members of this family have been shown to cause apoptosis if mutated [1], these proteins are known as DAD for defender against death. The family also includes the epsilon subunit of the oligosaccharyltransferase that is involved in N-linked glycosylation [2].	6.93957e-06	2.11017e-11	1.6241e-06	0	0	0	0.000999001	0.00186936
pf02886	LBP / BPI / CETP family, C-terminal domain	The N and C terminal domains of the LBP/BPI/CETP family are structurally similar.	1.11783e-05	4.88093e-11	2.47005e-06	0	0	0	0.000999001	0.00186936
pf05758	Ycf1	The chloroplast genomes of most higher plants contain two giant open reading frames designated ycf1 and ycf2. Although the function of Ycf1 is unknown, it is known to be an essential gene [1].	5.60213e-06	5.93699e-12	8.61466e-07	0	0	0	0.000999001	0.00186936
pf13912	C2H2-type zinc finger	NULL	1.13262e-05	1.02903e-10	3.58648e-06	0	0	0	0.000999001	0.00186936
pf04689	DNA binding protein S1FA	S1FA is a DNA-binding protein found in plants that specifically recognises the negative promoter element S1F [1].	1.47741e-07	2.38688e-14	5.46223e-08	0	0	0	0.000999001	0.00186936
pf14713	Domain of unknown function (DUF4464)	This family of proteins is found in eukaryotes. Proteins in this family are typically between 224 and 241 amino acids in length. There is a conserved YID sequence motif.	7.20161e-06	1.80869e-11	1.50362e-06	0	0	0	0.000999001	0.00186936
pf00339	Arrestin (or S-antigen), N-terminal domain	Ig-like beta-sandwich fold. Scop reports duplication with C-terminal domain.	2.17327e-05	1.11655e-10	3.73588e-06	0	0	0	0.000999001	0.00186936
pf06422	CDR ABC transporter	Corresponds to a region of the PDR/CDR subgroup of ABC transporters comprising extracellular loop 3, transmembrane segment 6 and linker region.	3.14622e-07	1.77321e-14	4.70799e-08	0	0	0	0.000999001	0.00186936
pf10274	Parkin co-regulated protein	This family of proteins is transcribed anti-sense along the DNA to the Parkin gene product and the two appear to be transcribed under the same promoter. The protein has predicted alpha-helical and beta-sheet domains which suggest its function is in the ubiquitin/proteasome system [1]. Mutations in parkin are the genetic cause of early-onset and autosomal recessive juvenile parkinsonism.	1.61039e-05	8.70362e-11	3.29841e-06	0	0	0	0.000999001	0.00186936
pf03730	Ku70/Ku80 C-terminal arm	The Ku heterodimer (composed of Ku70 Swiss:P12956 and Ku80 Swiss:P13010) contributes to genomic integrity through its ability to bind DNA double-strand breaks and facilitate repair by the non-homologous end-joining pathway. This is the C terminal arm. This alpha helical region embraces the beta-barrel domain Pfam:PF02735 of the opposite subunit [1].	5.5432e-06	2.0062e-11	1.58359e-06	0	0	0	0.000999001	0.00186936
pf10235	Microtubule-associated protein CRIPT	The CRIPT protein is a cytoskeletal protein involved in microtubule production. The C-terminal domain is essential for binding to the PDZ3 domain of the SAP90 protein, one of a super-family of PDZ-containing proteins that play an important role in coupling the membrane ion channels with their signalling partners. SAP90 is concentrated in the post synaptic density of glutamatergic neurons [1].	1.91161e-07	4.18354e-14	7.23148e-08	0	0	0	0.000999001	0.00186936
pf08996	DNA Polymerase alpha zinc finger	The DNA Polymerase alpha zinc finger domain adopts an alpha-helix-like structure, followed by three turns, all of which involve proline. The resulting motif is a helix-turn-helix motif, in contrast to other zinc finger domains, which show anti-parallel sheet and helix conformation. Zinc binding occurs due to the presence of four cysteine residues positioned to bind the metal centre in a tetrahedr…	4.1183e-06	6.74934e-12	9.18513e-07	0	0	0	0.000999001	0.00186936
pf00397	WW domain	The WW domain is a protein module with two highly conserved tryptophans that binds proline-rich peptide motifs in vitro.	3.11805e-06	6.53159e-12	9.03575e-07	0	0	0	0.000999001	0.00186936
pf12816	Golgi CORVET complex core vacuolar protein 8	Vps8 is one of the Golgi complex components necessary for vacuolar sorting [1]. Eukaryotic cells contain a highly dynamic endo-membrane system, in which individual organelles keep their identity despite continuous vesicle generation and fusion. Vesicles that bud from a donor membrane are targeted and delivered to each individual organelle, where they release their cargo after fusion with the acce…	2.74971e-05	2.92202e-10	6.04361e-06	0	0	0	0.000999001	0.00186936
pf12756	C2H2 type zinc-finger (2 copies)	This family contains two copies of a C2H2-like zinc finger domain.	3.45868e-06	4.69952e-12	7.66446e-07	0	0	0	0.000999001	0.00186936
pf01602	Adaptin N terminal region	This family consists of the N terminal region of various alpha, beta and gamma subunits of the AP-1, AP-2 and AP-3 adaptor protein complexes. The adaptor protein (AP) complexes are involved in the formation of clathrin-coated pits and vesicles [1]. The N-terminal region of the various adaptor proteins (APs) is constant by comparison to the C-terminal which is variable within members of the AP-2 f…	6.47069e-05	1.13899e-09	1.19321e-05	0	0	0	0.000999001	0.00186936
pf14634	zinc-RING finger domain	NULL	1.28014e-05	3.90569e-11	2.20955e-06	0	0	0	0.000999001	0.00186936
pf09439	Signal recognition particle receptor beta subunit	The beta subunit of the signal recognition particle receptor (SRP) is a transmembrane GTPase which anchors the alpha subunit to the endoplasmic reticulum membrane [1].	4.14864e-06	5.98119e-12	8.64667e-07	0	0	0	0.000999001	0.00186936
pf00191	Annexin	This family of annexins also includes giardin that has been shown to function as an annexin [1].	0.000185975	1.06635e-08	3.65093e-05	0	0	0	0.000999001	0.00186936
pf14886	FAM183A and FAM183B related	The function of this family of metazoan sequences is not known.	6.99229e-06	1.99455e-11	1.57898e-06	0	0	0	0.000999001	0.00186936
pf14746	WASH complex subunit 7, C-terminal	This family is the conserved C-terminal region of proteins that form subunit 7 of the WASH complex [1]. In species such as Drosophila this protein is the only component of the 'complex'. This complex is a nucleation promoting factor necessary for the activation of Arp2/3 that nucleates and organises actin filaments by associating with a pre-existing filament to induce the assembly of a branching …	4.47587e-06	6.668e-12	9.12962e-07	0	0	0	0.000999001	0.00186936
pf12612	Tubulin folding cofactor D C terminal	This domain family is found in eukaryotes, and is typically between 182 and 199 amino acids in length. The family is found in association with Pfam:PF02985. There is a single completely conserved residue R that may be functionally important. Tubulin folding cofactor D does not co-polymerise with microtubules either in vivo or in vitro, but instead modulates microtubule dynamics by sequestering be…	2.56769e-06	5.2529e-12	8.10316e-07	0	0	0	0.000999001	0.00186936
pf11952	XRN-Two Binding Domain, XTBD	XTBD is a family of eukaryotic proteins that act as an XRN2-binding module. XRN2 is an essential exoribonuclease in eukaryotes that processes and degrades a number of different substrates. XTBD is found on a number of different proteins to link them to XRN, such as PAXT-1 [1].	1.06263e-06	5.61261e-13	2.64873e-07	0	0	0	0.000999001	0.00186936
pf09802	Preprotein translocase subunit Sec66	Members of this family of proteins are a component of the heterotetrameric Sec62/63 complex composed of SEC62, SEC63, SEC66 and SEC72. The Sec62/63 complex associates with the Sec61 complex to form the Sec complex. Sec 66 is involved in SRP-independent post-translational translocation across the endoplasmic reticulum and functions together with the Sec61 complex and KAR2 in a channel-forming tran…	6.14089e-07	4.17553e-13	2.2846e-07	0	0	0	0.000999001	0.00186936
pf04136	Sec34-like family	Sec34 and Sec35 form a sub-complex, in a seven protein complex that includes Dor1 (Pfam:PF04124). This complex is thought to be important for tethering vesicles to the Golgi [1].	2.00893e-06	2.26604e-12	5.32217e-07	0	0	0	0.000999001	0.00186936
pf01753	MYND finger	NULL	5.06106e-06	6.47313e-12	8.99523e-07	0	0	0	0.000999001	0.00186936
pf03493	Calcium-activated BK potassium channel alpha subunit	NULL	2.44156e-05	1.78591e-10	4.72482e-06	0	0	0	0.000999001	0.00186936
pf09799	Predicted membrane protein	This is a 100 amino acid region of a family of proteins conserved from nematodes to humans. It is predicted to be a transmembrane region but its function is not known.	1.33908e-05	1.06909e-10	3.65563e-06	0	0	0	0.000999001	0.00186936
pf14624	VWA / Hh protein intein-like	VWA-Hint proteins carry this conserved domain of around 300 residues, now named the Vwaint domain. Such proteins do not seem to have a signal peptide for secretion. Generally, this domain lies between the N-terminal VWA domain and the more C-terminal 'Vint'-type Hint domain. The exact function of this domain is not known.	4.3968e-06	6.49126e-12	9.00782e-07	0	0	0	0.000999001	0.00186936
pf07189	Splicing factor 3B subunit 10 (SF3b10)	This family consists of several eukaryotic splicing factor 3B subunit 10 (SF3b10) proteins. SF3b10 is a 10 kDa subunit of the splicing factor SF3b. SF3b associates with the splicing factor SF3a and a 12S RNA unit to form the U2 small nuclear ribonucleoproteins complex. SF3b10 and SF3b14b are also thought to facilitate the interaction of U2 with the branch site [1].	1.2741e-06	8.21919e-13	3.20531e-07	0	0	0	0.000999001	0.00186936
pf14608	RNA-binding, Nab2-type zinc finger	This is an unusual zinc-finger family, and is represented by fingers 5-7 of Nab2. Nab2 ZnF5-7 are zinc-fingers of the type C-x8-C-x5-C-x3-H. Nab2 ZnFs function in the generation of export-competent mRNPs. Mab2 is a conserved polyadenosine-RNA-binding Zn finger protein required for both mRNA export and polyadenylation regulation and becomes attached to the mRNP after splicing and during or immedia…	6.80862e-06	5.36065e-11	2.58859e-06	0	0	0	0.000999001	0.00186936
pf07289	Protein of unknown function (DUF1448)	This family consists of several eukaryotic proteins of around 375 residues in length. The function of this family is unknown. It appears that this family includes a divergent GRAM domain.	2.6832e-06	2.92019e-12	6.04172e-07	0	0	0	0.000999001	0.00186936
pf14728	PTHB1 C-terminus	This family includes the C-terminus of PTHB1 protein. This protein forms a part of the BBSome complex, which is required for ciliogenesis [1].	3.15682e-06	2.72675e-12	5.83819e-07	0	0	0	0.000999001	0.00186936
pf00620	RhoGAP domain	GTPase activator proteins towards Rho/Rac/Cdc42-like small GTPases.	1.1535e-07	4.51129e-15	2.37468e-08	0	0	0	0.000999001	0.00186936
pf06027	Solute carrier family 35	This is a family of putative solute carrier proteins from eukaryotes.	3.31846e-06	1.7572e-12	4.68668e-07	0	0	0	0.000999001	0.00186936
pf05903	PPPDE putative peptidase domain	The PPPDE superfamily (after Permuted Papain fold Peptidases of DsRNA viruses and Eukaryotes), consists of predicted thiol peptidases with a circularly permuted papain-like fold. The inference of the likely DUB function of the PPPDE superfamily proteins is based on the fusions of the catalytic domain to Ub-binding PUG (PUB)/UBA domains and a novel alpha-helical Ub-associated domain (the PUL domai…	1.24301e-05	5.69497e-11	2.66809e-06	0	0	0	0.000999001	0.00186936
pf09409	PUB domain	The PUB (also known as PUG) domain is found in peptide N-glycanase where it functions as a AAA ATPase binding domain [1]. This domain is also found on other proteins linked to the ubiquitin-proteasome system.	2.09802e-05	1.65629e-10	4.55013e-06	0	0	0	0.000999001	0.00186936
pf08190	pre-RNA processing PIH1/Nop17	This domain is involved in pre-rRNA processing [1]. It has has been shown to be required either for nucleolar retention or correct assembly of the box C/D snoRNP in Saccharomyces cerevisiae [1]. The C-terminal region of this family has similarity to the CS domain Pfam:PF04969.	1.19648e-05	6.94559e-11	2.94652e-06	0	0	0	0.000999001	0.00186936
pf05879	Root hair defective 3 GTP-binding protein (RHD3)	This family consists of several eukaryotic root hair defective 3 like GTP-binding proteins. It has been speculated that the RHD3 protein is a member of a novel class of GTP-binding proteins that is widespread in eukaryotes and required for regulated cell enlargement [1]. The family also contains the homologous yeast synthetic enhancement of YOP1 (SEY1) protein which is involved in membrane traffi…	1.42247e-05	6.06248e-11	2.75284e-06	0	0	0	0.000999001	0.00186936
pf01105	emp24/gp25L/p24 family/GOLD	Members of this family are implicated in bringing cargo forward from the ER and binding to coat proteins by their cytoplasmic domains. This domain corresponds closely to the beta-strand rich GOLD domain described in [2]. The GOLD domain is always found combined with lipid- or membrane-association domains [2].	7.33786e-05	1.82726e-09	1.51132e-05	0	0	0	0.000999001	0.00186936
pf00096	Zinc finger, C2H2 type	The C2H2 zinc finger is the classical zinc finger domain. The two conserved cysteines and histidines co-ordinate a zinc ion. The following pattern describes the zinc finger. #-X-C-X(1-5)-C-X3-#-X5-#-X2-H-X(3-6)-[H/C] Where X can be any amino acid, and numbers in brackets indicate the number of residues. The positions marked # are those that are important for the stable fold of the zinc finger. Th…	2.18337e-05	1.22803e-10	3.91795e-06	0	0	0	0.000999001	0.00186936
pf16121	40S ribosomal protein S4 C-terminus	This domain is found at the C-terminus of 40S ribosomal protein S4.	1.62446e-05	1.00252e-10	3.53999e-06	0	0	0	0.000999001	0.00186936
pf14745	WASH complex subunit 7, N-terminal	This family is the conserved N-terminal region of proteins that form subunit 7 of the WASH complex [1]. In species such as Drosophila this protein is the only component of the 'complex'. This complex is a nucleation promoting factor necessary for the activation of Arp2/3 that nucleates and organises actin filaments by associating with a pre-existing filament to induce the assembly of a branching …	5.41706e-06	8.18572e-12	1.01154e-06	0	0	0	0.000999001	0.00186936
pf12309	KIF-1 binding protein C terminal	This family of proteins is found in bacteria and eukaryotes. Proteins in this family are typically between 365 and 621 amino acids in length. There is a conserved LLP sequence motif. KBP is a binding partner for KIF1Balpha that is a regulator of its transport function and thus represents a type of kinesin interacting protein.	5.09196e-06	8.62408e-12	1.03827e-06	0	0	0	0.000999001	0.00186936
pf01581	FMRFamide related peptide family	The neuroactive peptide Phe-Met-Arg-Phe-NH2 (FMRF-amide) has a variety of effects on both mammalian and invertebrate tissues [1].	4.85383e-07	7.69833e-13	3.10208e-07	0	0	0	0.000999001	0.00186936
pf10602	26S proteasome subunit RPN7	RPN7 (known as the non ATPase regulatory subunit 6 in higher eukaryotes) is one of the lid subunits of the 26S proteasome and has been shown in Saccharomyces cerevisiae to be required for structural integrity [1]. The 26S proteasome is is involved in the ATP-dependent degradation of ubiquitinated proteins.	5.34209e-06	8.61383e-12	1.03766e-06	0	0	0	0.000999001	0.00186936
pf14744	WASH complex subunit 7	This family is the central, conserved region of proteins that form subunit 7 of the WASH complex [1]. In species such as Drosophila this protein is the only component of the 'complex'. This complex is a nucleation promoting factor necessary for the activation of Arp2/3 that nucleates and organises actin filaments by associating with a pre-existing filament to induce the assembly of a branching fi…	5.23726e-06	9.5322e-12	1.09157e-06	0	0	0	0.000999001	0.00186936
pf09743	Uncharacterized conserved protein (DUF2042)	This entry is the conserved N-terminal 300 residues of a group of proteins found from protozoa to Humans. The function is unknown.	3.16386e-06	1.13561e-11	1.19143e-06	0	0	0	0.000999001	0.00186936
pf04719	hTAFII28-like protein conserved region	The general transcription factor, TFIID, consists of the TATA-binding protein (TBP) associated with a series of TBP-associated factors (TAFs) that together participate in the assembly of the transcription preinitiation complex. The conserved region is found at the C-terminal of most member proteins. The crystal structure of hTAFII28 with hTAFII18 shows that this region is involved in the binding …	2.29508e-06	3.08069e-12	6.20553e-07	0	0	0	0.000999001	0.00186936
pf02089	Palmitoyl protein thioesterase	NULL	9.38038e-06	2.94267e-11	1.9179e-06	0	0	0	0.000999001	0.00186936
pf05008	Vesicle transport v-SNARE protein N-terminus	V-SNARE proteins are required for protein traffic between eukaryotic organelles. The v-SNAREs on transport vesicles interact with t-SNAREs on target membranes in order to facilitate this [1]. This domain is the N-terminal half of the V-Snare proteins.	8.48337e-06	4.77834e-11	2.44396e-06	0	0	0	0.000999001	0.00186936
pf06331	Transcription factor TFIIH complex subunit Tfb5	This family is a component of the general transcription and DNA repair factor IIH. TFB5 has been shown to be required for efficient recruitment of TFIIH to a promoter [3].	1.46639e-06	5.18375e-12	8.04965e-07	0	0	0	0.000999001	0.00186936
pf11543	Nuclear pore localisation protein NPL4	Npl4 is part of the heterodimer UN along with Ufd1 which is involved in the recruitment of p97, an AAA ATPase, for tasks involving the ubiquitin pathway. Npl4 has a ubiquitin-like domain which has within its structure a beta-grasp fold with a helical insert [1].	6.43765e-06	1.7108e-11	1.46236e-06	0	0	0	0.000999001	0.00186936
pf05783	Dynein light intermediate chain (DLIC)	This family consists of several eukaryotic dynein light intermediate chain proteins. The light intermediate chains (LICs) of cytoplasmic dynein consist of multiple isoforms, which undergo post-translational modification to produce a large number of species. DLIC1 is known to be involved in assembly, organisation, and function of centrosomes and mitotic spindles when bound to pericentrin [1,2]. DL…	2.95769e-05	3.05258e-10	6.17715e-06	0	0	0	0.000999001	0.00186936
pf03635	Vacuolar protein sorting-associated protein 35	Vacuolar protein sorting-associated protein (Vps) 35 is one of around 50 proteins involved in protein trafficking. In particular, Vps35 assembles into a retromer complex with at least four other proteins Vps5, Vps17, Vps26 and Vps29. Vps35 contains a central region of weaker sequence similarity, thought to indicate the presence of at least three domains[1].	5.24608e-05	1.0115e-09	1.12445e-05	0	0	0	0.000999001	0.00186936
pf11470	TUG ubiquitin-like domain	TUG is a GLUT4 regulating protein and functions to retain membrane vesicles containing GLUT4 intracellularly. TUG releases the GLUT4 containing vesicles to the cellular exocytic machinery in response to insulin stimulation which allows translocation to the plasma membrane [1]. TUG has an N-terminal ubiquitin-like domain (UBL1) which in similar proteins appears to participate in protein-protein in…	9.88678e-07	1.05188e-12	3.62608e-07	0	0	0	0.000999001	0.00186936
pf12678	RING-H2 zinc finger	There are 8 cysteine/ histidine residues which are proposed to be the conserved residues involved in zinc binding. The protein, of which this domain is the conserved region, participates in diverse functions relevant to chromosome metabolism and cell cycle control [1].	2.72696e-05	3.35317e-10	6.47415e-06	0	0	0	0.000999001	0.00186936
pf03732	Retrotransposon gag protein	Gag or Capsid-like proteins from LTR retrotransposons. There is a central motif QGXXEXXXXXFXXLXXH that is common to Retroviridae gag-proteins, but is poorly conserved [1].	9.65319e-06	5.59902e-11	2.64552e-06	0	0	0	0.000999001	0.00186936
pf01067	Calpain large subunit, domain III	The function of the domain III and I are currently unknown. Domain II is a cysteine protease and domain IV is a calcium binding domain. Calpains are believed to participate in intracellular signaling pathways mediated by calcium ions.	1.2872e-05	7.43966e-11	3.04952e-06	0	0	0	0.000999001	0.00186936
pf08506	Cse1	This domain is present in Cse1 nuclear export receptor proteins. Cse1 mediates the nuclear export of importin alpha. This domain contains HEAT repeats [1].	5.52321e-06	1.03146e-11	1.13548e-06	0	0	0	0.000999001	0.00186936
pf04827	Plant transposon protein	This family contains plant transposases which are putative members of the PIF / Ping-Pong family [1][2].	3.12105e-07	7.63944e-14	9.77205e-08	0	0	0	0.000999001	0.00186936
pf13867	Sin3 binding region of histone deacetylase complex subunit SAP30	This C-terminal domain of the SAP30 proteins appears to be the binding region for Sin3.	1.13178e-05	7.59359e-11	3.08091e-06	0	0	0	0.000999001	0.00186936
pf05648	Peroxisomal biogenesis factor 11 (PEX11)	This family consists of several peroxisomal biogenesis factor 11 (PEX11) proteins from several eukaryotic species. The PEX11 peroxisomal membrane proteins promote peroxisome division in multiple eukaryotes.	1.20427e-06	4.12216e-13	2.26996e-07	0	0	0	0.000999001	0.00186936
pf03849	Transcription factor Tfb2	NULL	1.86741e-06	1.36959e-12	4.13761e-07	0	0	0	0.000999001	0.00186936
pf10333	GPI-Mannosyltransferase II co-activator	Pga1 is found only in yeasts and not in mammals. It localises in the ER as a glycosylated integral membrane protein. It binds to the GPI-mannosyltransferase II subunit of the GPI and it is responsible for the second mannose addition to GPI precursors. The GPI-anchoring complex is a glycolipid that functions as a membrane anchor for many cell-surface proteins [1].	1.32604e-07	6.54933e-15	2.86123e-08	0	0	0	0.000999001	0.00186936
pf01393	Chromo shadow domain	This domain is distantly related to Pfam:PF00385. This domain is always found in association with a chromo domain.	2.53325e-06	1.10867e-11	1.17722e-06	0	0	0	0.000999001	0.00186936
pf09431	Protein of unknown function (DUF2013)	This region is found at the C terminal of a group of cytoskeletal proteins.	6.87136e-06	2.16265e-11	1.64418e-06	0	0	0	0.000999001	0.00186936
pf04258	Signal peptide peptidase	The members of this family are membrane proteins. In some proteins this region is found associated with Pfam:PF02225. This family corresponds with Merops subfamily A22B, the type example of which is signal peptide peptidase. There is a sequence-similarity relationship with Pfam:PF01080.	1.4395e-05	1.15186e-10	3.7945e-06	0	0	0	0.000999001	0.00186936
pf01086	Clathrin light chain	NULL	3.50581e-05	5.38141e-10	8.20168e-06	0	0	0	0.000999001	0.00186936
pf14580	Leucine-rich repeat	NULL	6.42125e-05	1.16217e-09	1.20528e-05	0	0	0	0.000999001	0.00186936
pf12317	Intraflagellar transport complex B protein 46 C terminal	This family of proteins is found in eukaryotes. Proteins in this family are typically between 298 and 416 amino acids in length. IFT46 is a flagellar protein of complex B. Like all IFT proteins, it is required for transport of IFT particles into the flagella.	9.56505e-06	3.20649e-11	2.00203e-06	0	0	0	0.000999001	0.00186936
pf13691	tRNase Z endonuclease	This is family of tRNase Z enzymes, that are closely related structurally to the Lactamase_B family members. tRNase Z is the endonuclease that is involved in tRNA 3'-end maturation through removal of the 3'-trailer sequences from tRNA precursors. The fission yeast Schizosaccharomyces pombe contains two candidate tRNase Zs encoded by two essential genes. The first, Swiss:Q10155, is targeted to the…	1.47826e-06	1.92374e-12	4.90374e-07	0	0	0	0.000999001	0.00186936
pf05871	ESCRT-II complex subunit	This family of conserved eukaryotic proteins are subunits of the endosome associated complex ESCRT-II which recruits transport machinery for protein sorting at the multivesicular body (MVB) [1]. This protein complex transiently associates with the endosomal membrane and thereby initiates the formation of ESCRT-III, a membrane-associated protein complex that functions immediately downstream of ESC…	8.05213e-06	1.99582e-11	1.57948e-06	0	0	0	0.000999001	0.00186936
pf13908	Wnt and FGF inhibitory regulator	Shisa is a transcription factor-type molecule that physically interacts with immature forms of the Wnt receptor Frizzled and the FGF receptor within the endoplasmic reticulum to inhibit their post-translational maturation and trafficking to the cell surface.	8.51829e-07	9.13932e-13	3.37996e-07	0	0	0	0.000999001	0.00186936
pf00387	Phosphatidylinositol-specific phospholipase C, Y domain	This associates with Pfam:PF00388 to form a single structural unit.	1.0032e-05	2.42634e-11	1.74153e-06	0	0	0	0.000999001	0.00186936
pf11722	CCCH zinc finger in TRM13 protein	This domain is found at the N-terminus of TRM13 methyltransferase proteins. It is presumed to be a zinc binding domain.	2.0823e-06	2.85943e-12	5.97854e-07	0	0	0	0.000999001	0.00186936
pf04387	Protein tyrosine phosphatase-like protein, PTPLA	This family includes the mammalian protein tyrosine phosphatase-like protein, PTPLA. A significant variation of PTPLA from other protein tyrosine phosphatases is the presence of proline instead of catalytic arginine at the active site. It is thought that PTPLA proteins have a role in the development, differentiation, and maintenance of a number of tissue types [1].	2.80537e-06	1.79253e-12	4.73356e-07	0	0	0	0.000999001	0.00186936
pf12906	RING-variant domain	NULL	0.00010197	3.2571e-09	2.01777e-05	0	0	0	0.000999001	0.00186936
pf15906	Zinc-finger of nitric oxide synthase-interacting protein	NULL	1.33734e-06	1.42159e-12	4.21543e-07	0	0	0	0.000999001	0.00186936
pf14775	Sperm tail C-terminal domain	NYD-SP28 is expressed in a development-dependent manner, localised in spermatogenic cell cytoplams and human spermatozoa tail. It is post-translationally modified during sperm capacitation and ultimately contributes to the success of fertilisation [1]. This short region is found at the very C-terminus of family members of family NYD-SP28, Pfam:PF14772.	4.96946e-06	7.68921e-12	9.80383e-07	0	0	0	0.000999001	0.00186936
pf05770	Inositol 1, 3, 4-trisphosphate 5/6-kinase	This family consists of several inositol 1, 3, 4-trisphosphate 5/6-kinase proteins. Inositol 1,3,4-trisphosphate is at a branch point in inositol phosphate metabolism. It is dephosphorylated by specific phosphatases to either inositol 3,4-bisphosphate or inositol 1,3-bisphosphate. Alternatively, it is phosphorylated to inositol 1,3,4,6-tetrakisphosphate or inositol 1,3,4,5-tetrakisphosphate by in…	4.75554e-06	7.48527e-12	9.67295e-07	0	0	0	0.000999001	0.00186936
pf16205	Ribosomal_S17 N-terminal	This short N-terminal region is found in a number of higher eukaryotic ribosomal subunit 17 proteins.	1.99154e-05	1.08516e-10	3.68301e-06	0	0	0	0.000999001	0.00186936
pf08683	Microtubule-binding calmodulin-regulated spectrin-associated	This is the C-terminal domain of a family of eumetazoan proteins collectively defined as calmodulin-regulated spectrin-associated, or CAMSAP, proteins. CAMSAP proteins carry an N-terminal region that includes the CH domain, a central region including a predicted coiled-coil and this C-terminal, or CKK, domain - defined as being present in CAMSAP, KIAA1078 and KIAA1543, The C-terminal domain is th…	2.6945e-06	3.07011e-12	6.19487e-07	0	0	0	0.000999001	0.00186936
pf03095	Phosphotyrosyl phosphate activator (PTPA) protein	Phosphotyrosyl phosphatase activator (PTPA) proteins stimulate the phosphotyrosyl phosphatase (PTPase) activity of the dimeric form of protein phosphatase 2A (PP2A). PTPase activity in PP2A (in vitro) is relatively low when compared to the better recognised phosphoserine/ threonine protein phosphorylase activity. The specific biological role of PTPA is unknown, Basal expression of PTPA depends on…	1.24359e-05	6.96927e-11	2.95154e-06	0	0	0	0.000999001	0.00186936
pf00385	Chromo (CHRromatin Organisation MOdifier) domain	NULL	3.70613e-05	4.87131e-10	7.80329e-06	0	0	0	0.000999001	0.00186936
pf08232	Striatin family	Striatin is an intracellular protein which has a caveolin-binding motif, a coiled-coil structure, a calmodulin-binding site, and a WD (Pfam:PF00400) repeat domain [1]. It acts as a scaffold protein [2] and is involved in signalling pathways [1] [3].	2.65691e-06	2.42825e-12	5.50937e-07	0	0	0	0.000999001	0.00186936
pf07491	Protein phosphatase inhibitor	These proteins include Ypi1, (Swiss:P43587), a novel Saccharomyces cerevisiae type 1 protein phosphatase inhibitor [1] and ppp1r11/hcgv (Swiss:O60927), annotated as having protein phosphatase inhibitor activity [2-3].	2.89853e-06	1.97684e-12	4.97096e-07	0	0	0	0.000999001	0.00186936
pf09797	N-acetyltransferase B complex (NatB) non catalytic subunit	This is the non-catalytic subunit of the N-terminal acetyltransferase B complex (NatB). The NatB complex catalyses the acetylation of the amino-terminal methionine residue of all proteins beginning with Met-Asp or Met-Glu and of some proteins beginning with Met-Asn or Met-Met. In Saccharomyces cerevisiae this subunit is called MDM20 and in Schizosaccharomyces pombe it is called Arm1. NatB acetyla…	3.08508e-06	5.00366e-12	7.90859e-07	0	0	0	0.000999001	0.00186936
pf06943	LSD1 zinc finger	This family consists of several plant specific LSD1 zinc finger domains. Arabidopsis lsd1 mutants are hyper-responsive to cell death initiators and fail to limit the extent of cell death. Superoxide is a necessary and sufficient signal for cell death propagation. LSD1 monitors a superoxide-dependent signal and negatively regulates a plant cell death pathway. LSD1 protein contains three zinc finge…	1.84483e-07	5.49691e-14	8.28923e-08	0	0	0	0.000999001	0.00186936
pf14769	Flagellar C1a complex subunit C1a-32	This family represents one small subunit, C1a-32, of the C1a projection (the seventh projection of flagellar) [1]. Numerous studies have indicated that each of the seven projections associated with the central pair of microtubules in flagellar plays a distinct role in regulating eukaryotic ciliary/flagellar motility. The C1a projection is a complex of proteins including PF6, C1a-86, C1a-34, C1a-3…	6.63947e-06	1.64375e-11	1.43342e-06	0	0	0	0.000999001	0.00186936
pf05470	Eukaryotic translation initiation factor 3 subunit 8 N-terminus	The largest of the mammalian translation initiation factors, eIF3, consists of at least eight subunits ranging in mass from 35 to 170 kDa. eIF3 binds to the 40 S ribosome in an early step of translation initiation and promotes the binding of methionyl-tRNAi and mRNA [1].	6.88287e-06	2.64282e-11	1.81756e-06	0	0	0	0.000999001	0.00186936
pf12009	Telomerase ribonucleoprotein complex - RNA binding domain	Telomeres in most organisms are comprised of tandem simple sequence repeats [1]. The total length of telomeric repeat sequence at each chromosome end is determined in a balance of sequence loss and sequence addition [1]. One major influence on telomere length is the enzyme telomerase [1]. It is a reverse transcriptase that adds these simple sequence repeats to chromosome ends by copying a templat…	2.83476e-06	8.05689e-12	1.00355e-06	0	0	0	0.000999001	0.00186936
pf01251	Ribosomal protein S7e	NULL	2.09417e-05	1.32163e-10	4.06452e-06	0	0	0	0.000999001	0.00186936
pf04004	Leo1-like protein	Members of this family are part of the Paf1/RNA polymerase II complex [1,2]. The Paf1 complex probably functions during the elongation phase of transcription [1]. The Leo1 subunit of the yeast Paf1-complex binds RNA and contributes to complex recruitment. The subunit acts by co-ordinating co-transcriptional chromain modifications and helping recruitment of mRNA 3prime-end processing factors [3].	2.45381e-06	3.80397e-12	6.89563e-07	0	0	0	0.000999001	0.00186936
pf06419	Conserved oligomeric complex COG6	COG6 is a component of the conserved oligomeric golgi complex, which is composed of eight different subunits and is required for normal golgi morphology and localisation.	1.51033e-06	1.37665e-12	4.14827e-07	0	0	0	0.000999001	0.00186936
pf03676	Uncharacterised protein family (UPF0183)	This family of proteins includes Lin-10 from C. elegans.	1.93776e-06	1.2457e-12	3.94604e-07	0	0	0	0.000999001	0.00186936
pf10234	Clusterin-associated protein-1	This protein is conserved from worms to humans. The protein of 413 amino acids contains a central coiled-coil domain, possibly the region that binds to clusterin. Cluap1 expression is highest in the nucleus and gradually increases during late S to G2/M phases of the cell cycle and returns to the basal level in the G0/G1 phases. In addition, it is upregulated in colon cancer tissues compared to co…	6.9393e-06	1.40572e-11	1.32558e-06	0	0	0	0.000999001	0.00186936
pf03152	Ubiquitin fusion degradation protein UFD1	Post-translational ubiquitin-protein conjugates are recognised for degradation by the ubiquitin fusion degradation (UFD) pathway. Several proteins involved in this pathway have been identified [1]. This family includes UFD1, a 40kD protein that is essential for vegetative cell viability [1]. The human UFD1 gene is expressed at high levels during embryogenesis, especially in the eyes and in the in…	7.08764e-06	1.84762e-11	1.51971e-06	0	0	0	0.000999001	0.00186936
pf04636	PA26 p53-induced protein (sestrin)	PA26 is a p53-inducible protein. Its function is unknown. It has similarity to Pfam:PF04636 in its N-terminus.	5.50332e-06	7.89648e-12	9.93509e-07	0	0	0	0.000999001	0.00186936
pf07061	Swi5	Swi5 is involved in meiotic DNA repair synthesis and meiotic joint molecule formation [1][2][3]. It is known to interact with Swi2, Rhp51 and Swi6 [1].	3.85481e-07	5.61819e-13	2.65004e-07	0	0	0	0.000999001	0.00186936
pf00257	Dehydrin	NULL	4.88725e-07	3.66372e-13	2.14001e-07	0	0	0	0.000999001	0.00186936
pf00810	ER lumen protein retaining receptor	NULL	3.35992e-05	5.32633e-10	8.1596e-06	0	0	0	0.000999001	0.00186936
pf12328	Rpp20 subunit of nuclear RNase MRP and P	The nuclear RNase P of Saccharomyces cerevisiae is made up of at least nine protein subunits; Pop1, Pop3, Pop4, Pop5, Pop6, Pop7, Pop8, Rpr2 and Rpp1. Many of these subunits seem to be present also in the RNase MRP, with the exception of Rpr2 (Rpp21) which is unique to RNase P. Human nuclear RNase P and MRP appear to contain at least 10 protein subunits, Rpp14, Rpp20, Rpp21, Rpp25, Rpp29, Rpp30, …	8.90606e-07	1.15262e-12	3.79576e-07	0	0	0	0.000999001	0.00186936
pf04795	PAPA-1-like conserved region	Family of proteins with a conserved region found in PAPA-1, a PAP-1 binding protein.	2.05981e-06	2.00203e-12	5.00254e-07	0	0	0	0.000999001	0.00186936
pf03221	Tc5 transposase DNA-binding domain	NULL	1.99096e-05	2.11878e-10	5.14634e-06	0	0	0	0.000999001	0.00186936
pf13771	PHD-like zinc-binding domain	The members of this family are annotated as containing PHD domain, but the zinc-binding region here is not typical of PHD domains. The conformation here is a well-conserved cysteine-histidine rich region spanning 90 residues, where the Cys and His are arranged as HxxC(31)CxxC(6)CxxCxxxxCxxxxHxxC (21)CxxH.	1.72837e-06	9.97285e-12	1.11652e-06	0	0	0	0.000999001	0.00186936
pf03151	Triose-phosphate Transporter family	This family includes transporters with a specificity for triose phosphate [1].	2.31087e-07	2.82834e-14	5.94594e-08	0	0	0	0.000999001	0.00186936
pf13976	GAG-pre-integrase domain	This domain is found associated with retroviral insertion elements and lies just upstream of the integrase region on the polyproteins.	5.7418e-06	1.83239e-11	1.51344e-06	0	0	0	0.000999001	0.00186936
pf01466	Skp1 family, dimerisation domain	NULL	9.40149e-05	2.92555e-09	1.91231e-05	0	0	0	0.000999001	0.00186936
pf03137	Organic Anion Transporter Polypeptide (OATP) family	This family consists of several eukaryotic Organic-Anion-Transporting Polypeptides (OATPs). Several have been identified mostly in human and rat. Different OATPs vary in tissue distribution and substrate specificity. Since the numbering of different OATPs in particular species was based originally on the order of discovery, similarly numbered OATPs in humans and rats did not necessarily correspon…	4.31476e-06	4.21089e-12	7.25508e-07	0	0	0	0.000999001	0.00186936
pf03931	Skp1 family, tetramerisation domain	NULL	8.7993e-05	3.03123e-09	1.94654e-05	0	0	0	0.000999001	0.00186936
pf00612	IQ calmodulin-binding motif	Calmodulin-binding motif.	0.000131936	4.36148e-09	2.33492e-05	0	0	0	0.000999001	0.00186936
pf08777	RNA binding motif	This domain is found in protein La which functions as an RNA chaperone during RNA polymerase III transcription, and can also stimulate translation initiation. It contains a five stranded beta sheet which forms an atypical RNA recognition motif [1].	3.57043e-07	1.25618e-13	1.25309e-07	0	0	0	0.000999001	0.00186936
pf08154	NLE (NUC135) domain	This domain is located N terminal to WD40 repeats. It is found in the microtubule-associated protein Swiss:Q12024 [1].	4.2234e-06	6.24632e-12	8.83623e-07	0	0	0	0.000999001	0.00186936
pf07723	Leucine Rich Repeat	This Pfam entry includes some LRRs that fail to be detected with the Pfam:PF00560 model.	1.84664e-06	1.29117e-11	1.27042e-06	0	0	0	0.000999001	0.00186936
pf03028	Dynein heavy chain and region D6 of dynein motor	This family represents the C-terminal region of dynein heavy chain. The chain also contains ATPase activity and microtubule binding ability and acts as a motor for the movement of organelles and vesicles along microtubules. Dynein is also involved in cilia and flagella movement. The dynein subunit consists of at least two heavy chains and a number of intermediate and light chains [1]. The 380 kDa…	7.57462e-05	1.88857e-09	1.53646e-05	0	0	0	0.000999001	0.00186936
pf10585	Ubiquitin-activating enzyme active site	Ubiquitin-activating enzyme (E1 enzyme) activates ubiquitin by first adenylating with ATP its C-terminal glycine residue and thereafter linking this residue to the side chain of a cysteine residue in E1, yielding an ubiquitin-E1 thiolester and free AMP. Later the ubiquitin moiety is transferred to a cysteine residue on one of the many forms of ubiquitin-conjugating enzymes (E2) [1]. This domain c…	3.45727e-05	3.49004e-10	6.60496e-06	0	0	0	0.000999001	0.00186936
pf03184	DDE superfamily endonuclease	This family of proteins are related to Pfam:PF00665 and are probably endonucleases of the DDE superfamily. Transposase proteins are necessary for efficient DNA transposition. This domain is a member of the DDE superfamily, which contain three carboxylate residues that are believed to be responsible for coordinating metal ions needed for catalysis. The catalytic activity of this enzyme involves DN…	1.62899e-05	8.36183e-11	3.233e-06	0	0	0	0.000999001	0.00186936
pf10075	CSN8/PSMD8/EIF3K family	This domain is conserved from plants to humans. It is a signature protein motif found in components of CSN (COP9 signalosome) where it functions as a structural scaffold for subunit-subunit interactions within the complex and is a key regulator of photomorphogenic development [1]. It is found in Eukaryotic translation initiation factor 3 subunit K, a component of the eukaryotic translation initia…	4.72918e-06	6.41658e-12	8.95585e-07	0	0	0	0.000999001	0.00186936
pf04494	WD40 associated region in TFIID subunit, NTD2 domain	This region is an all-alpha domain associated with the WD40 helical bundle of the TAF5 subunit of transcription factor TFIID. The domain has distant structural similarity to RNA polymerase II CTD interacting factors. It contains several conserved clefts that are likely to be critical for TFIID complex assembly [1]. The TAF5 subunit is present twice in the TFIID complex and is critical for the fun…	3.06894e-06	3.36812e-12	6.48857e-07	0	0	0	0.000999001	0.00186936
pf07200	Modifier of rudimentary (Mod(r)) protein	This family represents a conserved region approximately 150 residues long within a number of eukaryotic proteins that show homology with Drosophila melanogaster Modifier of rudimentary (Mod(r)) proteins. The N-terminal half of Mod(r) proteins is acidic, whereas the C-terminal half is basic [1], and both of these regions are represented in this family. Members of this family include the Vps37 subu…	2.32893e-06	8.29059e-12	1.018e-06	0	0	0	0.000999001	0.00186936
pf00784	MyTH4 domain	Domain in myosin and kinesin tails, present twice in myosin-VIIa, and also present in 3 other myosins.	1.66307e-05	6.09087e-11	2.75927e-06	0	0	0	0.000999001	0.00186936
pf09184	PPP4R2	PPP4R2 (protein phosphatase 4 core regulatory subunit R2) is the regulatory subunit of the histone H2A phosphatase complex. It has been shown to confer resistance to the anticancer drug cisplatin in yeast [1], and may confer resistance in higher eukaryotes.	2.85092e-06	2.50341e-12	5.59398e-07	0	0	0	0.000999001	0.00186936
pf13812	Pentatricopeptide repeat domain	This family matches additional variants of the PPR repeat that were not captured by the model for Pfam:PF01535. The exact function is not known.	8.72195e-06	3.91383e-11	2.21185e-06	0	0	0	0.000999001	0.00186936
pf00241	Cofilin/tropomyosin-type actin-binding protein	Severs actin filaments and binds to actin monomers.	3.49438e-05	6.59268e-10	9.07791e-06	0	0	0	0.000999001	0.00186936
pf05964	F/Y-rich N-terminus	This region is normally found in the trithorax/ALL1 family proteins. It is similar to SMART:SM00541.	2.1541e-06	3.22489e-12	6.3491e-07	0	0	0	0.000999001	0.00186936
pf11744	Aluminium activated malate transporter	NULL	2.14825e-07	4.29578e-14	7.32784e-08	0	0	0	0.000999001	0.00186936
pf09273	Rubisco LSMT substrate-binding	Members of this family adopt a multihelical structure, with an irregular array of long and short alpha-helices. They allow binding of the protein to substrate, such as the N-terminal tails of histones H3 and H4 and the large subunit of the Rubisco holoenzyme complex [1].	1.68237e-05	8.63629e-11	3.28563e-06	0	0	0	0.000999001	0.00186936
pf08648	Protein of unknown function (DUF1777)	This is a family of eukaryotic proteins of unknown function. Some of the proteins in this family are putative nucleic acid binding proteins.	1.4269e-06	9.95317e-13	3.52725e-07	0	0	0	0.000999001	0.00186936
pf05206	Methyltransferase TRM13	This is a family of eukaryotic proteins which are responsible for 2'-O-methylation of tRNA at position 4 [1]. TRM13 shows no sequence similarity to other known methyltransferases.	3.29743e-06	6.13976e-12	8.76054e-07	0	0	0	0.000999001	0.00186936
pf00001	7 transmembrane receptor (rhodopsin family)	This family contains, amongst other G-protein-coupled receptors (GCPRs), members of the opsin family, which have been considered to be typical members of the rhodopsin superfamily. They share several motifs, mainly the seven transmembrane helices, GCPRs of the rhodopsin superfamily. All opsins bind a chromophore, such as 11-cis-retinal. The function of most opsins other than the photoisomerases i…	4.98014e-07	2.38166e-13	1.72542e-07	0	0	0	0.000999001	0.00186936
pf09229	Activator of Hsp90 ATPase, N-terminal	Members of this family, which are predominantly found in the protein 'Activator of Hsp90 ATPase' adopt a secondary structure consisting of an N-terminal alpha-helix leading into a four-stranded meandering antiparallel beta-sheet, followed by a C-terminal alpha-helix. The two helices are packed together, with the beta-sheet curving around them. They bind to the molecular chaperone HSP82 and stimul…	5.38619e-07	5.00195e-13	2.50049e-07	0	0	0	0.000999001	0.00186936
pf04110	Ubiquitin-like autophagy protein Apg12	In yeast, 15 Apg proteins coordinate the formation of autophagosomes. Autophagy is a bulk degradation process induced by starvation in eukaryotic cells [1]. The Apg12 system is one of the ubiquitin-like protein conjugation systems conserved in eukaryotes. It was first discovered in yeast during systematic analyses of the apg mutants defective in autophagy. Covalent attachment of Apg12-Apg5 is ess…	1.78525e-06	7.11798e-12	9.43264e-07	0	0	0	0.000999001	0.00186936
pf10557	Cullin protein neddylation domain	This is the neddylation site of cullin proteins which are a family of structurally related proteins containing an evolutionarily conserved cullin domain. With the exception of APC2, each member of the cullin family is modified by Nedd8 and several cullins function in Ubiquitin-dependent proteolysis, a process in which the 26S proteasome recognises and subsequently degrades a target protein tagged…	3.62935e-05	6.52514e-10	9.03129e-06	0	0	0	0.000999001	0.00186936
pf14646	MYCBP-associated protein family	This family of eukaryotic proteins includes the mammalian MYCBP-associated proteins. These proteins may be synaptic processes [1] and may have a role in spermatogenesis [2].	6.73199e-06	1.53968e-11	1.3873e-06	0	0	0	0.000999001	0.00186936
pf00088	Trefoil (P-type) domain	NULL	8.64954e-06	2.27233e-11	1.68535e-06	0	0	0	0.000999001	0.00186936
pf08144	CPL (NUC119) domain	This C terminal domain is fund in Penguin-like proteins associated with Pumilio like repeats [1].	2.51832e-06	1.73875e-12	4.66202e-07	0	0	0	0.000999001	0.00186936
pf09280	XPC-binding domain	Members of this family adopt a structure consisting of four alpha helices, arranged in an array. They bind specifically and directly to the xeroderma pigmentosum group C protein (XPC) to initiate nucleotide excision repair [1].	1.10995e-05	6.93335e-11	2.94392e-06	0	0	0	0.000999001	0.00186936
pf03835	Rad4 transglutaminase-like domain	NULL	4.21515e-06	3.47143e-12	6.58733e-07	0	0	0	0.000999001	0.00186936
pf03178	CPSF A subunit region	This family includes a region that lies towards the C-terminus of the cleavage and polyadenylation specificity factor (CPSF) A (160 kDa) subunit. CPSF is involved in mRNA polyadenylation and binds the AAUAAA conserved sequence in pre-mRNA. CPSF has also been found to be necessary for splicing of single-intron pre-mRNAs [1]. The function of the aligned region is unknown but may be involved in RNA/…	1.29394e-05	7.62815e-11	3.08791e-06	0	0	0	0.000999001	0.00186936
pf05965	F/Y rich C-terminus	This region is normally found in the trithorax/ALL1 family proteins. It is similar to SMART:SM00542.	2.04607e-06	3.29132e-12	6.41417e-07	0	0	0	0.000999001	0.00186936
pf01485	IBR domain, a half RING-finger domain	The IBR (In Between Ring fingers) domain is often found to occur between pairs of ring fingers (Pfam:PF00097). This domain has also been called the C6HC domain and DRIL (for double RING finger linked) domain [2]. Proteins that contain two Ring fingers and an IBR domain (these proteins are also termed RBR family proteins) are thought to exist in all eukaryotic organisms. RBR family members play ro…	0.000120313	5.00487e-09	2.50122e-05	0	0	0	0.000999001	0.00186936
pf11976	Ubiquitin-2 like Rad60 SUMO-like	The small ubiquitin-related modifier SUMO-1 is a Ub/Ubl family member, and although SUMO-1 shares structural similarity to Ub, SUMO's cellular functions remain distinct insomuch as SUMO modification alters protein function through changes in activity, cellular localisation, or by protecting substrates from ubiquitination [1]. Rad60 family members contain functionally enigmatic, integral SUMO-like…	8.92284e-05	2.85044e-09	1.8876e-05	0	0	0	0.000999001	0.00186936
pf08627	CRT-like, chloroquine-resistance transporter-like	This region is found in proteins related to Plasmodium falciparum chloroquine resistance transporter (CRT).	9.73413e-06	5.79468e-11	2.69135e-06	0	0	0	0.000999001	0.00186936
pf12763	Cytoskeletal-regulatory complex EF hand	This is an efhand family from the N-terminal of actin cytoskeleton-regulatory complex END3 and similar proteins from fungi and closely related species.	7.01302e-06	1.80039e-11	1.50016e-06	0	0	0	0.000999001	0.00186936
pf07792	Docking domain of Afi1 for Arf3 in vesicle trafficking	This domain occurs at the N-terminal of Afi1, an Arf3p-interacting protein, is a protein necessary for vesicle trafficking in yeast. This domain is the interacting region of the protein which binds to Arf3, the highly conserved small GTPases (ADP-ribosylation factors). Afi1 is distributed asymmetrically at the plasma membrane and is required for polarized distribution of Arf3 but not of an Arf3 g…	2.64779e-06	2.86463e-12	5.98397e-07	0	0	0	0.000999001	0.00186936
pf09468	Ydr279p protein family (RNase H2 complex component)	RNases H are enzymes that specifically hydrolyse RNA when annealed to a complementary DNA and are present in all living organisms. In yeast RNase H2 is composed of a complex of three proteins (Rnh2Ap, Ydr279p and Ylr154p), this family represents the homologues of Ydr279p [1]. It is not known whether non yeast proteins in this family fulfil the same function.	8.6409e-07	1.07953e-12	3.67344e-07	0	0	0	0.000999001	0.00186936
pf00134	Cyclin, N-terminal domain	Cyclins regulate cyclin dependent kinases (CDKs). Swiss:P22674 is a Uracil-DNA glycosylase that is related to other cyclins [4]. Cyclins contain two domains of similar all-alpha fold, of which this family corresponds with the N-terminal domain.	0.000301382	2.71146e-08	5.82179e-05	0	0	0	0.000999001	0.00186936
pf04106	Autophagy protein Apg5	Apg5 is directly required for the import of aminopeptidase I via the cytoplasm-to-vacuole targeting pathway [1].	8.56262e-06	3.34912e-11	2.04607e-06	0	0	0	0.000999001	0.00186936
pf08694	Ubiquitin-fold modifier-conjugating enzyme 1	Ubiquitin-like (UBL) post-translational modifiers are covalently linked to most, if not all, target protein(s) through an enzymatic cascade analogous to ubiquitylation, consisting of E1 (activating), E2 (conjugating), and E3 (ligating) enzymes. Ubiquitin-fold modifier 1 (Ufm1) a ubiquitin-like protein is activated by a novel E1-like enzyme, Uba5, by forming a high-energy thioester bond. Activated…	3.50764e-06	6.51782e-12	9.02622e-07	0	0	0	0.000999001	0.00186936
pf08312	cwf21 domain	The cwf21 family is involved in mRNA splicing. It has been isolated as a subcomplex of the splicosome in Schizosaccharomyces pombe [1]. The function of the cwf21 domain is to bind directly to the spliceosomal protein Prp8. Mutations in the cwf21 domain prevent Prp8 from binding [2]. The structure of this domain has recently been solved which shows this domain to be composed of two alpha helices.	1.3485e-06	2.77298e-12	5.88747e-07	0	0	0	0.000999001	0.00186936
pf05251	Uncharacterised protein family (UPF0197)	This family of proteins is functionally uncharacterised.	3.56845e-06	6.59895e-12	9.08223e-07	0	0	0	0.000999001	0.00186936
pf00615	Regulator of G protein signaling domain	RGS family members are GTPase-activating proteins for heterotrimeric G-protein alpha-subunits.	1.40909e-06	1.18076e-12	3.84181e-07	0	0	0	0.000999001	0.00186936
pf00995	Sec1 family	NULL	8.77948e-05	3.05096e-09	1.95287e-05	0	0	0	0.000999001	0.00186936
pf07019	Rab5-interacting protein (Rab5ip)	This family consists of several Rab5-interacting protein (RIP5 or Rab5ip ) sequences. The ras-related GTPase rab5 is rate-limiting for homotypic early endosome fusion. Rab5ip represents a novel rab5 interacting protein that may function on endocytic vesicles as a receptor for rab5-GDP and participate in the activation of rab5 [1].	3.49423e-06	8.30346e-12	1.01879e-06	0	0	0	0.000999001	0.00186936
pf10312	Conserved mid region of cactin	This is the conserved middle region of a family of proteins referred to as cactins. The region contains two of three predicted coiled-coil domains. Most members of this family have a CactinC_cactus Pfam:PF09732 domain at the C-terminal end. Upstream of Mid_cactin in Drosophila members are a serine-rich region, some non-typical RD motifs and three predicted bipartite nuclear localisation signals, …	2.54998e-06	6.60706e-12	9.08781e-07	0	0	0	0.000999001	0.00186936
pf00632	HECT-domain (ubiquitin-transferase)	The name HECT comes from Homologous to the E6-AP Carboxyl Terminus.	0.000111479	3.71841e-09	2.15592e-05	0	0	0	0.000999001	0.00186936
pf08616	Stabilization of polarity axis	Swiss:Q99222 has been shown to interact with the outer plaque of the spindle pole body [1]. In Aspergillus nidulans the protein member is necessary for stabilization of the polarity axes during septation [2]. and in S. cerevisiae it functions as a polarisation-specific docking factor [3].	3.38188e-06	4.79462e-12	7.74162e-07	0	0	0	0.000999001	0.00186936
pf07767	Nop53 (60S ribosomal biogenesis)	This nucleolar family of proteins are involved in 60S ribosomal biogenesis. They are specifically involved in the processing beyond the 27S stage of 25S rRNA maturation [3]. This family contains sequences that bear similarity to the glioma tumour suppressor candidate region gene 2 protein (p60) [1]. This protein has been found to interact with herpes simplex type 1 regulatory proteins [1].	2.75552e-06	4.02736e-12	7.09521e-07	0	0	0	0.000999001	0.00186936
pf02269	Transcription initiation factor IID, 18kD subunit	This family includes the Spt3 yeast transcription factors and the 18kD subunit from human transcription initiation factor IID (TFIID-18). Determination of the crystal structure reveals an atypical histone fold [1]	2.37507e-06	2.18114e-12	5.22152e-07	0	0	0	0.000999001	0.00186936
pf15227	zinc finger of C3HC4-type, RING	This is a family of primate-specific Ret finger protein-like (RFPL) zinc-fingers of the C3HC4 type. Ret finger protein-like proteins are primate-specific target genes of Pax6, a key transcription factor for pancreas, eye and neocortex development [1]. This domain is likely to be DNA-binding [2]. This zinc-finger domain together with the RDM domain, Pfam:PF11002, forms a large zinc-finger structur…	1.98937e-06	4.86458e-12	7.7979e-07	0	0	0	0.000999001	0.00186936
pf04190	Protein of unknown function (DUF410)	This family of proteins is from Caenorhabditis elegans and has no known function. The protein has some GO references indicating that the protein has a positive regulation of growth rate and is involved in nematode larval development.	7.37066e-06	2.25197e-11	1.67778e-06	0	0	0	0.000999001	0.00186936
pf13848	Thioredoxin-like domain	NULL	4.08578e-05	7.40384e-10	9.62019e-06	0	0	0	0.000999001	0.00186936
pf05499	DNA methyltransferase 1-associated protein 1 (DMAP1)	DNA methylation can contribute to transcriptional silencing through several transcriptionally repressive complexes, which include methyl-CpG binding domain proteins (MBDs) and histone deacetylases (HDACs). The chief enzyme that maintains mammalian DNA methylation, DNMT1, can also establish a repressive transcription complex. The non-catalytic amino terminus of DNMT1 binds to HDAC2 and DMAP1 (for …	2.85238e-06	4.67495e-12	7.6444e-07	0	0	0	0.000999001	0.00186936
pf03501	Plectin/S10 domain	This presumed domain is found at the N-terminus of some isoforms of the cytoskeletal muscle protein plectin as well as the ribosomal S10 protein. This domain may be involved in RNA binding.	6.9792e-06	2.67538e-11	1.82872e-06	0	0	0	0.000999001	0.00186936
pf06246	Isy1-like splicing family	Isy1 protein is important in the optimisation of splicing [1].	2.16555e-06	2.14458e-12	5.17758e-07	0	0	0	0.000999001	0.00186936
pf01777	Ribosomal L27e protein family	The N-terminal region of the eukaryotic ribosomal L27 has the KOW motif. C-terminal region is represented by this family.	1.81738e-05	3.09952e-10	6.22447e-06	0	0	0	0.000999001	0.00186936
pf16531	Centriolar protein SAS N-terminal	SAS-6_N is the N-terminal domain of the SAS-6 centriolar protein, both in C.elegans and in humans. The N-terminal domain is the region through which the 9 rod-shaped homodimers that SAS-6 forms on oligomerisation interact with each other. Proper functioning of the centriole requires this correct oligomerisation [1].	2.39536e-05	1.75502e-10	4.68378e-06	0	0	0	0.000999001	0.00186936
pf10408	Ubiquitin elongating factor core	This is the most conserved part of the core region of Ufd2P ubiquitin elongating factor or E4, running from helix alpha-11 to alpha-38. It consists of 31 helices of variable length connected by loops of variable size forming a compact unit; the helical packing pattern of the compact unit consists of five structural repeats that resemble tandem Armadillo (ARM) repeats. This domain is involved in u…	9.51357e-06	2.7946e-11	1.86902e-06	0	0	0	0.000999001	0.00186936
pf01159	Ribosomal protein L6e	NULL	1.50175e-05	8.81559e-11	3.31956e-06	0	0	0	0.000999001	0.00186936
pf06367	Diaphanous FH3 Domain	This region is found in the Formin-like and and diaphanous proteins [1,2].	4.56088e-07	2.52617e-13	1.77699e-07	0	0	0	0.000999001	0.00186936
pf09066	Beta2-adaptin appendage, C-terminal sub-domain	Members of this family adopt a structure consisting of a 5 stranded beta-sheet, flanked by one alpha helix on the outer side, and by two alpha helices on the inner side. This domain is required for binding to clathrin, and its subsequent polymerisation. Furthermore, a hydrophobic patch present in the domain also binds to a subset of D-phi-F/W motif-containing proteins that are bound by the alpha-…	1.27754e-05	6.39717e-11	2.8278e-06	0	0	0	0.000999001	0.00186936
pf08153	NGP1NT (NUC091) domain	This N terminal domain is found in a subfamily of hypothetical nucleolar GTP-binding proteins similar to human NGP1 [1].	2.28459e-06	2.55113e-12	5.64705e-07	0	0	0	0.000999001	0.00186936
pf12998	Inhibitor of growth proteins N-terminal histone-binding	Histones undergo numerous post-translational modifications, including acetylation and methylation, at residues which are then probable docking sites for various chromatin remodelling complexes. Inhibitor of growth proteins (INGs) specifically bind to residues that have been thus modified. INGs carry a well-characterised C-terminal PHD-type zinc-finger domain, binding with lysine 4-tri-methylated …	4.08916e-06	9.84549e-12	1.10936e-06	0	0	0	0.000999001	0.00186936
pf08145	BOP1NT (NUC169) domain	This N terminal domain is found in BOP1-like WD40 proteins [1].	3.02613e-06	3.50257e-12	6.61681e-07	0	0	0	0.000999001	0.00186936
pf13949	ALIX V-shaped domain binding to HIV	The binding of the LYPxL motif of late HIV p6Gag and EIAV p9Gag to this domain is necessary for viral budding.This domain is generally central between an N-terminal Bro1 domain, Pfam:PF03097 and a C-terminal proline-rich domain. The retroviruses thus used this domain to hijack the ESCRT system of the cell.	2.8461e-05	3.23215e-10	6.35625e-06	0	0	0	0.000999001	0.00186936
pf13634	Nucleoporin FG repeat region	This family includes a number of FG repeats that are found in nucleoporin proteins. This family includes the yeast nucleoporins Nup116, Nup100, Nup49, Nup57 and Nup 145.	2.65955e-05	2.4069e-10	5.4851e-06	0	0	0	0.000999001	0.00186936
pf08507	COPI associated protein	Proteins in this family colocalise with COPI vesicle coat proteins [1].	2.07672e-05	2.01569e-10	5.01957e-06	0	0	0	0.000999001	0.00186936
pf02791	DDT domain	The DDT domain is named after (DNA binding homeobox and Different Transcription factors) and is approximately 60 residues in length [1]. Along with the WHIM motifs, it comprises an entirely alpha helical module found in diverse eukaryotic chromatin proteins [2]. Based on the structure of Ioc3, this module is inferred to interact with nucleosomal linker DNA and the SLIDE domain of ISWI proteins [2…	5.33927e-06	1.54364e-11	1.38908e-06	0	0	0	0.000999001	0.00186936
pf09785	Prp31 C terminal domain	This is the C terminal domain of the pre-mRNA processing factor Prp31. Prp31 is required for U4/U6.U5 tri-snRNP formation [2]. In humans this protein has been linked to autosomal dominant retinitis pigmentosa [2][3].	4.18283e-06	1.43943e-11	1.34137e-06	0	0	0	0.000999001	0.00186936
pf00928	Adaptor complexes medium subunit family	This family also contains members which are coatomer subunits.	6.01549e-05	1.49268e-09	1.36596e-05	0	0	0	0.000999001	0.00186936
pf12036	Protein of unknown function (DUF3522)	This family of proteins is functionally uncharacterised. This protein is found in eukaryotes. Proteins in this family are typically between 220 to 787 amino acids in length.	3.1375e-06	3.34602e-12	6.46724e-07	0	0	0	0.000999001	0.00186936
pf11970	G protein-coupled glucose receptor regulating Gpa2 C-term	Git3 is one of six proteins required for glucose-triggered adenylate cyclase activation, and is a G protein-coupled receptor responsible for the activation of adenylate cyclase through Gpa2 - heterotrimeric G protein alpha subunit, part of the glucose-detection pathway. Git3 contains seven predicted transmembrane domains, a third cytoplasmic loop and a cytoplasmic tail [1]. This family is the con…	3.8381e-07	4.25284e-14	7.29113e-08	0	0	0	0.000999001	0.00186936
pf08155	NOGCT (NUC087) domain	This C terminal domain is found in the NOG subfamily of nucleolar GTP-binding proteins [1].	4.01429e-06	6.33324e-12	8.8975e-07	0	0	0	0.000999001	0.00186936
pf00125	Core histone H2A/H2B/H3/H4	NULL	0.000137155	9.13784e-09	3.37969e-05	0	0	0	0.000999001	0.00186936
pf04841	Vps16, N-terminal region	This protein forms part of the Class C vacuolar protein sorting (Vps) complex. Vps16 is essential for vacuolar protein sorting, which is essential for viability in plants, but not yeast [1]. The Class C Vps complex is required for SNARE-mediated membrane fusion at the lysosome-like yeast vacuole. It is thought to play essential roles in membrane docking and fusion at the Golgi-to-endosome and end…	2.91046e-05	4.02485e-10	7.093e-06	0	0	0	0.000999001	0.00186936
pf13892	DNA-binding domain	DBINO is a DNA-binding domain found on global transcription activator SNF2L1 proteins and chromatin re-modelling proteins.	4.59107e-06	1.10315e-11	1.17428e-06	0	0	0	0.000999001	0.00186936
pf14223	gag-polypeptide of LTR copia-type	This family is found in Plants and fungi, and contains LTR-polyproteins, or retrotransposons of the copia-type.	8.43488e-06	6.10132e-11	2.76164e-06	0	0	0	0.000999001	0.00186936
pf08513	LisH	The LisH (lis homology) domain mediates protein dimerisation and tetramerisation. The LisH domain is found in Sif2, a component of the Set3 complex which is responsible for repressing meiotic genes. It has been shown that the LisH domain helps mediate interaction with components of the Set3 complex [1].	2.33367e-07	5.04943e-14	7.94468e-08	0	0	0	0.000999001	0.00186936
pf08953	Domain of unknown function (DUF1899)	This set of domains is found in various eukaryotic proteins. Function is unknown.	2.54234e-05	1.6253e-10	4.50735e-06	0	0	0	0.000999001	0.00186936
pf08801	Nup133 N terminal like	Nup133 is a nucleoporin that is crucial for nuclear pore complex (NPC) biogenesis. The N terminal forms a seven-bladed beta propeller structure [1]. This family now contains other sized nucleoporins, including Nup155, Nup8, Nuo132, Nup15 and Nup170.	5.44429e-07	2.13073e-13	1.63199e-07	0	0	0	0.000999001	0.00186936
pf13868	Trichohyalin-plectin-homology domain	This family is a mixtrue of two different families of eukaryotic proteins. Trichoplein or mitostatin, was first defined as a meiosis-specific nuclear structural protein. It has since been linked with mitochondrial movement. It is associated with the mitochondrial outer membrane, and over-expression leads to reduction in mitochondrial motility whereas lack of it enhances mitochondrial movement. Th…	9.35777e-05	3.28537e-09	2.0265e-05	0	0	0	0.000999001	0.00186936
pf02815	MIR domain	The MIR (protein mannosyltransferase, IP3R and RyR) domain is a domain that may have a ligand transferase function [1].	5.42439e-06	7.68554e-12	9.80149e-07	0	0	0	0.000999001	0.00186936
pf09320	Domain of unknown function (DUF1977)	Members of this family of functionally uncharacterised domains are predominantly found in dnaj-like proteins.	1.2937e-05	6.36315e-11	2.82027e-06	0	0	0	0.000999001	0.00186936
pf06565	Repeat of unknown function (DUF1126)	This family consists of several eukaryote specific repeats of around 35 residues in length. The function of this family is unknown.	7.23236e-05	1.89097e-09	1.53744e-05	0	0	0	0.000999001	0.00186936
pf07970	Endoplasmic reticulum vesicle transporter	This family is conserved from plants and fungi to humans. Erv46 works in close conjunction with Erv41 and together they form a complex which cycles between the endoplasmic reticulum and Golgi complex. Erv46-41 interacts strongly with the endoplasmic reticulum glucosidase II. Mammalian glucosidase II comprises a catalytic alpha-subunit and a 58 kDa beta subunit, which is required for ER localisati…	1.91483e-05	1.76655e-10	4.69914e-06	0	0	0	0.000999001	0.00186936
pf17034	Zinc-ribbon like family	This family is found at the C-terminus of WD40 repeat structures in eukaryotes.	3.11844e-06	4.78696e-12	7.73544e-07	0	0	0	0.000999001	0.00186936
pf00630	Filamin/ABP280 repeat	NULL	1.27242e-05	6.59707e-11	2.87164e-06	0	0	0	0.000999001	0.00186936
pf04051	Transport protein particle (TRAPP) component	TRAPP plays a key role in the targeting and/or fusion of ER-to-Golgi transport vesicles with their acceptor compartment. TRAPP is a large multimeric protein that contains at least 10 subunits. This family contains many TRAPP family proteins. The Bet3 subunit is one of the better characterised TRAPP proteins and has a dimeric structure [2] with hydrophobic channels. The channel entrances are locat…	1.92479e-05	1.42072e-10	4.21414e-06	0	0	0	0.000999001	0.00186936
pf03638	Tesmin/TSO1-like CXC domain, cysteine-rich domain	This family includes proteins that have two copies of a cysteine rich motif as follows: C-X-C-X4-C-X3-YC-X-C-X6-C-X3-C-X-C-X2-C. The family includes Tesmin Swiss:Q9Y4I5 [1] and TSO1 Swiss:Q9LE32 [2]. This family is called a CXC domain in [2].	0.00010003	3.90673e-09	2.20985e-05	0	0	0	0.000999001	0.00186936
pf04774	Hyaluronan / mRNA binding family	This family includes the HABP4 family of hyaluronan-binding proteins, and the PAI-1 mRNA-binding protein, PAI-RBP1. HABP4 has been observed to bind hyaluronan (a glucosaminoglycan), but it is not known whether this is its primary role in vivo. It has also been observed to bind RNA, but with a lower affinity than that for hyaluronan [1]. PAI-1 mRNA-binding protein specifically binds the mRNA of ty…	1.729e-05	1.0618e-10	3.64315e-06	0	0	0	0.000999001	0.00186936
pf08389	Exportin 1-like protein	The sequences featured in this family are similar to a region close to the N-terminus of yeast exportin 1 (Xpo1, Crm1, Swiss:P14068). This region is found just C-terminal to an importin-beta N-terminal domain (Pfam:PF03810) in many members of this family. Exportin 1 is a nuclear export receptor that interacts with leucine-rich nuclear export signal (NES) sequences, and Ran-GTP, and is involved in…	5.79693e-06	5.99941e-12	8.65983e-07	0	0	0	0.000999001	0.00186936
pf09333	Autophagy-related protein C terminal domain	ATG2 (also known as Apg2) is a peripheral membrane protein. It functions in both cytoplasm-to-vacuole targeting and in autophagy [1].	3.61564e-06	6.50654e-12	9.01841e-07	0	0	0	0.000999001	0.00186936
pf12781	ATP-binding dynein motor region D5	The 380 kDa motor unit of dynein belongs to the AAA class of chaperone-like ATPases. The core of the 380 kDa motor unit contains a concatenated chain of six AAA modules, of which four correspond to the ATP binding sites with P-loop signatures described previously, and two are modules in which the P loop has been lost in evolution. This particular family is the D5 ATP-binding region of the motor, …	5.05455e-05	9.24078e-10	1.07475e-05	0	0	0	0.000999001	0.00186936
pf00780	CNH domain	Domain found in NIK1-like kinase, mouse citron and yeast ROM1, ROM2. Unpublished observations.	4.24661e-06	1.08971e-11	1.16711e-06	0	0	0	0.000999001	0.00186936
pf10367	Vacuolar sorting protein 39 domain 2	This domain is found on the vacuolar sorting protein Vps39 which is a component of the C-Vps complex [2]. Vps39 is thought to be required for the fusion of endosomes and other types of transport intermediates with the vacuole [3]. In Saccharomyces cerevisiae, Vps39 has been shown to stimulate nucleotide exchange [1]. This domain is involved in localisation and in mediating the interactions of Vps…	2.13774e-05	1.58183e-10	4.44667e-06	0	0	0	0.000999001	0.00186936
pf12777	Microtubule-binding stalk of dynein motor	the 380 kDa motor unit of dynein belongs to the AAA class of chaperone-like ATPases. The core of the 380 kDa motor unit contains a concatenated chain of six AAA modules, of which four correspond to the ATP binding sites with P-loop signatures described previously, and two are modules in which the P loop has been lost in evolution. This family is the region between D4 and D5 and is the two predict…	4.12019e-05	6.08342e-10	8.72025e-06	0	0	0	0.000999001	0.00186936
pf16909	Vacuolar-sorting-associated 13 protein C-terminal	VPS13_C is a family of eukaryotic vacuolar sorting-associated 13 proteins that lies at the C-terminus of the members, The exact function of this domain is not known [1,2].	2.44497e-05	2.30997e-10	5.37351e-06	0	0	0	0.000999001	0.00186936
pf16415	CCR4-NOT transcription complex subunit 1 CAF1-binding domain	This is the CAF1-binding domain of CCR4-NOT transcription complex. It adopts a MIF4G (middle portion of eIF4G) fold [1].	9.77849e-06	3.65191e-11	2.13656e-06	0	0	0	0.000999001	0.00186936
pf00650	CRAL/TRIO domain	NULL	5.77929e-05	1.36152e-09	1.30457e-05	0	0	0	0.000999001	0.00186936
pf05773	RWD domain	This domain was identified in WD40 repeat proteins and Ring finger domain proteins [1]. The function of this domain is unknown. GCN2 is the alpha-subunit of the only translation initiation factor (eIF2 alpha) kinase that appears in all eukaryotes. Its function requires an interaction with GCN1 via the domain at its N-terminus, which is termed the RWD domain [1] after three major RWD-containing pr…	6.9477e-06	1.55495e-11	1.39416e-06	0	0	0	0.000999001	0.00186936
pf14560	Ubiquitin-like domain	This entry contains ubiquitin-like domains [1-2].	5.29682e-06	1.97816e-11	1.57248e-06	0	0	0	0.000999001	0.00186936
pf00659	POLO box duplicated region	NULL	5.96803e-05	1.18835e-09	1.21879e-05	0	0	0	0.000999001	0.00186936
pf15801	zf-MYND-like zinc finger, mRNA-binding	zf-C6H2 is an unusual zinc-finger similar to zf-MYND, Pfam:PF01753.This zinc-finger is found at the N-terminus of Pfam families Exo_endo_phos Pfam:PF03372 and Peptidase_M24 Pfam:PF00557. The domain is missing in prokaryotic methionine aminopeptidases, and is a unique type of zinc-finger domain. It consists of a C2-C2 zinc-finger motif similar to the RING finger family followed by a C2H2 motif sim…	3.0404e-06	3.93515e-12	7.01352e-07	0	0	0	0.000999001	0.00186936
pf15663	Zinc-finger containing family	zf-CCCH_3 family is found in eukaryotes, and is typically between 155 and 169 amino acids in length.	1.6601e-06	1.05639e-12	3.63384e-07	0	0	0	0.000999001	0.00186936
pf01779	Ribosomal L29e protein family	NULL	1.83822e-05	1.60459e-10	4.47855e-06	0	0	0	0.000999001	0.00186936
pf02212	Dynamin GTPase effector domain	NULL	4.95902e-05	7.59524e-10	9.74374e-06	0	0	0	0.000999001	0.00186936
pf13864	Calmodulin-binding	This is a family of apparent calmodulin-binding proteins found at high levels in the testis and vomeronasal organ and at lower levels in certain other tissues [1]. Enkurin is a scaffold protein that binds PI3 kinase to sperm transient receptor potential (canonical) (TRPC) channels. The mammalian transient receptor potential (canonical) channels are the primary candidates for the Ca(2+) entry path…	4.9578e-05	8.66493e-10	1.04073e-05	0	0	0	0.000999001	0.00186936
pf08767	CRM1 C terminal	CRM1 (also known as Exportin1) mediates the nuclear export of proteins bearing a leucine-rich nuclear export signal (NES). CRM1 forms a complex with the NES containing protein and the small GTPase Ran. This region forms an alpha helical structure formed by six helical hairpin motifs that are structurally similar to the HEAT repeat, but share little sequence similarity to the HEAT repeat [1].	4.3315e-06	8.14162e-12	1.00881e-06	0	0	0	0.000999001	0.00186936
pf12257	Protein of unknown function (DUF3608)	This domain family is found in eukaryotes, and is approximately 280 amino acids in length. The family is found in association with Pfam:PF00610.	9.90406e-07	6.62721e-13	2.8782e-07	0	0	0	0.000999001	0.00186936
pf04712	Radial spokehead-like protein	This family includes the radial spoke head proteins RSP4 and RSP6 from Chlamydomonas reinhardtii, and several eukaryotic homologues, including mammalian RSHL1, the protein product of a familial ciliary dyskinesia candidate gene [1].	8.00438e-05	2.84935e-09	1.88724e-05	0	0	0	0.000999001	0.00186936
pf00153	Mitochondrial carrier protein	NULL	3.36571e-06	3.32278e-12	6.44475e-07	0	0	0	0.000999001	0.00186936
pf05186	Dpy-30 motif	This motif is found in a wide variety of domain contexts. It is found in the Dpy-30 proteins hence the motifs name. It is about 40 residues long and is probably formed of two alpha-helices. It may be a dimerisation motif analogous to Pfam:PF02197 (Bateman A pers obs).	6.95384e-05	1.93115e-09	1.55369e-05	0	0	0	0.000999001	0.00186936
pf10248	Myelodysplasia-myeloid leukemia factor 1-interacting protein	This entry is the conserved central region of a group of proteins that are putative transcriptional repressors [3]. The structure contains a putative 14-3-3 binding motif involved in the subcellular localisation of various regulatory molecules, and it may be that interaction with the transcription factor DREF could be regulated through this motif. DREF regulates proliferation-related genes in Dro…	4.36807e-05	5.85211e-10	8.55286e-06	0	0	0	0.000999001	0.00186936
pf08385	Dynein heavy chain, N-terminal region 1	Dynein heavy chains interact with other heavy chains to form dimers, and with intermediate chain-light chain complexes to form a basal cargo binding unit [1]. The region featured in this family includes the sequences implicated in mediating these interactions [2]. It is thought to be flexible and not to adopt a rigid conformation [1].	2.27247e-05	1.35548e-10	4.11625e-06	0	0	0	0.000999001	0.00186936
pf00888	Cullin family	NULL	5.29291e-05	1.16039e-09	1.20436e-05	0	0	0	0.000999001	0.00186936
pf08596	Lethal giant larvae(Lgl) like, C-terminal	The Lethal giant larvae (Lgl) tumour suppressor family is conserved from yeast to mammals. The Lgl family functions in cell polarity, at least in part, by regulating SNARE-mediated membrane delivery events at the cell surface [1]. The N-terminal half of Lgl members contains WD40 repeats (see Pfam:PF00400), while the C-terminal half appears specific to the family [1].	1.48059e-06	3.1841e-12	6.30882e-07	0	0	0	0.000999001	0.00186936
pf03953	Tubulin C-terminal domain	This family includes the tubulin alpha, beta and gamma chains. Members of this family are involved in polymer formation. Tubulins are GTPases. FtsZ can polymerise into tubes, sheets, and rings in vitro and is ubiquitous in eubacteria and archaea. Tubulin is the major component of microtubules. (The FtsZ GTPases have been split into their won family).	4.29026e-05	6.38411e-10	8.93316e-06	0	0	0	0.000999001	0.00186936
pf12451	Vacuolar protein sorting protein 11 C terminal	This domain family is found in eukaryotes, and is approximately 50 amino acids in length. Vps 11 is one of the evolutionarily conserved class C vacuolar protein sorting genes (c-vps: vps11, vps16, vps18, and vps33), whose products physically associate to form the c-vps protein complex required for vesicle docking and fusion.	2.58681e-07	6.21162e-14	8.81166e-08	0	0	0	0.000999001	0.00186936
pf12584	Trafficking protein particle complex subunit 10, TRAPPC10	This domain forms part of the TRAPP complex for mediating vesicle docking and fusion in the Golgi apparatus. The fungal version is referred to as Trs130, and an alternative vertebrate alias is TMEM1 [1,2].	2.95377e-06	2.15669e-12	5.19217e-07	0	0	0	0.000999001	0.00186936
pf10453	Nuclear fragile X mental retardation-interacting protein 1 (NUFIP1)	Proteins in this family have been implicated in the assembly of the large subunit of the ribosome [2] and in telomere maintenance [3]. Some proteins in this family contain a CCCH zinc finger. This family contains a protein called human fragile X mental retardation-interacting protein 1, which is known to bind RNA [4] and is phosphorylated upon DNA damage [1].	1.05902e-06	9.55415e-13	3.45582e-07	0	0	0	0.000999001	0.00186936
pf04547	Calcium-activated chloride channel	The family carries eight putative transmembrane domains, and, although it has no similarity to other known channel proteins, it is clearly a calcium-activated ionic channel. It is expressed in various secretory epithelia, the retina and sensory neurons, and mediates receptor-activated chloride currents in diverse physiological processes [1].	5.07329e-05	9.4734e-10	1.0882e-05	0	0	0	0.000999001	0.00186936
pf06825	Heat shock factor binding protein 1	Heat shock factor binding protein 1 (HSBP1) appears to be a negative regulator of the heat shock response [1].	4.22468e-06	6.62829e-12	9.10239e-07	0	0	0	0.000999001	0.00186936
pf08418	DNA polymerase alpha subunit B N-terminal	This is the eukaryotic DNA polymerase alpha subunit B N-terminal domain which is involved in complex formation [1]. Also see Pfam:PF04058.	6.79473e-07	2.3581e-13	1.71686e-07	0	0	0	0.000999001	0.00186936
pf04083	Partial alpha/beta-hydrolase lipase region	This family corresponds to a N-terminal part of an alpha/beta hydrolase domain.	2.26153e-05	2.13024e-10	5.16023e-06	0	0	0	0.000999001	0.00186936
pf02883	Adaptin C-terminal domain	Alpha adaptin is a heterotetramer which regulates clathrin-bud formation. The carboxyl-terminal appendage of the alpha subunit regulates translocation of endocytic accessory proteins to the bud site. This ig-fold domain is found in alpha, beta and gamma adaptins.	9.67446e-06	4.13172e-11	2.27259e-06	0	0	0	0.000999001	0.00186936
pf16910	Repeating coiled region of VPS13	VPS13_mid_rpt is a family of repeating regions of eukaryotic vacuolar sorting-associated 13. This repeating region shares a common core element that includes a well-conserved P-X4-P-X13ΓÇô17-G sequence. The exact function of this repeat is not known [1,2].	6.88133e-06	2.42057e-11	1.73946e-06	0	0	0	0.000999001	0.00186936
pf07162	Ciliary basal body-associated, B9 protein	The B9-C2 domain is found in proteins associated with the ciliary basal body. B9 domains were identified as a specific family of C2 domains [1]. There are three sub-families represented by this family, notably, Mks1-Xbx7, Stumpy-Tza1 and Tza2 groups of proteins. Mutations in human Mks1 result in the developmental disorder Mechler-Gruber syndrome [2]; mutations in mouse Stumpy lead to perinatal hy…	2.64259e-05	3.99504e-10	7.06668e-06	0	0	0	0.000999001	0.00186936
pf13893	RNA recognition motif. (a.k.a. RRM, RBD, or RNP domain)	The RRM motif is probably diagnostic of an RNA binding protein. RRMs are found in a variety of RNA binding proteins, including various hnRNP proteins, proteins implicated in regulation of alternative splicing, and protein components of snRNPs. The motif also appears in a few single stranded DNA binding proteins.	8.94134e-07	1.34149e-12	4.09495e-07	0	0	0	0.000999001	0.00186936
pf03871	RNA polymerase Rpb5, N-terminal domain	Rpb5 has a bipartite structure which includes a eukaryote-specific N-terminal domain and a C-terminal domain resembling the archaeal RNAP subunit H [1,2]. The N-terminal domain is involved in DNA binding and is part of the jaw module in the RNA pol II structure [3]. This module is important for positioning the downstream DNA.	5.29638e-06	9.71146e-12	1.10179e-06	0	0	0	0.000999001	0.00186936
pf01158	Ribosomal protein L36e	NULL	1.62758e-05	1.23509e-10	3.9292e-06	0	0	0	0.000999001	0.00186936
pf05022	SRP40, C-terminal domain	This presumed domain is found at the C-terminus of the S. cerevisiae SRP40 protein Swiss:P32583 and its homologues. SRP40/nopp40 is a chaperone involved in nucleocytoplasmic transport. SRP40 is also a suppressor of mutant AC40 subunit of RNA polymerase I and III.	2.85146e-06	3.36329e-12	6.48391e-07	0	0	0	0.000999001	0.00186936
pf04178	Got1/Sft2-like family	Traffic through the yeast Golgi complex depends on a member of the syntaxin family of SNARE proteins, Sed5, present in early Golgi cisternae. Got1 is thought to facilitate Sed5-dependent fusion events [1]. This is a family of sequences derived from eukaryotic proteins. They are similar to a region of a SNARE-like protein required for traffic through the Golgi complex, SFT2 protein (Swiss:P38166) …	3.16938e-05	2.68546e-10	5.79381e-06	0	0	0	0.000999001	0.00186936
pf08147	DBP10CT (NUC160) domain	This C terminal domain is found in the Dbp10p subfamily of hypothetical RNA helicases [1].	8.78156e-07	9.60286e-13	3.46462e-07	0	0	0	0.000999001	0.00186936
pf16550	UCH-binding domain	RPN13_C is a family of all-helical domains that forms the binding-surface for the proteasome-ubiquitn-receptor protein Rpn13 to UCH37, one of the three de-ubiquitinating enzymes of the proteasome [1,2].	4.51108e-06	9.21214e-12	1.07309e-06	0	0	0	0.000999001	0.00186936
pf01803	LIM-domain binding protein	The LIM-domain binding protein, binds to the LIM domain Pfam:PF00412 of LIM homeodomain proteins which are transcriptional regulators of development. Nuclear LIM interactor (NLI) / LIM domain-binding protein 1 (LDB1) Swiss:P70662 is located in the nuclei of neuronal cells during development, it is co-expressed with Isl1 in early motor neuron differentiation and has a suggested role in the Isl1 de…	2.93106e-06	4.4804e-12	7.48365e-07	0	0	0	0.000999001	0.00186936
pf00244	14-3-3 protein	NULL	0.000127423	4.83053e-09	2.45727e-05	0	0	0	0.000999001	0.00186936
pf02197	Regulatory subunit of type II PKA R-subunit	NULL	3.07422e-05	3.61681e-10	6.72385e-06	0	0	0	0.000999001	0.00186936
pf07962	Replication Fork Protection Component Swi3	Replication fork pausing is required to initiate a recombination events. More specifically, Swi1 is required for recombination near the mat1 locus. Swi3 has been found to co-purify with Swi1 Swi3, together with Swi1, define a fork protection complex that coordinates leading- and lagging-strand synthesis and stabilises stalled replication forks [1]. The Swi1-Swi3 complex is required for accurate r…	2.6379e-06	3.15046e-12	6.27541e-07	0	0	0	0.000999001	0.00186936
pf12780	P-loop containing dynein motor region D4	The 380 kDa motor unit of dynein belongs to the AAA class of chaperone-like ATPases. The core of the 380 kDa motor unit contains a concatenated chain of six AAA modules, of which four correspond to the ATP binding sites with P-loop signatures described previously, and two are modules in which the P loop has been lost in evolution. This particular family is the D4 ATP-binding region of the motor […	4.87785e-05	9.60079e-10	1.09549e-05	0	0	0	0.000999001	0.00186936
pf07890	Rrp15p	Rrp15p is required for the formation of 60S ribosomal subunits [1].	2.79016e-06	8.02773e-12	1.00173e-06	0	0	0	0.000999001	0.00186936
pf11882	Domain of unknown function (DUF3402)	This domain is functionally uncharacterised. This domain is found in eukaryotes. This presumed domain is typically between 350 to 473 amino acids in length. This domain is found associated with Pfam:PF07923.	1.44435e-06	1.54942e-12	4.40088e-07	0	0	0	0.000999001	0.00186936
pf02181	Formin Homology 2 Domain	NULL	2.41687e-05	1.39201e-10	4.17135e-06	0	0	0	0.000999001	0.00186936
pf08159	NUC153 domain	This small domain is found in a a novel nucleolar family [1].	2.24397e-06	3.32476e-12	6.44667e-07	0	0	0	0.000999001	0.00186936
pf00225	Kinesin motor domain	NULL	0.000328926	3.47257e-08	6.58841e-05	0	0	0	0.000999001	0.00186936
pf02765	Telomeric single stranded DNA binding POT1/CDC13	This domain binds single stranded telomeric DNA and adopts an OB fold [1]. It includes the proteins POT1 and CDC13 which have been shown to regulate telomere length, replication and capping [2-4]. POT1 is one component of the shelterin complex that protects telomere-ends from attack by DNA-repair mechanisms [5,6].	1.71505e-05	1.19808e-10	3.86989e-06	0	0	0	0.000999001	0.00186936
pf02114	Phosducin	NULL	3.93817e-06	4.34536e-12	7.37e-07	0	0	0	0.000999001	0.00186936
pf05178	KRI1-like family	The yeast member of this family (Kri1p) is found to be required for 40S ribosome biogenesis in the nucleolus [1].	2.03483e-06	3.26628e-12	6.38972e-07	0	0	0	0.000999001	0.00186936
pf03074	Glutamate-cysteine ligase	This family represents the catalytic subunit of glutamate-cysteine ligase (E.C. 6.3.2.2), also known as gamma-glutamylcysteine synthetase (GCS). This enzyme catalyses the rate limiting step in the biosynthesis of glutathione. The eukaryotic enzyme is a dimer of a heavy chain and a light chain with all the catalytic activity exhibited by the heavy chain (this family).	4.46073e-06	9.09359e-12	1.06616e-06	0	0	0	0.000999001	0.00186936
pf01399	PCI domain	This domain has also been called the PINT motif (Proteasome, Int-6, Nip-1 and TRIP-15) [1].	5.38794e-05	1.04127e-09	1.14087e-05	0	0	0	0.000999001	0.00186936
pf10193	Telomere length regulation protein	This family is the central conserved 110 amino acid region of a group of proteins called telomere-length regulation or clock abnormal protein-2 which are conserved from plants to humans. The full-length protein regulates telomere length and contributes to silencing of sub-telomeric regions. In vitro the protein binds to telomeric DNA repeats.	1.48356e-06	5.21425e-13	2.553e-07	0	0	0	0.000999001	0.00186936
pf08079	Ribosomal L30 N-terminal domain	This presumed domain is found at the N-terminus of Ribosomal L30 proteins and has been termed RL30NT or NUC018 [1].	1.87813e-05	1.33997e-10	4.09262e-06	0	0	0	0.000999001	0.00186936
pf03962	Mnd1 family	This family of proteins includes MND1 from S. cerevisiae. The mnd1 protein forms a complex with hop2 to promote homologous chromosome pairing and meiotic double-strand break repair [1].	4.04098e-06	1.13413e-11	1.19066e-06	0	0	0	0.000999001	0.00186936
pf12936	KRI1-like family C-terminal	The yeast member of this family (Kri1p) is found to be required for 40S ribosome biogenesis in the nucleolus [1]. This is the C-terminal domain of the family.	2.28014e-06	2.84676e-12	5.96528e-07	0	0	0	0.000999001	0.00186936
pf16004	116 kDa U5 small nuclear ribonucleoprotein component N-terminus	NULL	2.65521e-06	4.77625e-12	7.72678e-07	0	0	0	0.000999001	0.00186936
pf00002	7 transmembrane receptor (Secretin family)	This family is known as Family B, the secretin-receptor family or family 2 of the G-protein-coupled receptors (GCPRs).They have been described in many animal species, but not in plants, fungi or prokaryotes. Three distinct sub-families are recognised. Subfamily B1 contains classical hormone receptors, such as receptors for secretin and glucagon, that are all involved in cAMP-mediated signalling p…	1.13071e-06	1.94448e-12	4.93011e-07	0	0	0	0.000999001	0.00186936
pf01585	G-patch domain	This domain is found in a number of RNA binding proteins, and is also found in proteins that contain RNA binding domains. This suggests that this domain may have an RNA binding function. This domain has seven highly conserved glycines.	3.81894e-06	8.20223e-12	1.01256e-06	0	0	0	0.000999001	0.00186936
pf08623	TATA-binding protein interacting (TIP20)	TIP120 (also known as cullin-associated and neddylation-dissociated protein 1) is a TATA binding protein interacting protein that enhances transcription [1].	9.21948e-07	1.36426e-12	4.12956e-07	0	0	0	0.000999001	0.00186936
pf12166	Piezo non-specific cation channel, R-Ras-binding domain	This is an extracellular domain at the C-terminus of Piezo, or FAM38 mechanosensitive non-specific cation channel proteins. It seems likely that this region of the Piezo proteins may be responsible for R-Ras recruitment because this region is capable of relocalising R-Ras to the ER in eukaryotes.	2.23251e-05	1.04532e-10	3.61476e-06	0	0	0	0.000999001	0.00186936
pf09724	Uncharacterized conserved protein (DUF2036)	This family of proteins includes members ranging in size from approximately 300 to 460 residues. There are a number of well-conserved domains along the length.	3.16104e-06	1.03564e-11	1.13778e-06	0	0	0	0.000999001	0.00186936
pf16282	SANT/Myb-like domain of DAMP1	This domain, approximately 90 residues, is mainly found in DNA methyltransferase 1-associated protein 1 (DAMP1) that plays an important role in development and maintenace of genome integrity in various mammalia species [2,3]. It mainly consists of tandem repeats of three alpha-helices that are arranged in a helix-turn-helix motif and shows a structual similarity with SANT domain and Myb DNA-bindi…	3.26317e-06	3.88551e-12	6.96914e-07	0	0	0	0.000999001	0.00186936
pf05817	Oligosaccharyltransferase subunit Ribophorin II	This family contains eukaryotic Ribophorin II (RPN2) proteins. The mammalian oligosaccharyltransferase (OST) is a protein complex that effects the cotranslational N-glycosylation of newly synthesised polypeptides, and is composed of the following proteins: ribophorins I and II (RI and RII), OST48, and Dadl, N33/IAP, OST4, STT3. The family also includes the SWP1 protein from yeast. In yeast the ol…	7.1601e-06	2.24571e-11	1.67545e-06	0	0	0	0.000999001	0.00186936
pf00637	Region in Clathrin and VPS	Each region is about 140 amino acids long. The regions are composed of multiple alpha helical repeats. They occur in the arm region of the Clathrin heavy chain.	2.16517e-05	1.86861e-10	4.83297e-06	0	0	0	0.000999001	0.00186936
pf09340	Histone acetyltransferase subunit NuA4	The NuA4 histone acetyltransferase (HAT) multisubunit complex is responsible for acetylation of histone H4 and H2A N-terminal tails in yeast [1]. NuA4 complexes are highly conserved in eukaryotes and play primary roles in transcription, cellular response to DNA damage, and cell cycle control [2].	8.0707e-06	4.02546e-11	2.24317e-06	0	0	0	0.000999001	0.00186936
pf02268	Transcription initiation factor IIA, gamma subunit, helical domain	Accurate transcription in vivo requires at least six general transcription initiation factors, in addition to RNA polymerase II. Transcription initiation factor IIA (TFIIA) is a multimeric protein which facilitates the binding of TFIID to the TATA box. The N-terminal domain of the gamma subunit is a 4 helix bundle.	5.00348e-06	9.03074e-12	1.06247e-06	0	0	0	0.000999001	0.00186936
pf12774	Hydrolytic ATP binding site of dynein motor region D1	the 380 kDa motor unit of dynein belongs to the AAA class of chaperone-like ATPases. The core of the 380 kDa motor unit contains a concatenated chain of six AAA modules, of which four correspond to the ATP binding sites with P-loop signatures described previously, and two are modules in which the P loop has been lost in evolution. This particular family is the D1 unit of the motor and contains th…	5.81652e-05	1.30497e-09	1.27719e-05	0	0	0	0.000999001	0.00186936
pf06650	SHR-binding domain of vacuolar-sorting associated protein 13	SHR-BD is a family of eukaryotic proteins found on vacuolar-sorting associated proteins towards the C-terminus. In plants, the domain is found to be the region which interacts with SHR or the SHORT-ROOT transcription factor, a regulator of root-growth and asymmetric cell division that separates ground tissue into endodermis and cortex. The plant protein containing the SHR-BD is named SHRUBBY or S…	1.09429e-05	3.66978e-11	2.14178e-06	0	0	0	0.000999001	0.00186936
pf10381	Autophagocytosis associated protein C-terminal	Autophagocytosis is a starvation-induced process responsible for transport of cytoplasmic proteins to the vacuole. The small C-terminal domain is likely to be a distinct binding region for the stability of the autophagosome complex [2]. It carries a highly characteristic conserved FLKF sequence motif.	1.30157e-05	9.02037e-11	3.3579e-06	0	0	0	0.000999001	0.00186936
pf03801	HEC/Ndc80p family	Members of this family are components of the mitotic spindle. It has been shown that Ndc80/HEC from yeast is part of a complex called the Ndc80p complex [1]. This complex is thought to bind to the microtubules of the spindle.	2.81981e-06	6.2834e-12	8.86242e-07	0	0	0	0.000999001	0.00186936
pf05764	YL1 nuclear protein	The proteins in this family are designated YL1 [1]. These proteins have been shown to be DNA-binding and may be a transcription factor [1].	1.59811e-06	2.00621e-12	5.00776e-07	0	0	0	0.000999001	0.00186936
pf04157	EAP30/Vps36 family	This family includes EAP30 as well as the Vps36 protein. Vps36 is involved in Golgi to endosome trafficking. EAP30 is a subunit of the ELL complex. The ELL is an 80-kDa RNA polymerase II transcription factor. ELL interacts with three other proteins to form the complex known as ELL complex. The ELL complex is capable of increasing that catalytic rate of transcription elongation, but is unable to r…	8.09479e-06	2.97345e-11	1.9279e-06	0	0	0	0.000999001	0.00186936
pf10998	Protein of unknown function (DUF2838)	This bacterial family of proteins has no known function.	4.35769e-06	5.29257e-12	8.13371e-07	0	0	0	0.000999001	0.00186936
pf08772	Nin one binding (NOB1) Zn-ribbon like	This domain corresponds to a zinc ribbon and is found on the RNA binding protein NOB1 (Nin one binding).	2.17616e-06	3.47493e-12	6.59065e-07	0	0	0	0.000999001	0.00186936
pf05160	DSS1/SEM1 family	This family contains the breast cancer tumour suppressor BRCA2-interacting protein DSS1 and its homologue SEM1, both of which are short acidic proteins. DSS1 has been shown to be a conserved component of the Rae1 mediated mRNA export pathway in Schizosaccharomyces pombe [1].	1.21485e-06	7.59342e-13	3.08087e-07	0	0	0	0.000999001	0.00186936
pf08393	Dynein heavy chain, N-terminal region 2	Dyneins are described as motor proteins of eukaryotic cells, as they can convert energy derived from the hydrolysis of ATP to force and movement along cytoskeletal polymers, such as microtubules. This region is found C-terminal to the dynein heavy chain N-terminal region 1 (Pfam:PF08385) in many members of this family. No functions seem to have been attributed specifically to this region.	6.00403e-05	1.38315e-09	1.31489e-05	0	0	0	0.000999001	0.00186936
pf06807	Pre-mRNA cleavage complex II protein Clp1	This family consists of several pre-mRNA cleavage complex II Clp1 (or HeaB) proteins. Six different protein factors are required in vitro for 3' end formation of mammalian pre-mRNAs by endonucleolytic cleavage and polyadenylation. Clp1 is a subunit of cleavage complex IIA, which is required for cleavage, but not for polyadenylation of pre-mRNA [1].	7.0844e-07	2.89934e-13	1.90373e-07	0	0	0	0.000999001	0.00186936
pf05131	Pep3/Vps18/deep orange family	This region is found in a number of protein identified as involved in golgi function and vacuolar sorting. The molecular function of this region is unknown. The members of this family contain a C-terminal ring finger domain.	2.50459e-05	1.97222e-10	4.96516e-06	0	0	0	0.000999001	0.00186936
pf08292	RNA polymerase III subunit Rpc25	Rpc25 is a strongly conserved subunit of RNA polymerase III and has homology to Rpa43 in RNA polymerase I, Rpb7 in RNA polymerase II and the archaeal RpoE subunit. Rpc25 is required for transcription initiation and is not essential for the elongating properties of RNA polymerase III [1].	2.43223e-06	2.09316e-12	5.11513e-07	0	0	0	0.000999001	0.00186936
pf07933	Protein of unknown function (DUF1681)	This family is composed of sequences derived from a number of hypothetical eukaryotic proteins of unknown function.	2.46613e-06	3.62872e-12	6.73491e-07	0	0	0	0.000999001	0.00186936
pf02020	eIF4-gamma/eIF5/eIF2-epsilon	This domain of unknown function is found at the C-terminus of several translation initiation factors [1].	1.24763e-06	3.79941e-12	6.89149e-07	0	0	0	0.000999001	0.00186936
pf05625	PAXNEB protein	PAXNEB or PAX6 neighbour is found in several eukaryotic organisms. PAXNED is an RNA polymerase II Elongator protein subunit [2]. It is part of the HAP subcomplex of Elongator, which is a six-subunit component of the RNA polymerase II holoenzyme. The HAP subcomplex is required for Elongator structural integrity and histone acetyltransferase activity [2]. This protein family has a P-loop motif. How…	2.36236e-06	3.94296e-12	7.02047e-07	0	0	0	0.000999001	0.00186936
pf12589	Methyltransferase involved in Williams-Beuren syndrome	This domain family is found in eukaryotes, and is typically between 72 and 83 amino acids in length. The family is found in association with Pfam:PF08241. This family is made up of S-adenosylmethionine-dependent methyltransferases [1]. The proteins are deleted in Williams-Beuren syndrome (WBS), a complex developmental disorder with multisystemic manifestations including supravalvular aortic steno…	2.7702e-06	5.78924e-12	8.50679e-07	0	0	0	0.000999001	0.00186936
pf06870	A49-like RNA polymerase I associated factor	Saccharomyces cerevisiae A49 is a specific subunit associated with RNA polymerase I (Pol I) in eukaryotes. Pol I maintains transcription activities in A49 deletion mutants. However, such mutants are deficient in transcription activity at low temperatures. Deletion analysis of the fusion yeast homolog indicate that only the C-terminal two thirds are required for function. Transcript analysis has d…	3.45685e-06	3.59256e-12	6.70127e-07	0	0	0	0.000999001	0.00186936
pf04840	Vps16, C-terminal region	This protein forms part of the Class C vacuolar protein sorting (Vps) complex. Vps16 is essential for vacuolar protein sorting, which is essential for viability in plants, but not yeast [1]. The Class C Vps complex is required for SNARE-mediated membrane fusion at the lysosome-like yeast vacuole. It is thought to play essential roles in membrane docking and fusion at the Golgi-to-endosome and end…	1.67325e-05	1.14377e-10	3.78115e-06	0	0	0	0.000999001	0.00186936
pf04158	Sof1-like domain	Sof1 is essential for cell growth and is a component of the nucleolar rRNA processing machinery [1].	2.51434e-06	3.75534e-12	6.85141e-07	0	0	0	0.000999001	0.00186936
pf14878	Death-like domain of SPT6	This DLD domain maintains the characteristic overall topology of death domains, as it consists of a six-helix bundle with three stacked antiparallel helices and an additional helix inserted between the final two helices of the bundle. Although it is unlikely that the Spt6 DLD functions in an apoptotic process in yeast, its prominent location and the observation that it displays the most highly co…	2.99819e-06	3.82598e-12	6.91555e-07	0	0	0	0.000999001	0.00186936
pf14844	PH domain associated with Beige/BEACH	This PH domain is found in proteins containing the Beige/BEACH domain (Pfam:PF02138), it immediately precedes the Beige/BEACH domain [1].	0.000124564	4.52056e-09	2.37712e-05	0	0	0	0.000999001	0.00186936
pf04053	Coatomer WD associated region	This region is composed of WD40 repeats.	8.6202e-06	2.54418e-11	1.78332e-06	0	0	0	0.000999001	0.00186936
pf13862	p21-C-terminal region-binding protein	This family of p21-binding proteins is important as a modulator of p21 activity. The domain binds the C-terminal region of p21 in a ternary complex with CDK2, which results in inhibition of the kinase activity of CDK2.	4.98872e-06	1.68801e-11	1.45259e-06	0	0	0	0.000999001	0.00186936
pf08318	COG4 transport protein	This region is found in yeast oligomeric golgi complex component 4 which is involved in ER to Golgi an intra Golgi transport [1].	1.10262e-06	2.70535e-12	5.81523e-07	0	0	0	0.000999001	0.00186936
pf16413	DNA mismatch repair protein Mlh1 C-terminus	This is the C-terminal domain of DNA mismatch repair protein Mlh1, these proteins belong to the MutL family. This domain forms part of the endonuclease active site [1].	1.48581e-06	1.59935e-12	4.47122e-07	0	0	0	0.000999001	0.00186936
pf08149	BING4CT (NUC141) domain	This C terminal domain is found in the BING4 family of nucleolar WD40 repeat proteins [1].	2.67287e-06	3.27248e-12	6.39578e-07	0	0	0	0.000999001	0.00186936
pf07946	Protein of unknown function (DUF1682)	The members of this family are all hypothetical eukaryotic proteins of unknown function. One member (Swiss:Q920S6) is described as being an adipocyte-specific protein, but no evidence of this was found.	1.15643e-05	5.70261e-11	2.66988e-06	0	0	0	0.000999001	0.00186936
pf08490	Domain of unknown function (DUF1744)	This domain is found on the epsilon catalytic subunit of DNA polymerase. It is found C terminal to Pfam:PF03104 and Pfam:PF00136.	2.62875e-06	2.37481e-12	5.4484e-07	0	0	0	0.000999001	0.00186936
pf08217	Fungal domain of unknown function (DUF1712)	The function of this family of proteins is unknown.	1.1591e-06	3.17399e-13	1.99186e-07	0	0	0	0.000999001	0.00186936
pf02204	Vacuolar sorting protein 9 (VPS9) domain	This domain acts as a GDP-GTP exchange factor (GEF). It activates Rab GTPases by stimulating the release of GDP and allowing GTP to bind [1].	0.000201072	1.24019e-08	3.93731e-05	0	0	0	0.000999001	0.00186936
pf08661	Replication factor A protein 3	Replication factor A is involved in eukaryotic DNA replication, recombination and repair.	4.93243e-06	1.32805e-11	1.28844e-06	0	0	0	0.000999001	0.00186936
pf04874	Mak16 protein C-terminal region	The precise function of this eukaryotic protein family is unknown. The yeast orthologues have been implicated in cell cycle progression and biogenesis of 60S ribosomal subunits. The Schistosoma mansoni Mak16 has been shown to target protein transport to the nucleolus [1].	3.14344e-06	4.14082e-12	7.19446e-07	0	0	0	0.000999001	0.00186936
pf13831	PHD-finger	PHD folds into an interleaved type of Zn-finger chelating 2 Zn ions in a similar manner to that of the RING and FYVE domains [2]. Several PHD fingers have been identified as binding modules of methylated histone H3 [3].	1.36151e-05	8.67554e-11	3.29309e-06	0	0	0	0.000999001	0.00186936
pf04939	Ribosome biogenesis regulatory protein (RRS1)	This family consists of several eukaryotic ribosome biogenesis regulatory (RRS1) proteins. RRS1 is a nuclear protein that is essential for the maturation of 25 S rRNA and the 60 S ribosomal subunit assembly in Saccharomyces cerevisiae [1].	3.5045e-06	5.50854e-12	8.29799e-07	0	0	0	0.000999001	0.00186936
pf00642	Zinc finger C-x8-C-x5-C-x3-H type (and similar)	NULL	0.000136471	6.02307e-09	2.74387e-05	0	0	0	0.000999001	0.00186936
pf08839	DNA replication factor CDT1 like	CDT1 is a component of the replication licensing system and promotes the loading of the mini-chromosome maintenance complex onto chromatin. Geminin is an inhibitor of CDT1 and prevents inappropriate re-initiation of replication on an already fired origin. This region of CDT1 binds to Geminin [1].	1.05986e-05	4.216e-11	2.29565e-06	0	0	0	0.000999001	0.00186936
pf04062	ARP2/3 complex ARPC3 (21 kDa) subunit	The seven component ARP2/3 actin-organising complex is involved in actin assembly and function.	1.04047e-05	3.27579e-11	2.02355e-06	0	0	0	0.000999001	0.00186936
pf11698	V-ATPase subunit H	The yeast Saccharomyces cerevisiae vacuolar H+-ATPase (V-ATPase) is a multisubunit complex responsible for acidifying organelles. It functions as an ATP dependent proton pump that transports protons across a lipid bilayer. This domain corresponds to the C terminal domain of the H subunit of V-ATPase. The N-terminal domain is required for the activation of the complex whereas the C-terminal domain…	4.82022e-06	5.00344e-12	7.90841e-07	0	0	0	0.000999001	0.00186936
pf12775	P-loop containing dynein motor region D3	the 380 kDa motor unit of dynein belongs to the AAA class of chaperone-like ATPases. The core of the 380 kDa motor unit contains a concatenated chain of six AAA modules, of which four correspond to the ATP binding sites with P-loop signatures described previously, and two are modules in which the P loop has been lost in evolution. This particular family is the D3 and is an ATP binding site [1].	5.12349e-05	9.4823e-10	1.08871e-05	0	0	0	0.000999001	0.00186936
pf04950	40S ribosome biogenesis protein Tsr1 and BMS1 C-terminal	RIBIOP_C is a family of eukaryotic proteins from the C-terminus of pre-rRNA-processing protein or ribosome biogenesis proteins BMS1 and TSR1. These proteins act, in the nucleolus, as a molecular switch during maturation of the 40S ribosomal subunit [1,2]. This domain, domain IV of translation elongation factor selb, adopts the same fold as translation proteins such as domain II of GTP-elongation …	7.75809e-06	3.55959e-11	2.10938e-06	0	0	0	0.000999001	0.00186936
pf16131	Torus domain	This domain is found in pre-mRNA-splicing factor CWC2. It includes a CCCH-type zinc finger [1].	4.61786e-06	1.23139e-11	1.24066e-06	0	0	0	0.000999001	0.00186936
pf02731	SKIP/SNW domain	This domain is found in chromatin proteins.	2.63982e-06	3.17362e-12	6.29844e-07	0	0	0	0.000999001	0.00186936
pf04056	Ssl1-like	Ssl1-like proteins are 40kDa subunits of the Transcription factor II H complex.	2.55472e-06	2.59069e-12	5.69067e-07	0	0	0	0.000999001	0.00186936
pf05021	NPL4 family	The HRD4 gene was identical to NPL4, a gene previously implicated in nuclear transport. Using a diverse set of substrates and direct ubiquitination assays, analysis revealed that HRD4/NPL4 is required for a poorly characterised step in ER-associated degradation after ubiquitination of target proteins but before their recognition by the 26S proteasome [1]. Npl4p physically associates with Cdc48p v…	6.92081e-06	1.76727e-11	1.4863e-06	0	0	0	0.000999001	0.00186936
pf04889	Cwf15/Cwc15 cell cycle control protein	This family represents Cwf15/Cwc15 (from Schizosaccharomyces pombe and Saccharomyces cerevisiae respectively) and their homologues. The function of these proteins is unknown, but they form part of the spliceosome and are thus thought to be involved in mRNA splicing [1].	2.59104e-06	2.65041e-12	5.75588e-07	0	0	0	0.000999001	0.00186936
pf01456	Mucin-like glycoprotein	This family of trypanosomal proteins resemble vertebrate mucins. The protein consists of three regions. The N and C terminii are conserved between all members of the family, whereas the central region is not well conserved and contains a large number of threonine residues which can be glycosylated [1]. Indirect evidence suggested that these genes might encode the core protein of parasite mucins, …	2.23939e-07	7.39649e-14	9.61541e-08	0	0	0	0.000999001	0.00186936
pf05890	Eukaryotic rRNA processing protein EBP2	This family consists of several Eukaryotic rRNA processing protein EBP2 sequences. Ebp2p is required for the maturation of 25S rRNA and 60S subunit assembly. Ebp2p may be one of the target proteins of Rrs1p for executing the signal to regulate ribosome biogenesis [1]. This family also plays a role in chromosome segregation [2].	3.28575e-06	4.6006e-12	7.58337e-07	0	0	0	0.000999001	0.00186936
pf04100	Vps53-like, N-terminal	Vps53 complexes with Vps52 and Vps54 to form a multi- subunit complex involved in regulating membrane trafficking events [1].	7.00292e-06	1.86123e-11	1.5253e-06	0	0	0	0.000999001	0.00186936
pf03986	Autophagocytosis associated protein (Atg3), N-terminal domain	Autophagocytosis is a starvation-induced process responsible for transport of cytoplasmic proteins to the lysosome/vacuole. Atg3 is a ubiquitin like modifier that is topologically similar to the canonical E2 enzyme [3]. It catalyses the conjugation of Atg8 and phosphatidylethanolamine [4].	1.55172e-05	1.0678e-10	3.65342e-06	0	0	0	0.000999001	0.00186936
pf02536	mTERF	This family contains one sequence of known function Human mitochondrial transcription termination factor (mTERF) the rest of the family consists of hypothetical proteins none of which have any functional information. mTERF is a multizipper protein possessing three putative leucine zippers one of which is bipartite. The protein binds DNA as a monomer [1]. The leucine zippers are not implicated in …	8.5404e-06	1.36086e-11	1.30425e-06	0	0	0	0.000999001	0.00186936
pf02990	Endomembrane protein 70	NULL	4.48388e-05	5.06106e-10	7.95382e-06	0	0	0	0.000999001	0.00186936
pf06102	Domain of unknown function (DUF947)	Family of eukaryotic proteins with unknown function.	1.26762e-06	1.09502e-12	3.6997e-07	0	0	0	0.000999001	0.00186936
pf04987	Phosphatidylinositolglycan class N (PIG-N)	Phosphatidylinositolglycan class N (PIG-N) is a mammalian homologue of the yeast protein MCD4P and is expressed in the endoplasmic reticulum [1]. PIG-N is essential for glycosylphosphatidylinositol anchor synthesis. Glycosylphosphatidylinositol (GPI)-anchored proteins are cell surface-localised proteins that serve many important cellular functions [2].	2.60253e-06	8.7125e-12	1.04358e-06	0	0	0	0.000999001	0.00186936
pf03107	C1 domain	This short domain is rich in cysteines and histidines. The pattern of conservation is similar to that found in Pfam:PF00130, therefore we have termed this domain DC1 for divergent C1 domain. This domain probably also binds to two zinc ions. The function of proteins with this domain is uncertain, however this domain may bind to molecules such as diacylglycerol (A Bateman pers. obs.). This family a…	3.60151e-05	3.511e-10	6.62477e-06	0	0	0	0.000999001	0.00186936
pf04111	Autophagy protein Apg6	In yeast, 15 Apg proteins coordinate the formation of autophagosomes. Autophagy is a bulk degradation process induced by starvation in eukaryotic cells [1]. Apg6/Vps30p has two distinct functions in the autophagic process, either associated with the membrane or in a retrieval step of the carboxypeptidase Y sorting pathway [2].	9.83349e-06	4.15911e-11	2.28011e-06	0	0	0	0.000999001	0.00186936
pf08603	Adenylate cyclase associated (CAP) C terminal	NULL	4.40156e-06	5.70648e-12	8.44577e-07	0	0	0	0.000999001	0.00186936
pf01167	Tub family	NULL	1.11767e-05	4.35881e-11	2.3342e-06	0	0	0	0.000999001	0.00186936
pf03568	Peptidase family C50	NULL	1.9762e-06	1.84912e-12	4.80771e-07	0	0	0	0.000999001	0.00186936
pf02969	TATA box binding protein associated factor (TAF)	TAF proteins adopt a histone-like fold.	2.18986e-06	2.12278e-12	5.15119e-07	0	0	0	0.000999001	0.00186936
pf04500	FLYWCH zinc finger domain	Mutations in the mod(mdg4) gene have effects on variegation (PEV), the properties of insulator sequences, correct path-finding of growing nerve cells, meiotic pairing of chromosomes, and apoptosis. The occurrence of FLYWCH motifs in mod(mdg4) gene product and other proteins is discussed in [1].	1.68845e-06	4.64315e-12	7.61836e-07	0	0	0	0.000999001	0.00186936
pf05018	Protein of unknown function (DUF667)	This family of proteins are highly conserved in eukaryotes. Some proteins in the family are annotated as transcription factors. However, there is currently no support for this in the literature.	4.41148e-05	9.75415e-10	1.1042e-05	0	0	0	0.000999001	0.00186936
pf07004	Sperm-tail PG-rich repeat	This family represents a short conserved region carrying a PGP motif that is repeated in eukaryotic proteins of sperm-tails. Shippo orthologues from some species may include up to 40 Pro-Gly-Pro repeats.	0.0001445	8.33858e-09	3.2285e-05	0	0	0	0.000999001	0.00186936
pf02984	Cyclin, C-terminal domain	Cyclins regulate cyclin dependent kinases (CDKs). Swiss:P22674 is a Uracil-DNA glycosylase that is related to other cyclins [4]. Cyclins contain two domains of similar all-alpha fold, of which this family corresponds with the C-terminal domain.	0.000147263	7.39231e-09	3.0398e-05	0	0	0	0.000999001	0.00186936
pf01778	Ribosomal L28e protein family	NULL	1.10036e-05	4.73716e-11	2.4334e-06	0	0	0	0.000999001	0.00186936
pf16543	DRG Family Regulatory Proteins, Tma46	DFRP_C is a family of eukaryotic translation machinery-associated protein 46 proteins that are the binding partner for the highly conserved Developmentally Regulated GTP-binding (DRG) GTPases. Thus this family is referred to as DRG Family Regulatory Proteins (DFRP). Binding of this DFRP modulates the function of the GTPase [1].	6.21204e-06	2.95511e-11	1.92195e-06	0	0	0	0.000999001	0.00186936
pf16211	C-terminus of histone H2A	NULL	6.03351e-05	2.08096e-09	1.61282e-05	0	0	0	0.000999001	0.00186936
pf03378	CAS/CSE protein, C-terminus	Mammalian cellular apoptosis susceptibility (CAS) proteins are homologous to the yeast chromosome-segregation protein, CSE1 [1]. This family aligns the C-terminal halves (approximately). CAS is involved in both cellular apoptosis and proliferation [2,3]. Apoptosis is inhibited in CAS-depleted cells, while the expression of CAS correlates to the degree of cellular proliferation. Like CSE1, it is e…	4.70938e-06	9.09785e-12	1.06641e-06	0	0	0	0.000999001	0.00186936
pf02138	Beige/BEACH domain	NULL	0.000215389	1.24622e-08	3.94687e-05	0	0	0	0.000999001	0.00186936
pf04727	ELMO/CED-12 family	This family represents a conserved domain which is found in a number of eukaryotic proteins including CED-12, ELMO I and ELMO II. ELMO1 is a component of signalling pathways that regulate phagocytosis and cell migration and is the mammalian orthologue of the C. elegans gene, ced-12. CED-12 is required for the engulfment of dying cells and cell migration. In mammalian cells, ELMO1 interacts with D…	1.65539e-05	9.20246e-11	3.39162e-06	0	0	0	0.000999001	0.00186936
pf08156	NOP5NT (NUC127) domain	This N terminal domain is found in RNA-binding proteins of the NOP5 family [1].	8.64178e-06	3.82334e-11	2.18613e-06	0	0	0	0.000999001	0.00186936
pf16969	RNA-binding signal recognition particle 68	SRP68 is a family that is part of the SRP or signal recognition particle complex. This complex, consisting of six proteins and a 7SL-RNA is necessary for guiding the emerging proteins designed for the membrane towards the translocation pore. SRP68 forms a stable heterodimer with SRP72, a protein with a TPR repeat. Specific RNA-binding of SRP68 is mediated by the N-terminal domain of approximately…	3.60892e-06	6.25071e-12	8.83934e-07	0	0	0	0.000999001	0.00186936
pf04045	Arp2/3 complex, 34 kD subunit p34-Arc	Arp2/3 protein complex has been implicated in the control of actin polymerisation in cells. The human complex consists of seven subunits which include the actin related Arp2 and Arp3, and five others referred to as p41-Arc, p34-Arc, p21-Arc, p20-Arc, and p16-Arc [1]. This family represents the p34-Arc subunit.	1.30981e-05	5.87543e-11	2.71003e-06	0	0	0	0.000999001	0.00186936
pf03531	Structure-specific recognition protein (SSRP1)	SSRP1 has been implicated in transcriptional initiation and elongation and in DNA replication and repair [1]. This domain belongs to the Pleckstrin homology fold superfamily.	7.73941e-06	2.53365e-11	1.77962e-06	0	0	0	0.000999001	0.00186936
pf08711	TFIIS helical bundle-like domain	Mediator is a large complex of up to 33 proteins that is conserved from plants to fungi to humans - the number and representation of individual subunits varying with species {1-2]. It is arranged into four different sections, a core, a head, a tail and a kinase-activity part, and the number of subunits within each of these is what varies with species. Overall, Mediator regulates the transcription…	3.80896e-06	5.61702e-12	8.37931e-07	0	0	0	0.000999001	0.00186936
pf03126	Plus-3 domain	This domain is about 90 residues in length and is often found associated with the Pfam:PF02213 domain. The function of this domain is uncertain. It is possible that this domain is involved in DNA binding as it has three conserved positively charged residues, hence this domain has been named the plus-3 domain. It is found in yeast Rtf1 which may be a transcription elongation factor [1].	2.32925e-06	2.88453e-12	6.00471e-07	0	0	0	0.000999001	0.00186936
pf02840	Prp18 domain	The splicing factor Prp18 is required for the second step of pre-mRNA splicing. The structure of a large fragment of the Saccharomyces cerevisiae Prp18 is known [1]. This fragment is fully active in yeast splicing in vitro and includes the sequences of Prp18 that have been evolutionarily conserved. The core structure consists of five alpha-helices that adopt a novel fold. The most highly conserve…	1.61471e-06	1.12499e-12	3.74998e-07	0	0	0	0.000999001	0.00186936
pf12842	Domain of unknown function (DUF3819)	This is an uncharacterised domain that is found on the CCR4-Not complex component Not1. Not1 is a global regulator of transcription that affects genes positively and negatively and is thought to regulate transcription factor TFIID [1].	7.83742e-06	1.99288e-11	1.57832e-06	0	0	0	0.000999001	0.00186936
pf03661	Uncharacterised protein family (UPF0121)	Uncharacterised integral membrane protein family.	7.55486e-06	1.81445e-11	1.50601e-06	0	0	0	0.000999001	0.00186936
pf05832	Eukaryotic protein of unknown function (DUF846)	This family consists of several of unknown function from a variety of eukaryotic organisms.	1.73254e-05	1.18878e-10	3.85484e-06	0	0	0	0.000999001	0.00186936
pf04597	Ribophorin I	Ribophorin I is an essential subunit of oligosaccharyltransferase (OST), which is also known as Dolichyl-diphosphooligosaccharide--protein glycosyltransferase, (EC:2.4.1.119). OST catalyses the transfer of an oligosaccharide from dolichol pyrophosphate to selected asparagine residues of nascent polypeptides as they are translocated into the lumen of the rough endoplasmic reticulum. Ribophorin I a…	8.2567e-06	2.39292e-11	1.7295e-06	0	0	0	0.000999001	0.00186936
pf04006	Mpp10 protein	This family includes proteins related to Mpp10 (M phase phosphoprotein 10). The U3 small nucleolar ribonucleoprotein (snoRNP) is required for three cleavage events that generate the mature 18S rRNA from the pre-rRNA. In Saccharomyces cerevisiae, depletion of Mpp10, a U3 snoRNP-specific protein, halts 18S rRNA production and impairs cleavage at the three U3 snoRNP-dependent sites [3].	2.89045e-06	2.3783e-12	5.45241e-07	0	0	0	0.000999001	0.00186936
pf12353	Eukaryotic translation initiation factor 3 subunit G	This domain family is found in eukaryotes, and is approximately 130 amino acids in length. The family is found in association with Pfam:PF00076. This family is subunit G of the eukaryotic translation initiation factor 3. Subunit G is required for eIF3 integrity.	3.41054e-06	4.6701e-12	7.64043e-07	0	0	0	0.000999001	0.00186936
pf00658	Poly-adenylate binding protein, unique domain	The region featured in this family is found towards the C-terminus of poly(A)-binding proteins (PABPs). These are eukaryotic proteins that, through their binding of the 3' poly(A) tail on mRNA, have very important roles in the pathways of gene expression. They seem to provide a scaffold on which other proteins can bind and mediate processes such as export, translation and turnover of the transcri…	5.324e-05	1.05031e-09	1.14581e-05	0	0	0	0.000999001	0.00186936
pf00628	PHD-finger	PHD folds into an interleaved type of Zn-finger chelating 2 Zn ions in a similar manner to that of the RING and FYVE domains [2]. Several PHD fingers have been identified as binding modules of methylated histone H3 [3].	2.68579e-05	4.06372e-10	7.12717e-06	0	0	0	0.000999001	0.00186936
pf16300	Type of WD40 repeat	Most members of this family form part of the 7-bladed beta-propeller at the N-terminus of coronin proteins.	1.72635e-05	1.08088e-10	3.67573e-06	0	0	0	0.000999001	0.00186936
pf03224	V-ATPase subunit H	The yeast Saccharomyces cerevisiae vacuolar H+-ATPase (V-ATPase) is a multisubunit complex responsible for acidifying organelles. It functions as an ATP dependent proton pump that transports protons across a lipid bilayer. This domain corresponds to the N terminal domain of the H subunit of V-ATPase. The N-terminal domain is required for the activation of the complex whereas the C-terminal domain…	5.05022e-06	5.29202e-12	8.13328e-07	0	0	0	0.000999001	0.00186936
pf03870	RNA polymerase Rpb8	Rpb8 is a subunit common to the three yeast RNA polymerases, pol I, II and III. Rpb8 interacts with the largest subunit Rpb1, and with Rpb3 and Rpb11, two smaller subunits.	6.17073e-06	1.59608e-11	1.41248e-06	0	0	0	0.000999001	0.00186936
pf15613	WSTF, HB1, Itc1p, MBD9 motif 2	A conserved alpha helical motif that along with the WHIM1 and WHIM3 motifs, and the DDT domain comprise an alpha helical module found in diverse eukaryotic chromatin proteins [1]. Based on the Ioc3 structure, this module is inferred to interact with nucleosomal linker DNA and the SLIDE domain of ISWI proteins [1][2]. The resulting complex forms a protein ruler that measures out the spacing betwee…	6.67114e-07	5.45874e-13	2.61217e-07	0	0	0	0.000999001	0.00186936
pf05743	UEV domain	This family includes the eukaryotic tumour susceptibility gene 101 protein (TSG101). Altered transcripts of this gene have been detected in sporadic breast cancers and many other human malignancies. However, the involvement of this gene in neoplastic transformation and tumorigenesis is still elusive. TSG101 is required for normal cell function of embryonic and adult tissues but that this gene is …	2.76983e-05	3.74615e-10	6.84302e-06	0	0	0	0.000999001	0.00186936
pf00613	Phosphoinositide 3-kinase family, accessory domain (PIK domain)	PIK domain is conserved in all PI3 and PI4-kinases. Its role is unclear but it has been suggested [2] to be involved in substrate presentation.	3.07025e-05	2.50574e-10	5.59659e-06	0	0	0	0.000999001	0.00186936
pf02176	TRAF-type zinc finger	NULL	2.97771e-05	3.77113e-10	6.8658e-06	0	0	0	0.000999001	0.00186936
pf16891	Serine-threonine protein phosphatase N-terminal domain	This family is often found at the N-terminus of Metallophos family, in serine-threonine protein phosphatases.	4.88796e-05	6.62939e-10	9.10315e-06	0	0	0	0.000999001	0.00186936
pf05602	Cleft lip and palate transmembrane protein 1 (CLPTM1)	This family consists of several eukaryotic cleft lip and palate transmembrane protein 1 sequences. Cleft lip with or without cleft palate is a common birth defect that is genetically complex. The nonsyndromic forms have been studied genetically using linkage and candidate-gene association studies with only partial success in defining the loci responsible for orofacial clefting. CLPTM1 encodes a t…	2.54685e-06	1.49974e-12	4.32975e-07	0	0	0	0.000999001	0.00186936
pf00187	Chitin recognition protein	NULL	6.68344e-07	1.94504e-13	1.55926e-07	0	0	0	0.000999001	0.00186936
pf03878	YIF1	YIF1 (Yip1 interacting factor) is an integral membrane protein that is required for membrane fusion of ER derived vesicles [1]. It also plays a role in the biogenesis of ER derived COPII transport vesicles [2].	2.88637e-06	2.83994e-12	5.95812e-07	0	0	0	0.000999001	0.00186936
pf08585	RecQ mediated genome instability protein	RMI1_N is an N-terminal family of eukaryotic proteins. The domain probably carries an oligo-nucleotide-binding domain or OB-fold, and forms a stable complex with Bloom syndrome protein BLM and DNA topoisomerase 3-alpha.	1.36124e-06	1.14916e-12	3.79005e-07	0	0	0	0.000999001	0.00186936
pf03914	CBF/Mak21 family	NULL	5.42495e-06	1.34808e-11	1.29811e-06	0	0	0	0.000999001	0.00186936
pf13832	PHD-zinc-finger like domain	NULL	2.61973e-05	2.20923e-10	5.25503e-06	0	0	0	0.000999001	0.00186936
pf03908	Sec20	Sec20 is a membrane glycoprotein associated with secretory pathway.	3.39115e-06	6.23839e-12	8.83062e-07	0	0	0	0.000999001	0.00186936
pf02137	Adenosine-deaminase (editase) domain	Adenosine deaminases acting on RNA (ADARs) can deaminate adenosine to form inosine. In long double-stranded RNA, this process is non-specific; it occurs site-specifically in RNA transcripts. The former is important in defence against viruses, whereas the latter may affect splicing or untranslated regions. They are primarily nuclear proteins, but a longer isoform of ADAR1 is found predominantly in…	1.42236e-06	1.61219e-12	4.48914e-07	0	0	0	0.000999001	0.00186936
pf14374	60S ribosomal protein L4 C-terminal domain	This family is found at the very C-terminal of 60 ribosomal L4 proteins.	8.17011e-06	3.00331e-11	1.93756e-06	0	0	0	0.000999001	0.00186936
pf08512	Histone chaperone Rttp106-like	This family includes Rttp106, a histone chaperone involved in heterochromatin-mediated silencing [1]. This domain belongs to the Pleckstrin homology domain superfamily.	1.18501e-05	5.30113e-11	2.57418e-06	0	0	0	0.000999001	0.00186936
pf01465	GRIP domain	The GRIP (golgin-97, RanBP2alpha,Imh1p and p230/golgin-245) domain is found in many large coiled-coil proteins. It has been shown to be sufficient for targeting to the Golgi. The GRIP domain contains a completely conserved tyrosine residue. At least some of these domains have been shown to bind to GTPase Arl1, see structures in [4,5].	4.18329e-06	6.87075e-12	9.26738e-07	0	0	0	0.000999001	0.00186936
pf00439	Bromodomain	Bromodomains are 110 amino acid long domains, that are found in many chromatin associated proteins. Bromodomains can interact specifically with acetylated lysine [3].	6.49217e-05	1.54193e-09	1.38831e-05	0	0	0	0.000999001	0.00186936
pf00063	Myosin head (motor domain)	NULL	3.12582e-05	2.12962e-10	5.15948e-06	0	0	0	0.000999001	0.00186936
pf08700	Vps51/Vps67	This family includes a presumed domain found in a number of components of vesicular transport. The VFT tethering complex (also known as GARP complex, Golgi associated retrograde protein complex, Vps53 tethering complex) is a conserved eukaryotic docking complex which is involved recycling of proteins from endosomes to the late Golgi . Vps51 (also known as Vps67) is a subunit of VFT and interacts …	7.73492e-06	2.76811e-11	1.86015e-06	0	0	0	0.000999001	0.00186936
pf01302	CAP-Gly domain	Cytoskeleton-associated proteins (CAPs) are involved in the organisation of microtubules and transportation of vesicles and organelles along the cytoskeletal network. A conserved motif, CAP-Gly, has been identified in a number of CAPs, including CLIP-170 and dynactins. The crystal structure of Caenorhabditis elegans F53F4.3 protein Swiss:Q20728 CAP-Gly domain was recently solved [2]. The domain c…	5.51924e-06	1.13263e-11	1.18987e-06	0	0	0	0.000999001	0.00186936
pf04046	PSP	Proline rich domain found in numerous spliceosome associated proteins.	1.92148e-06	1.50123e-12	4.3319e-07	0	0	0	0.000999001	0.00186936
pf00168	C2 domain	NULL	7.84471e-05	1.15996e-09	1.20414e-05	0	0	0	0.000999001	0.00186936
pf09358	Ubiquitin fold domain	The ubiquitin fold domain is found at the C-terminus of ubiquitin-activating E1 family enzymes. This domain binds to E2 enzymes [1].	2.60281e-05	2.27214e-10	5.32932e-06	0	0	0	0.000999001	0.00186936
pf08311	Mad3/BUB1 homology region 1	Proteins containing this domain are checkpoint proteins involved in cell division. This region has been shown to be essential for the binding of the binding of BUB1 and MAD3 to CDC20p [1].	1.28063e-06	1.80266e-12	4.74692e-07	0	0	0	0.000999001	0.00186936
pf03810	Importin-beta N-terminal domain	NULL	3.40473e-05	4.77102e-10	7.72255e-06	0	0	0	0.000999001	0.00186936
pf03416	Peptidase family C54	NULL	3.33653e-05	4.22485e-10	7.26709e-06	0	0	0	0.000999001	0.00186936
pf00626	Gelsolin repeat	NULL	7.41613e-06	1.38896e-11	1.31765e-06	0	0	0	0.000999001	0.00186936
pf03731	Ku70/Ku80 N-terminal alpha/beta domain	The Ku heterodimer (composed of Ku70 Swiss:P12956 and Ku80 Swiss:P13010) contributes to genomic integrity through its ability to bind DNA double-strand breaks and facilitate repair by the non-homologous end-joining pathway. This is the amino terminal alpha/beta domain. This domain only makes a small contribution to the dimer interface. The domain comprises a six stranded beta sheet of the Rossman…	5.51672e-06	1.70802e-11	1.46117e-06	0	0	0	0.000999001	0.00186936
pf12624	N-terminal region of Chorein or VPS13	Although mutations in the full-length vacuolar protein sorting 13A (VPS13A) protein in vertebrates lead to the disease of chorea-acanthocytosis, the exact function of any of the regions within the protein is not yet known. This region is the proposed leucine zipper at the N-terminus. The full-length protein is a transmembrane protein with a presumed role in vesicle-mediated sorting and intracellu…	3.62004e-05	4.33995e-10	7.36542e-06	0	0	0	0.000999001	0.00186936
pf01733	Nucleoside transporter	This is a family of nucleoside transporters. In mammalian cells nucleoside transporters transport nucleoside across the plasma membrane and are essential for nucleotide synthesis via the salvage pathways for cells that lack their own de novo synthesis pathways [2]. Also in this family is mouse and human nucleolar protein HNP36 Swiss:Q14542 a protein of unknown function; although it has been hypot…	1.87169e-05	1.14734e-10	3.78704e-06	0	0	0	0.000999001	0.00186936
pf15511	Centromere kinetochore component CENP-T histone fold	CENP-T is a family of vertebral kinetochore proteins that associates directly with CENP-W. The N-terminus of CENP-T proteins interacts directly with the Ndc80 complex in the outer kinetochore. Importantly, the CENP-T-W complex does not directly associate with CENP-A, but with histone H3 in the centromere region. CENP-T and -W form a hetero-tetramer with CENP-S and -X and bind to a ~100 bp region …	2.3698e-05	2.38952e-10	5.46526e-06	0	0	0	0.000999001	0.00186936
pf04096	Nucleoporin autopeptidase	NULL	8.23798e-06	2.62153e-11	1.81023e-06	0	0	0	0.000999001	0.00186936
pf03371	PRP38 family	Members of this family are related to the pre mRNA splicing factor PRP38 from yeast [1]. Therefore all the members of this family could be involved in splicing. This conserved region could be involved in RNA binding. The putative domain is about 180 amino acids in length. PRP38 is a unique component of the U4/U6.U5 tri-small nuclear ribonucleoprotein (snRNP) particle and is necessary for an essen…	1.80459e-06	1.20028e-12	3.87343e-07	0	0	0	0.000999001	0.00186936
pf00635	MSP (Major sperm protein) domain	Major sperm proteins are involved in sperm motility. These proteins oligomerise to form filaments. This family contains many other proteins.	2.65126e-05	3.00139e-10	6.12514e-06	0	0	0	0.000999001	0.00186936
pf12999	Glucosidase II beta subunit-like	The sequences found in this family are similar to a region found in the beta-subunit of glucosidase II (Swiss:P14314), which is also known as protein kinase C substrate 80K-H (PRKCSH). The enzyme catalyses the sequential removal of two alpha-1,3-linked glucose residues in the second step of N-linked oligosaccharide processing [1]. The beta subunit is required for the solubility and stability of t…	2.93928e-06	2.89026e-12	6.01068e-07	0	0	0	0.000999001	0.00186936
pf00335	Tetraspanin family	NULL	7.08522e-07	1.87401e-13	1.53053e-07	0	0	0	0.000999001	0.00186936
pf00046	Homeobox domain	NULL	2.69352e-05	3.04614e-10	6.17064e-06	0	0	0	0.000999001	0.00186936
pf03987	Autophagocytosis associated protein, active-site domain	Autophagocytosis is a starvation-induced process responsible for transport of cytoplasmic proteins to the vacuole. The cysteine residue within the HPC motif is the putative active-site residue for recognition of the Apg5 subunit of the autophagosome complex [2].	1.7413e-05	1.48331e-10	4.30597e-06	0	0	0	0.000999001	0.00186936
pf07002	Copine	This family represents a conserved region approximately 220 residues long within eukaryotic copines. Copines are Ca(2+)-dependent phospholipid-binding proteins that are thought to be involved in membrane-trafficking, and may also be involved in cell division and growth [1].	9.56741e-05	2.8317e-09	1.88139e-05	0	0	0	0.000999001	0.00186936
pf08295	Sin3 family co-repressor	This domain is found on transcriptional regulators. It forms interactions with histone deacetylases [1].	5.88221e-06	2.68541e-11	1.83215e-06	0	0	0	0.000999001	0.00186936
pf03248	Rer1 family	RER1 family protein are involved in involved in the retrieval of some endoplasmic reticulum membrane proteins from the early golgi compartment. The C terminus of yeast Rer1p interacts with a coatomer complex [1].	1.43529e-05	1.09431e-10	3.6985e-06	0	0	0	0.000999001	0.00186936
[truncated: 3,869 more rows]
